# Supplementary material for: B-SOiD, an open-source unsupervised algorithm for identification and fast prediction of behaviors
Source: Nat Commun. 2021 Aug 31;12:5188. doi: 10.1038/s41467-021-25420-x (PMC8408193; doi:10.1038/s41467-021-25420-x)
Supplement: Supplementary file 9 — Source Data [file 41467_2021_25420_MOESM9_ESM.zip]

Archive with 21 entries (21 files):
- raw_data_csv/fig1c.csv
- raw_data_csv/fig2b.csv
- raw_data_csv/fig2c.csv
- raw_data_csv/fig2f.csv
- raw_data_csv/fig3a_left.csv
- raw_data_csv/fig3a_right.csv
- raw_data_csv/fig4a.csv
- raw_data_csv/fig4b.csv
- raw_data_csv/fig4c.csv
- raw_data_csv/fig4d.csv
- raw_data_csv/fig5b_left.csv
- raw_data_csv/fig5b_right.csv
- raw_data_csv/fig5c.csv
- raw_data_csv/fig6b.csv
- raw_data_csv/fig6d.csv
- raw_data_csv/figS4.csv
- raw_data_csv/figS5_high.csv
- raw_data_csv/figS5_low.csv
- raw_data_csv/figS6a.csv
- raw_data_csv/figS8_bottom.csv
- raw_data_csv/figS8_top.csv
