# Supplementary material for: B-SOiD, an open-source unsupervised algorithm for identification and fast prediction of behaviors
Source: Nat Commun. 2021 Aug 31;12:5188. doi: 10.1038/s41467-021-25420-x (PMC8408193; doi:10.1038/s41467-021-25420-x)
Supplement: Supplementary file 9 — Source Data [file 41467_2021_25420_MOESM9_ESM.zip › raw_data_csv/fig1c.csv]

0.283333333333333	0.1	0.35	0.1	0.1	0.116666666666667	0.116666666666667	0.1	0.1	0.25	0.1
0.333333333333333	0.133333333333333	0.1	1.1	0.2	0.1	0.133333333333333	0.1	0.2	0.1	0.316666666666667
1.73333333333333	0.433333333333333	0.383333333333333	2.7	0.3	0.133333333333333	1.6	0.1	0.3	0.266666666666667	0.183333333333333
0.2	0.1	0.666666666666667	0.2	0.4	0.1	2.2	0.1	0.15	0.333333333333333	0.166666666666667
0.1	0.666666666666667	0.966666666666667	0.3	0.416666666666667	6.63333333333333	2.8	0.1	0.1	0.15	0.616666666666667
0.233333333333333	0.316666666666667	0.3	0.233333333333333	0.133333333333333	0.6	0.15	0.216666666666667	0.133333333333333	0.4	0.1
0.333333333333333	0.916666666666667	0.8	0.916666666666667	4.85	0.133333333333333	4.45	0.2	0.216666666666667	0.116666666666667	0.5
0.633333333333333	0.816666666666667	0.133333333333333	1.1	0.166666666666667	0.15	0.1	0.1	0.183333333333333	0.116666666666667	0.1
0.266666666666667	0.2	0.35	0.5	1.5	0.2	0.1	0.133333333333333	0.216666666666667	0.1	0.633333333333333
0.316666666666667	0.1	0.266666666666667	1.25	2.65	0.1	0.1	1	0.116666666666667	0.2	0.1
0.1	2.33333333333333	1.01666666666667	1.5	1	0.2	0.2	0.116666666666667	0.1	0.1	1.13333333333333
0.216666666666667	0.1	0.15	0.816666666666667	0.166666666666667	0.1	0.283333333333333	0.2	0.3	0.4	0.116666666666667
0.316666666666667	0.916666666666667	0.266666666666667	0.516666666666667	0.2	0.1	0.116666666666667	0.1	0.1	0.55	0.1
0.583333333333333	0.1	0.2	0.7	0.266666666666667	0.1	0.1	0.216666666666667	0.266666666666667	0.1	0.1
0.1	0.116666666666667	0.633333333333333	0.166666666666667	0.1	0.116666666666667	0.1	0.1	0.1	0.4	0.216666666666667
0.366666666666667	0.233333333333333	0.133333333333333	0.85	0.15	0.2	0.3	0.133333333333333	0.116666666666667	0.2	0.1
0.2	0.55	0.1	1.25	0.1	0.1	1.35	NaN	0.1	0.216666666666667	0.116666666666667
0.2	0.35	0.75	0.2	0.2	3.1	0.133333333333333	NaN	0.25	0.4	0.1
0.2	0.1	0.85	0.65	0.133333333333333	0.1	0.216666666666667	NaN	0.1	0.1	0.116666666666667
0.3	0.3	0.3	1.55	0.1	0.1	1.9	NaN	0.1	0.1	0.466666666666667
0.25	0.1	0.1	0.3	0.233333333333333	0.2	1.5	NaN	0.216666666666667	0.183333333333333	0.833333333333333
0.1	0.333333333333333	0.233333333333333	0.116666666666667	0.116666666666667	0.85	1.66666666666667	NaN	0.166666666666667	0.266666666666667	0.6
0.15	0.7	0.233333333333333	0.733333333333333	0.1	0.1	0.116666666666667	NaN	0.333333333333333	0.216666666666667	0.183333333333333
0.1	0.35	0.25	0.433333333333333	0.25	0.45	0.183333333333333	NaN	0.15	0.15	0.1
0.266666666666667	0.1	0.1	0.566666666666667	0.3	3.55	0.6	NaN	0.1	0.35	1.41666666666667
0.15	0.466666666666667	0.1	0.1	0.15	0.4	0.1	NaN	0.116666666666667	0.1	0.1
0.633333333333333	1.05	0.1	0.216666666666667	0.4	4.41666666666667	0.1	NaN	0.1	0.15	0.4
0.3	0.133333333333333	0.533333333333333	0.15	0.916666666666667	0.1	0.45	NaN	0.133333333333333	0.1	0.1
0.1	0.616666666666667	0.25	7.71666666666667	0.633333333333333	0.133333333333333	0.166666666666667	NaN	0.133333333333333	0.133333333333333	0.1
1.65	0.6	0.55	0.116666666666667	1.11666666666667	0.1	0.3	NaN	0.1	0.416666666666667	0.216666666666667
0.15	0.1	1.55	0.7	0.566666666666667	0.1	0.233333333333333	NaN	0.1	0.316666666666667	1.23333333333333
0.616666666666667	0.2	0.116666666666667	5.13333333333333	1.43333333333333	0.1	1.55	NaN	0.1	0.25	0.1
0.4	0.533333333333333	0.233333333333333	0.416666666666667	0.1	0.116666666666667	0.95	NaN	0.1	0.1	0.466666666666667
0.116666666666667	0.266666666666667	0.4	0.216666666666667	0.55	0.116666666666667	1.73333333333333	NaN	0.2	0.116666666666667	0.2
0.1	0.35	0.116666666666667	3	0.15	0.233333333333333	0.1	NaN	0.1	0.1	0.4
0.516666666666667	0.8	0.1	3.5	0.1	0.2	2.08333333333333	NaN	0.1	0.7	0.1
0.1	0.35	0.116666666666667	4.91666666666667	0.133333333333333	0.1	2.33333333333333	NaN	0.133333333333333	0.2	0.833333333333333
0.1	0.133333333333333	0.1	9.11666666666667	0.4	0.3	2.31666666666667	NaN	0.233333333333333	0.116666666666667	0.1
0.1	0.2	0.2	0.25	0.1	0.116666666666667	0.5	NaN	0.116666666666667	0.1	1.2
0.316666666666667	0.3	0.116666666666667	3.55	0.633333333333333	0.616666666666667	0.1	NaN	0.116666666666667	0.116666666666667	0.5
0.116666666666667	0.2	0.45	0.2	0.116666666666667	0.55	0.516666666666667	NaN	0.1	0.1	0.416666666666667
0.1	0.1	1.05	0.25	0.516666666666667	0.716666666666667	1.03333333333333	NaN	0.116666666666667	0.3	0.3
0.3	0.4	0.333333333333333	0.1	0.5	0.1	1.2	NaN	0.133333333333333	0.15	0.1
0.2	0.15	0.933333333333333	1.35	0.75	0.1	1.9	NaN	0.2	0.216666666666667	0.5
0.3	0.2	0.6	0.133333333333333	1.96666666666667	0.166666666666667	0.383333333333333	NaN	0.116666666666667	0.1	0.133333333333333
0.25	0.733333333333333	0.133333333333333	0.433333333333333	0.1	0.216666666666667	0.45	NaN	0.1	0.1	0.233333333333333
0.116666666666667	0.15	1.86666666666667	0.716666666666667	1.55	0.166666666666667	2.2	NaN	0.133333333333333	0.15	0.1
0.133333333333333	0.316666666666667	0.15	0.433333333333333	0.3	0.7	0.5	NaN	0.116666666666667	0.1	0.133333333333333
1.15	0.1	0.5	0.133333333333333	0.45	0.8	0.3	NaN	0.1	0.1	0.2
0.1	0.716666666666667	1.05	0.4	2.15	0.1	2	NaN	0.433333333333333	0.1	0.1
0.5	0.35	0.633333333333333	0.266666666666667	0.1	0.233333333333333	2.35	NaN	0.1	0.333333333333333	0.1
0.1	0.1	0.133333333333333	0.1	0.3	0.1	0.716666666666667	NaN	0.1	0.1	0.3
0.116666666666667	0.466666666666667	0.1	0.116666666666667	0.1	0.1	0.4	NaN	0.1	0.1	0.233333333333333
0.5	0.133333333333333	0.1	0.633333333333333	4.25	0.116666666666667	0.1	NaN	0.116666666666667	0.15	0.1
0.3	0.65	0.2	0.1	0.1	0.516666666666667	0.683333333333333	NaN	0.3	0.4	0.15
0.1	0.833333333333333	0.116666666666667	0.4	0.6	0.25	0.116666666666667	NaN	0.2	0.15	0.6
0.1	0.433333333333333	0.166666666666667	1.35	0.4	0.166666666666667	1.51666666666667	NaN	0.1	0.133333333333333	0.8
0.116666666666667	0.15	0.933333333333333	0.133333333333333	1.83333333333333	0.1	0.1	NaN	0.3	0.2	0.133333333333333
0.1	0.1	1.55	0.25	0.1	1.01666666666667	0.233333333333333	NaN	0.15	0.116666666666667	0.1
0.2	1.43333333333333	0.1	0.1	0.116666666666667	2.55	0.1	NaN	0.1	0.3	0.6
0.65	0.1	0.316666666666667	0.1	1.21666666666667	0.816666666666667	0.166666666666667	NaN	0.1	0.4	0.3
0.6	0.1	0.283333333333333	0.15	0.866666666666667	0.1	1.41666666666667	NaN	0.2	0.2	1.23333333333333
0.1	0.4	0.1	1.9	0.6	0.1	0.4	NaN	0.116666666666667	0.1	0.1
0.9	0.316666666666667	1.56666666666667	0.45	2.9	0.133333333333333	0.9	NaN	0.1	0.2	0.1
0.8	0.216666666666667	0.216666666666667	1.35	0.216666666666667	0.216666666666667	0.283333333333333	NaN	0.1	0.1	0.1
0.516666666666667	0.3	0.65	0.2	0.433333333333333	0.2	2	NaN	0.1	0.133333333333333	0.1
0.15	0.233333333333333	0.1	0.233333333333333	0.15	0.733333333333333	1.63333333333333	NaN	0.1	0.1	0.216666666666667
0.4	0.116666666666667	0.1	0.9	0.216666666666667	0.133333333333333	0.65	NaN	0.1	0.283333333333333	0.7
0.15	0.25	0.116666666666667	0.1	0.15	1.2	0.1	NaN	0.1	0.216666666666667	1.2
0.216666666666667	0.533333333333333	0.3	0.2	0.133333333333333	0.1	4.31666666666667	NaN	0.1	0.116666666666667	1
0.233333333333333	0.283333333333333	0.65	0.65	0.1	0.116666666666667	0.5	NaN	0.1	0.166666666666667	0.3
0.2	0.4	0.4	1.23333333333333	0.233333333333333	0.25	0.133333333333333	NaN	0.216666666666667	0.2	0.233333333333333
0.1	1	0.5	1.45	0.15	0.1	1.15	NaN	0.133333333333333	0.283333333333333	1.76666666666667
0.15	0.1	0.3	0.35	0.233333333333333	0.133333333333333	0.7	NaN	0.2	0.1	0.1
0.216666666666667	0.716666666666667	0.116666666666667	1.66666666666667	0.1	0.25	0.116666666666667	NaN	0.116666666666667	0.15	0.433333333333333
0.1	0.15	0.3	0.1	0.35	0.25	0.166666666666667	NaN	0.1	0.1	0.35
0.3	0.1	0.7	0.216666666666667	0.116666666666667	0.2	0.35	NaN	0.116666666666667	0.15	0.1
0.333333333333333	0.15	1.18333333333333	0.4	0.1	0.133333333333333	0.516666666666667	NaN	0.1	0.116666666666667	0.25
0.2	0.1	2.5	1.33333333333333	0.283333333333333	0.316666666666667	0.266666666666667	NaN	0.2	0.15	1.53333333333333
0.433333333333333	0.116666666666667	0.733333333333333	0.1	0.1	0.116666666666667	0.1	NaN	0.133333333333333	0.233333333333333	0.8
2.75	0.2	0.1	0.233333333333333	0.35	0.1	0.25	NaN	0.15	0.2	0.533333333333333
0.933333333333333	0.133333333333333	0.3	0.1	0.1	0.7	0.316666666666667	NaN	0.133333333333333	0.133333333333333	0.15
0.133333333333333	0.616666666666667	0.4	0.1	0.333333333333333	0.116666666666667	0.25	NaN	0.216666666666667	0.116666666666667	1.4
0.316666666666667	0.15	1.13333333333333	0.616666666666667	0.1	0.15	0.1	NaN	0.1	0.1	0.316666666666667
0.4	0.2	0.233333333333333	0.1	0.333333333333333	1	0.1	NaN	0.116666666666667	0.1	0.383333333333333
0.2	0.133333333333333	0.15	0.3	0.116666666666667	0.166666666666667	0.1	NaN	0.1	0.1	0.566666666666667
0.483333333333333	0.1	0.433333333333333	2.1	1.8	0.483333333333333	0.316666666666667	NaN	0.1	0.116666666666667	1.75
0.2	0.1	0.116666666666667	2.21666666666667	1.35	0.2	0.116666666666667	NaN	0.133333333333333	0.25	0.1
0.216666666666667	0.15	0.6	0.95	0.55	0.383333333333333	0.65	NaN	0.1	0.1	0.15
0.216666666666667	0.1	0.116666666666667	0.516666666666667	0.1	1.41666666666667	0.133333333333333	NaN	0.1	0.1	0.1
0.2	0.7	0.1	0.15	0.3	0.4	0.1	NaN	0.15	0.116666666666667	0.966666666666667
0.166666666666667	0.216666666666667	0.4	0.516666666666667	0.1	0.6	0.133333333333333	NaN	0.116666666666667	0.2	0.1
0.116666666666667	2.41666666666667	3	0.45	1.25	0.5	0.533333333333333	NaN	0.1	0.133333333333333	0.55
0.233333333333333	0.116666666666667	0.3	0.25	0.1	0.1	5.23333333333333	NaN	0.15	0.2	1.51666666666667
0.516666666666667	0.566666666666667	0.166666666666667	0.133333333333333	0.233333333333333	0.5	0.3	NaN	0.15	0.4	0.2
0.3	0.133333333333333	0.1	0.116666666666667	0.1	0.133333333333333	0.75	NaN	0.15	0.2	0.65
0.116666666666667	0.1	0.2	0.1	0.433333333333333	0.4	0.3	NaN	0.2	0.3	0.8
0.116666666666667	0.25	0.116666666666667	0.116666666666667	0.2	0.4	15.1	NaN	0.116666666666667	0.116666666666667	0.25
1.8	0.1	0.1	0.1	0.3	3	0.1	NaN	0.1	0.1	0.2
0.366666666666667	0.3	0.35	0.15	0.133333333333333	0.5	0.933333333333333	NaN	0.133333333333333	0.1	0.15
0.416666666666667	0.733333333333333	0.2	0.583333333333333	0.133333333333333	0.5	0.266666666666667	NaN	0.1	0.216666666666667	0.366666666666667
0.1	0.1	2.45	0.233333333333333	0.4	0.133333333333333	0.633333333333333	NaN	0.1	0.116666666666667	0.8
1.21666666666667	0.133333333333333	0.15	0.3	0.116666666666667	0.116666666666667	2.03333333333333	NaN	0.133333333333333	0.233333333333333	1.11666666666667
0.116666666666667	0.1	0.1	0.4	0.166666666666667	0.116666666666667	0.533333333333333	NaN	0.116666666666667	0.2	0.2
0.316666666666667	0.133333333333333	0.25	0.1	0.116666666666667	0.1	0.816666666666667	NaN	0.1	0.1	0.2
0.1	0.116666666666667	0.116666666666667	0.2	0.3	1.36666666666667	0.1	NaN	0.15	0.15	0.316666666666667
0.716666666666667	0.5	0.133333333333333	0.616666666666667	0.166666666666667	0.416666666666667	0.116666666666667	NaN	0.133333333333333	0.1	0.1
0.15	0.15	0.2	0.166666666666667	0.133333333333333	0.5	1.4	NaN	0.1	0.1	0.233333333333333
0.216666666666667	0.1	0.1	0.2	0.216666666666667	0.1	0.183333333333333	NaN	0.1	0.4	0.15
0.366666666666667	0.233333333333333	0.2	0.1	0.116666666666667	0.1	4.13333333333333	NaN	0.133333333333333	0.35	0.983333333333333
0.433333333333333	0.1	0.133333333333333	0.2	0.133333333333333	0.166666666666667	0.366666666666667	NaN	0.1	0.1	0.116666666666667
0.616666666666667	0.416666666666667	0.2	0.2	0.1	0.133333333333333	0.333333333333333	NaN	0.2	0.1	0.8
0.2	0.1	0.1	0.116666666666667	0.1	0.1	0.4	NaN	0.133333333333333	0.25	0.8
0.483333333333333	1.4	0.6	2	0.266666666666667	0.7	7.25	NaN	0.1	0.1	0.533333333333333
0.1	0.1	0.9	0.216666666666667	0.316666666666667	0.133333333333333	4.25	NaN	0.116666666666667	0.1	0.1
0.133333333333333	0.1	0.3	7.41666666666667	0.266666666666667	0.233333333333333	1.33333333333333	NaN	0.116666666666667	0.3	0.116666666666667
0.25	0.116666666666667	0.3	1.25	0.116666666666667	0.3	1.16666666666667	NaN	0.1	0.133333333333333	0.183333333333333
0.15	0.3	0.366666666666667	0.716666666666667	0.15	0.15	1.61666666666667	NaN	0.2	0.216666666666667	0.116666666666667
1	0.133333333333333	0.1	0.5	0.416666666666667	0.1	4.75	NaN	0.1	0.116666666666667	1.31666666666667
0.15	0.25	0.616666666666667	0.2	0.216666666666667	0.116666666666667	0.25	NaN	0.466666666666667	0.133333333333333	0.2
0.133333333333333	0.1	0.1	1.61666666666667	0.3	0.366666666666667	0.716666666666667	NaN	0.166666666666667	0.216666666666667	0.1
0.1	0.5	0.133333333333333	0.9	0.416666666666667	0.1	0.116666666666667	NaN	0.15	0.15	1.4
0.216666666666667	0.616666666666667	0.616666666666667	0.1	0.2	0.1	0.633333333333333	NaN	0.25	0.15	0.516666666666667
0.3	0.1	1.41666666666667	0.1	0.1	0.116666666666667	0.1	NaN	0.1	0.25	0.1
0.25	0.1	0.316666666666667	2.56666666666667	3.61666666666667	0.266666666666667	1.46666666666667	NaN	0.133333333333333	0.25	0.216666666666667
0.266666666666667	0.133333333333333	0.216666666666667	0.3	0.4	0.216666666666667	5.3	NaN	0.55	0.1	0.65
0.2	0.216666666666667	0.216666666666667	0.25	0.1	0.133333333333333	2.5	NaN	0.233333333333333	0.116666666666667	0.1
0.116666666666667	0.116666666666667	0.1	0.516666666666667	0.116666666666667	0.266666666666667	0.45	NaN	0.133333333333333	0.1	0.55
0.1	0.3	0.1	0.316666666666667	0.233333333333333	1.21666666666667	0.15	NaN	0.1	0.166666666666667	1.6
0.25	0.3	0.583333333333333	0.1	0.15	1.43333333333333	1.31666666666667	NaN	0.216666666666667	0.1	0.883333333333333
0.166666666666667	0.1	0.116666666666667	0.116666666666667	0.1	0.1	0.316666666666667	NaN	0.15	0.1	0.1
0.3	0.1	0.116666666666667	0.1	1.1	1.5	1.3	NaN	0.35	0.516666666666667	0.366666666666667
0.1	0.15	0.1	0.1	0.516666666666667	0.9	0.2	NaN	0.1	0.1	0.133333333333333
0.2	0.35	0.4	0.133333333333333	0.116666666666667	0.5	1.16666666666667	NaN	0.233333333333333	0.15	1.93333333333333
0.1	0.216666666666667	0.1	0.1	0.2	0.1	3.46666666666667	NaN	0.15	0.25	0.416666666666667
1.61666666666667	0.316666666666667	0.333333333333333	2.4	0.55	0.216666666666667	0.316666666666667	NaN	0.1	0.183333333333333	0.4
0.3	0.35	0.433333333333333	0.45	0.116666666666667	0.15	0.6	NaN	0.1	0.1	0.366666666666667
0.116666666666667	0.15	0.4	0.1	0.1	2.5	2.65	NaN	0.5	0.4	0.283333333333333
0.233333333333333	0.9	0.1	0.1	0.25	0.483333333333333	1.01666666666667	NaN	0.1	0.116666666666667	0.316666666666667
0.116666666666667	0.133333333333333	0.1	NaN	0.1	0.133333333333333	0.216666666666667	NaN	0.1	0.1	0.133333333333333
0.2	0.2	0.233333333333333	NaN	0.1	0.216666666666667	0.133333333333333	NaN	0.1	0.1	1
0.166666666666667	0.1	0.1	NaN	0.2	0.1	0.583333333333333	NaN	0.1	0.333333333333333	1.15
0.183333333333333	0.166666666666667	0.233333333333333	NaN	0.116666666666667	0.166666666666667	4.2	NaN	0.116666666666667	0.1	0.116666666666667
0.116666666666667	0.2	0.85	NaN	0.133333333333333	0.6	0.1	NaN	0.1	0.133333333333333	0.1
0.7	0.633333333333333	0.216666666666667	NaN	0.116666666666667	0.1	0.95	NaN	0.1	0.4	0.433333333333333
0.1	0.2	0.65	NaN	0.2	0.216666666666667	0.1	NaN	0.283333333333333	0.45	0.35
0.15	0.283333333333333	0.2	NaN	0.1	0.1	0.716666666666667	NaN	0.15	0.3	0.816666666666667
0.633333333333333	0.7	1.05	NaN	0.116666666666667	0.116666666666667	0.1	NaN	0.133333333333333	0.1	0.216666666666667
2.35	1.4	0.15	NaN	0.216666666666667	0.3	0.7	NaN	0.216666666666667	0.1	0.233333333333333
0.1	0.4	0.733333333333333	NaN	0.1	0.383333333333333	0.35	NaN	0.1	0.333333333333333	0.15
0.1	0.45	0.4	NaN	0.1	2.8	3.4	NaN	0.1	0.116666666666667	0.1
0.366666666666667	0.133333333333333	0.1	NaN	0.1	0.2	0.1	NaN	0.133333333333333	0.166666666666667	0.516666666666667
0.1	0.6	0.316666666666667	NaN	0.1	1.1	0.1	NaN	0.183333333333333	0.233333333333333	0.9
1.81666666666667	0.316666666666667	1.6	NaN	0.1	0.1	0.416666666666667	NaN	0.1	0.133333333333333	0.266666666666667
0.15	0.1	0.1	NaN	0.416666666666667	0.216666666666667	0.35	NaN	0.233333333333333	0.133333333333333	0.1
0.1	0.4	0.4	NaN	0.233333333333333	0.1	0.65	NaN	0.1	0.283333333333333	1.3
0.433333333333333	0.2	0.533333333333333	NaN	0.1	0.2	0.116666666666667	NaN	0.1	0.333333333333333	0.1
1.01666666666667	1.5	0.733333333333333	NaN	0.216666666666667	0.5	0.45	NaN	0.1	0.333333333333333	0.35
0.1	0.116666666666667	0.2	NaN	0.25	0.3	0.25	NaN	0.1	0.1	0.35
0.116666666666667	0.2	0.1	NaN	0.1	1.5	0.3	NaN	0.116666666666667	0.3	0.1
0.216666666666667	0.516666666666667	0.25	NaN	0.15	0.5	0.15	NaN	0.1	0.133333333333333	0.383333333333333
0.4	0.15	0.116666666666667	NaN	0.1	0.2	1.9	NaN	0.1	0.1	0.333333333333333
1.13333333333333	0.1	1.4	NaN	0.416666666666667	0.216666666666667	0.15	NaN	0.116666666666667	0.1	0.15
0.25	0.15	0.7	NaN	0.7	0.416666666666667	0.133333333333333	NaN	0.116666666666667	0.1	0.8
0.233333333333333	0.416666666666667	0.1	NaN	0.466666666666667	0.1	2	NaN	0.233333333333333	0.1	1.01666666666667
0.1	0.1	0.316666666666667	NaN	0.366666666666667	0.1	0.116666666666667	NaN	0.1	0.333333333333333	0.1
0.116666666666667	0.1	0.6	NaN	0.4	0.933333333333333	0.383333333333333	NaN	0.1	0.1	0.25
0.35	0.35	0.183333333333333	NaN	NaN	1.8	1.56666666666667	NaN	0.116666666666667	0.1	0.1
0.133333333333333	0.35	0.2	NaN	NaN	0.1	2.53333333333333	NaN	0.3	0.116666666666667	0.1
0.483333333333333	0.533333333333333	0.433333333333333	NaN	NaN	0.1	0.7	NaN	0.1	0.1	0.116666666666667
0.25	0.1	0.133333333333333	NaN	NaN	0.1	2.2	NaN	0.1	0.233333333333333	0.15
0.3	0.133333333333333	0.1	NaN	NaN	0.233333333333333	0.35	NaN	0.1	0.216666666666667	0.266666666666667
0.233333333333333	0.2	5.61666666666667	NaN	NaN	0.533333333333333	0.6	NaN	0.166666666666667	0.1	0.1
0.4	0.1	0.5	NaN	NaN	0.333333333333333	1.91666666666667	NaN	0.1	0.1	0.133333333333333
0.5	0.116666666666667	0.1	NaN	NaN	0.7	0.1	NaN	0.4	0.3	0.316666666666667
0.1	0.116666666666667	0.5	NaN	NaN	0.2	6.86666666666667	NaN	0.216666666666667	0.15	0.233333333333333
0.35	0.1	1.05	NaN	NaN	0.116666666666667	1.76666666666667	NaN	0.1	0.316666666666667	0.516666666666667
0.3	0.1	0.1	NaN	NaN	0.7	0.116666666666667	NaN	0.1	0.216666666666667	0.133333333333333
0.566666666666667	0.233333333333333	0.1	NaN	NaN	1.85	1.2	NaN	0.3	0.1	0.733333333333333
0.1	0.2	0.1	NaN	NaN	0.1	0.1	NaN	0.1	0.283333333333333	0.183333333333333
0.15	0.2	1.3	NaN	NaN	3.71666666666667	0.433333333333333	NaN	0.1	0.2	0.4
0.1	0.233333333333333	0.183333333333333	NaN	NaN	0.166666666666667	0.133333333333333	NaN	0.116666666666667	0.1	0.666666666666667
0.733333333333333	0.1	0.2	NaN	NaN	0.1	2.81666666666667	NaN	0.516666666666667	0.1	0.116666666666667
0.233333333333333	0.25	2	NaN	NaN	0.2	3.93333333333333	NaN	0.1	0.1	0.133333333333333
0.1	0.15	0.1	NaN	NaN	1.63333333333333	0.333333333333333	NaN	0.3	0.1	0.1
0.1	0.633333333333333	0.1	NaN	NaN	0.133333333333333	0.566666666666667	NaN	0.216666666666667	0.1	0.516666666666667
0.45	0.25	1.1	NaN	NaN	0.2	0.283333333333333	NaN	0.1	0.2	0.3
0.183333333333333	0.6	NaN	NaN	NaN	0.1	0.383333333333333	NaN	0.133333333333333	0.1	0.933333333333333
0.1	1.73333333333333	NaN	NaN	NaN	0.1	2.2	NaN	0.216666666666667	0.2	1.31666666666667
0.133333333333333	0.333333333333333	NaN	NaN	NaN	0.3	0.35	NaN	0.1	0.266666666666667	0.116666666666667
0.1	0.116666666666667	NaN	NaN	NaN	0.1	0.133333333333333	NaN	0.15	0.1	0.1
0.316666666666667	0.133333333333333	NaN	NaN	NaN	0.15	5.85	NaN	0.1	0.2	0.116666666666667
0.5	0.116666666666667	NaN	NaN	NaN	0.45	0.55	NaN	0.1	0.116666666666667	0.9
0.116666666666667	0.366666666666667	NaN	NaN	NaN	0.166666666666667	0.333333333333333	NaN	0.1	0.433333333333333	0.116666666666667
0.216666666666667	0.1	NaN	NaN	NaN	4.61666666666667	0.1	NaN	0.133333333333333	0.15	0.1
0.2	0.6	NaN	NaN	NaN	0.1	0.15	NaN	0.216666666666667	0.1	0.216666666666667
0.133333333333333	0.7	NaN	NaN	NaN	8.31666666666667	0.266666666666667	NaN	0.116666666666667	0.116666666666667	0.15
0.25	0.6	NaN	NaN	NaN	0.683333333333333	0.133333333333333	NaN	0.1	0.416666666666667	0.1
0.1	0.3	NaN	NaN	NaN	0.1	1.26666666666667	NaN	0.1	0.3	0.25
0.15	0.2	NaN	NaN	NaN	0.15	0.8	NaN	0.1	0.116666666666667	0.35
0.333333333333333	0.15	NaN	NaN	NaN	0.166666666666667	0.933333333333333	NaN	0.166666666666667	0.133333333333333	0.216666666666667
0.333333333333333	0.116666666666667	NaN	NaN	NaN	0.1	0.2	NaN	0.133333333333333	0.133333333333333	0.116666666666667
0.8	0.116666666666667	NaN	NaN	NaN	0.266666666666667	1.13333333333333	NaN	0.383333333333333	0.1	0.1
0.1	0.1	NaN	NaN	NaN	0.116666666666667	2.26666666666667	NaN	0.116666666666667	0.2	0.433333333333333
0.1	0.15	NaN	NaN	NaN	0.133333333333333	3.08333333333333	NaN	0.1	0.1	0.5
0.116666666666667	0.5	NaN	NaN	NaN	0.25	0.2	NaN	0.55	0.4	0.1
0.1	0.483333333333333	NaN	NaN	NaN	0.233333333333333	15.85	NaN	0.3	0.1	0.4
0.133333333333333	0.8	NaN	NaN	NaN	0.133333333333333	0.116666666666667	NaN	0.1	0.1	0.916666666666667
0.2	0.233333333333333	NaN	NaN	NaN	0.316666666666667	0.1	NaN	0.216666666666667	0.3	0.116666666666667
0.116666666666667	0.916666666666667	NaN	NaN	NaN	0.416666666666667	1.15	NaN	0.1	0.116666666666667	0.616666666666667
0.7	0.5	NaN	NaN	NaN	0.1	0.1	NaN	0.216666666666667	0.1	0.4
0.1	0.4	NaN	NaN	NaN	3.1	1.25	NaN	0.1	0.2	0.1
0.116666666666667	0.3	NaN	NaN	NaN	0.4	0.916666666666667	NaN	0.1	0.1	0.516666666666667
0.5	0.216666666666667	NaN	NaN	NaN	0.116666666666667	3.65	NaN	0.1	0.1	0.283333333333333
0.216666666666667	0.533333333333333	NaN	NaN	NaN	0.15	0.216666666666667	NaN	0.116666666666667	0.1	0.3
0.133333333333333	1.8	NaN	NaN	NaN	0.95	2.5	NaN	0.1	0.2	0.1
0.2	0.35	NaN	NaN	NaN	0.3	1.43333333333333	NaN	0.116666666666667	0.1	0.15
0.1	0.3	NaN	NaN	NaN	0.1	3.1	NaN	0.333333333333333	0.2	0.5
0.6	0.1	NaN	NaN	NaN	0.133333333333333	0.133333333333333	NaN	0.1	0.1	0.416666666666667
0.8	0.3	NaN	NaN	NaN	0.816666666666667	8.23333333333333	NaN	0.1	0.133333333333333	0.1
0.133333333333333	0.95	NaN	NaN	NaN	0.1	2.21666666666667	NaN	0.1	0.15	0.133333333333333
0.766666666666667	0.15	NaN	NaN	NaN	0.2	1.88333333333333	NaN	0.1	0.416666666666667	0.883333333333333
0.1	0.1	NaN	NaN	NaN	0.133333333333333	2.23333333333333	NaN	0.2	0.116666666666667	1.3
0.516666666666667	0.4	NaN	NaN	NaN	0.5	0.1	NaN	0.116666666666667	0.15	0.833333333333333
0.4	0.1	NaN	NaN	NaN	0.1	0.65	NaN	0.1	0.333333333333333	0.1
0.2	0.4	NaN	NaN	NaN	0.316666666666667	0.1	NaN	0.116666666666667	0.533333333333333	0.1
0.133333333333333	0.4	NaN	NaN	NaN	0.1	0.2	NaN	0.1	0.133333333333333	0.3
0.1	0.1	NaN	NaN	NaN	0.133333333333333	1	NaN	0.1	0.133333333333333	0.133333333333333
0.4	0.116666666666667	NaN	NaN	NaN	0.1	0.7	NaN	0.1	0.133333333333333	0.75
0.1	0.2	NaN	NaN	NaN	0.283333333333333	0.116666666666667	NaN	0.3	0.25	0.5
0.3	0.15	NaN	NaN	NaN	0.166666666666667	0.1	NaN	0.416666666666667	0.316666666666667	0.1
0.1	0.65	NaN	NaN	NaN	0.1	2.83333333333333	NaN	0.216666666666667	0.116666666666667	0.116666666666667
0.7	0.5	NaN	NaN	NaN	0.1	0.233333333333333	NaN	0.1	0.1	0.183333333333333
0.566666666666667	0.35	NaN	NaN	NaN	0.616666666666667	2.9	NaN	0.333333333333333	0.233333333333333	0.166666666666667
0.55	0.15	NaN	NaN	NaN	0.383333333333333	8.01666666666667	NaN	0.1	0.1	0.25
0.15	0.2	NaN	NaN	NaN	0.216666666666667	0.116666666666667	NaN	0.216666666666667	0.133333333333333	0.1
0.133333333333333	0.116666666666667	NaN	NaN	NaN	1.65	0.116666666666667	NaN	0.1	0.35	0.266666666666667
0.166666666666667	0.3	NaN	NaN	NaN	0.133333333333333	1.13333333333333	NaN	0.116666666666667	0.2	0.116666666666667
0.15	0.333333333333333	NaN	NaN	NaN	0.366666666666667	1.5	NaN	0.233333333333333	0.2	0.2
0.116666666666667	0.3	NaN	NaN	NaN	0.25	5.05	NaN	0.1	0.166666666666667	1.45
0.116666666666667	0.6	NaN	NaN	NaN	0.183333333333333	5.8	NaN	0.116666666666667	0.133333333333333	0.1
1.18333333333333	0.233333333333333	NaN	NaN	NaN	0.616666666666667	0.2	NaN	0.1	0.116666666666667	0.116666666666667
0.1	0.1	NaN	NaN	NaN	1.9	0.5	NaN	0.2	0.116666666666667	0.5
0.2	0.1	NaN	NaN	NaN	1.15	0.516666666666667	NaN	0.1	0.1	0.25
0.116666666666667	0.1	NaN	NaN	NaN	1.1	0.133333333333333	NaN	0.216666666666667	0.1	0.3
0.25	0.35	NaN	NaN	NaN	0.3	0.1	NaN	0.2	0.133333333333333	0.683333333333333
0.2	0.1	NaN	NaN	NaN	0.25	0.533333333333333	NaN	0.1	0.2	0.95
0.1	2.4	NaN	NaN	NaN	1.2	0.1	NaN	0.1	0.433333333333333	0.6
0.616666666666667	0.2	NaN	NaN	NaN	1.73333333333333	1.5	NaN	0.1	0.1	0.2
0.116666666666667	1.33333333333333	NaN	NaN	NaN	0.716666666666667	2.65	NaN	0.1	0.15	0.416666666666667
0.416666666666667	0.1	NaN	NaN	NaN	0.1	0.616666666666667	NaN	0.1	0.1	0.2
1.51666666666667	1.21666666666667	NaN	NaN	NaN	0.2	0.216666666666667	NaN	0.216666666666667	0.35	0.1
0.75	0.25	NaN	NaN	NaN	0.333333333333333	4.1	NaN	0.1	0.4	0.1
0.133333333333333	0.483333333333333	NaN	NaN	NaN	0.333333333333333	1.11666666666667	NaN	0.1	0.1	0.3
0.1	0.216666666666667	NaN	NaN	NaN	0.1	0.316666666666667	NaN	0.133333333333333	0.1	0.133333333333333
0.133333333333333	0.1	NaN	NaN	NaN	0.833333333333333	0.1	NaN	0.216666666666667	0.116666666666667	1.5
0.116666666666667	0.1	NaN	NaN	NaN	0.2	1.51666666666667	NaN	0.1	0.1	0.1
0.216666666666667	0.633333333333333	NaN	NaN	NaN	0.1	1.31666666666667	NaN	0.15	0.1	0.216666666666667
0.1	0.1	NaN	NaN	NaN	0.1	2.7	NaN	0.1	0.15	0.233333333333333
1.11666666666667	0.2	NaN	NaN	NaN	0.116666666666667	0.133333333333333	NaN	0.1	0.233333333333333	1.33333333333333
0.116666666666667	0.2	NaN	NaN	NaN	0.133333333333333	1.86666666666667	NaN	0.1	0.25	0.2
0.183333333333333	0.1	NaN	NaN	NaN	0.1	0.116666666666667	NaN	0.183333333333333	0.1	0.183333333333333
0.116666666666667	0.533333333333333	NaN	NaN	NaN	0.3	0.233333333333333	NaN	0.3	0.3	0.383333333333333
0.216666666666667	0.1	NaN	NaN	NaN	0.116666666666667	0.7	NaN	0.1	0.2	0.65
0.15	0.25	NaN	NaN	NaN	0.516666666666667	0.1	NaN	0.25	0.1	0.85
0.1	0.216666666666667	NaN	NaN	NaN	0.2	0.4	NaN	0.1	0.233333333333333	0.1
0.633333333333333	0.116666666666667	NaN	NaN	NaN	0.8	2.91666666666667	NaN	0.233333333333333	0.1	0.333333333333333
0.116666666666667	0.616666666666667	NaN	NaN	NaN	0.216666666666667	0.133333333333333	NaN	0.1	0.1	0.2
0.133333333333333	0.266666666666667	NaN	NaN	NaN	0.133333333333333	0.15	NaN	0.1	0.233333333333333	0.1
0.25	0.116666666666667	NaN	NaN	NaN	13.5	0.716666666666667	NaN	0.1	0.216666666666667	0.666666666666667
0.1	0.133333333333333	NaN	NaN	NaN	3.8	5.45	NaN	0.216666666666667	0.1	0.1
0.2	0.1	NaN	NaN	NaN	1	0.3	NaN	0.233333333333333	0.2	0.116666666666667
0.133333333333333	4.7	NaN	NaN	NaN	2.3	0.216666666666667	NaN	0.233333333333333	0.25	1.4
0.1	0.333333333333333	NaN	NaN	NaN	0.2	0.1	NaN	0.116666666666667	0.15	0.5
0.133333333333333	0.15	NaN	NaN	NaN	0.633333333333333	0.9	NaN	0.133333333333333	0.1	2.15
0.116666666666667	0.116666666666667	NaN	NaN	NaN	0.366666666666667	1.3	NaN	0.133333333333333	0.116666666666667	0.183333333333333
0.25	0.1	NaN	NaN	NaN	1.2	0.2	NaN	0.1	0.1	0.133333333333333
0.216666666666667	0.2	NaN	NaN	NaN	0.216666666666667	1.18333333333333	NaN	0.1	0.1	0.233333333333333
0.333333333333333	0.3	NaN	NaN	NaN	0.433333333333333	1.03333333333333	NaN	0.1	0.1	1.3
0.533333333333333	0.933333333333333	NaN	NaN	NaN	0.7	0.1	NaN	0.15	0.1	0.15
0.1	0.116666666666667	NaN	NaN	NaN	0.1	1.03333333333333	NaN	0.1	0.15	0.1
0.1	0.7	NaN	NaN	NaN	0.85	0.1	NaN	0.1	0.116666666666667	0.1
0.2	0.25	NaN	NaN	NaN	0.2	1.01666666666667	NaN	0.1	0.1	0.1
0.533333333333333	0.1	NaN	NaN	NaN	0.116666666666667	0.1	NaN	0.1	0.15	0.55
0.1	1.4	NaN	NaN	NaN	0.1	0.733333333333333	NaN	0.45	0.1	0.516666666666667
0.2	0.1	NaN	NaN	NaN	0.333333333333333	0.333333333333333	NaN	0.1	0.2	0.25
0.6	0.75	NaN	NaN	NaN	0.1	0.1	NaN	0.45	0.1	0.1
0.2	0.1	NaN	NaN	NaN	0.333333333333333	0.3	NaN	0.133333333333333	0.15	0.1
0.15	0.133333333333333	NaN	NaN	NaN	0.616666666666667	0.116666666666667	NaN	0.1	0.2	0.1
0.316666666666667	1.51666666666667	NaN	NaN	NaN	0.1	0.1	NaN	0.1	0.1	0.416666666666667
0.116666666666667	0.1	NaN	NaN	NaN	0.35	2.43333333333333	NaN	0.2	0.133333333333333	0.1
0.15	0.35	NaN	NaN	NaN	0.516666666666667	0.1	NaN	0.133333333333333	0.216666666666667	0.366666666666667
0.666666666666667	0.1	NaN	NaN	NaN	0.1	0.816666666666667	NaN	0.1	0.3	0.133333333333333
0.733333333333333	2.81666666666667	NaN	NaN	NaN	0.1	0.65	NaN	0.116666666666667	0.15	0.1
0.1	0.2	NaN	NaN	NaN	0.35	0.7	NaN	0.233333333333333	0.1	0.316666666666667
0.416666666666667	0.416666666666667	NaN	NaN	NaN	0.45	0.116666666666667	NaN	0.1	0.216666666666667	0.6
0.783333333333333	0.6	NaN	NaN	NaN	0.25	5.01666666666667	NaN	0.1	0.166666666666667	0.966666666666667
0.2	0.316666666666667	NaN	NaN	NaN	0.316666666666667	0.9	NaN	0.166666666666667	0.2	0.133333333333333
0.25	0.1	NaN	NaN	NaN	0.266666666666667	1	NaN	0.1	0.233333333333333	0.35
1.03333333333333	0.516666666666667	NaN	NaN	NaN	0.266666666666667	0.3	NaN	0.216666666666667	0.216666666666667	0.766666666666667
0.1	0.116666666666667	NaN	NaN	NaN	0.133333333333333	0.2	NaN	0.1	0.233333333333333	0.15
0.116666666666667	1.01666666666667	NaN	NaN	NaN	1.15	0.416666666666667	NaN	0.116666666666667	0.1	0.166666666666667
0.916666666666667	0.25	NaN	NaN	NaN	0.3	0.55	NaN	0.35	0.1	0.1
0.2	0.1	NaN	NaN	NaN	0.333333333333333	0.65	NaN	0.116666666666667	0.1	0.333333333333333
0.1	0.15	NaN	NaN	NaN	0.1	0.8	NaN	0.216666666666667	0.1	1.1
1.41666666666667	0.316666666666667	NaN	NaN	NaN	0.6	1.85	NaN	0.1	0.1	0.1
0.1	0.116666666666667	NaN	NaN	NaN	1.26666666666667	0.1	NaN	0.1	0.1	0.1
0.1	0.4	NaN	NaN	NaN	0.1	0.65	NaN	0.1	0.583333333333333	0.516666666666667
0.216666666666667	0.4	NaN	NaN	NaN	0.416666666666667	0.166666666666667	NaN	0.1	0.1	0.1
0.833333333333333	0.133333333333333	NaN	NaN	NaN	0.216666666666667	1.05	NaN	0.1	0.45	0.25
0.1	0.1	NaN	NaN	NaN	0.5	0.2	NaN	0.1	0.233333333333333	0.1
0.15	0.4	NaN	NaN	NaN	1.03333333333333	0.2	NaN	0.1	0.1	0.25
0.316666666666667	0.733333333333333	NaN	NaN	NaN	0.433333333333333	2.93333333333333	NaN	0.15	0.216666666666667	0.1
0.116666666666667	0.45	NaN	NaN	NaN	0.416666666666667	0.35	NaN	0.216666666666667	0.1	0.133333333333333
0.1	0.1	NaN	NaN	NaN	0.233333333333333	0.2	NaN	0.116666666666667	0.216666666666667	0.1
0.4	0.316666666666667	NaN	NaN	NaN	0.116666666666667	0.1	NaN	0.116666666666667	0.1	0.5
0.2	0.116666666666667	NaN	NaN	NaN	0.1	0.8	NaN	0.133333333333333	0.1	0.25
0.133333333333333	0.116666666666667	NaN	NaN	NaN	0.116666666666667	0.15	NaN	0.1	0.1	0.533333333333333
0.2	0.116666666666667	NaN	NaN	NaN	1.71666666666667	0.1	NaN	0.1	0.133333333333333	0.833333333333333
0.116666666666667	0.1	NaN	NaN	NaN	NaN	0.1	NaN	0.1	0.1	0.7
0.116666666666667	0.616666666666667	NaN	NaN	NaN	NaN	0.183333333333333	NaN	0.166666666666667	0.6	1.3
0.433333333333333	0.533333333333333	NaN	NaN	NaN	NaN	0.3	NaN	0.116666666666667	0.1	1.26666666666667
0.15	0.7	NaN	NaN	NaN	NaN	0.8	NaN	0.15	0.1	0.216666666666667
0.1	0.1	NaN	NaN	NaN	NaN	1.43333333333333	NaN	0.166666666666667	0.333333333333333	0.9
0.1	0.433333333333333	NaN	NaN	NaN	NaN	0.216666666666667	NaN	0.1	0.1	0.266666666666667
0.1	0.2	NaN	NaN	NaN	NaN	2.2	NaN	0.1	0.133333333333333	0.25
0.2	0.1	NaN	NaN	NaN	NaN	1.8	NaN	0.1	0.1	0.1
0.416666666666667	0.1	NaN	NaN	NaN	NaN	0.833333333333333	NaN	0.2	0.1	0.1
0.1	1.11666666666667	NaN	NaN	NaN	NaN	1.45	NaN	0.15	0.1	0.1
0.133333333333333	0.1	NaN	NaN	NaN	NaN	2.23333333333333	NaN	0.2	0.1	0.7
0.233333333333333	0.4	NaN	NaN	NaN	NaN	1.2	NaN	0.1	0.1	0.116666666666667
0.166666666666667	0.6	NaN	NaN	NaN	NaN	0.216666666666667	NaN	0.1	0.1	0.133333333333333
0.25	0.55	NaN	NaN	NaN	NaN	0.433333333333333	NaN	0.1	0.1	0.45
0.3	0.433333333333333	NaN	NaN	NaN	NaN	0.116666666666667	NaN	0.2	0.433333333333333	0.1
0.166666666666667	0.683333333333333	NaN	NaN	NaN	NaN	0.316666666666667	NaN	0.133333333333333	0.116666666666667	0.216666666666667
0.1	0.966666666666667	NaN	NaN	NaN	NaN	1.75	NaN	0.116666666666667	0.2	0.25
0.1	0.35	NaN	NaN	NaN	NaN	0.1	NaN	0.5	0.1	0.183333333333333
0.133333333333333	0.3	NaN	NaN	NaN	NaN	0.216666666666667	NaN	0.1	0.1	0.25
0.116666666666667	0.1	NaN	NaN	NaN	NaN	0.5	NaN	0.1	0.1	0.1
0.15	0.2	NaN	NaN	NaN	NaN	1.01666666666667	NaN	0.233333333333333	0.3	0.15
0.233333333333333	0.2	NaN	NaN	NaN	NaN	1.83333333333333	NaN	0.1	0.1	0.1
0.516666666666667	0.15	NaN	NaN	NaN	NaN	1	NaN	0.116666666666667	0.1	0.35
0.216666666666667	0.3	NaN	NaN	NaN	NaN	0.1	NaN	0.1	0.1	0.116666666666667
0.816666666666667	0.1	NaN	NaN	NaN	NaN	0.183333333333333	NaN	0.116666666666667	0.133333333333333	0.1
0.6	1.26666666666667	NaN	NaN	NaN	NaN	0.2	NaN	0.1	0.116666666666667	0.1
0.216666666666667	0.1	NaN	NaN	NaN	NaN	0.733333333333333	NaN	0.116666666666667	0.133333333333333	0.1
0.116666666666667	0.1	NaN	NaN	NaN	NaN	0.716666666666667	NaN	0.1	0.1	0.3
0.216666666666667	0.133333333333333	NaN	NaN	NaN	NaN	0.1	NaN	0.116666666666667	0.233333333333333	0.4
0.5	0.1	NaN	NaN	NaN	NaN	0.1	NaN	0.3	0.2	0.833333333333333
0.116666666666667	0.133333333333333	NaN	NaN	NaN	NaN	1.31666666666667	NaN	0.15	0.116666666666667	1.11666666666667
0.1	0.116666666666667	NaN	NaN	NaN	NaN	0.116666666666667	NaN	0.116666666666667	0.1	0.533333333333333
0.1	0.133333333333333	NaN	NaN	NaN	NaN	0.1	NaN	0.116666666666667	0.3	0.3
0.133333333333333	0.116666666666667	NaN	NaN	NaN	NaN	1	NaN	0.1	0.1	0.183333333333333
0.1	0.7	NaN	NaN	NaN	NaN	0.3	NaN	0.1	0.116666666666667	0.85
0.566666666666667	0.15	NaN	NaN	NaN	NaN	0.916666666666667	NaN	0.15	0.1	0.1
0.1	0.1	NaN	NaN	NaN	NaN	0.15	NaN	0.133333333333333	0.1	0.2
0.116666666666667	0.2	NaN	NaN	NaN	NaN	0.1	NaN	0.2	0.1	1.15
0.1	1.15	NaN	NaN	NaN	NaN	0.1	NaN	0.1	0.133333333333333	0.1
0.133333333333333	0.15	NaN	NaN	NaN	NaN	1	NaN	0.1	0.1	0.5
0.166666666666667	0.216666666666667	NaN	NaN	NaN	NaN	0.1	NaN	0.15	0.1	0.116666666666667
0.1	0.216666666666667	NaN	NaN	NaN	NaN	3.75	NaN	0.116666666666667	0.35	0.6
0.133333333333333	0.1	NaN	NaN	NaN	NaN	0.116666666666667	NaN	0.133333333333333	0.1	0.516666666666667
0.1	0.7	NaN	NaN	NaN	NaN	0.1	NaN	0.216666666666667	0.1	0.766666666666667
0.4	0.416666666666667	NaN	NaN	NaN	NaN	0.216666666666667	NaN	0.1	0.133333333333333	0.1
0.1	0.133333333333333	NaN	NaN	NaN	NaN	0.333333333333333	NaN	0.133333333333333	0.1	0.55
0.166666666666667	0.116666666666667	NaN	NaN	NaN	NaN	0.4	NaN	0.1	0.216666666666667	0.8
0.15	0.2	NaN	NaN	NaN	NaN	4.6	NaN	0.116666666666667	0.133333333333333	0.4
0.133333333333333	0.3	NaN	NaN	NaN	NaN	4.13333333333333	NaN	0.1	0.15	0.3
0.1	0.316666666666667	NaN	NaN	NaN	NaN	0.1	NaN	0.133333333333333	0.116666666666667	0.1
0.216666666666667	0.15	NaN	NaN	NaN	NaN	1.2	NaN	0.216666666666667	0.25	0.1
0.3	0.1	NaN	NaN	NaN	NaN	1.5	NaN	0.2	0.1	0.933333333333333
0.1	0.133333333333333	NaN	NaN	NaN	NaN	0.533333333333333	NaN	0.2	0.116666666666667	0.716666666666667
0.116666666666667	0.233333333333333	NaN	NaN	NaN	NaN	0.1	NaN	0.233333333333333	0.283333333333333	0.35
0.283333333333333	0.233333333333333	NaN	NaN	NaN	NaN	0.133333333333333	NaN	0.1	0.333333333333333	0.133333333333333
0.933333333333333	0.216666666666667	NaN	NaN	NaN	NaN	1.33333333333333	NaN	0.116666666666667	0.1	0.1
0.15	0.266666666666667	NaN	NaN	NaN	NaN	1.25	NaN	0.35	0.1	0.133333333333333
0.133333333333333	0.233333333333333	NaN	NaN	NaN	NaN	1.33333333333333	NaN	0.133333333333333	0.15	0.1
0.916666666666667	0.1	NaN	NaN	NaN	NaN	0.116666666666667	NaN	0.233333333333333	0.266666666666667	1.83333333333333
0.2	0.316666666666667	NaN	NaN	NaN	NaN	1	NaN	0.1	0.116666666666667	0.633333333333333
0.116666666666667	1.21666666666667	NaN	NaN	NaN	NaN	0.233333333333333	NaN	0.216666666666667	0.316666666666667	0.433333333333333
0.116666666666667	0.1	NaN	NaN	NaN	NaN	0.116666666666667	NaN	0.233333333333333	0.1	0.25
0.1	0.95	NaN	NaN	NaN	NaN	1.46666666666667	NaN	0.1	0.1	0.45
0.1	0.4	NaN	NaN	NaN	NaN	1	NaN	0.1	0.116666666666667	0.1
0.3	0.5	NaN	NaN	NaN	NaN	1.28333333333333	NaN	0.1	0.116666666666667	0.133333333333333
0.333333333333333	0.133333333333333	NaN	NaN	NaN	NaN	0.133333333333333	NaN	0.35	0.416666666666667	0.116666666666667
1.53333333333333	3	NaN	NaN	NaN	NaN	0.416666666666667	NaN	0.1	0.1	0.166666666666667
0.133333333333333	0.3	NaN	NaN	NaN	NaN	1.2	NaN	0.316666666666667	0.1	0.166666666666667
0.15	0.816666666666667	NaN	NaN	NaN	NaN	1.28333333333333	NaN	0.1	0.1	0.1
0.333333333333333	0.35	NaN	NaN	NaN	NaN	0.15	NaN	0.15	0.216666666666667	0.1
0.183333333333333	0.1	NaN	NaN	NaN	NaN	0.616666666666667	NaN	0.1	0.1	0.1
0.516666666666667	0.3	NaN	NaN	NaN	NaN	0.116666666666667	NaN	0.1	0.1	0.116666666666667
0.1	0.15	NaN	NaN	NaN	NaN	0.116666666666667	NaN	0.1	0.1	0.283333333333333
0.116666666666667	0.25	NaN	NaN	NaN	NaN	0.216666666666667	NaN	0.116666666666667	0.216666666666667	0.133333333333333
0.1	0.116666666666667	NaN	NaN	NaN	NaN	0.7	NaN	0.116666666666667	0.116666666666667	0.1
3.81666666666667	0.366666666666667	NaN	NaN	NaN	NaN	0.1	NaN	0.1	0.1	0.3
0.466666666666667	0.116666666666667	NaN	NaN	NaN	NaN	0.1	NaN	0.233333333333333	0.15	0.316666666666667
0.633333333333333	0.7	NaN	NaN	NaN	NaN	0.1	NaN	0.1	0.25	0.166666666666667
0.1	0.333333333333333	NaN	NaN	NaN	NaN	0.116666666666667	NaN	0.1	0.116666666666667	0.183333333333333
0.1	0.1	NaN	NaN	NaN	NaN	1.16666666666667	NaN	0.1	0.116666666666667	0.333333333333333
0.2	0.1	NaN	NaN	NaN	NaN	0.416666666666667	NaN	0.25	0.1	1.15
0.166666666666667	0.233333333333333	NaN	NaN	NaN	NaN	0.1	NaN	0.1	0.183333333333333	0.333333333333333
0.1	0.116666666666667	NaN	NaN	NaN	NaN	0.6	NaN	0.1	0.15	1.13333333333333
0.1	0.1	NaN	NaN	NaN	NaN	2.23333333333333	NaN	0.2	0.15	0.216666666666667
0.616666666666667	0.1	NaN	NaN	NaN	NaN	0.15	NaN	0.133333333333333	0.15	0.7
0.116666666666667	0.15	NaN	NaN	NaN	NaN	0.316666666666667	NaN	0.1	0.1	0.1
0.5	0.3	NaN	NaN	NaN	NaN	1.8	NaN	0.25	0.233333333333333	0.1
0.1	0.616666666666667	NaN	NaN	NaN	NaN	1.6	NaN	0.1	0.15	0.7
0.1	0.1	NaN	NaN	NaN	NaN	0.116666666666667	NaN	0.316666666666667	0.1	0.5
0.3	0.116666666666667	NaN	NaN	NaN	NaN	0.983333333333333	NaN	0.116666666666667	0.1	0.1
0.15	0.116666666666667	NaN	NaN	NaN	NaN	0.116666666666667	NaN	0.1	0.2	0.15
0.116666666666667	1.2	NaN	NaN	NaN	NaN	0.1	NaN	0.166666666666667	0.1	0.416666666666667
0.133333333333333	1.01666666666667	NaN	NaN	NaN	NaN	0.533333333333333	NaN	0.1	0.1	0.1
0.45	0.25	NaN	NaN	NaN	NaN	0.5	NaN	0.1	0.2	0.633333333333333
0.3	0.2	NaN	NaN	NaN	NaN	0.6	NaN	0.1	0.1	0.166666666666667
0.15	0.1	NaN	NaN	NaN	NaN	0.1	NaN	0.316666666666667	0.15	0.1
0.4	0.116666666666667	NaN	NaN	NaN	NaN	0.416666666666667	NaN	0.1	0.1	0.6
0.1	0.133333333333333	NaN	NaN	NaN	NaN	1.73333333333333	NaN	0.15	0.15	0.6
0.1	0.15	NaN	NaN	NaN	NaN	0.1	NaN	0.1	0.433333333333333	0.183333333333333
0.216666666666667	0.1	NaN	NaN	NaN	NaN	2.11666666666667	NaN	0.2	0.133333333333333	0.166666666666667
0.1	0.216666666666667	NaN	NaN	NaN	NaN	1.13333333333333	NaN	0.233333333333333	0.133333333333333	0.3
0.616666666666667	1.21666666666667	NaN	NaN	NaN	NaN	0.816666666666667	NaN	0.1	0.25	0.133333333333333
0.1	0.366666666666667	NaN	NaN	NaN	NaN	0.116666666666667	NaN	0.233333333333333	0.133333333333333	0.8
0.2	0.35	NaN	NaN	NaN	NaN	1.81666666666667	NaN	0.1	0.1	0.1
0.7	0.533333333333333	NaN	NaN	NaN	NaN	0.2	NaN	0.116666666666667	0.6	0.183333333333333
0.1	0.3	NaN	NaN	NaN	NaN	0.4	NaN	0.1	0.133333333333333	0.616666666666667
0.1	0.133333333333333	NaN	NaN	NaN	NaN	1.75	NaN	0.2	0.2	0.516666666666667
0.516666666666667	0.1	NaN	NaN	NaN	NaN	0.1	NaN	0.2	0.35	0.2
0.2	0.316666666666667	NaN	NaN	NaN	NaN	0.116666666666667	NaN	0.1	0.15	0.35
0.216666666666667	0.2	NaN	NaN	NaN	NaN	0.216666666666667	NaN	0.1	0.1	0.9
1.1	0.133333333333333	NaN	NaN	NaN	NaN	0.15	NaN	0.1	0.133333333333333	0.15
0.183333333333333	1.05	NaN	NaN	NaN	NaN	0.1	NaN	0.1	0.1	0.1
0.616666666666667	0.216666666666667	NaN	NaN	NaN	NaN	0.3	NaN	0.1	0.116666666666667	0.216666666666667
0.316666666666667	0.4	NaN	NaN	NaN	NaN	1.6	NaN	0.1	0.2	0.1
0.133333333333333	0.1	NaN	NaN	NaN	NaN	0.233333333333333	NaN	0.2	0.233333333333333	0.166666666666667
0.2	0.15	NaN	NaN	NaN	NaN	2.2	NaN	0.2	0.183333333333333	0.1
0.116666666666667	0.133333333333333	NaN	NaN	NaN	NaN	2.41666666666667	NaN	0.216666666666667	0.1	0.2
0.116666666666667	0.1	NaN	NaN	NaN	NaN	1.15	NaN	0.4	0.116666666666667	0.966666666666667
0.1	1.25	NaN	NaN	NaN	NaN	2.73333333333333	NaN	0.1	0.4	0.816666666666667
0.2	0.316666666666667	NaN	NaN	NaN	NaN	1.05	NaN	0.15	0.1	0.1
0.1	0.6	NaN	NaN	NaN	NaN	0.2	NaN	0.1	0.233333333333333	0.233333333333333
0.166666666666667	0.116666666666667	NaN	NaN	NaN	NaN	2.93333333333333	NaN	0.1	0.1	0.3
0.1	0.1	NaN	NaN	NaN	NaN	5.2	NaN	0.1	0.216666666666667	0.116666666666667
0.116666666666667	0.1	NaN	NaN	NaN	NaN	0.1	NaN	0.1	0.1	0.1
0.15	0.1	NaN	NaN	NaN	NaN	0.85	NaN	0.1	0.116666666666667	0.1
0.3	0.1	NaN	NaN	NaN	NaN	0.8	NaN	0.116666666666667	0.2	0.1
0.25	0.2	NaN	NaN	NaN	NaN	1.43333333333333	NaN	0.1	0.116666666666667	1.31666666666667
0.2	0.116666666666667	NaN	NaN	NaN	NaN	0.1	NaN	0.1	0.133333333333333	0.75
0.1	0.433333333333333	NaN	NaN	NaN	NaN	1.31666666666667	NaN	0.133333333333333	0.116666666666667	0.2
0.2	0.35	NaN	NaN	NaN	NaN	0.166666666666667	NaN	0.1	0.283333333333333	0.1
0.166666666666667	0.2	NaN	NaN	NaN	NaN	1.5	NaN	0.3	0.1	0.1
0.716666666666667	0.4	NaN	NaN	NaN	NaN	0.1	NaN	0.15	0.116666666666667	0.1
0.533333333333333	0.116666666666667	NaN	NaN	NaN	NaN	0.233333333333333	NaN	0.1	0.1	1.5
0.45	0.2	NaN	NaN	NaN	NaN	1.33333333333333	NaN	0.15	0.1	0.316666666666667
0.1	0.3	NaN	NaN	NaN	NaN	0.45	NaN	0.166666666666667	0.2	0.1
2.7	0.116666666666667	NaN	NaN	NaN	NaN	1.21666666666667	NaN	0.1	0.1	0.216666666666667
0.2	0.1	NaN	NaN	NaN	NaN	0.1	NaN	0.3	0.133333333333333	1.38333333333333
0.45	0.133333333333333	NaN	NaN	NaN	NaN	0.533333333333333	NaN	0.316666666666667	0.25	0.266666666666667
0.1	1.68333333333333	NaN	NaN	NaN	NaN	0.116666666666667	NaN	0.1	0.116666666666667	0.1
0.133333333333333	0.4	NaN	NaN	NaN	NaN	0.1	NaN	0.116666666666667	0.416666666666667	0.233333333333333
0.7	0.7	NaN	NaN	NaN	NaN	0.133333333333333	NaN	0.1	0.55	0.4
0.1	0.1	NaN	NaN	NaN	NaN	0.116666666666667	NaN	0.2	0.266666666666667	0.1
0.1	0.4	NaN	NaN	NaN	NaN	1.6	NaN	0.2	0.1	0.75
0.316666666666667	0.3	NaN	NaN	NaN	NaN	0.716666666666667	NaN	0.116666666666667	0.2	0.25
0.433333333333333	0.3	NaN	NaN	NaN	NaN	0.216666666666667	NaN	0.233333333333333	0.233333333333333	0.2
0.1	0.1	NaN	NaN	NaN	NaN	0.133333333333333	NaN	0.1	0.15	0.166666666666667
0.133333333333333	0.133333333333333	NaN	NaN	NaN	NaN	0.1	NaN	0.233333333333333	0.1	0.1
0.1	0.1	NaN	NaN	NaN	NaN	0.1	NaN	0.15	0.1	0.1
0.3	0.1	NaN	NaN	NaN	NaN	1.41666666666667	NaN	0.1	0.1	0.333333333333333
0.816666666666667	0.133333333333333	NaN	NaN	NaN	NaN	0.966666666666667	NaN	0.2	0.1	1.1
0.133333333333333	0.2	NaN	NaN	NaN	NaN	0.4	NaN	0.1	0.15	0.466666666666667
0.316666666666667	0.1	NaN	NaN	NaN	NaN	0.2	NaN	0.266666666666667	0.2	0.3
0.15	0.1	NaN	NaN	NaN	NaN	0.15	NaN	0.25	0.2	0.75
0.133333333333333	0.7	NaN	NaN	NaN	NaN	1.13333333333333	NaN	0.15	0.216666666666667	0.1
0.1	0.1	NaN	NaN	NaN	NaN	1.3	NaN	0.1	0.6	0.733333333333333
1.63333333333333	0.216666666666667	NaN	NaN	NaN	NaN	0.1	NaN	0.133333333333333	0.333333333333333	0.1
0.3	1.1	NaN	NaN	NaN	NaN	1.21666666666667	NaN	0.1	0.2	0.1
0.5	0.216666666666667	NaN	NaN	NaN	NaN	0.1	NaN	0.1	0.116666666666667	0.1
0.1	0.35	NaN	NaN	NaN	NaN	0.5	NaN	0.116666666666667	0.2	0.65
0.266666666666667	0.4	NaN	NaN	NaN	NaN	2.65	NaN	0.333333333333333	0.1	0.1
0.3	0.1	NaN	NaN	NaN	NaN	0.216666666666667	NaN	0.1	0.1	0.7
0.133333333333333	0.133333333333333	NaN	NaN	NaN	NaN	2.4	NaN	0.416666666666667	0.1	0.1
0.5	0.6	NaN	NaN	NaN	NaN	0.1	NaN	0.1	0.2	0.4
0.9	0.15	NaN	NaN	NaN	NaN	1.9	NaN	0.2	0.116666666666667	0.416666666666667
0.1	0.8	NaN	NaN	NaN	NaN	0.233333333333333	NaN	0.2	0.1	0.1
0.133333333333333	0.233333333333333	NaN	NaN	NaN	NaN	0.1	NaN	0.2	0.1	0.216666666666667
0.233333333333333	0.1	NaN	NaN	NaN	NaN	1.13333333333333	NaN	0.233333333333333	0.1	0.95
0.1	0.1	NaN	NaN	NaN	NaN	0.2	NaN	0.1	0.25	0.9
0.133333333333333	0.1	NaN	NaN	NaN	NaN	1.25	NaN	0.133333333333333	0.4	0.516666666666667
0.116666666666667	0.116666666666667	NaN	NaN	NaN	NaN	0.183333333333333	NaN	0.133333333333333	0.1	0.316666666666667
0.2	0.116666666666667	NaN	NaN	NaN	NaN	0.266666666666667	NaN	0.2	0.1	0.733333333333333
0.316666666666667	0.15	NaN	NaN	NaN	NaN	0.9	NaN	0.1	0.5	0.1
0.916666666666667	0.133333333333333	NaN	NaN	NaN	NaN	0.2	NaN	0.1	0.1	0.5
0.2	0.133333333333333	NaN	NaN	NaN	NaN	1	NaN	0.233333333333333	0.15	0.133333333333333
0.2	0.133333333333333	NaN	NaN	NaN	NaN	0.1	NaN	0.2	0.1	0.15
0.1	0.2	NaN	NaN	NaN	NaN	5.3	NaN	0.1	0.25	0.383333333333333
0.1	0.1	NaN	NaN	NaN	NaN	4.4	NaN	0.1	0.3	0.25
0.216666666666667	0.25	NaN	NaN	NaN	NaN	0.133333333333333	NaN	0.1	0.1	0.65
0.133333333333333	0.216666666666667	NaN	NaN	NaN	NaN	0.233333333333333	NaN	0.1	0.1	0.6
0.3	0.1	NaN	NaN	NaN	NaN	0.1	NaN	0.1	0.1	0.283333333333333
0.2	0.1	NaN	NaN	NaN	NaN	2.7	NaN	0.1	0.1	0.1
0.5	0.416666666666667	NaN	NaN	NaN	NaN	0.566666666666667	NaN	0.116666666666667	0.2	0.1
0.3	0.216666666666667	NaN	NaN	NaN	NaN	0.133333333333333	NaN	0.1	0.116666666666667	0.1
0.5	0.3	NaN	NaN	NaN	NaN	0.316666666666667	NaN	0.116666666666667	0.1	0.1
0.25	0.733333333333333	NaN	NaN	NaN	NaN	0.183333333333333	NaN	0.183333333333333	0.1	0.1
0.166666666666667	0.233333333333333	NaN	NaN	NaN	NaN	0.95	NaN	0.216666666666667	0.116666666666667	0.5
0.1	1.1	NaN	NaN	NaN	NaN	0.633333333333333	NaN	0.166666666666667	0.1	1.31666666666667
0.4	0.1	NaN	NaN	NaN	NaN	1.7	NaN	0.1	0.233333333333333	0.383333333333333
0.1	0.116666666666667	NaN	NaN	NaN	NaN	0.4	NaN	0.1	0.2	0.216666666666667
0.1	0.15	NaN	NaN	NaN	NaN	0.716666666666667	NaN	0.2	0.2	0.133333333333333
NaN	0.15	NaN	NaN	NaN	NaN	1	NaN	0.35	0.1	0.1
NaN	0.1	NaN	NaN	NaN	NaN	0.3	NaN	0.1	0.1	0.1
NaN	0.116666666666667	NaN	NaN	NaN	NaN	0.4	NaN	0.1	0.1	0.233333333333333
NaN	0.116666666666667	NaN	NaN	NaN	NaN	0.116666666666667	NaN	0.5	0.433333333333333	0.766666666666667
NaN	0.4	NaN	NaN	NaN	NaN	2.1	NaN	0.116666666666667	0.1	0.1
NaN	0.116666666666667	NaN	NaN	NaN	NaN	0.216666666666667	NaN	0.1	0.15	0.25
NaN	0.666666666666667	NaN	NaN	NaN	NaN	0.1	NaN	0.133333333333333	0.1	0.166666666666667
NaN	0.133333333333333	NaN	NaN	NaN	NaN	0.5	NaN	0.116666666666667	0.15	0.1
NaN	0.4	NaN	NaN	NaN	NaN	0.133333333333333	NaN	0.1	0.166666666666667	0.533333333333333
NaN	0.35	NaN	NaN	NaN	NaN	0.133333333333333	NaN	0.233333333333333	0.1	0.1
NaN	0.7	NaN	NaN	NaN	NaN	0.25	NaN	0.1	0.116666666666667	0.1
NaN	0.133333333333333	NaN	NaN	NaN	NaN	0.116666666666667	NaN	0.1	0.2	0.1
NaN	0.116666666666667	NaN	NaN	NaN	NaN	15.7333333333333	NaN	0.25	0.116666666666667	0.15
NaN	0.116666666666667	NaN	NaN	NaN	NaN	0.216666666666667	NaN	0.183333333333333	0.133333333333333	0.1
NaN	0.1	NaN	NaN	NaN	NaN	3.6	NaN	0.1	0.316666666666667	0.116666666666667
NaN	0.2	NaN	NaN	NaN	NaN	2	NaN	0.1	0.1	0.15
NaN	1.55	NaN	NaN	NaN	NaN	0.3	NaN	0.233333333333333	0.1	0.15
NaN	0.1	NaN	NaN	NaN	NaN	0.333333333333333	NaN	0.316666666666667	0.15	0.266666666666667
NaN	0.1	NaN	NaN	NaN	NaN	0.133333333333333	NaN	0.116666666666667	0.716666666666667	0.133333333333333
NaN	0.15	NaN	NaN	NaN	NaN	0.133333333333333	NaN	0.1	0.133333333333333	0.1
NaN	1.45	NaN	NaN	NaN	NaN	0.1	NaN	0.133333333333333	0.133333333333333	0.4
NaN	0.5	NaN	NaN	NaN	NaN	0.366666666666667	NaN	0.1	0.1	0.116666666666667
NaN	0.1	NaN	NaN	NaN	NaN	1.85	NaN	0.233333333333333	0.1	0.383333333333333
NaN	0.2	NaN	NaN	NaN	NaN	1	NaN	0.1	0.2	0.75
NaN	1.45	NaN	NaN	NaN	NaN	0.95	NaN	0.2	0.316666666666667	0.233333333333333
NaN	0.5	NaN	NaN	NaN	NaN	0.95	NaN	0.1	0.1	0.116666666666667
NaN	0.7	NaN	NaN	NaN	NaN	0.95	NaN	0.1	0.416666666666667	0.283333333333333
NaN	0.216666666666667	NaN	NaN	NaN	NaN	0.3	NaN	0.1	0.3	0.5
NaN	0.1	NaN	NaN	NaN	NaN	0.666666666666667	NaN	0.116666666666667	0.1	0.266666666666667
NaN	0.1	NaN	NaN	NaN	NaN	0.1	NaN	0.116666666666667	0.1	1.26666666666667
NaN	0.266666666666667	NaN	NaN	NaN	NaN	2.01666666666667	NaN	0.25	0.133333333333333	0.15
NaN	0.25	NaN	NaN	NaN	NaN	1.01666666666667	NaN	0.4	0.15	0.1
NaN	0.116666666666667	NaN	NaN	NaN	NaN	0.95	NaN	0.1	0.133333333333333	0.8
NaN	0.133333333333333	NaN	NaN	NaN	NaN	0.7	NaN	0.1	0.1	0.55
NaN	0.1	NaN	NaN	NaN	NaN	1.6	NaN	0.133333333333333	0.1	0.1
NaN	0.1	NaN	NaN	NaN	NaN	0.216666666666667	NaN	0.15	0.3	0.116666666666667
NaN	0.1	NaN	NaN	NaN	NaN	0.816666666666667	NaN	0.15	0.116666666666667	1.5
NaN	0.45	NaN	NaN	NaN	NaN	0.116666666666667	NaN	0.333333333333333	0.133333333333333	0.416666666666667
NaN	1.4	NaN	NaN	NaN	NaN	4.4	NaN	0.15	0.133333333333333	0.55
NaN	0.133333333333333	NaN	NaN	NaN	NaN	2.5	NaN	0.1	0.216666666666667	0.7
NaN	0.5	NaN	NaN	NaN	NaN	0.216666666666667	NaN	0.2	0.1	0.1
NaN	0.433333333333333	NaN	NaN	NaN	NaN	1.1	NaN	0.133333333333333	0.116666666666667	0.15
NaN	0.133333333333333	NaN	NaN	NaN	NaN	0.233333333333333	NaN	0.2	0.1	0.1
NaN	0.533333333333333	NaN	NaN	NaN	NaN	0.1	NaN	0.1	0.2	0.833333333333333
NaN	0.65	NaN	NaN	NaN	NaN	0.233333333333333	NaN	0.2	0.166666666666667	0.383333333333333
NaN	0.35	NaN	NaN	NaN	NaN	1.35	NaN	0.166666666666667	0.233333333333333	0.15
NaN	0.1	NaN	NaN	NaN	NaN	1.01666666666667	NaN	0.1	0.116666666666667	0.766666666666667
NaN	0.1	NaN	NaN	NaN	NaN	0.316666666666667	NaN	0.1	0.1	1
NaN	0.566666666666667	NaN	NaN	NaN	NaN	1.35	NaN	0.133333333333333	0.2	0.1
NaN	0.15	NaN	NaN	NaN	NaN	0.7	NaN	0.1	0.116666666666667	0.3
NaN	0.2	NaN	NaN	NaN	NaN	0.1	NaN	0.1	0.1	0.7
NaN	0.116666666666667	NaN	NaN	NaN	NaN	0.55	NaN	0.1	0.233333333333333	0.95
NaN	0.2	NaN	NaN	NaN	NaN	0.316666666666667	NaN	0.1	0.116666666666667	0.7
NaN	0.4	NaN	NaN	NaN	NaN	0.133333333333333	NaN	0.1	0.1	0.933333333333333
NaN	0.133333333333333	NaN	NaN	NaN	NaN	0.116666666666667	NaN	0.133333333333333	0.216666666666667	0.8
NaN	0.1	NaN	NaN	NaN	NaN	0.116666666666667	NaN	0.1	0.366666666666667	0.55
NaN	0.166666666666667	NaN	NaN	NaN	NaN	0.2	NaN	0.1	0.116666666666667	0.3
NaN	0.116666666666667	NaN	NaN	NaN	NaN	3.25	NaN	0.1	0.2	0.25
NaN	0.116666666666667	NaN	NaN	NaN	NaN	2.4	NaN	0.1	0.1	0.433333333333333
NaN	0.2	NaN	NaN	NaN	NaN	0.1	NaN	0.1	0.133333333333333	0.1
NaN	0.1	NaN	NaN	NaN	NaN	3.03333333333333	NaN	0.1	0.2	0.133333333333333
NaN	0.216666666666667	NaN	NaN	NaN	NaN	0.25	NaN	0.1	0.3	1.28333333333333
NaN	0.316666666666667	NaN	NaN	NaN	NaN	1.8	NaN	0.116666666666667	0.1	0.1
NaN	0.233333333333333	NaN	NaN	NaN	NaN	0.1	NaN	0.1	0.233333333333333	0.75
NaN	0.1	NaN	NaN	NaN	NaN	0.383333333333333	NaN	0.166666666666667	0.1	0.433333333333333
NaN	0.15	NaN	NaN	NaN	NaN	0.15	NaN	0.1	0.1	0.1
NaN	0.4	NaN	NaN	NaN	NaN	0.483333333333333	NaN	0.2	0.1	1.05
NaN	0.4	NaN	NaN	NaN	NaN	0.133333333333333	NaN	0.1	0.15	0.1
NaN	0.3	NaN	NaN	NaN	NaN	0.133333333333333	NaN	0.1	0.1	0.616666666666667
NaN	5.8	NaN	NaN	NaN	NaN	1.01666666666667	NaN	0.116666666666667	0.133333333333333	0.133333333333333
NaN	0.2	NaN	NaN	NaN	NaN	0.566666666666667	NaN	0.25	0.15	0.183333333333333
NaN	0.316666666666667	NaN	NaN	NaN	NaN	0.8	NaN	0.1	0.1	0.65
NaN	0.116666666666667	NaN	NaN	NaN	NaN	0.916666666666667	NaN	0.1	0.333333333333333	0.166666666666667
NaN	0.433333333333333	NaN	NaN	NaN	NaN	0.1	NaN	0.116666666666667	0.1	0.383333333333333
NaN	0.1	NaN	NaN	NaN	NaN	0.1	NaN	0.1	0.1	0.1
NaN	0.316666666666667	NaN	NaN	NaN	NaN	0.116666666666667	NaN	0.116666666666667	0.2	0.933333333333333
NaN	0.933333333333333	NaN	NaN	NaN	NaN	0.1	NaN	0.116666666666667	0.116666666666667	0.1
NaN	1.2	NaN	NaN	NaN	NaN	1.3	NaN	0.1	0.633333333333333	0.183333333333333
NaN	0.183333333333333	NaN	NaN	NaN	NaN	0.1	NaN	0.116666666666667	0.233333333333333	0.45
NaN	0.1	NaN	NaN	NaN	NaN	0.1	NaN	0.1	0.133333333333333	0.716666666666667
NaN	0.216666666666667	NaN	NaN	NaN	NaN	0.1	NaN	0.1	0.1	0.416666666666667
NaN	0.15	NaN	NaN	NaN	NaN	0.116666666666667	NaN	0.1	0.5	0.133333333333333
NaN	0.183333333333333	NaN	NaN	NaN	NaN	0.166666666666667	NaN	0.133333333333333	0.116666666666667	0.116666666666667
NaN	0.1	NaN	NaN	NaN	NaN	0.1	NaN	0.2	0.233333333333333	0.616666666666667
NaN	0.233333333333333	NaN	NaN	NaN	NaN	0.916666666666667	NaN	0.516666666666667	0.316666666666667	0.416666666666667
NaN	0.1	NaN	NaN	NaN	NaN	0.883333333333333	NaN	0.233333333333333	0.133333333333333	1.55
NaN	0.5	NaN	NaN	NaN	NaN	0.133333333333333	NaN	0.133333333333333	0.35	0.1
NaN	0.1	NaN	NaN	NaN	NaN	0.266666666666667	NaN	0.133333333333333	0.216666666666667	0.116666666666667
NaN	1.11666666666667	NaN	NaN	NaN	NaN	1.33333333333333	NaN	0.1	0.1	0.433333333333333
NaN	0.1	NaN	NaN	NaN	NaN	0.1	NaN	0.1	0.3	0.1
NaN	0.1	NaN	NaN	NaN	NaN	2.11666666666667	NaN	0.2	0.1	0.15
NaN	0.2	NaN	NaN	NaN	NaN	0.166666666666667	NaN	0.1	0.116666666666667	0.1
NaN	0.116666666666667	NaN	NaN	NaN	NaN	0.15	NaN	0.1	0.1	0.166666666666667
NaN	0.1	NaN	NaN	NaN	NaN	0.733333333333333	NaN	0.1	0.1	0.116666666666667
NaN	0.116666666666667	NaN	NaN	NaN	NaN	3.41666666666667	NaN	0.1	0.1	0.266666666666667
NaN	0.75	NaN	NaN	NaN	NaN	0.25	NaN	0.1	0.1	0.55
NaN	0.233333333333333	NaN	NaN	NaN	NaN	0.233333333333333	NaN	0.133333333333333	0.2	0.1
NaN	0.1	NaN	NaN	NaN	NaN	1.51666666666667	NaN	0.1	0.1	0.133333333333333
NaN	0.516666666666667	NaN	NaN	NaN	NaN	0.1	NaN	0.1	0.15	0.166666666666667
NaN	0.1	NaN	NaN	NaN	NaN	0.95	NaN	0.1	0.116666666666667	0.616666666666667
NaN	0.533333333333333	NaN	NaN	NaN	NaN	2.41666666666667	NaN	0.2	0.15	0.466666666666667
NaN	0.1	NaN	NaN	NaN	NaN	0.316666666666667	NaN	0.1	0.1	0.3
NaN	0.316666666666667	NaN	NaN	NaN	NaN	0.15	NaN	0.1	0.1	0.1
NaN	0.1	NaN	NaN	NaN	NaN	0.3	NaN	0.1	0.1	0.1
NaN	0.233333333333333	NaN	NaN	NaN	NaN	0.5	NaN	0.2	0.1	0.1
NaN	0.2	NaN	NaN	NaN	NaN	0.35	NaN	0.166666666666667	0.133333333333333	0.3
NaN	0.216666666666667	NaN	NaN	NaN	NaN	0.2	NaN	0.133333333333333	0.116666666666667	0.15
NaN	0.2	NaN	NaN	NaN	NaN	0.816666666666667	NaN	0.1	0.133333333333333	1.65
NaN	0.516666666666667	NaN	NaN	NaN	NaN	1.96666666666667	NaN	0.1	0.1	1.5
NaN	0.1	NaN	NaN	NaN	NaN	0.116666666666667	NaN	0.1	0.1	1.11666666666667
NaN	0.216666666666667	NaN	NaN	NaN	NaN	0.116666666666667	NaN	0.2	0.1	0.616666666666667
NaN	0.2	NaN	NaN	NaN	NaN	0.25	NaN	0.166666666666667	0.1	0.1
NaN	0.1	NaN	NaN	NaN	NaN	0.116666666666667	NaN	0.15	0.1	0.716666666666667
NaN	0.1	NaN	NaN	NaN	NaN	0.1	NaN	0.116666666666667	NaN	1.2
NaN	0.1	NaN	NaN	NaN	NaN	1.43333333333333	NaN	0.15	NaN	0.5
NaN	0.266666666666667	NaN	NaN	NaN	NaN	0.1	NaN	0.1	NaN	0.15
NaN	0.95	NaN	NaN	NaN	NaN	0.333333333333333	NaN	0.316666666666667	NaN	0.45
NaN	0.116666666666667	NaN	NaN	NaN	NaN	0.233333333333333	NaN	0.2	NaN	0.1
NaN	0.1	NaN	NaN	NaN	NaN	0.1	NaN	0.1	NaN	1
NaN	0.1	NaN	NaN	NaN	NaN	1.2	NaN	0.1	NaN	1.15
NaN	0.516666666666667	NaN	NaN	NaN	NaN	0.1	NaN	0.1	NaN	0.116666666666667
NaN	1.11666666666667	NaN	NaN	NaN	NaN	5.45	NaN	0.116666666666667	NaN	0.133333333333333
NaN	0.166666666666667	NaN	NaN	NaN	NaN	1.33333333333333	NaN	0.1	NaN	0.8
NaN	0.2	NaN	NaN	NaN	NaN	4.96666666666667	NaN	0.183333333333333	NaN	0.4
NaN	0.9	NaN	NaN	NaN	NaN	0.916666666666667	NaN	0.25	NaN	0.533333333333333
NaN	0.1	NaN	NaN	NaN	NaN	0.1	NaN	0.1	NaN	0.5
NaN	0.15	NaN	NaN	NaN	NaN	0.616666666666667	NaN	0.1	NaN	0.116666666666667
NaN	0.35	NaN	NaN	NaN	NaN	2.93333333333333	NaN	0.116666666666667	NaN	0.75
NaN	0.116666666666667	NaN	NaN	NaN	NaN	1.85	NaN	0.1	NaN	0.8
NaN	0.1	NaN	NaN	NaN	NaN	0.133333333333333	NaN	0.1	NaN	0.216666666666667
NaN	0.1	NaN	NaN	NaN	NaN	0.15	NaN	0.1	NaN	0.833333333333333
NaN	0.533333333333333	NaN	NaN	NaN	NaN	2.4	NaN	0.116666666666667	NaN	0.1
NaN	0.316666666666667	NaN	NaN	NaN	NaN	0.4	NaN	0.1	NaN	1.13333333333333
NaN	0.266666666666667	NaN	NaN	NaN	NaN	0.1	NaN	0.1	NaN	0.25
NaN	0.133333333333333	NaN	NaN	NaN	NaN	0.9	NaN	0.15	NaN	0.416666666666667
NaN	0.1	NaN	NaN	NaN	NaN	7.7	NaN	0.116666666666667	NaN	0.2
NaN	0.516666666666667	NaN	NaN	NaN	NaN	1.38333333333333	NaN	0.1	NaN	0.133333333333333
NaN	0.1	NaN	NaN	NaN	NaN	0.1	NaN	0.1	NaN	0.6
NaN	0.116666666666667	NaN	NaN	NaN	NaN	3.03333333333333	NaN	0.3	NaN	0.45
NaN	0.116666666666667	NaN	NaN	NaN	NaN	0.183333333333333	NaN	0.1	NaN	0.2
NaN	0.1	NaN	NaN	NaN	NaN	0.833333333333333	NaN	0.133333333333333	NaN	0.35
NaN	0.6	NaN	NaN	NaN	NaN	0.516666666666667	NaN	0.1	NaN	1.3
NaN	0.1	NaN	NaN	NaN	NaN	0.166666666666667	NaN	0.1	NaN	0.15
NaN	0.116666666666667	NaN	NaN	NaN	NaN	0.116666666666667	NaN	0.133333333333333	NaN	0.95
NaN	0.1	NaN	NaN	NaN	NaN	0.4	NaN	0.1	NaN	0.55
NaN	0.1	NaN	NaN	NaN	NaN	2.33333333333333	NaN	0.133333333333333	NaN	0.1
NaN	2.05	NaN	NaN	NaN	NaN	0.1	NaN	0.1	NaN	0.1
NaN	0.45	NaN	NaN	NaN	NaN	2.71666666666667	NaN	0.1	NaN	1.33333333333333
NaN	0.55	NaN	NaN	NaN	NaN	0.116666666666667	NaN	0.1	NaN	0.1
NaN	0.533333333333333	NaN	NaN	NaN	NaN	0.1	NaN	0.1	NaN	0.233333333333333
NaN	0.216666666666667	NaN	NaN	NaN	NaN	1.21666666666667	NaN	0.166666666666667	NaN	0.116666666666667
NaN	0.333333333333333	NaN	NaN	NaN	NaN	0.2	NaN	0.1	NaN	0.7
NaN	0.1	NaN	NaN	NaN	NaN	0.1	NaN	0.4	NaN	1.13333333333333
NaN	0.1	NaN	NaN	NaN	NaN	0.1	NaN	0.1	NaN	1.1
NaN	0.233333333333333	NaN	NaN	NaN	NaN	0.233333333333333	NaN	0.1	NaN	1.15
NaN	0.2	NaN	NaN	NaN	NaN	1.61666666666667	NaN	0.1	NaN	0.3
NaN	0.1	NaN	NaN	NaN	NaN	1	NaN	0.1	NaN	0.7
NaN	0.1	NaN	NaN	NaN	NaN	1.6	NaN	0.25	NaN	1.73333333333333
NaN	0.1	NaN	NaN	NaN	NaN	0.333333333333333	NaN	0.1	NaN	1.1
NaN	0.1	NaN	NaN	NaN	NaN	0.8	NaN	0.1	NaN	1.6
NaN	0.733333333333333	NaN	NaN	NaN	NaN	2.33333333333333	NaN	0.1	NaN	0.1
NaN	0.1	NaN	NaN	NaN	NaN	0.1	NaN	0.2	NaN	0.15
NaN	0.15	NaN	NaN	NaN	NaN	0.116666666666667	NaN	0.1	NaN	0.5
NaN	0.1	NaN	NaN	NaN	NaN	0.1	NaN	0.1	NaN	0.9
NaN	0.15	NaN	NaN	NaN	NaN	0.816666666666667	NaN	0.166666666666667	NaN	0.616666666666667
NaN	0.116666666666667	NaN	NaN	NaN	NaN	2	NaN	0.133333333333333	NaN	0.1
NaN	0.15	NaN	NaN	NaN	NaN	1.83333333333333	NaN	0.133333333333333	NaN	0.1
NaN	0.1	NaN	NaN	NaN	NaN	2.2	NaN	0.4	NaN	0.616666666666667
NaN	0.416666666666667	NaN	NaN	NaN	NaN	1.35	NaN	0.1	NaN	0.7
NaN	0.25	NaN	NaN	NaN	NaN	1.53333333333333	NaN	0.3	NaN	0.116666666666667
NaN	1.56666666666667	NaN	NaN	NaN	NaN	0.116666666666667	NaN	0.1	NaN	0.15
NaN	0.116666666666667	NaN	NaN	NaN	NaN	1.25	NaN	0.166666666666667	NaN	0.383333333333333
NaN	0.1	NaN	NaN	NaN	NaN	0.1	NaN	0.183333333333333	NaN	1.2
NaN	0.1	NaN	NaN	NaN	NaN	0.15	NaN	0.1	NaN	1.1
NaN	0.2	NaN	NaN	NaN	NaN	2	NaN	0.133333333333333	NaN	0.6
NaN	0.1	NaN	NaN	NaN	NaN	0.4	NaN	0.2	NaN	0.116666666666667
NaN	2.55	NaN	NaN	NaN	NaN	0.133333333333333	NaN	NaN	NaN	0.45
NaN	0.1	NaN	NaN	NaN	NaN	0.1	NaN	NaN	NaN	0.9
NaN	0.166666666666667	NaN	NaN	NaN	NaN	0.55	NaN	NaN	NaN	0.1
NaN	0.1	NaN	NaN	NaN	NaN	5.36666666666667	NaN	NaN	NaN	0.25
NaN	0.1	NaN	NaN	NaN	NaN	0.6	NaN	NaN	NaN	0.2
NaN	0.1	NaN	NaN	NaN	NaN	0.3	NaN	NaN	NaN	0.1
NaN	0.1	NaN	NaN	NaN	NaN	0.166666666666667	NaN	NaN	NaN	0.1
NaN	0.416666666666667	NaN	NaN	NaN	NaN	0.2	NaN	NaN	NaN	0.1
NaN	0.116666666666667	NaN	NaN	NaN	NaN	4.03333333333333	NaN	NaN	NaN	0.5
NaN	0.5	NaN	NaN	NaN	NaN	3.15	NaN	NaN	NaN	0.75
NaN	0.1	NaN	NaN	NaN	NaN	0.783333333333333	NaN	NaN	NaN	0.15
NaN	0.116666666666667	NaN	NaN	NaN	NaN	2.4	NaN	NaN	NaN	0.8
NaN	2.63333333333333	NaN	NaN	NaN	NaN	1.41666666666667	NaN	NaN	NaN	0.1
NaN	0.116666666666667	NaN	NaN	NaN	NaN	0.133333333333333	NaN	NaN	NaN	0.15
NaN	0.116666666666667	NaN	NaN	NaN	NaN	5.4	NaN	NaN	NaN	0.8
NaN	0.2	NaN	NaN	NaN	NaN	0.15	NaN	NaN	NaN	0.2
NaN	0.233333333333333	NaN	NaN	NaN	NaN	3.55	NaN	NaN	NaN	1.21666666666667
NaN	0.1	NaN	NaN	NaN	NaN	0.1	NaN	NaN	NaN	0.6
NaN	0.133333333333333	NaN	NaN	NaN	NaN	0.1	NaN	NaN	NaN	0.1
NaN	0.316666666666667	NaN	NaN	NaN	NaN	0.1	NaN	NaN	NaN	0.333333333333333
NaN	0.1	NaN	NaN	NaN	NaN	2.93333333333333	NaN	NaN	NaN	1.3
NaN	0.433333333333333	NaN	NaN	NaN	NaN	2.1	NaN	NaN	NaN	1.71666666666667
NaN	0.3	NaN	NaN	NaN	NaN	0.2	NaN	NaN	NaN	0.116666666666667
NaN	0.116666666666667	NaN	NaN	NaN	NaN	2.65	NaN	NaN	NaN	0.366666666666667
NaN	0.1	NaN	NaN	NaN	NaN	0.15	NaN	NaN	NaN	0.6
NaN	0.483333333333333	NaN	NaN	NaN	NaN	3.05	NaN	NaN	NaN	1.1
NaN	0.116666666666667	NaN	NaN	NaN	NaN	0.166666666666667	NaN	NaN	NaN	0.6
NaN	0.533333333333333	NaN	NaN	NaN	NaN	6.43333333333333	NaN	NaN	NaN	0.1
NaN	0.2	NaN	NaN	NaN	NaN	0.1	NaN	NaN	NaN	0.316666666666667
NaN	0.133333333333333	NaN	NaN	NaN	NaN	0.2	NaN	NaN	NaN	0.3
NaN	0.233333333333333	NaN	NaN	NaN	NaN	0.766666666666667	NaN	NaN	NaN	0.1
NaN	0.233333333333333	NaN	NaN	NaN	NaN	0.316666666666667	NaN	NaN	NaN	1.75
NaN	0.1	NaN	NaN	NaN	NaN	0.2	NaN	NaN	NaN	0.316666666666667
NaN	0.3	NaN	NaN	NaN	NaN	1	NaN	NaN	NaN	0.1
NaN	0.1	NaN	NaN	NaN	NaN	3.1	NaN	NaN	NaN	0.616666666666667
NaN	0.133333333333333	NaN	NaN	NaN	NaN	0.333333333333333	NaN	NaN	NaN	0.15
NaN	0.416666666666667	NaN	NaN	NaN	NaN	0.1	NaN	NaN	NaN	0.1
NaN	0.2	NaN	NaN	NaN	NaN	0.2	NaN	NaN	NaN	0.516666666666667
NaN	0.2	NaN	NaN	NaN	NaN	1.9	NaN	NaN	NaN	0.3
NaN	0.1	NaN	NaN	NaN	NaN	0.55	NaN	NaN	NaN	0.1
NaN	0.3	NaN	NaN	NaN	NaN	0.116666666666667	NaN	NaN	NaN	0.1
NaN	0.116666666666667	NaN	NaN	NaN	NaN	0.2	NaN	NaN	NaN	0.1
NaN	0.1	NaN	NaN	NaN	NaN	1.65	NaN	NaN	NaN	0.716666666666667
NaN	0.75	NaN	NaN	NaN	NaN	0.333333333333333	NaN	NaN	NaN	0.733333333333333
NaN	0.4	NaN	NaN	NaN	NaN	0.1	NaN	NaN	NaN	1.2
NaN	0.15	NaN	NaN	NaN	NaN	0.5	NaN	NaN	NaN	0.1
NaN	0.15	NaN	NaN	NaN	NaN	0.2	NaN	NaN	NaN	0.366666666666667
NaN	0.6	NaN	NaN	NaN	NaN	0.133333333333333	NaN	NaN	NaN	0.916666666666667
NaN	0.1	NaN	NaN	NaN	NaN	0.2	NaN	NaN	NaN	0.9
NaN	0.75	NaN	NaN	NaN	NaN	0.533333333333333	NaN	NaN	NaN	0.866666666666667
NaN	0.3	NaN	NaN	NaN	NaN	0.1	NaN	NaN	NaN	0.3
NaN	0.45	NaN	NaN	NaN	NaN	1.41666666666667	NaN	NaN	NaN	0.45
NaN	2	NaN	NaN	NaN	NaN	0.55	NaN	NaN	NaN	0.15
NaN	0.2	NaN	NaN	NaN	NaN	1.2	NaN	NaN	NaN	0.616666666666667
NaN	0.1	NaN	NaN	NaN	NaN	0.2	NaN	NaN	NaN	0.416666666666667
NaN	0.2	NaN	NaN	NaN	NaN	0.1	NaN	NaN	NaN	1.1
NaN	0.266666666666667	NaN	NaN	NaN	NaN	1.41666666666667	NaN	NaN	NaN	0.1
NaN	0.416666666666667	NaN	NaN	NaN	NaN	0.183333333333333	NaN	NaN	NaN	0.3
NaN	0.133333333333333	NaN	NaN	NaN	NaN	2.55	NaN	NaN	NaN	0.45
NaN	0.116666666666667	NaN	NaN	NaN	NaN	0.3	NaN	NaN	NaN	1.2
NaN	0.1	NaN	NaN	NaN	NaN	1.58333333333333	NaN	NaN	NaN	0.266666666666667
NaN	0.133333333333333	NaN	NaN	NaN	NaN	0.1	NaN	NaN	NaN	0.233333333333333
NaN	0.1	NaN	NaN	NaN	NaN	0.2	NaN	NaN	NaN	2.08333333333333
NaN	0.25	NaN	NaN	NaN	NaN	0.1	NaN	NaN	NaN	0.45
NaN	0.75	NaN	NaN	NaN	NaN	0.333333333333333	NaN	NaN	NaN	0.1
NaN	0.1	NaN	NaN	NaN	NaN	0.183333333333333	NaN	NaN	NaN	0.2
NaN	0.1	NaN	NaN	NaN	NaN	0.1	NaN	NaN	NaN	0.6
NaN	0.216666666666667	NaN	NaN	NaN	NaN	0.166666666666667	NaN	NaN	NaN	0.133333333333333
NaN	0.116666666666667	NaN	NaN	NaN	NaN	0.216666666666667	NaN	NaN	NaN	0.95
NaN	0.2	NaN	NaN	NaN	NaN	2.35	NaN	NaN	NaN	0.1
NaN	0.45	NaN	NaN	NaN	NaN	2.71666666666667	NaN	NaN	NaN	0.233333333333333
NaN	0.3	NaN	NaN	NaN	NaN	0.1	NaN	NaN	NaN	0.15
NaN	0.2	NaN	NaN	NaN	NaN	0.316666666666667	NaN	NaN	NaN	1
NaN	0.3	NaN	NaN	NaN	NaN	0.75	NaN	NaN	NaN	0.216666666666667
NaN	0.366666666666667	NaN	NaN	NaN	NaN	0.15	NaN	NaN	NaN	0.166666666666667
NaN	0.116666666666667	NaN	NaN	NaN	NaN	0.416666666666667	NaN	NaN	NaN	0.1
NaN	0.2	NaN	NaN	NaN	NaN	0.1	NaN	NaN	NaN	0.2
NaN	0.433333333333333	NaN	NaN	NaN	NaN	7.8	NaN	NaN	NaN	1.2
NaN	0.3	NaN	NaN	NaN	NaN	0.5	NaN	NaN	NaN	0.133333333333333
NaN	0.75	NaN	NaN	NaN	NaN	0.1	NaN	NaN	NaN	0.1
NaN	0.1	NaN	NaN	NaN	NaN	2.06666666666667	NaN	NaN	NaN	0.3
NaN	0.233333333333333	NaN	NaN	NaN	NaN	0.133333333333333	NaN	NaN	NaN	0.1
NaN	0.116666666666667	NaN	NaN	NaN	NaN	1.9	NaN	NaN	NaN	0.1
NaN	0.233333333333333	NaN	NaN	NaN	NaN	0.1	NaN	NaN	NaN	0.116666666666667
NaN	0.316666666666667	NaN	NaN	NaN	NaN	1.21666666666667	NaN	NaN	NaN	0.1
NaN	0.133333333333333	NaN	NaN	NaN	NaN	0.183333333333333	NaN	NaN	NaN	0.733333333333333
NaN	0.55	NaN	NaN	NaN	NaN	1.4	NaN	NaN	NaN	0.233333333333333
NaN	1.33333333333333	NaN	NaN	NaN	NaN	0.416666666666667	NaN	NaN	NaN	0.333333333333333
NaN	0.2	NaN	NaN	NaN	NaN	0.766666666666667	NaN	NaN	NaN	0.3
NaN	0.366666666666667	NaN	NaN	NaN	NaN	0.266666666666667	NaN	NaN	NaN	0.116666666666667
NaN	0.233333333333333	NaN	NaN	NaN	NaN	0.916666666666667	NaN	NaN	NaN	0.366666666666667
NaN	0.1	NaN	NaN	NaN	NaN	0.55	NaN	NaN	NaN	0.1
NaN	0.3	NaN	NaN	NaN	NaN	0.1	NaN	NaN	NaN	0.8
NaN	0.1	NaN	NaN	NaN	NaN	0.1	NaN	NaN	NaN	0.1
NaN	0.633333333333333	NaN	NaN	NaN	NaN	0.3	NaN	NaN	NaN	0.1
NaN	0.1	NaN	NaN	NaN	NaN	2.51666666666667	NaN	NaN	NaN	0.6
NaN	0.1	NaN	NaN	NaN	NaN	1.48333333333333	NaN	NaN	NaN	0.733333333333333
NaN	0.533333333333333	NaN	NaN	NaN	NaN	6.6	NaN	NaN	NaN	0.4
NaN	0.133333333333333	NaN	NaN	NaN	NaN	1.1	NaN	NaN	NaN	0.183333333333333
NaN	0.5	NaN	NaN	NaN	NaN	0.55	NaN	NaN	NaN	0.1
NaN	0.116666666666667	NaN	NaN	NaN	NaN	0.1	NaN	NaN	NaN	0.15
NaN	0.133333333333333	NaN	NaN	NaN	NaN	0.6	NaN	NaN	NaN	0.65
NaN	0.4	NaN	NaN	NaN	NaN	1.03333333333333	NaN	NaN	NaN	0.233333333333333
NaN	0.35	NaN	NaN	NaN	NaN	0.2	NaN	NaN	NaN	0.1
NaN	0.1	NaN	NaN	NaN	NaN	0.1	NaN	NaN	NaN	0.433333333333333
NaN	0.1	NaN	NaN	NaN	NaN	0.3	NaN	NaN	NaN	0.366666666666667
NaN	0.1	NaN	NaN	NaN	NaN	0.15	NaN	NaN	NaN	0.616666666666667
NaN	0.266666666666667	NaN	NaN	NaN	NaN	0.633333333333333	NaN	NaN	NaN	0.116666666666667
NaN	0.716666666666667	NaN	NaN	NaN	NaN	0.116666666666667	NaN	NaN	NaN	0.1
NaN	0.1	NaN	NaN	NaN	NaN	0.15	NaN	NaN	NaN	0.133333333333333
NaN	0.3	NaN	NaN	NaN	NaN	0.1	NaN	NaN	NaN	0.15
NaN	0.65	NaN	NaN	NaN	NaN	2.6	NaN	NaN	NaN	0.233333333333333
NaN	1.1	NaN	NaN	NaN	NaN	0.333333333333333	NaN	NaN	NaN	0.1
NaN	0.416666666666667	NaN	NaN	NaN	NaN	0.6	NaN	NaN	NaN	0.133333333333333
NaN	0.1	NaN	NaN	NaN	NaN	0.1	NaN	NaN	NaN	0.133333333333333
NaN	0.116666666666667	NaN	NaN	NaN	NaN	0.1	NaN	NaN	NaN	0.1
NaN	0.1	NaN	NaN	NaN	NaN	0.133333333333333	NaN	NaN	NaN	0.3
NaN	0.233333333333333	NaN	NaN	NaN	NaN	0.15	NaN	NaN	NaN	0.1
NaN	0.2	NaN	NaN	NaN	NaN	0.2	NaN	NaN	NaN	0.2
NaN	0.2	NaN	NaN	NaN	NaN	0.1	NaN	NaN	NaN	0.133333333333333
NaN	0.1	NaN	NaN	NaN	NaN	6.51666666666667	NaN	NaN	NaN	0.116666666666667
NaN	0.1	NaN	NaN	NaN	NaN	0.6	NaN	NaN	NaN	0.116666666666667
NaN	0.433333333333333	NaN	NaN	NaN	NaN	3.86666666666667	NaN	NaN	NaN	0.116666666666667
NaN	0.1	NaN	NaN	NaN	NaN	2.1	NaN	NaN	NaN	0.4
NaN	0.3	NaN	NaN	NaN	NaN	0.133333333333333	NaN	NaN	NaN	0.216666666666667
NaN	0.416666666666667	NaN	NaN	NaN	NaN	1.1	NaN	NaN	NaN	0.433333333333333
NaN	0.833333333333333	NaN	NaN	NaN	NaN	0.1	NaN	NaN	NaN	0.1
NaN	0.416666666666667	NaN	NaN	NaN	NaN	0.5	NaN	NaN	NaN	0.133333333333333
NaN	0.166666666666667	NaN	NaN	NaN	NaN	0.466666666666667	NaN	NaN	NaN	0.15
NaN	0.233333333333333	NaN	NaN	NaN	NaN	1.05	NaN	NaN	NaN	0.216666666666667
NaN	0.216666666666667	NaN	NaN	NaN	NaN	1.5	NaN	NaN	NaN	0.116666666666667
NaN	0.2	NaN	NaN	NaN	NaN	0.1	NaN	NaN	NaN	0.816666666666667
NaN	0.1	NaN	NaN	NaN	NaN	1.33333333333333	NaN	NaN	NaN	0.166666666666667
NaN	0.2	NaN	NaN	NaN	NaN	5.5	NaN	NaN	NaN	0.566666666666667
NaN	0.216666666666667	NaN	NaN	NaN	NaN	0.166666666666667	NaN	NaN	NaN	0.366666666666667
NaN	0.516666666666667	NaN	NaN	NaN	NaN	0.166666666666667	NaN	NaN	NaN	0.133333333333333
NaN	0.233333333333333	NaN	NaN	NaN	NaN	0.3	NaN	NaN	NaN	0.15
NaN	0.616666666666667	NaN	NaN	NaN	NaN	0.2	NaN	NaN	NaN	0.233333333333333
NaN	0.1	NaN	NaN	NaN	NaN	0.1	NaN	NaN	NaN	0.166666666666667
NaN	0.25	NaN	NaN	NaN	NaN	0.166666666666667	NaN	NaN	NaN	0.8
NaN	0.25	NaN	NaN	NaN	NaN	1.03333333333333	NaN	NaN	NaN	0.133333333333333
NaN	0.616666666666667	NaN	NaN	NaN	NaN	0.866666666666667	NaN	NaN	NaN	0.333333333333333
NaN	0.1	NaN	NaN	NaN	NaN	1.21666666666667	NaN	NaN	NaN	0.15
NaN	0.1	NaN	NaN	NaN	NaN	1.93333333333333	NaN	NaN	NaN	1
NaN	0.25	NaN	NaN	NaN	NaN	2.25	NaN	NaN	NaN	0.1
NaN	2.5	NaN	NaN	NaN	NaN	0.1	NaN	NaN	NaN	0.2
NaN	0.1	NaN	NaN	NaN	NaN	0.116666666666667	NaN	NaN	NaN	0.116666666666667
NaN	0.433333333333333	NaN	NaN	NaN	NaN	0.1	NaN	NaN	NaN	0.2
NaN	0.2	NaN	NaN	NaN	NaN	0.5	NaN	NaN	NaN	0.15
NaN	0.233333333333333	NaN	NaN	NaN	NaN	3	NaN	NaN	NaN	0.183333333333333
NaN	0.116666666666667	NaN	NaN	NaN	NaN	3.41666666666667	NaN	NaN	NaN	0.1
NaN	0.933333333333333	NaN	NaN	NaN	NaN	3.03333333333333	NaN	NaN	NaN	0.1
NaN	0.75	NaN	NaN	NaN	NaN	0.233333333333333	NaN	NaN	NaN	0.533333333333333
NaN	0.15	NaN	NaN	NaN	NaN	4.23333333333333	NaN	NaN	NaN	0.1
NaN	0.7	NaN	NaN	NaN	NaN	9.4	NaN	NaN	NaN	0.1
NaN	0.516666666666667	NaN	NaN	NaN	NaN	0.1	NaN	NaN	NaN	0.133333333333333
NaN	0.3	NaN	NaN	NaN	NaN	0.233333333333333	NaN	NaN	NaN	0.233333333333333
NaN	0.1	NaN	NaN	NaN	NaN	2.1	NaN	NaN	NaN	0.116666666666667
NaN	0.1	NaN	NaN	NaN	NaN	0.116666666666667	NaN	NaN	NaN	0.133333333333333
NaN	2.4	NaN	NaN	NaN	NaN	0.6	NaN	NaN	NaN	0.3
NaN	0.15	NaN	NaN	NaN	NaN	0.1	NaN	NaN	NaN	0.1
NaN	0.1	NaN	NaN	NaN	NaN	1.31666666666667	NaN	NaN	NaN	0.65
NaN	0.166666666666667	NaN	NaN	NaN	NaN	0.1	NaN	NaN	NaN	0.1
NaN	0.1	NaN	NaN	NaN	NaN	2.7	NaN	NaN	NaN	0.3
NaN	0.116666666666667	NaN	NaN	NaN	NaN	0.183333333333333	NaN	NaN	NaN	0.15
NaN	0.216666666666667	NaN	NaN	NaN	NaN	0.15	NaN	NaN	NaN	0.1
NaN	0.3	NaN	NaN	NaN	NaN	0.116666666666667	NaN	NaN	NaN	0.183333333333333
NaN	0.516666666666667	NaN	NaN	NaN	NaN	0.1	NaN	NaN	NaN	0.1
NaN	0.433333333333333	NaN	NaN	NaN	NaN	0.133333333333333	NaN	NaN	NaN	0.616666666666667
NaN	0.1	NaN	NaN	NaN	NaN	0.3	NaN	NaN	NaN	0.133333333333333
NaN	0.816666666666667	NaN	NaN	NaN	NaN	0.15	NaN	NaN	NaN	0.116666666666667
NaN	0.1	NaN	NaN	NaN	NaN	0.133333333333333	NaN	NaN	NaN	0.1
NaN	0.15	NaN	NaN	NaN	NaN	0.333333333333333	NaN	NaN	NaN	0.133333333333333
NaN	0.4	NaN	NaN	NaN	NaN	1.45	NaN	NaN	NaN	0.1
NaN	0.1	NaN	NaN	NaN	NaN	0.133333333333333	NaN	NaN	NaN	0.316666666666667
NaN	0.133333333333333	NaN	NaN	NaN	NaN	0.1	NaN	NaN	NaN	0.116666666666667
NaN	0.116666666666667	NaN	NaN	NaN	NaN	1.7	NaN	NaN	NaN	0.2
NaN	0.333333333333333	NaN	NaN	NaN	NaN	1.5	NaN	NaN	NaN	0.15
NaN	0.25	NaN	NaN	NaN	NaN	0.3	NaN	NaN	NaN	0.1
NaN	0.35	NaN	NaN	NaN	NaN	0.133333333333333	NaN	NaN	NaN	0.25
NaN	0.25	NaN	NaN	NaN	NaN	0.1	NaN	NaN	NaN	0.2
NaN	0.4	NaN	NaN	NaN	NaN	4.33333333333333	NaN	NaN	NaN	0.65
NaN	0.25	NaN	NaN	NaN	NaN	0.25	NaN	NaN	NaN	0.1
NaN	0.216666666666667	NaN	NaN	NaN	NaN	8.05	NaN	NaN	NaN	1.2
NaN	0.216666666666667	NaN	NaN	NaN	NaN	1.33333333333333	NaN	NaN	NaN	0.1
NaN	0.2	NaN	NaN	NaN	NaN	0.3	NaN	NaN	NaN	0.133333333333333
NaN	0.65	NaN	NaN	NaN	NaN	0.25	NaN	NaN	NaN	1
NaN	0.1	NaN	NaN	NaN	NaN	0.116666666666667	NaN	NaN	NaN	0.3
NaN	0.4	NaN	NaN	NaN	NaN	0.2	NaN	NaN	NaN	0.683333333333333
NaN	0.133333333333333	NaN	NaN	NaN	NaN	0.216666666666667	NaN	NaN	NaN	0.65
NaN	0.116666666666667	NaN	NaN	NaN	NaN	0.1	NaN	NaN	NaN	0.1
NaN	0.1	NaN	NaN	NaN	NaN	0.416666666666667	NaN	NaN	NaN	0.116666666666667
NaN	0.25	NaN	NaN	NaN	NaN	0.916666666666667	NaN	NaN	NaN	0.1
NaN	0.233333333333333	NaN	NaN	NaN	NaN	0.233333333333333	NaN	NaN	NaN	0.116666666666667
NaN	0.133333333333333	NaN	NaN	NaN	NaN	0.316666666666667	NaN	NaN	NaN	1.3
NaN	0.3	NaN	NaN	NaN	NaN	0.55	NaN	NaN	NaN	0.516666666666667
NaN	0.1	NaN	NaN	NaN	NaN	0.15	NaN	NaN	NaN	0.266666666666667
NaN	0.1	NaN	NaN	NaN	NaN	0.533333333333333	NaN	NaN	NaN	0.1
NaN	0.1	NaN	NaN	NaN	NaN	0.2	NaN	NaN	NaN	0.2
NaN	0.25	NaN	NaN	NaN	NaN	0.35	NaN	NaN	NaN	0.1
NaN	0.216666666666667	NaN	NaN	NaN	NaN	0.85	NaN	NaN	NaN	0.516666666666667
NaN	0.7	NaN	NaN	NaN	NaN	2.3	NaN	NaN	NaN	0.183333333333333
NaN	0.3	NaN	NaN	NaN	NaN	0.15	NaN	NaN	NaN	0.516666666666667
NaN	0.633333333333333	NaN	NaN	NaN	NaN	5.9	NaN	NaN	NaN	0.233333333333333
NaN	0.233333333333333	NaN	NaN	NaN	NaN	0.3	NaN	NaN	NaN	0.65
NaN	1.1	NaN	NaN	NaN	NaN	1.05	NaN	NaN	NaN	0.333333333333333
NaN	0.233333333333333	NaN	NaN	NaN	NaN	0.55	NaN	NaN	NaN	0.1
NaN	0.133333333333333	NaN	NaN	NaN	NaN	0.2	NaN	NaN	NaN	1.05
NaN	0.216666666666667	NaN	NaN	NaN	NaN	0.716666666666667	NaN	NaN	NaN	0.266666666666667
NaN	0.3	NaN	NaN	NaN	NaN	0.1	NaN	NaN	NaN	0.45
NaN	0.9	NaN	NaN	NaN	NaN	0.1	NaN	NaN	NaN	0.1
NaN	0.233333333333333	NaN	NaN	NaN	NaN	1.31666666666667	NaN	NaN	NaN	0.2
NaN	0.116666666666667	NaN	NaN	NaN	NaN	2.6	NaN	NaN	NaN	1.06666666666667
NaN	1.01666666666667	NaN	NaN	NaN	NaN	0.35	NaN	NaN	NaN	0.15
NaN	1.63333333333333	NaN	NaN	NaN	NaN	0.1	NaN	NaN	NaN	0.15
NaN	0.3	NaN	NaN	NaN	NaN	0.833333333333333	NaN	NaN	NaN	0.7
NaN	0.2	NaN	NaN	NaN	NaN	0.116666666666667	NaN	NaN	NaN	0.3
NaN	0.25	NaN	NaN	NaN	NaN	0.183333333333333	NaN	NaN	NaN	0.3
NaN	0.1	NaN	NaN	NaN	NaN	0.5	NaN	NaN	NaN	0.216666666666667
NaN	0.233333333333333	NaN	NaN	NaN	NaN	0.1	NaN	NaN	NaN	0.1
NaN	0.55	NaN	NaN	NaN	NaN	0.1	NaN	NaN	NaN	0.1
NaN	0.6	NaN	NaN	NaN	NaN	0.133333333333333	NaN	NaN	NaN	0.1
NaN	0.1	NaN	NaN	NaN	NaN	0.1	NaN	NaN	NaN	0.133333333333333
NaN	0.966666666666667	NaN	NaN	NaN	NaN	0.1	NaN	NaN	NaN	0.2
NaN	0.133333333333333	NaN	NaN	NaN	NaN	1.51666666666667	NaN	NaN	NaN	0.933333333333333
NaN	0.1	NaN	NaN	NaN	NaN	0.1	NaN	NaN	NaN	0.166666666666667
NaN	0.233333333333333	NaN	NaN	NaN	NaN	0.3	NaN	NaN	NaN	0.483333333333333
NaN	0.6	NaN	NaN	NaN	NaN	0.133333333333333	NaN	NaN	NaN	0.6
NaN	0.2	NaN	NaN	NaN	NaN	0.5	NaN	NaN	NaN	0.3
NaN	0.266666666666667	NaN	NaN	NaN	NaN	0.8	NaN	NaN	NaN	0.483333333333333
NaN	0.166666666666667	NaN	NaN	NaN	NaN	0.1	NaN	NaN	NaN	0.15
NaN	0.1	NaN	NaN	NaN	NaN	0.216666666666667	NaN	NaN	NaN	0.2
NaN	0.4	NaN	NaN	NaN	NaN	0.4	NaN	NaN	NaN	0.7
NaN	0.4	NaN	NaN	NaN	NaN	0.216666666666667	NaN	NaN	NaN	0.366666666666667
NaN	0.3	NaN	NaN	NaN	NaN	0.183333333333333	NaN	NaN	NaN	0.1
NaN	0.65	NaN	NaN	NaN	NaN	0.316666666666667	NaN	NaN	NaN	0.1
NaN	0.15	NaN	NaN	NaN	NaN	0.666666666666667	NaN	NaN	NaN	0.9
NaN	0.116666666666667	NaN	NaN	NaN	NaN	0.1	NaN	NaN	NaN	1.58333333333333
NaN	0.1	NaN	NaN	NaN	NaN	3.9	NaN	NaN	NaN	0.3
NaN	0.15	NaN	NaN	NaN	NaN	0.1	NaN	NaN	NaN	0.633333333333333
NaN	0.316666666666667	NaN	NaN	NaN	NaN	0.216666666666667	NaN	NaN	NaN	0.1
NaN	0.116666666666667	NaN	NaN	NaN	NaN	0.5	NaN	NaN	NaN	0.383333333333333
NaN	0.4	NaN	NaN	NaN	NaN	0.116666666666667	NaN	NaN	NaN	0.1
NaN	0.5	NaN	NaN	NaN	NaN	0.6	NaN	NaN	NaN	0.6
NaN	1.2	NaN	NaN	NaN	NaN	0.5	NaN	NaN	NaN	1
NaN	0.116666666666667	NaN	NaN	NaN	NaN	1.9	NaN	NaN	NaN	0.533333333333333
NaN	1.38333333333333	NaN	NaN	NaN	NaN	2.11666666666667	NaN	NaN	NaN	0.65
NaN	0.133333333333333	NaN	NaN	NaN	NaN	0.1	NaN	NaN	NaN	0.133333333333333
NaN	0.45	NaN	NaN	NaN	NaN	0.45	NaN	NaN	NaN	0.1
NaN	0.4	NaN	NaN	NaN	NaN	1.65	NaN	NaN	NaN	0.4
NaN	0.1	NaN	NaN	NaN	NaN	0.2	NaN	NaN	NaN	0.233333333333333
NaN	4.51666666666667	NaN	NaN	NaN	NaN	0.15	NaN	NaN	NaN	0.316666666666667
NaN	0.233333333333333	NaN	NaN	NaN	NaN	0.1	NaN	NaN	NaN	0.15
NaN	0.1	NaN	NaN	NaN	NaN	0.1	NaN	NaN	NaN	0.8
NaN	0.35	NaN	NaN	NaN	NaN	0.233333333333333	NaN	NaN	NaN	0.5
NaN	0.116666666666667	NaN	NaN	NaN	NaN	1.15	NaN	NaN	NaN	0.1
NaN	0.2	NaN	NaN	NaN	NaN	0.1	NaN	NaN	NaN	0.133333333333333
NaN	0.233333333333333	NaN	NaN	NaN	NaN	0.3	NaN	NaN	NaN	1.3
NaN	0.1	NaN	NaN	NaN	NaN	1.4	NaN	NaN	NaN	1.33333333333333
NaN	0.1	NaN	NaN	NaN	NaN	0.1	NaN	NaN	NaN	0.3
NaN	0.316666666666667	NaN	NaN	NaN	NaN	0.25	NaN	NaN	NaN	0.15
NaN	0.15	NaN	NaN	NaN	NaN	0.316666666666667	NaN	NaN	NaN	0.1
NaN	0.1	NaN	NaN	NaN	NaN	1.63333333333333	NaN	NaN	NaN	0.7
NaN	1.81666666666667	NaN	NaN	NaN	NaN	2.21666666666667	NaN	NaN	NaN	0.7
NaN	0.133333333333333	NaN	NaN	NaN	NaN	1.45	NaN	NaN	NaN	0.4
NaN	0.433333333333333	NaN	NaN	NaN	NaN	0.1	NaN	NaN	NaN	0.2
NaN	0.116666666666667	NaN	NaN	NaN	NaN	0.7	NaN	NaN	NaN	0.683333333333333
NaN	0.316666666666667	NaN	NaN	NaN	NaN	0.1	NaN	NaN	NaN	0.3
NaN	0.15	NaN	NaN	NaN	NaN	0.916666666666667	NaN	NaN	NaN	0.133333333333333
NaN	0.1	NaN	NaN	NaN	NaN	0.133333333333333	NaN	NaN	NaN	0.1
NaN	0.55	NaN	NaN	NaN	NaN	0.216666666666667	NaN	NaN	NaN	0.133333333333333
NaN	1.15	NaN	NaN	NaN	NaN	0.216666666666667	NaN	NaN	NaN	0.5
NaN	0.416666666666667	NaN	NaN	NaN	NaN	0.3	NaN	NaN	NaN	0.383333333333333
NaN	0.5	NaN	NaN	NaN	NaN	0.183333333333333	NaN	NaN	NaN	0.3
NaN	0.2	NaN	NaN	NaN	NaN	2.4	NaN	NaN	NaN	0.6
NaN	0.133333333333333	NaN	NaN	NaN	NaN	0.283333333333333	NaN	NaN	NaN	0.1
NaN	0.1	NaN	NaN	NaN	NaN	1.05	NaN	NaN	NaN	1
NaN	0.116666666666667	NaN	NaN	NaN	NaN	0.133333333333333	NaN	NaN	NaN	1.2
NaN	1.95	NaN	NaN	NaN	NaN	0.7	NaN	NaN	NaN	0.1
NaN	1.33333333333333	NaN	NaN	NaN	NaN	NaN	NaN	NaN	NaN	0.55
NaN	0.1	NaN	NaN	NaN	NaN	NaN	NaN	NaN	NaN	0.1
NaN	0.616666666666667	NaN	NaN	NaN	NaN	NaN	NaN	NaN	NaN	0.316666666666667
NaN	1.5	NaN	NaN	NaN	NaN	NaN	NaN	NaN	NaN	0.466666666666667
NaN	0.4	NaN	NaN	NaN	NaN	NaN	NaN	NaN	NaN	0.233333333333333
NaN	0.533333333333333	NaN	NaN	NaN	NaN	NaN	NaN	NaN	NaN	0.5
NaN	0.233333333333333	NaN	NaN	NaN	NaN	NaN	NaN	NaN	NaN	0.2
NaN	0.116666666666667	NaN	NaN	NaN	NaN	NaN	NaN	NaN	NaN	0.8
NaN	0.533333333333333	NaN	NaN	NaN	NaN	NaN	NaN	NaN	NaN	0.85
NaN	0.6	NaN	NaN	NaN	NaN	NaN	NaN	NaN	NaN	0.3
NaN	0.5	NaN	NaN	NaN	NaN	NaN	NaN	NaN	NaN	0.2
NaN	0.4	NaN	NaN	NaN	NaN	NaN	NaN	NaN	NaN	0.85
NaN	0.1	NaN	NaN	NaN	NaN	NaN	NaN	NaN	NaN	0.366666666666667
NaN	0.2	NaN	NaN	NaN	NaN	NaN	NaN	NaN	NaN	0.3
NaN	0.2	NaN	NaN	NaN	NaN	NaN	NaN	NaN	NaN	0.816666666666667
NaN	0.1	NaN	NaN	NaN	NaN	NaN	NaN	NaN	NaN	0.1
NaN	0.1	NaN	NaN	NaN	NaN	NaN	NaN	NaN	NaN	0.316666666666667
NaN	0.2	NaN	NaN	NaN	NaN	NaN	NaN	NaN	NaN	0.166666666666667
NaN	0.2	NaN	NaN	NaN	NaN	NaN	NaN	NaN	NaN	1.81666666666667
NaN	0.1	NaN	NaN	NaN	NaN	NaN	NaN	NaN	NaN	0.1
NaN	0.55	NaN	NaN	NaN	NaN	NaN	NaN	NaN	NaN	0.116666666666667
NaN	0.1	NaN	NaN	NaN	NaN	NaN	NaN	NaN	NaN	0.116666666666667
NaN	0.1	NaN	NaN	NaN	NaN	NaN	NaN	NaN	NaN	0.216666666666667
NaN	0.116666666666667	NaN	NaN	NaN	NaN	NaN	NaN	NaN	NaN	0.183333333333333
NaN	0.1	NaN	NaN	NaN	NaN	NaN	NaN	NaN	NaN	0.116666666666667
NaN	0.216666666666667	NaN	NaN	NaN	NaN	NaN	NaN	NaN	NaN	0.2
NaN	0.1	NaN	NaN	NaN	NaN	NaN	NaN	NaN	NaN	0.4
NaN	0.25	NaN	NaN	NaN	NaN	NaN	NaN	NaN	NaN	0.416666666666667
NaN	0.1	NaN	NaN	NaN	NaN	NaN	NaN	NaN	NaN	0.166666666666667
NaN	0.116666666666667	NaN	NaN	NaN	NaN	NaN	NaN	NaN	NaN	0.1
NaN	0.216666666666667	NaN	NaN	NaN	NaN	NaN	NaN	NaN	NaN	0.133333333333333
NaN	0.316666666666667	NaN	NaN	NaN	NaN	NaN	NaN	NaN	NaN	0.4
NaN	0.116666666666667	NaN	NaN	NaN	NaN	NaN	NaN	NaN	NaN	0.15
NaN	0.55	NaN	NaN	NaN	NaN	NaN	NaN	NaN	NaN	0.133333333333333
NaN	0.4	NaN	NaN	NaN	NaN	NaN	NaN	NaN	NaN	0.233333333333333
NaN	0.1	NaN	NaN	NaN	NaN	NaN	NaN	NaN	NaN	0.45
NaN	0.116666666666667	NaN	NaN	NaN	NaN	NaN	NaN	NaN	NaN	1.1
NaN	0.1	NaN	NaN	NaN	NaN	NaN	NaN	NaN	NaN	0.216666666666667
NaN	0.1	NaN	NaN	NaN	NaN	NaN	NaN	NaN	NaN	1.01666666666667
NaN	0.9	NaN	NaN	NaN	NaN	NaN	NaN	NaN	NaN	0.7
NaN	0.716666666666667	NaN	NaN	NaN	NaN	NaN	NaN	NaN	NaN	0.516666666666667
NaN	0.2	NaN	NaN	NaN	NaN	NaN	NaN	NaN	NaN	0.916666666666667
NaN	0.516666666666667	NaN	NaN	NaN	NaN	NaN	NaN	NaN	NaN	0.233333333333333
NaN	0.15	NaN	NaN	NaN	NaN	NaN	NaN	NaN	NaN	0.583333333333333
NaN	0.533333333333333	NaN	NaN	NaN	NaN	NaN	NaN	NaN	NaN	0.416666666666667
NaN	0.483333333333333	NaN	NaN	NaN	NaN	NaN	NaN	NaN	NaN	0.2
NaN	0.233333333333333	NaN	NaN	NaN	NaN	NaN	NaN	NaN	NaN	0.733333333333333
NaN	0.1	NaN	NaN	NaN	NaN	NaN	NaN	NaN	NaN	0.2
NaN	0.75	NaN	NaN	NaN	NaN	NaN	NaN	NaN	NaN	0.25
NaN	0.15	NaN	NaN	NaN	NaN	NaN	NaN	NaN	NaN	0.833333333333333
NaN	2.16666666666667	NaN	NaN	NaN	NaN	NaN	NaN	NaN	NaN	0.7
NaN	0.416666666666667	NaN	NaN	NaN	NaN	NaN	NaN	NaN	NaN	0.1
NaN	0.1	NaN	NaN	NaN	NaN	NaN	NaN	NaN	NaN	0.1
NaN	0.2	NaN	NaN	NaN	NaN	NaN	NaN	NaN	NaN	0.116666666666667
NaN	0.2	NaN	NaN	NaN	NaN	NaN	NaN	NaN	NaN	0.1
NaN	0.1	NaN	NaN	NaN	NaN	NaN	NaN	NaN	NaN	0.1
NaN	0.916666666666667	NaN	NaN	NaN	NaN	NaN	NaN	NaN	NaN	0.183333333333333
NaN	0.933333333333333	NaN	NaN	NaN	NaN	NaN	NaN	NaN	NaN	0.633333333333333
NaN	0.35	NaN	NaN	NaN	NaN	NaN	NaN	NaN	NaN	0.45
NaN	0.133333333333333	NaN	NaN	NaN	NaN	NaN	NaN	NaN	NaN	0.2
NaN	0.216666666666667	NaN	NaN	NaN	NaN	NaN	NaN	NaN	NaN	0.25
NaN	0.1	NaN	NaN	NaN	NaN	NaN	NaN	NaN	NaN	0.1
NaN	0.233333333333333	NaN	NaN	NaN	NaN	NaN	NaN	NaN	NaN	0.233333333333333
NaN	0.15	NaN	NaN	NaN	NaN	NaN	NaN	NaN	NaN	0.316666666666667
NaN	0.466666666666667	NaN	NaN	NaN	NaN	NaN	NaN	NaN	NaN	0.4
NaN	0.6	NaN	NaN	NaN	NaN	NaN	NaN	NaN	NaN	0.216666666666667
NaN	0.2	NaN	NaN	NaN	NaN	NaN	NaN	NaN	NaN	0.416666666666667
NaN	NaN	NaN	NaN	NaN	NaN	NaN	NaN	NaN	NaN	0.433333333333333
NaN	NaN	NaN	NaN	NaN	NaN	NaN	NaN	NaN	NaN	0.6
NaN	NaN	NaN	NaN	NaN	NaN	NaN	NaN	NaN	NaN	0.2
NaN	NaN	NaN	NaN	NaN	NaN	NaN	NaN	NaN	NaN	0.133333333333333
NaN	NaN	NaN	NaN	NaN	NaN	NaN	NaN	NaN	NaN	0.1
NaN	NaN	NaN	NaN	NaN	NaN	NaN	NaN	NaN	NaN	0.1
NaN	NaN	NaN	NaN	NaN	NaN	NaN	NaN	NaN	NaN	0.1
NaN	NaN	NaN	NaN	NaN	NaN	NaN	NaN	NaN	NaN	0.616666666666667
NaN	NaN	NaN	NaN	NaN	NaN	NaN	NaN	NaN	NaN	0.9
NaN	NaN	NaN	NaN	NaN	NaN	NaN	NaN	NaN	NaN	0.333333333333333
NaN	NaN	NaN	NaN	NaN	NaN	NaN	NaN	NaN	NaN	0.3
NaN	NaN	NaN	NaN	NaN	NaN	NaN	NaN	NaN	NaN	0.25
NaN	NaN	NaN	NaN	NaN	NaN	NaN	NaN	NaN	NaN	1.13333333333333
NaN	NaN	NaN	NaN	NaN	NaN	NaN	NaN	NaN	NaN	0.116666666666667
NaN	NaN	NaN	NaN	NaN	NaN	NaN	NaN	NaN	NaN	0.116666666666667
NaN	NaN	NaN	NaN	NaN	NaN	NaN	NaN	NaN	NaN	0.45
NaN	NaN	NaN	NaN	NaN	NaN	NaN	NaN	NaN	NaN	0.216666666666667
NaN	NaN	NaN	NaN	NaN	NaN	NaN	NaN	NaN	NaN	2.5
NaN	NaN	NaN	NaN	NaN	NaN	NaN	NaN	NaN	NaN	0.1
NaN	NaN	NaN	NaN	NaN	NaN	NaN	NaN	NaN	NaN	0.1
NaN	NaN	NaN	NaN	NaN	NaN	NaN	NaN	NaN	NaN	0.55
NaN	NaN	NaN	NaN	NaN	NaN	NaN	NaN	NaN	NaN	0.733333333333333
NaN	NaN	NaN	NaN	NaN	NaN	NaN	NaN	NaN	NaN	0.333333333333333
NaN	NaN	NaN	NaN	NaN	NaN	NaN	NaN	NaN	NaN	1.05
NaN	NaN	NaN	NaN	NaN	NaN	NaN	NaN	NaN	NaN	1.5
NaN	NaN	NaN	NaN	NaN	NaN	NaN	NaN	NaN	NaN	0.166666666666667
NaN	NaN	NaN	NaN	NaN	NaN	NaN	NaN	NaN	NaN	0.55
NaN	NaN	NaN	NaN	NaN	NaN	NaN	NaN	NaN	NaN	0.1
NaN	NaN	NaN	NaN	NaN	NaN	NaN	NaN	NaN	NaN	0.1
NaN	NaN	NaN	NaN	NaN	NaN	NaN	NaN	NaN	NaN	0.233333333333333
NaN	NaN	NaN	NaN	NaN	NaN	NaN	NaN	NaN	NaN	1.95
NaN	NaN	NaN	NaN	NaN	NaN	NaN	NaN	NaN	NaN	0.433333333333333
NaN	NaN	NaN	NaN	NaN	NaN	NaN	NaN	NaN	NaN	0.4
NaN	NaN	NaN	NaN	NaN	NaN	NaN	NaN	NaN	NaN	0.2
NaN	NaN	NaN	NaN	NaN	NaN	NaN	NaN	NaN	NaN	0.1
NaN	NaN	NaN	NaN	NaN	NaN	NaN	NaN	NaN	NaN	0.383333333333333
NaN	NaN	NaN	NaN	NaN	NaN	NaN	NaN	NaN	NaN	1.05
NaN	NaN	NaN	NaN	NaN	NaN	NaN	NaN	NaN	NaN	0.616666666666667
NaN	NaN	NaN	NaN	NaN	NaN	NaN	NaN	NaN	NaN	0.35
NaN	NaN	NaN	NaN	NaN	NaN	NaN	NaN	NaN	NaN	0.1
NaN	NaN	NaN	NaN	NaN	NaN	NaN	NaN	NaN	NaN	0.316666666666667
NaN	NaN	NaN	NaN	NaN	NaN	NaN	NaN	NaN	NaN	0.966666666666667
NaN	NaN	NaN	NaN	NaN	NaN	NaN	NaN	NaN	NaN	0.316666666666667
NaN	NaN	NaN	NaN	NaN	NaN	NaN	NaN	NaN	NaN	0.6
NaN	NaN	NaN	NaN	NaN	NaN	NaN	NaN	NaN	NaN	0.9
NaN	NaN	NaN	NaN	NaN	NaN	NaN	NaN	NaN	NaN	0.183333333333333
NaN	NaN	NaN	NaN	NaN	NaN	NaN	NaN	NaN	NaN	1.1
NaN	NaN	NaN	NaN	NaN	NaN	NaN	NaN	NaN	NaN	0.1
NaN	NaN	NaN	NaN	NaN	NaN	NaN	NaN	NaN	NaN	0.633333333333333
NaN	NaN	NaN	NaN	NaN	NaN	NaN	NaN	NaN	NaN	0.533333333333333
NaN	NaN	NaN	NaN	NaN	NaN	NaN	NaN	NaN	NaN	0.633333333333333
NaN	NaN	NaN	NaN	NaN	NaN	NaN	NaN	NaN	NaN	0.1
NaN	NaN	NaN	NaN	NaN	NaN	NaN	NaN	NaN	NaN	0.183333333333333
NaN	NaN	NaN	NaN	NaN	NaN	NaN	NaN	NaN	NaN	0.183333333333333
NaN	NaN	NaN	NaN	NaN	NaN	NaN	NaN	NaN	NaN	0.1
NaN	NaN	NaN	NaN	NaN	NaN	NaN	NaN	NaN	NaN	0.1
NaN	NaN	NaN	NaN	NaN	NaN	NaN	NaN	NaN	NaN	0.816666666666667
NaN	NaN	NaN	NaN	NaN	NaN	NaN	NaN	NaN	NaN	0.816666666666667
NaN	NaN	NaN	NaN	NaN	NaN	NaN	NaN	NaN	NaN	0.1
NaN	NaN	NaN	NaN	NaN	NaN	NaN	NaN	NaN	NaN	0.25
NaN	NaN	NaN	NaN	NaN	NaN	NaN	NaN	NaN	NaN	0.1
NaN	NaN	NaN	NaN	NaN	NaN	NaN	NaN	NaN	NaN	0.133333333333333
NaN	NaN	NaN	NaN	NaN	NaN	NaN	NaN	NaN	NaN	0.15
NaN	NaN	NaN	NaN	NaN	NaN	NaN	NaN	NaN	NaN	0.533333333333333
NaN	NaN	NaN	NaN	NaN	NaN	NaN	NaN	NaN	NaN	0.2
NaN	NaN	NaN	NaN	NaN	NaN	NaN	NaN	NaN	NaN	0.116666666666667
NaN	NaN	NaN	NaN	NaN	NaN	NaN	NaN	NaN	NaN	0.9
NaN	NaN	NaN	NaN	NaN	NaN	NaN	NaN	NaN	NaN	0.75
NaN	NaN	NaN	NaN	NaN	NaN	NaN	NaN	NaN	NaN	0.15
NaN	NaN	NaN	NaN	NaN	NaN	NaN	NaN	NaN	NaN	0.166666666666667
NaN	NaN	NaN	NaN	NaN	NaN	NaN	NaN	NaN	NaN	0.116666666666667
NaN	NaN	NaN	NaN	NaN	NaN	NaN	NaN	NaN	NaN	0.3
NaN	NaN	NaN	NaN	NaN	NaN	NaN	NaN	NaN	NaN	0.283333333333333
NaN	NaN	NaN	NaN	NaN	NaN	NaN	NaN	NaN	NaN	1.71666666666667
NaN	NaN	NaN	NaN	NaN	NaN	NaN	NaN	NaN	NaN	0.116666666666667
NaN	NaN	NaN	NaN	NaN	NaN	NaN	NaN	NaN	NaN	0.116666666666667
NaN	NaN	NaN	NaN	NaN	NaN	NaN	NaN	NaN	NaN	0.333333333333333
NaN	NaN	NaN	NaN	NaN	NaN	NaN	NaN	NaN	NaN	0.883333333333333
NaN	NaN	NaN	NaN	NaN	NaN	NaN	NaN	NaN	NaN	0.1
NaN	NaN	NaN	NaN	NaN	NaN	NaN	NaN	NaN	NaN	0.4
NaN	NaN	NaN	NaN	NaN	NaN	NaN	NaN	NaN	NaN	1.3
NaN	NaN	NaN	NaN	NaN	NaN	NaN	NaN	NaN	NaN	0.1
NaN	NaN	NaN	NaN	NaN	NaN	NaN	NaN	NaN	NaN	0.15
NaN	NaN	NaN	NaN	NaN	NaN	NaN	NaN	NaN	NaN	0.8
NaN	NaN	NaN	NaN	NaN	NaN	NaN	NaN	NaN	NaN	0.4
NaN	NaN	NaN	NaN	NaN	NaN	NaN	NaN	NaN	NaN	1.85
NaN	NaN	NaN	NaN	NaN	NaN	NaN	NaN	NaN	NaN	0.1
NaN	NaN	NaN	NaN	NaN	NaN	NaN	NaN	NaN	NaN	0.216666666666667
NaN	NaN	NaN	NaN	NaN	NaN	NaN	NaN	NaN	NaN	0.416666666666667
NaN	NaN	NaN	NaN	NaN	NaN	NaN	NaN	NaN	NaN	0.916666666666667
NaN	NaN	NaN	NaN	NaN	NaN	NaN	NaN	NaN	NaN	0.133333333333333
NaN	NaN	NaN	NaN	NaN	NaN	NaN	NaN	NaN	NaN	0.1
NaN	NaN	NaN	NaN	NaN	NaN	NaN	NaN	NaN	NaN	0.25
NaN	NaN	NaN	NaN	NaN	NaN	NaN	NaN	NaN	NaN	0.65
NaN	NaN	NaN	NaN	NaN	NaN	NaN	NaN	NaN	NaN	0.85
NaN	NaN	NaN	NaN	NaN	NaN	NaN	NaN	NaN	NaN	0.216666666666667
NaN	NaN	NaN	NaN	NaN	NaN	NaN	NaN	NaN	NaN	0.1
NaN	NaN	NaN	NaN	NaN	NaN	NaN	NaN	NaN	NaN	1.11666666666667
NaN	NaN	NaN	NaN	NaN	NaN	NaN	NaN	NaN	NaN	0.1
NaN	NaN	NaN	NaN	NaN	NaN	NaN	NaN	NaN	NaN	0.716666666666667
NaN	NaN	NaN	NaN	NaN	NaN	NaN	NaN	NaN	NaN	0.766666666666667
NaN	NaN	NaN	NaN	NaN	NaN	NaN	NaN	NaN	NaN	0.35
NaN	NaN	NaN	NaN	NaN	NaN	NaN	NaN	NaN	NaN	0.1
NaN	NaN	NaN	NaN	NaN	NaN	NaN	NaN	NaN	NaN	0.25
NaN	NaN	NaN	NaN	NaN	NaN	NaN	NaN	NaN	NaN	0.133333333333333
NaN	NaN	NaN	NaN	NaN	NaN	NaN	NaN	NaN	NaN	0.25
NaN	NaN	NaN	NaN	NaN	NaN	NaN	NaN	NaN	NaN	0.1
NaN	NaN	NaN	NaN	NaN	NaN	NaN	NaN	NaN	NaN	0.2
NaN	NaN	NaN	NaN	NaN	NaN	NaN	NaN	NaN	NaN	0.2
NaN	NaN	NaN	NaN	NaN	NaN	NaN	NaN	NaN	NaN	0.866666666666667
NaN	NaN	NaN	NaN	NaN	NaN	NaN	NaN	NaN	NaN	0.15
NaN	NaN	NaN	NaN	NaN	NaN	NaN	NaN	NaN	NaN	0.2
NaN	NaN	NaN	NaN	NaN	NaN	NaN	NaN	NaN	NaN	0.116666666666667
NaN	NaN	NaN	NaN	NaN	NaN	NaN	NaN	NaN	NaN	0.1
NaN	NaN	NaN	NaN	NaN	NaN	NaN	NaN	NaN	NaN	0.133333333333333
NaN	NaN	NaN	NaN	NaN	NaN	NaN	NaN	NaN	NaN	0.416666666666667
NaN	NaN	NaN	NaN	NaN	NaN	NaN	NaN	NaN	NaN	0.366666666666667
NaN	NaN	NaN	NaN	NaN	NaN	NaN	NaN	NaN	NaN	0.1
NaN	NaN	NaN	NaN	NaN	NaN	NaN	NaN	NaN	NaN	0.266666666666667
NaN	NaN	NaN	NaN	NaN	NaN	NaN	NaN	NaN	NaN	0.15
NaN	NaN	NaN	NaN	NaN	NaN	NaN	NaN	NaN	NaN	1.2
NaN	NaN	NaN	NaN	NaN	NaN	NaN	NaN	NaN	NaN	0.333333333333333
NaN	NaN	NaN	NaN	NaN	NaN	NaN	NaN	NaN	NaN	0.55
NaN	NaN	NaN	NaN	NaN	NaN	NaN	NaN	NaN	NaN	0.1
NaN	NaN	NaN	NaN	NaN	NaN	NaN	NaN	NaN	NaN	0.1
NaN	NaN	NaN	NaN	NaN	NaN	NaN	NaN	NaN	NaN	0.1
NaN	NaN	NaN	NaN	NaN	NaN	NaN	NaN	NaN	NaN	0.15
NaN	NaN	NaN	NaN	NaN	NaN	NaN	NaN	NaN	NaN	0.133333333333333
NaN	NaN	NaN	NaN	NaN	NaN	NaN	NaN	NaN	NaN	0.1
NaN	NaN	NaN	NaN	NaN	NaN	NaN	NaN	NaN	NaN	0.35
NaN	NaN	NaN	NaN	NaN	NaN	NaN	NaN	NaN	NaN	0.1
NaN	NaN	NaN	NaN	NaN	NaN	NaN	NaN	NaN	NaN	0.15
NaN	NaN	NaN	NaN	NaN	NaN	NaN	NaN	NaN	NaN	0.166666666666667
NaN	NaN	NaN	NaN	NaN	NaN	NaN	NaN	NaN	NaN	0.1
NaN	NaN	NaN	NaN	NaN	NaN	NaN	NaN	NaN	NaN	0.116666666666667
NaN	NaN	NaN	NaN	NaN	NaN	NaN	NaN	NaN	NaN	0.1
NaN	NaN	NaN	NaN	NaN	NaN	NaN	NaN	NaN	NaN	0.15
NaN	NaN	NaN	NaN	NaN	NaN	NaN	NaN	NaN	NaN	0.2
NaN	NaN	NaN	NaN	NaN	NaN	NaN	NaN	NaN	NaN	0.583333333333333
NaN	NaN	NaN	NaN	NaN	NaN	NaN	NaN	NaN	NaN	0.3
NaN	NaN	NaN	NaN	NaN	NaN	NaN	NaN	NaN	NaN	0.116666666666667
NaN	NaN	NaN	NaN	NaN	NaN	NaN	NaN	NaN	NaN	0.1
NaN	NaN	NaN	NaN	NaN	NaN	NaN	NaN	NaN	NaN	0.116666666666667
NaN	NaN	NaN	NaN	NaN	NaN	NaN	NaN	NaN	NaN	0.183333333333333
NaN	NaN	NaN	NaN	NaN	NaN	NaN	NaN	NaN	NaN	0.116666666666667
NaN	NaN	NaN	NaN	NaN	NaN	NaN	NaN	NaN	NaN	0.95
NaN	NaN	NaN	NaN	NaN	NaN	NaN	NaN	NaN	NaN	0.116666666666667
NaN	NaN	NaN	NaN	NaN	NaN	NaN	NaN	NaN	NaN	0.1
NaN	NaN	NaN	NaN	NaN	NaN	NaN	NaN	NaN	NaN	0.533333333333333
NaN	NaN	NaN	NaN	NaN	NaN	NaN	NaN	NaN	NaN	0.183333333333333
NaN	NaN	NaN	NaN	NaN	NaN	NaN	NaN	NaN	NaN	0.4
NaN	NaN	NaN	NaN	NaN	NaN	NaN	NaN	NaN	NaN	0.133333333333333
NaN	NaN	NaN	NaN	NaN	NaN	NaN	NaN	NaN	NaN	0.183333333333333
NaN	NaN	NaN	NaN	NaN	NaN	NaN	NaN	NaN	NaN	0.833333333333333
NaN	NaN	NaN	NaN	NaN	NaN	NaN	NaN	NaN	NaN	0.1
NaN	NaN	NaN	NaN	NaN	NaN	NaN	NaN	NaN	NaN	0.316666666666667
NaN	NaN	NaN	NaN	NaN	NaN	NaN	NaN	NaN	NaN	0.1
NaN	NaN	NaN	NaN	NaN	NaN	NaN	NaN	NaN	NaN	0.116666666666667
NaN	NaN	NaN	NaN	NaN	NaN	NaN	NaN	NaN	NaN	0.1
NaN	NaN	NaN	NaN	NaN	NaN	NaN	NaN	NaN	NaN	0.6
NaN	NaN	NaN	NaN	NaN	NaN	NaN	NaN	NaN	NaN	0.266666666666667
NaN	NaN	NaN	NaN	NaN	NaN	NaN	NaN	NaN	NaN	0.25
NaN	NaN	NaN	NaN	NaN	NaN	NaN	NaN	NaN	NaN	0.45
NaN	NaN	NaN	NaN	NaN	NaN	NaN	NaN	NaN	NaN	0.233333333333333
NaN	NaN	NaN	NaN	NaN	NaN	NaN	NaN	NaN	NaN	0.2
NaN	NaN	NaN	NaN	NaN	NaN	NaN	NaN	NaN	NaN	0.116666666666667
NaN	NaN	NaN	NaN	NaN	NaN	NaN	NaN	NaN	NaN	0.633333333333333
NaN	NaN	NaN	NaN	NaN	NaN	NaN	NaN	NaN	NaN	0.4
NaN	NaN	NaN	NaN	NaN	NaN	NaN	NaN	NaN	NaN	0.133333333333333
NaN	NaN	NaN	NaN	NaN	NaN	NaN	NaN	NaN	NaN	1.31666666666667
NaN	NaN	NaN	NaN	NaN	NaN	NaN	NaN	NaN	NaN	0.25
NaN	NaN	NaN	NaN	NaN	NaN	NaN	NaN	NaN	NaN	0.333333333333333
NaN	NaN	NaN	NaN	NaN	NaN	NaN	NaN	NaN	NaN	0.266666666666667
NaN	NaN	NaN	NaN	NaN	NaN	NaN	NaN	NaN	NaN	0.15
NaN	NaN	NaN	NaN	NaN	NaN	NaN	NaN	NaN	NaN	0.666666666666667
NaN	NaN	NaN	NaN	NaN	NaN	NaN	NaN	NaN	NaN	0.133333333333333
NaN	NaN	NaN	NaN	NaN	NaN	NaN	NaN	NaN	NaN	0.1
NaN	NaN	NaN	NaN	NaN	NaN	NaN	NaN	NaN	NaN	0.1
NaN	NaN	NaN	NaN	NaN	NaN	NaN	NaN	NaN	NaN	0.3
NaN	NaN	NaN	NaN	NaN	NaN	NaN	NaN	NaN	NaN	0.3
NaN	NaN	NaN	NaN	NaN	NaN	NaN	NaN	NaN	NaN	0.133333333333333
NaN	NaN	NaN	NaN	NaN	NaN	NaN	NaN	NaN	NaN	0.35
NaN	NaN	NaN	NaN	NaN	NaN	NaN	NaN	NaN	NaN	0.2
NaN	NaN	NaN	NaN	NaN	NaN	NaN	NaN	NaN	NaN	0.566666666666667
NaN	NaN	NaN	NaN	NaN	NaN	NaN	NaN	NaN	NaN	0.1
NaN	NaN	NaN	NaN	NaN	NaN	NaN	NaN	NaN	NaN	0.266666666666667
NaN	NaN	NaN	NaN	NaN	NaN	NaN	NaN	NaN	NaN	0.2
NaN	NaN	NaN	NaN	NaN	NaN	NaN	NaN	NaN	NaN	0.216666666666667
NaN	NaN	NaN	NaN	NaN	NaN	NaN	NaN	NaN	NaN	0.2
NaN	NaN	NaN	NaN	NaN	NaN	NaN	NaN	NaN	NaN	0.3
NaN	NaN	NaN	NaN	NaN	NaN	NaN	NaN	NaN	NaN	1.2
NaN	NaN	NaN	NaN	NaN	NaN	NaN	NaN	NaN	NaN	0.2
NaN	NaN	NaN	NaN	NaN	NaN	NaN	NaN	NaN	NaN	0.1
NaN	NaN	NaN	NaN	NaN	NaN	NaN	NaN	NaN	NaN	0.2
NaN	NaN	NaN	NaN	NaN	NaN	NaN	NaN	NaN	NaN	0.116666666666667
NaN	NaN	NaN	NaN	NaN	NaN	NaN	NaN	NaN	NaN	0.5
NaN	NaN	NaN	NaN	NaN	NaN	NaN	NaN	NaN	NaN	1.55
NaN	NaN	NaN	NaN	NaN	NaN	NaN	NaN	NaN	NaN	0.1
NaN	NaN	NaN	NaN	NaN	NaN	NaN	NaN	NaN	NaN	0.133333333333333
NaN	NaN	NaN	NaN	NaN	NaN	NaN	NaN	NaN	NaN	0.266666666666667
NaN	NaN	NaN	NaN	NaN	NaN	NaN	NaN	NaN	NaN	0.15
NaN	NaN	NaN	NaN	NaN	NaN	NaN	NaN	NaN	NaN	1.2
NaN	NaN	NaN	NaN	NaN	NaN	NaN	NaN	NaN	NaN	0.1
NaN	NaN	NaN	NaN	NaN	NaN	NaN	NaN	NaN	NaN	0.2
NaN	NaN	NaN	NaN	NaN	NaN	NaN	NaN	NaN	NaN	0.1
NaN	NaN	NaN	NaN	NaN	NaN	NaN	NaN	NaN	NaN	0.1
NaN	NaN	NaN	NaN	NaN	NaN	NaN	NaN	NaN	NaN	0.75
NaN	NaN	NaN	NaN	NaN	NaN	NaN	NaN	NaN	NaN	0.266666666666667
NaN	NaN	NaN	NaN	NaN	NaN	NaN	NaN	NaN	NaN	0.316666666666667
NaN	NaN	NaN	NaN	NaN	NaN	NaN	NaN	NaN	NaN	1.03333333333333
NaN	NaN	NaN	NaN	NaN	NaN	NaN	NaN	NaN	NaN	0.55
NaN	NaN	NaN	NaN	NaN	NaN	NaN	NaN	NaN	NaN	0.133333333333333
NaN	NaN	NaN	NaN	NaN	NaN	NaN	NaN	NaN	NaN	0.1
NaN	NaN	NaN	NaN	NaN	NaN	NaN	NaN	NaN	NaN	0.216666666666667
NaN	NaN	NaN	NaN	NaN	NaN	NaN	NaN	NaN	NaN	0.35
NaN	NaN	NaN	NaN	NaN	NaN	NaN	NaN	NaN	NaN	0.1
NaN	NaN	NaN	NaN	NaN	NaN	NaN	NaN	NaN	NaN	0.183333333333333
NaN	NaN	NaN	NaN	NaN	NaN	NaN	NaN	NaN	NaN	0.1
NaN	NaN	NaN	NaN	NaN	NaN	NaN	NaN	NaN	NaN	1.06666666666667
NaN	NaN	NaN	NaN	NaN	NaN	NaN	NaN	NaN	NaN	0.266666666666667
NaN	NaN	NaN	NaN	NaN	NaN	NaN	NaN	NaN	NaN	0.116666666666667
NaN	NaN	NaN	NaN	NaN	NaN	NaN	NaN	NaN	NaN	0.1
NaN	NaN	NaN	NaN	NaN	NaN	NaN	NaN	NaN	NaN	0.716666666666667
NaN	NaN	NaN	NaN	NaN	NaN	NaN	NaN	NaN	NaN	0.3
NaN	NaN	NaN	NaN	NaN	NaN	NaN	NaN	NaN	NaN	0.116666666666667
NaN	NaN	NaN	NaN	NaN	NaN	NaN	NaN	NaN	NaN	0.816666666666667
NaN	NaN	NaN	NaN	NaN	NaN	NaN	NaN	NaN	NaN	0.4
NaN	NaN	NaN	NaN	NaN	NaN	NaN	NaN	NaN	NaN	0.266666666666667
NaN	NaN	NaN	NaN	NaN	NaN	NaN	NaN	NaN	NaN	0.316666666666667
NaN	NaN	NaN	NaN	NaN	NaN	NaN	NaN	NaN	NaN	0.4
NaN	NaN	NaN	NaN	NaN	NaN	NaN	NaN	NaN	NaN	0.133333333333333
NaN	NaN	NaN	NaN	NaN	NaN	NaN	NaN	NaN	NaN	0.1
NaN	NaN	NaN	NaN	NaN	NaN	NaN	NaN	NaN	NaN	0.55
NaN	NaN	NaN	NaN	NaN	NaN	NaN	NaN	NaN	NaN	0.433333333333333
NaN	NaN	NaN	NaN	NaN	NaN	NaN	NaN	NaN	NaN	1
NaN	NaN	NaN	NaN	NaN	NaN	NaN	NaN	NaN	NaN	0.1
NaN	NaN	NaN	NaN	NaN	NaN	NaN	NaN	NaN	NaN	0.1
NaN	NaN	NaN	NaN	NaN	NaN	NaN	NaN	NaN	NaN	0.533333333333333
NaN	NaN	NaN	NaN	NaN	NaN	NaN	NaN	NaN	NaN	0.75
NaN	NaN	NaN	NaN	NaN	NaN	NaN	NaN	NaN	NaN	0.1
NaN	NaN	NaN	NaN	NaN	NaN	NaN	NaN	NaN	NaN	0.3
NaN	NaN	NaN	NaN	NaN	NaN	NaN	NaN	NaN	NaN	0.15
NaN	NaN	NaN	NaN	NaN	NaN	NaN	NaN	NaN	NaN	0.1
NaN	NaN	NaN	NaN	NaN	NaN	NaN	NaN	NaN	NaN	1.01666666666667
NaN	NaN	NaN	NaN	NaN	NaN	NaN	NaN	NaN	NaN	0.116666666666667
NaN	NaN	NaN	NaN	NaN	NaN	NaN	NaN	NaN	NaN	0.25
NaN	NaN	NaN	NaN	NaN	NaN	NaN	NaN	NaN	NaN	0.1
NaN	NaN	NaN	NaN	NaN	NaN	NaN	NaN	NaN	NaN	0.233333333333333
NaN	NaN	NaN	NaN	NaN	NaN	NaN	NaN	NaN	NaN	0.55
NaN	NaN	NaN	NaN	NaN	NaN	NaN	NaN	NaN	NaN	0.15
NaN	NaN	NaN	NaN	NaN	NaN	NaN	NaN	NaN	NaN	0.1
NaN	NaN	NaN	NaN	NaN	NaN	NaN	NaN	NaN	NaN	0.216666666666667
NaN	NaN	NaN	NaN	NaN	NaN	NaN	NaN	NaN	NaN	0.1
NaN	NaN	NaN	NaN	NaN	NaN	NaN	NaN	NaN	NaN	0.1
NaN	NaN	NaN	NaN	NaN	NaN	NaN	NaN	NaN	NaN	0.1
NaN	NaN	NaN	NaN	NaN	NaN	NaN	NaN	NaN	NaN	0.116666666666667
NaN	NaN	NaN	NaN	NaN	NaN	NaN	NaN	NaN	NaN	0.6
NaN	NaN	NaN	NaN	NaN	NaN	NaN	NaN	NaN	NaN	0.4
NaN	NaN	NaN	NaN	NaN	NaN	NaN	NaN	NaN	NaN	0.433333333333333
NaN	NaN	NaN	NaN	NaN	NaN	NaN	NaN	NaN	NaN	0.1
NaN	NaN	NaN	NaN	NaN	NaN	NaN	NaN	NaN	NaN	0.516666666666667
NaN	NaN	NaN	NaN	NaN	NaN	NaN	NaN	NaN	NaN	0.1
NaN	NaN	NaN	NaN	NaN	NaN	NaN	NaN	NaN	NaN	0.133333333333333
NaN	NaN	NaN	NaN	NaN	NaN	NaN	NaN	NaN	NaN	1.5
NaN	NaN	NaN	NaN	NaN	NaN	NaN	NaN	NaN	NaN	0.15
NaN	NaN	NaN	NaN	NaN	NaN	NaN	NaN	NaN	NaN	0.2
NaN	NaN	NaN	NaN	NaN	NaN	NaN	NaN	NaN	NaN	0.816666666666667
NaN	NaN	NaN	NaN	NaN	NaN	NaN	NaN	NaN	NaN	0.133333333333333
NaN	NaN	NaN	NaN	NaN	NaN	NaN	NaN	NaN	NaN	0.1
NaN	NaN	NaN	NaN	NaN	NaN	NaN	NaN	NaN	NaN	0.95
NaN	NaN	NaN	NaN	NaN	NaN	NaN	NaN	NaN	NaN	0.2
NaN	NaN	NaN	NaN	NaN	NaN	NaN	NaN	NaN	NaN	0.8
NaN	NaN	NaN	NaN	NaN	NaN	NaN	NaN	NaN	NaN	0.133333333333333
NaN	NaN	NaN	NaN	NaN	NaN	NaN	NaN	NaN	NaN	0.4
NaN	NaN	NaN	NaN	NaN	NaN	NaN	NaN	NaN	NaN	0.1
NaN	NaN	NaN	NaN	NaN	NaN	NaN	NaN	NaN	NaN	1.65
NaN	NaN	NaN	NaN	NaN	NaN	NaN	NaN	NaN	NaN	0.416666666666667
NaN	NaN	NaN	NaN	NaN	NaN	NaN	NaN	NaN	NaN	0.383333333333333
NaN	NaN	NaN	NaN	NaN	NaN	NaN	NaN	NaN	NaN	0.2
NaN	NaN	NaN	NaN	NaN	NaN	NaN	NaN	NaN	NaN	0.233333333333333
NaN	NaN	NaN	NaN	NaN	NaN	NaN	NaN	NaN	NaN	0.133333333333333
NaN	NaN	NaN	NaN	NaN	NaN	NaN	NaN	NaN	NaN	0.1
NaN	NaN	NaN	NaN	NaN	NaN	NaN	NaN	NaN	NaN	0.266666666666667
NaN	NaN	NaN	NaN	NaN	NaN	NaN	NaN	NaN	NaN	0.116666666666667
NaN	NaN	NaN	NaN	NaN	NaN	NaN	NaN	NaN	NaN	0.1
NaN	NaN	NaN	NaN	NaN	NaN	NaN	NaN	NaN	NaN	0.9
NaN	NaN	NaN	NaN	NaN	NaN	NaN	NaN	NaN	NaN	0.15
NaN	NaN	NaN	NaN	NaN	NaN	NaN	NaN	NaN	NaN	0.2
NaN	NaN	NaN	NaN	NaN	NaN	NaN	NaN	NaN	NaN	0.7
NaN	NaN	NaN	NaN	NaN	NaN	NaN	NaN	NaN	NaN	0.2
NaN	NaN	NaN	NaN	NaN	NaN	NaN	NaN	NaN	NaN	0.15
NaN	NaN	NaN	NaN	NaN	NaN	NaN	NaN	NaN	NaN	0.1
NaN	NaN	NaN	NaN	NaN	NaN	NaN	NaN	NaN	NaN	0.133333333333333
NaN	NaN	NaN	NaN	NaN	NaN	NaN	NaN	NaN	NaN	0.45
NaN	NaN	NaN	NaN	NaN	NaN	NaN	NaN	NaN	NaN	0.116666666666667
NaN	NaN	NaN	NaN	NaN	NaN	NaN	NaN	NaN	NaN	0.416666666666667
NaN	NaN	NaN	NaN	NaN	NaN	NaN	NaN	NaN	NaN	1.11666666666667
NaN	NaN	NaN	NaN	NaN	NaN	NaN	NaN	NaN	NaN	0.1
NaN	NaN	NaN	NaN	NaN	NaN	NaN	NaN	NaN	NaN	0.1
NaN	NaN	NaN	NaN	NaN	NaN	NaN	NaN	NaN	NaN	0.1
NaN	NaN	NaN	NaN	NaN	NaN	NaN	NaN	NaN	NaN	0.116666666666667
NaN	NaN	NaN	NaN	NaN	NaN	NaN	NaN	NaN	NaN	0.4
NaN	NaN	NaN	NaN	NaN	NaN	NaN	NaN	NaN	NaN	0.916666666666667
NaN	NaN	NaN	NaN	NaN	NaN	NaN	NaN	NaN	NaN	0.133333333333333
NaN	NaN	NaN	NaN	NaN	NaN	NaN	NaN	NaN	NaN	0.1
NaN	NaN	NaN	NaN	NaN	NaN	NaN	NaN	NaN	NaN	0.3
NaN	NaN	NaN	NaN	NaN	NaN	NaN	NaN	NaN	NaN	0.133333333333333
NaN	NaN	NaN	NaN	NaN	NaN	NaN	NaN	NaN	NaN	0.1
NaN	NaN	NaN	NaN	NaN	NaN	NaN	NaN	NaN	NaN	0.5
NaN	NaN	NaN	NaN	NaN	NaN	NaN	NaN	NaN	NaN	0.1
NaN	NaN	NaN	NaN	NaN	NaN	NaN	NaN	NaN	NaN	0.2
NaN	NaN	NaN	NaN	NaN	NaN	NaN	NaN	NaN	NaN	0.4
NaN	NaN	NaN	NaN	NaN	NaN	NaN	NaN	NaN	NaN	0.433333333333333
NaN	NaN	NaN	NaN	NaN	NaN	NaN	NaN	NaN	NaN	0.1
NaN	NaN	NaN	NaN	NaN	NaN	NaN	NaN	NaN	NaN	0.4
NaN	NaN	NaN	NaN	NaN	NaN	NaN	NaN	NaN	NaN	0.35
NaN	NaN	NaN	NaN	NaN	NaN	NaN	NaN	NaN	NaN	0.516666666666667
NaN	NaN	NaN	NaN	NaN	NaN	NaN	NaN	NaN	NaN	1
NaN	NaN	NaN	NaN	NaN	NaN	NaN	NaN	NaN	NaN	0.166666666666667
NaN	NaN	NaN	NaN	NaN	NaN	NaN	NaN	NaN	NaN	0.116666666666667
NaN	NaN	NaN	NaN	NaN	NaN	NaN	NaN	NaN	NaN	0.116666666666667
NaN	NaN	NaN	NaN	NaN	NaN	NaN	NaN	NaN	NaN	0.6
NaN	NaN	NaN	NaN	NaN	NaN	NaN	NaN	NaN	NaN	0.1
NaN	NaN	NaN	NaN	NaN	NaN	NaN	NaN	NaN	NaN	0.1
NaN	NaN	NaN	NaN	NaN	NaN	NaN	NaN	NaN	NaN	0.466666666666667
NaN	NaN	NaN	NaN	NaN	NaN	NaN	NaN	NaN	NaN	0.75
NaN	NaN	NaN	NaN	NaN	NaN	NaN	NaN	NaN	NaN	0.1
NaN	NaN	NaN	NaN	NaN	NaN	NaN	NaN	NaN	NaN	0.716666666666667
NaN	NaN	NaN	NaN	NaN	NaN	NaN	NaN	NaN	NaN	0.35
NaN	NaN	NaN	NaN	NaN	NaN	NaN	NaN	NaN	NaN	0.116666666666667
NaN	NaN	NaN	NaN	NaN	NaN	NaN	NaN	NaN	NaN	0.1
NaN	NaN	NaN	NaN	NaN	NaN	NaN	NaN	NaN	NaN	0.1
NaN	NaN	NaN	NaN	NaN	NaN	NaN	NaN	NaN	NaN	1.03333333333333
NaN	NaN	NaN	NaN	NaN	NaN	NaN	NaN	NaN	NaN	0.2
NaN	NaN	NaN	NaN	NaN	NaN	NaN	NaN	NaN	NaN	0.75
NaN	NaN	NaN	NaN	NaN	NaN	NaN	NaN	NaN	NaN	0.616666666666667
NaN	NaN	NaN	NaN	NaN	NaN	NaN	NaN	NaN	NaN	0.383333333333333
NaN	NaN	NaN	NaN	NaN	NaN	NaN	NaN	NaN	NaN	0.116666666666667
NaN	NaN	NaN	NaN	NaN	NaN	NaN	NaN	NaN	NaN	0.533333333333333
NaN	NaN	NaN	NaN	NaN	NaN	NaN	NaN	NaN	NaN	0.1
NaN	NaN	NaN	NaN	NaN	NaN	NaN	NaN	NaN	NaN	0.1
NaN	NaN	NaN	NaN	NaN	NaN	NaN	NaN	NaN	NaN	1
NaN	NaN	NaN	NaN	NaN	NaN	NaN	NaN	NaN	NaN	0.55
NaN	NaN	NaN	NaN	NaN	NaN	NaN	NaN	NaN	NaN	0.45
NaN	NaN	NaN	NaN	NaN	NaN	NaN	NaN	NaN	NaN	0.1
NaN	NaN	NaN	NaN	NaN	NaN	NaN	NaN	NaN	NaN	0.1
NaN	NaN	NaN	NaN	NaN	NaN	NaN	NaN	NaN	NaN	0.1
NaN	NaN	NaN	NaN	NaN	NaN	NaN	NaN	NaN	NaN	0.1
NaN	NaN	NaN	NaN	NaN	NaN	NaN	NaN	NaN	NaN	0.716666666666667
NaN	NaN	NaN	NaN	NaN	NaN	NaN	NaN	NaN	NaN	0.1
NaN	NaN	NaN	NaN	NaN	NaN	NaN	NaN	NaN	NaN	0.25
NaN	NaN	NaN	NaN	NaN	NaN	NaN	NaN	NaN	NaN	1.2
NaN	NaN	NaN	NaN	NaN	NaN	NaN	NaN	NaN	NaN	0.95
NaN	NaN	NaN	NaN	NaN	NaN	NaN	NaN	NaN	NaN	0.233333333333333
NaN	NaN	NaN	NaN	NaN	NaN	NaN	NaN	NaN	NaN	0.3
NaN	NaN	NaN	NaN	NaN	NaN	NaN	NaN	NaN	NaN	1.1
NaN	NaN	NaN	NaN	NaN	NaN	NaN	NaN	NaN	NaN	0.733333333333333
NaN	NaN	NaN	NaN	NaN	NaN	NaN	NaN	NaN	NaN	0.2
NaN	NaN	NaN	NaN	NaN	NaN	NaN	NaN	NaN	NaN	0.1
NaN	NaN	NaN	NaN	NaN	NaN	NaN	NaN	NaN	NaN	0.866666666666667
NaN	NaN	NaN	NaN	NaN	NaN	NaN	NaN	NaN	NaN	0.2
NaN	NaN	NaN	NaN	NaN	NaN	NaN	NaN	NaN	NaN	0.1
NaN	NaN	NaN	NaN	NaN	NaN	NaN	NaN	NaN	NaN	0.15
NaN	NaN	NaN	NaN	NaN	NaN	NaN	NaN	NaN	NaN	1.1
NaN	NaN	NaN	NaN	NaN	NaN	NaN	NaN	NaN	NaN	0.5
NaN	NaN	NaN	NaN	NaN	NaN	NaN	NaN	NaN	NaN	0.95
NaN	NaN	NaN	NaN	NaN	NaN	NaN	NaN	NaN	NaN	0.5
NaN	NaN	NaN	NaN	NaN	NaN	NaN	NaN	NaN	NaN	0.4
NaN	NaN	NaN	NaN	NaN	NaN	NaN	NaN	NaN	NaN	0.116666666666667
NaN	NaN	NaN	NaN	NaN	NaN	NaN	NaN	NaN	NaN	0.25
NaN	NaN	NaN	NaN	NaN	NaN	NaN	NaN	NaN	NaN	0.233333333333333
NaN	NaN	NaN	NaN	NaN	NaN	NaN	NaN	NaN	NaN	0.166666666666667
NaN	NaN	NaN	NaN	NaN	NaN	NaN	NaN	NaN	NaN	1.4
NaN	NaN	NaN	NaN	NaN	NaN	NaN	NaN	NaN	NaN	0.55
NaN	NaN	NaN	NaN	NaN	NaN	NaN	NaN	NaN	NaN	0.333333333333333
NaN	NaN	NaN	NaN	NaN	NaN	NaN	NaN	NaN	NaN	0.1
NaN	NaN	NaN	NaN	NaN	NaN	NaN	NaN	NaN	NaN	0.1
NaN	NaN	NaN	NaN	NaN	NaN	NaN	NaN	NaN	NaN	0.833333333333333
NaN	NaN	NaN	NaN	NaN	NaN	NaN	NaN	NaN	NaN	0.233333333333333
NaN	NaN	NaN	NaN	NaN	NaN	NaN	NaN	NaN	NaN	0.116666666666667
NaN	NaN	NaN	NaN	NaN	NaN	NaN	NaN	NaN	NaN	0.5
NaN	NaN	NaN	NaN	NaN	NaN	NaN	NaN	NaN	NaN	1.01666666666667
NaN	NaN	NaN	NaN	NaN	NaN	NaN	NaN	NaN	NaN	0.4
NaN	NaN	NaN	NaN	NaN	NaN	NaN	NaN	NaN	NaN	1.1
NaN	NaN	NaN	NaN	NaN	NaN	NaN	NaN	NaN	NaN	0.2
NaN	NaN	NaN	NaN	NaN	NaN	NaN	NaN	NaN	NaN	0.6
NaN	NaN	NaN	NaN	NaN	NaN	NaN	NaN	NaN	NaN	1.2
NaN	NaN	NaN	NaN	NaN	NaN	NaN	NaN	NaN	NaN	0.266666666666667
NaN	NaN	NaN	NaN	NaN	NaN	NaN	NaN	NaN	NaN	0.5
NaN	NaN	NaN	NaN	NaN	NaN	NaN	NaN	NaN	NaN	1.21666666666667
NaN	NaN	NaN	NaN	NaN	NaN	NaN	NaN	NaN	NaN	0.15
NaN	NaN	NaN	NaN	NaN	NaN	NaN	NaN	NaN	NaN	0.666666666666667
NaN	NaN	NaN	NaN	NaN	NaN	NaN	NaN	NaN	NaN	0.35
NaN	NaN	NaN	NaN	NaN	NaN	NaN	NaN	NaN	NaN	0.3
NaN	NaN	NaN	NaN	NaN	NaN	NaN	NaN	NaN	NaN	0.533333333333333
NaN	NaN	NaN	NaN	NaN	NaN	NaN	NaN	NaN	NaN	0.366666666666667
NaN	NaN	NaN	NaN	NaN	NaN	NaN	NaN	NaN	NaN	1.03333333333333
NaN	NaN	NaN	NaN	NaN	NaN	NaN	NaN	NaN	NaN	0.566666666666667
NaN	NaN	NaN	NaN	NaN	NaN	NaN	NaN	NaN	NaN	0.433333333333333
NaN	NaN	NaN	NaN	NaN	NaN	NaN	NaN	NaN	NaN	0.133333333333333
NaN	NaN	NaN	NaN	NaN	NaN	NaN	NaN	NaN	NaN	0.1
NaN	NaN	NaN	NaN	NaN	NaN	NaN	NaN	NaN	NaN	1.03333333333333
NaN	NaN	NaN	NaN	NaN	NaN	NaN	NaN	NaN	NaN	0.6
NaN	NaN	NaN	NaN	NaN	NaN	NaN	NaN	NaN	NaN	0.35
NaN	NaN	NaN	NaN	NaN	NaN	NaN	NaN	NaN	NaN	0.233333333333333
NaN	NaN	NaN	NaN	NaN	NaN	NaN	NaN	NaN	NaN	0.25
NaN	NaN	NaN	NaN	NaN	NaN	NaN	NaN	NaN	NaN	0.1
NaN	NaN	NaN	NaN	NaN	NaN	NaN	NaN	NaN	NaN	1.9
NaN	NaN	NaN	NaN	NaN	NaN	NaN	NaN	NaN	NaN	0.6
NaN	NaN	NaN	NaN	NaN	NaN	NaN	NaN	NaN	NaN	0.1
NaN	NaN	NaN	NaN	NaN	NaN	NaN	NaN	NaN	NaN	0.1
NaN	NaN	NaN	NaN	NaN	NaN	NaN	NaN	NaN	NaN	0.1
NaN	NaN	NaN	NaN	NaN	NaN	NaN	NaN	NaN	NaN	0.1
NaN	NaN	NaN	NaN	NaN	NaN	NaN	NaN	NaN	NaN	0.533333333333333
NaN	NaN	NaN	NaN	NaN	NaN	NaN	NaN	NaN	NaN	0.1
NaN	NaN	NaN	NaN	NaN	NaN	NaN	NaN	NaN	NaN	0.116666666666667
NaN	NaN	NaN	NaN	NaN	NaN	NaN	NaN	NaN	NaN	1.1
NaN	NaN	NaN	NaN	NaN	NaN	NaN	NaN	NaN	NaN	0.3
NaN	NaN	NaN	NaN	NaN	NaN	NaN	NaN	NaN	NaN	0.1
NaN	NaN	NaN	NaN	NaN	NaN	NaN	NaN	NaN	NaN	0.2
NaN	NaN	NaN	NaN	NaN	NaN	NaN	NaN	NaN	NaN	0.1
NaN	NaN	NaN	NaN	NaN	NaN	NaN	NaN	NaN	NaN	0.116666666666667
NaN	NaN	NaN	NaN	NaN	NaN	NaN	NaN	NaN	NaN	0.116666666666667
NaN	NaN	NaN	NaN	NaN	NaN	NaN	NaN	NaN	NaN	1.5
NaN	NaN	NaN	NaN	NaN	NaN	NaN	NaN	NaN	NaN	0.45
NaN	NaN	NaN	NaN	NaN	NaN	NaN	NaN	NaN	NaN	0.3
NaN	NaN	NaN	NaN	NaN	NaN	NaN	NaN	NaN	NaN	0.45
NaN	NaN	NaN	NaN	NaN	NaN	NaN	NaN	NaN	NaN	0.233333333333333
NaN	NaN	NaN	NaN	NaN	NaN	NaN	NaN	NaN	NaN	0.7
NaN	NaN	NaN	NaN	NaN	NaN	NaN	NaN	NaN	NaN	0.1
NaN	NaN	NaN	NaN	NaN	NaN	NaN	NaN	NaN	NaN	0.733333333333333
NaN	NaN	NaN	NaN	NaN	NaN	NaN	NaN	NaN	NaN	0.316666666666667
NaN	NaN	NaN	NaN	NaN	NaN	NaN	NaN	NaN	NaN	0.1
NaN	NaN	NaN	NaN	NaN	NaN	NaN	NaN	NaN	NaN	0.1
NaN	NaN	NaN	NaN	NaN	NaN	NaN	NaN	NaN	NaN	0.1
NaN	NaN	NaN	NaN	NaN	NaN	NaN	NaN	NaN	NaN	1.43333333333333
NaN	NaN	NaN	NaN	NaN	NaN	NaN	NaN	NaN	NaN	0.616666666666667
NaN	NaN	NaN	NaN	NaN	NaN	NaN	NaN	NaN	NaN	0.216666666666667
NaN	NaN	NaN	NaN	NaN	NaN	NaN	NaN	NaN	NaN	0.366666666666667
NaN	NaN	NaN	NaN	NaN	NaN	NaN	NaN	NaN	NaN	0.6
NaN	NaN	NaN	NaN	NaN	NaN	NaN	NaN	NaN	NaN	2.4
NaN	NaN	NaN	NaN	NaN	NaN	NaN	NaN	NaN	NaN	0.3
NaN	NaN	NaN	NaN	NaN	NaN	NaN	NaN	NaN	NaN	0.3
NaN	NaN	NaN	NaN	NaN	NaN	NaN	NaN	NaN	NaN	0.15
NaN	NaN	NaN	NaN	NaN	NaN	NaN	NaN	NaN	NaN	0.1
NaN	NaN	NaN	NaN	NaN	NaN	NaN	NaN	NaN	NaN	0.15
NaN	NaN	NaN	NaN	NaN	NaN	NaN	NaN	NaN	NaN	0.1
NaN	NaN	NaN	NaN	NaN	NaN	NaN	NaN	NaN	NaN	0.25
NaN	NaN	NaN	NaN	NaN	NaN	NaN	NaN	NaN	NaN	0.133333333333333
NaN	NaN	NaN	NaN	NaN	NaN	NaN	NaN	NaN	NaN	0.816666666666667
NaN	NaN	NaN	NaN	NaN	NaN	NaN	NaN	NaN	NaN	0.1
NaN	NaN	NaN	NaN	NaN	NaN	NaN	NaN	NaN	NaN	0.85
NaN	NaN	NaN	NaN	NaN	NaN	NaN	NaN	NaN	NaN	0.1
NaN	NaN	NaN	NaN	NaN	NaN	NaN	NaN	NaN	NaN	0.3
NaN	NaN	NaN	NaN	NaN	NaN	NaN	NaN	NaN	NaN	0.5
NaN	NaN	NaN	NaN	NaN	NaN	NaN	NaN	NaN	NaN	0.8
NaN	NaN	NaN	NaN	NaN	NaN	NaN	NaN	NaN	NaN	0.5
NaN	NaN	NaN	NaN	NaN	NaN	NaN	NaN	NaN	NaN	1.01666666666667
NaN	NaN	NaN	NaN	NaN	NaN	NaN	NaN	NaN	NaN	0.9
NaN	NaN	NaN	NaN	NaN	NaN	NaN	NaN	NaN	NaN	0.433333333333333
NaN	NaN	NaN	NaN	NaN	NaN	NaN	NaN	NaN	NaN	0.1
NaN	NaN	NaN	NaN	NaN	NaN	NaN	NaN	NaN	NaN	0.1
NaN	NaN	NaN	NaN	NaN	NaN	NaN	NaN	NaN	NaN	0.116666666666667
NaN	NaN	NaN	NaN	NaN	NaN	NaN	NaN	NaN	NaN	0.1
NaN	NaN	NaN	NaN	NaN	NaN	NaN	NaN	NaN	NaN	0.1
NaN	NaN	NaN	NaN	NaN	NaN	NaN	NaN	NaN	NaN	0.416666666666667
NaN	NaN	NaN	NaN	NaN	NaN	NaN	NaN	NaN	NaN	0.1
NaN	NaN	NaN	NaN	NaN	NaN	NaN	NaN	NaN	NaN	0.4
NaN	NaN	NaN	NaN	NaN	NaN	NaN	NaN	NaN	NaN	0.183333333333333
NaN	NaN	NaN	NaN	NaN	NaN	NaN	NaN	NaN	NaN	0.25
NaN	NaN	NaN	NaN	NaN	NaN	NaN	NaN	NaN	NaN	0.7
NaN	NaN	NaN	NaN	NaN	NaN	NaN	NaN	NaN	NaN	0.65
NaN	NaN	NaN	NaN	NaN	NaN	NaN	NaN	NaN	NaN	0.183333333333333
NaN	NaN	NaN	NaN	NaN	NaN	NaN	NaN	NaN	NaN	0.45
NaN	NaN	NaN	NaN	NaN	NaN	NaN	NaN	NaN	NaN	0.1
NaN	NaN	NaN	NaN	NaN	NaN	NaN	NaN	NaN	NaN	0.4
NaN	NaN	NaN	NaN	NaN	NaN	NaN	NaN	NaN	NaN	1.16666666666667
NaN	NaN	NaN	NaN	NaN	NaN	NaN	NaN	NaN	NaN	0.1
NaN	NaN	NaN	NaN	NaN	NaN	NaN	NaN	NaN	NaN	0.1
NaN	NaN	NaN	NaN	NaN	NaN	NaN	NaN	NaN	NaN	0.166666666666667
NaN	NaN	NaN	NaN	NaN	NaN	NaN	NaN	NaN	NaN	0.866666666666667
NaN	NaN	NaN	NaN	NaN	NaN	NaN	NaN	NaN	NaN	0.216666666666667
NaN	NaN	NaN	NaN	NaN	NaN	NaN	NaN	NaN	NaN	0.683333333333333
NaN	NaN	NaN	NaN	NaN	NaN	NaN	NaN	NaN	NaN	0.733333333333333
NaN	NaN	NaN	NaN	NaN	NaN	NaN	NaN	NaN	NaN	0.566666666666667
NaN	NaN	NaN	NaN	NaN	NaN	NaN	NaN	NaN	NaN	1.1
NaN	NaN	NaN	NaN	NaN	NaN	NaN	NaN	NaN	NaN	0.1
NaN	NaN	NaN	NaN	NaN	NaN	NaN	NaN	NaN	NaN	0.116666666666667
NaN	NaN	NaN	NaN	NaN	NaN	NaN	NaN	NaN	NaN	0.45
NaN	NaN	NaN	NaN	NaN	NaN	NaN	NaN	NaN	NaN	0.1
NaN	NaN	NaN	NaN	NaN	NaN	NaN	NaN	NaN	NaN	0.1
NaN	NaN	NaN	NaN	NaN	NaN	NaN	NaN	NaN	NaN	0.1
NaN	NaN	NaN	NaN	NaN	NaN	NaN	NaN	NaN	NaN	0.1
NaN	NaN	NaN	NaN	NaN	NaN	NaN	NaN	NaN	NaN	0.116666666666667
NaN	NaN	NaN	NaN	NaN	NaN	NaN	NaN	NaN	NaN	0.5
NaN	NaN	NaN	NaN	NaN	NaN	NaN	NaN	NaN	NaN	0.116666666666667
NaN	NaN	NaN	NaN	NaN	NaN	NaN	NaN	NaN	NaN	0.25
NaN	NaN	NaN	NaN	NaN	NaN	NaN	NaN	NaN	NaN	0.2
NaN	NaN	NaN	NaN	NaN	NaN	NaN	NaN	NaN	NaN	0.1
NaN	NaN	NaN	NaN	NaN	NaN	NaN	NaN	NaN	NaN	0.633333333333333
NaN	NaN	NaN	NaN	NaN	NaN	NaN	NaN	NaN	NaN	0.35
NaN	NaN	NaN	NaN	NaN	NaN	NaN	NaN	NaN	NaN	0.55
NaN	NaN	NaN	NaN	NaN	NaN	NaN	NaN	NaN	NaN	0.1
NaN	NaN	NaN	NaN	NaN	NaN	NaN	NaN	NaN	NaN	0.233333333333333
NaN	NaN	NaN	NaN	NaN	NaN	NaN	NaN	NaN	NaN	0.1
NaN	NaN	NaN	NaN	NaN	NaN	NaN	NaN	NaN	NaN	0.316666666666667
NaN	NaN	NaN	NaN	NaN	NaN	NaN	NaN	NaN	NaN	0.166666666666667
NaN	NaN	NaN	NaN	NaN	NaN	NaN	NaN	NaN	NaN	1.41666666666667
NaN	NaN	NaN	NaN	NaN	NaN	NaN	NaN	NaN	NaN	0.25
NaN	NaN	NaN	NaN	NaN	NaN	NaN	NaN	NaN	NaN	0.1
NaN	NaN	NaN	NaN	NaN	NaN	NaN	NaN	NaN	NaN	0.216666666666667
NaN	NaN	NaN	NaN	NaN	NaN	NaN	NaN	NaN	NaN	0.516666666666667
NaN	NaN	NaN	NaN	NaN	NaN	NaN	NaN	NaN	NaN	0.95
NaN	NaN	NaN	NaN	NaN	NaN	NaN	NaN	NaN	NaN	0.133333333333333
NaN	NaN	NaN	NaN	NaN	NaN	NaN	NaN	NaN	NaN	1
NaN	NaN	NaN	NaN	NaN	NaN	NaN	NaN	NaN	NaN	0.516666666666667
NaN	NaN	NaN	NaN	NaN	NaN	NaN	NaN	NaN	NaN	0.2
NaN	NaN	NaN	NaN	NaN	NaN	NaN	NaN	NaN	NaN	1.05
NaN	NaN	NaN	NaN	NaN	NaN	NaN	NaN	NaN	NaN	0.733333333333333
NaN	NaN	NaN	NaN	NaN	NaN	NaN	NaN	NaN	NaN	0.2
NaN	NaN	NaN	NaN	NaN	NaN	NaN	NaN	NaN	NaN	0.25
NaN	NaN	NaN	NaN	NaN	NaN	NaN	NaN	NaN	NaN	0.116666666666667
NaN	NaN	NaN	NaN	NaN	NaN	NaN	NaN	NaN	NaN	0.433333333333333
NaN	NaN	NaN	NaN	NaN	NaN	NaN	NaN	NaN	NaN	0.1
NaN	NaN	NaN	NaN	NaN	NaN	NaN	NaN	NaN	NaN	0.4
NaN	NaN	NaN	NaN	NaN	NaN	NaN	NaN	NaN	NaN	0.1
NaN	NaN	NaN	NaN	NaN	NaN	NaN	NaN	NaN	NaN	0.2
NaN	NaN	NaN	NaN	NaN	NaN	NaN	NaN	NaN	NaN	1.05
NaN	NaN	NaN	NaN	NaN	NaN	NaN	NaN	NaN	NaN	0.416666666666667
NaN	NaN	NaN	NaN	NaN	NaN	NaN	NaN	NaN	NaN	0.1
NaN	NaN	NaN	NaN	NaN	NaN	NaN	NaN	NaN	NaN	0.4
NaN	NaN	NaN	NaN	NaN	NaN	NaN	NaN	NaN	NaN	0.166666666666667
NaN	NaN	NaN	NaN	NaN	NaN	NaN	NaN	NaN	NaN	0.15
NaN	NaN	NaN	NaN	NaN	NaN	NaN	NaN	NaN	NaN	0.1
NaN	NaN	NaN	NaN	NaN	NaN	NaN	NaN	NaN	NaN	0.1
NaN	NaN	NaN	NaN	NaN	NaN	NaN	NaN	NaN	NaN	0.5
NaN	NaN	NaN	NaN	NaN	NaN	NaN	NaN	NaN	NaN	0.233333333333333
NaN	NaN	NaN	NaN	NaN	NaN	NaN	NaN	NaN	NaN	0.8
NaN	NaN	NaN	NaN	NaN	NaN	NaN	NaN	NaN	NaN	0.616666666666667
NaN	NaN	NaN	NaN	NaN	NaN	NaN	NaN	NaN	NaN	0.533333333333333
NaN	NaN	NaN	NaN	NaN	NaN	NaN	NaN	NaN	NaN	0.15
NaN	NaN	NaN	NaN	NaN	NaN	NaN	NaN	NaN	NaN	0.133333333333333
NaN	NaN	NaN	NaN	NaN	NaN	NaN	NaN	NaN	NaN	1.4
NaN	NaN	NaN	NaN	NaN	NaN	NaN	NaN	NaN	NaN	0.466666666666667
NaN	NaN	NaN	NaN	NaN	NaN	NaN	NaN	NaN	NaN	0.716666666666667
NaN	NaN	NaN	NaN	NaN	NaN	NaN	NaN	NaN	NaN	0.8
NaN	NaN	NaN	NaN	NaN	NaN	NaN	NaN	NaN	NaN	0.5
NaN	NaN	NaN	NaN	NaN	NaN	NaN	NaN	NaN	NaN	0.4
NaN	NaN	NaN	NaN	NaN	NaN	NaN	NaN	NaN	NaN	0.166666666666667
NaN	NaN	NaN	NaN	NaN	NaN	NaN	NaN	NaN	NaN	0.1
NaN	NaN	NaN	NaN	NaN	NaN	NaN	NaN	NaN	NaN	0.15
NaN	NaN	NaN	NaN	NaN	NaN	NaN	NaN	NaN	NaN	0.633333333333333
NaN	NaN	NaN	NaN	NaN	NaN	NaN	NaN	NaN	NaN	0.433333333333333
NaN	NaN	NaN	NaN	NaN	NaN	NaN	NaN	NaN	NaN	0.7
NaN	NaN	NaN	NaN	NaN	NaN	NaN	NaN	NaN	NaN	0.183333333333333
NaN	NaN	NaN	NaN	NaN	NaN	NaN	NaN	NaN	NaN	1.23333333333333
NaN	NaN	NaN	NaN	NaN	NaN	NaN	NaN	NaN	NaN	0.616666666666667
NaN	NaN	NaN	NaN	NaN	NaN	NaN	NaN	NaN	NaN	0.6
NaN	NaN	NaN	NaN	NaN	NaN	NaN	NaN	NaN	NaN	0.4
NaN	NaN	NaN	NaN	NaN	NaN	NaN	NaN	NaN	NaN	0.1
NaN	NaN	NaN	NaN	NaN	NaN	NaN	NaN	NaN	NaN	0.8
NaN	NaN	NaN	NaN	NaN	NaN	NaN	NaN	NaN	NaN	0.3
NaN	NaN	NaN	NaN	NaN	NaN	NaN	NaN	NaN	NaN	0.616666666666667
NaN	NaN	NaN	NaN	NaN	NaN	NaN	NaN	NaN	NaN	0.3
NaN	NaN	NaN	NaN	NaN	NaN	NaN	NaN	NaN	NaN	0.15
NaN	NaN	NaN	NaN	NaN	NaN	NaN	NaN	NaN	NaN	0.1
NaN	NaN	NaN	NaN	NaN	NaN	NaN	NaN	NaN	NaN	0.166666666666667
NaN	NaN	NaN	NaN	NaN	NaN	NaN	NaN	NaN	NaN	0.3
NaN	NaN	NaN	NaN	NaN	NaN	NaN	NaN	NaN	NaN	1.01666666666667
NaN	NaN	NaN	NaN	NaN	NaN	NaN	NaN	NaN	NaN	1.03333333333333
NaN	NaN	NaN	NaN	NaN	NaN	NaN	NaN	NaN	NaN	0.416666666666667
NaN	NaN	NaN	NaN	NaN	NaN	NaN	NaN	NaN	NaN	0.1
NaN	NaN	NaN	NaN	NaN	NaN	NaN	NaN	NaN	NaN	1.9
NaN	NaN	NaN	NaN	NaN	NaN	NaN	NaN	NaN	NaN	1.43333333333333
NaN	NaN	NaN	NaN	NaN	NaN	NaN	NaN	NaN	NaN	0.9
NaN	NaN	NaN	NaN	NaN	NaN	NaN	NaN	NaN	NaN	0.216666666666667
NaN	NaN	NaN	NaN	NaN	NaN	NaN	NaN	NaN	NaN	0.2
NaN	NaN	NaN	NaN	NaN	NaN	NaN	NaN	NaN	NaN	0.2
NaN	NaN	NaN	NaN	NaN	NaN	NaN	NaN	NaN	NaN	0.316666666666667
NaN	NaN	NaN	NaN	NaN	NaN	NaN	NaN	NaN	NaN	0.166666666666667
NaN	NaN	NaN	NaN	NaN	NaN	NaN	NaN	NaN	NaN	0.4
NaN	NaN	NaN	NaN	NaN	NaN	NaN	NaN	NaN	NaN	0.166666666666667
NaN	NaN	NaN	NaN	NaN	NaN	NaN	NaN	NaN	NaN	0.65
NaN	NaN	NaN	NaN	NaN	NaN	NaN	NaN	NaN	NaN	0.216666666666667
NaN	NaN	NaN	NaN	NaN	NaN	NaN	NaN	NaN	NaN	0.1
NaN	NaN	NaN	NaN	NaN	NaN	NaN	NaN	NaN	NaN	0.1
NaN	NaN	NaN	NaN	NaN	NaN	NaN	NaN	NaN	NaN	0.1
NaN	NaN	NaN	NaN	NaN	NaN	NaN	NaN	NaN	NaN	0.1
NaN	NaN	NaN	NaN	NaN	NaN	NaN	NaN	NaN	NaN	0.2
NaN	NaN	NaN	NaN	NaN	NaN	NaN	NaN	NaN	NaN	0.15
NaN	NaN	NaN	NaN	NaN	NaN	NaN	NaN	NaN	NaN	0.1
NaN	NaN	NaN	NaN	NaN	NaN	NaN	NaN	NaN	NaN	0.15
NaN	NaN	NaN	NaN	NaN	NaN	NaN	NaN	NaN	NaN	0.1
NaN	NaN	NaN	NaN	NaN	NaN	NaN	NaN	NaN	NaN	0.25
NaN	NaN	NaN	NaN	NaN	NaN	NaN	NaN	NaN	NaN	0.266666666666667
NaN	NaN	NaN	NaN	NaN	NaN	NaN	NaN	NaN	NaN	0.583333333333333
NaN	NaN	NaN	NaN	NaN	NaN	NaN	NaN	NaN	NaN	0.116666666666667
NaN	NaN	NaN	NaN	NaN	NaN	NaN	NaN	NaN	NaN	0.3
NaN	NaN	NaN	NaN	NaN	NaN	NaN	NaN	NaN	NaN	0.2
NaN	NaN	NaN	NaN	NaN	NaN	NaN	NaN	NaN	NaN	0.15
NaN	NaN	NaN	NaN	NaN	NaN	NaN	NaN	NaN	NaN	0.9
NaN	NaN	NaN	NaN	NaN	NaN	NaN	NaN	NaN	NaN	0.133333333333333
NaN	NaN	NaN	NaN	NaN	NaN	NaN	NaN	NaN	NaN	0.1
NaN	NaN	NaN	NaN	NaN	NaN	NaN	NaN	NaN	NaN	0.1
NaN	NaN	NaN	NaN	NaN	NaN	NaN	NaN	NaN	NaN	0.916666666666667
NaN	NaN	NaN	NaN	NaN	NaN	NaN	NaN	NaN	NaN	1.16666666666667
NaN	NaN	NaN	NaN	NaN	NaN	NaN	NaN	NaN	NaN	0.5
NaN	NaN	NaN	NaN	NaN	NaN	NaN	NaN	NaN	NaN	0.2
NaN	NaN	NaN	NaN	NaN	NaN	NaN	NaN	NaN	NaN	0.2
NaN	NaN	NaN	NaN	NaN	NaN	NaN	NaN	NaN	NaN	0.1
NaN	NaN	NaN	NaN	NaN	NaN	NaN	NaN	NaN	NaN	1.15
NaN	NaN	NaN	NaN	NaN	NaN	NaN	NaN	NaN	NaN	0.1
NaN	NaN	NaN	NaN	NaN	NaN	NaN	NaN	NaN	NaN	0.1
NaN	NaN	NaN	NaN	NaN	NaN	NaN	NaN	NaN	NaN	0.1
NaN	NaN	NaN	NaN	NaN	NaN	NaN	NaN	NaN	NaN	0.116666666666667
NaN	NaN	NaN	NaN	NaN	NaN	NaN	NaN	NaN	NaN	0.2
NaN	NaN	NaN	NaN	NaN	NaN	NaN	NaN	NaN	NaN	0.133333333333333
NaN	NaN	NaN	NaN	NaN	NaN	NaN	NaN	NaN	NaN	0.116666666666667
NaN	NaN	NaN	NaN	NaN	NaN	NaN	NaN	NaN	NaN	0.1
NaN	NaN	NaN	NaN	NaN	NaN	NaN	NaN	NaN	NaN	0.15
NaN	NaN	NaN	NaN	NaN	NaN	NaN	NaN	NaN	NaN	0.8
NaN	NaN	NaN	NaN	NaN	NaN	NaN	NaN	NaN	NaN	1.06666666666667
NaN	NaN	NaN	NaN	NaN	NaN	NaN	NaN	NaN	NaN	0.3
NaN	NaN	NaN	NaN	NaN	NaN	NaN	NaN	NaN	NaN	0.216666666666667
NaN	NaN	NaN	NaN	NaN	NaN	NaN	NaN	NaN	NaN	1.08333333333333
NaN	NaN	NaN	NaN	NaN	NaN	NaN	NaN	NaN	NaN	0.916666666666667
NaN	NaN	NaN	NaN	NaN	NaN	NaN	NaN	NaN	NaN	0.116666666666667
NaN	NaN	NaN	NaN	NaN	NaN	NaN	NaN	NaN	NaN	0.683333333333333
NaN	NaN	NaN	NaN	NaN	NaN	NaN	NaN	NaN	NaN	0.616666666666667
NaN	NaN	NaN	NaN	NaN	NaN	NaN	NaN	NaN	NaN	0.283333333333333
NaN	NaN	NaN	NaN	NaN	NaN	NaN	NaN	NaN	NaN	0.15
NaN	NaN	NaN	NaN	NaN	NaN	NaN	NaN	NaN	NaN	0.216666666666667
NaN	NaN	NaN	NaN	NaN	NaN	NaN	NaN	NaN	NaN	0.1
NaN	NaN	NaN	NaN	NaN	NaN	NaN	NaN	NaN	NaN	0.1
NaN	NaN	NaN	NaN	NaN	NaN	NaN	NaN	NaN	NaN	1.51666666666667
NaN	NaN	NaN	NaN	NaN	NaN	NaN	NaN	NaN	NaN	0.1
NaN	NaN	NaN	NaN	NaN	NaN	NaN	NaN	NaN	NaN	0.15
NaN	NaN	NaN	NaN	NaN	NaN	NaN	NaN	NaN	NaN	0.1
NaN	NaN	NaN	NaN	NaN	NaN	NaN	NaN	NaN	NaN	0.333333333333333
NaN	NaN	NaN	NaN	NaN	NaN	NaN	NaN	NaN	NaN	0.266666666666667
NaN	NaN	NaN	NaN	NaN	NaN	NaN	NaN	NaN	NaN	0.15
NaN	NaN	NaN	NaN	NaN	NaN	NaN	NaN	NaN	NaN	0.116666666666667
NaN	NaN	NaN	NaN	NaN	NaN	NaN	NaN	NaN	NaN	0.133333333333333
NaN	NaN	NaN	NaN	NaN	NaN	NaN	NaN	NaN	NaN	0.133333333333333
NaN	NaN	NaN	NaN	NaN	NaN	NaN	NaN	NaN	NaN	0.3
NaN	NaN	NaN	NaN	NaN	NaN	NaN	NaN	NaN	NaN	0.1
NaN	NaN	NaN	NaN	NaN	NaN	NaN	NaN	NaN	NaN	0.133333333333333
NaN	NaN	NaN	NaN	NaN	NaN	NaN	NaN	NaN	NaN	0.1
NaN	NaN	NaN	NaN	NaN	NaN	NaN	NaN	NaN	NaN	0.1
NaN	NaN	NaN	NaN	NaN	NaN	NaN	NaN	NaN	NaN	0.3
NaN	NaN	NaN	NaN	NaN	NaN	NaN	NaN	NaN	NaN	0.483333333333333
NaN	NaN	NaN	NaN	NaN	NaN	NaN	NaN	NaN	NaN	0.983333333333333
NaN	NaN	NaN	NaN	NaN	NaN	NaN	NaN	NaN	NaN	0.533333333333333
NaN	NaN	NaN	NaN	NaN	NaN	NaN	NaN	NaN	NaN	0.15
NaN	NaN	NaN	NaN	NaN	NaN	NaN	NaN	NaN	NaN	0.1
NaN	NaN	NaN	NaN	NaN	NaN	NaN	NaN	NaN	NaN	0.1
NaN	NaN	NaN	NaN	NaN	NaN	NaN	NaN	NaN	NaN	0.333333333333333
NaN	NaN	NaN	NaN	NaN	NaN	NaN	NaN	NaN	NaN	0.7
NaN	NaN	NaN	NaN	NaN	NaN	NaN	NaN	NaN	NaN	1.7
NaN	NaN	NaN	NaN	NaN	NaN	NaN	NaN	NaN	NaN	0.166666666666667
NaN	NaN	NaN	NaN	NaN	NaN	NaN	NaN	NaN	NaN	0.1
NaN	NaN	NaN	NaN	NaN	NaN	NaN	NaN	NaN	NaN	0.1
NaN	NaN	NaN	NaN	NaN	NaN	NaN	NaN	NaN	NaN	0.3
NaN	NaN	NaN	NaN	NaN	NaN	NaN	NaN	NaN	NaN	0.116666666666667
NaN	NaN	NaN	NaN	NaN	NaN	NaN	NaN	NaN	NaN	0.116666666666667
NaN	NaN	NaN	NaN	NaN	NaN	NaN	NaN	NaN	NaN	0.1
NaN	NaN	NaN	NaN	NaN	NaN	NaN	NaN	NaN	NaN	1.03333333333333
NaN	NaN	NaN	NaN	NaN	NaN	NaN	NaN	NaN	NaN	0.5
NaN	NaN	NaN	NaN	NaN	NaN	NaN	NaN	NaN	NaN	0.1
NaN	NaN	NaN	NaN	NaN	NaN	NaN	NaN	NaN	NaN	0.1
NaN	NaN	NaN	NaN	NaN	NaN	NaN	NaN	NaN	NaN	0.166666666666667
NaN	NaN	NaN	NaN	NaN	NaN	NaN	NaN	NaN	NaN	0.116666666666667
NaN	NaN	NaN	NaN	NaN	NaN	NaN	NaN	NaN	NaN	0.2
NaN	NaN	NaN	NaN	NaN	NaN	NaN	NaN	NaN	NaN	0.183333333333333
NaN	NaN	NaN	NaN	NaN	NaN	NaN	NaN	NaN	NaN	0.133333333333333
NaN	NaN	NaN	NaN	NaN	NaN	NaN	NaN	NaN	NaN	0.1
NaN	NaN	NaN	NaN	NaN	NaN	NaN	NaN	NaN	NaN	0.2
NaN	NaN	NaN	NaN	NaN	NaN	NaN	NaN	NaN	NaN	0.166666666666667
NaN	NaN	NaN	NaN	NaN	NaN	NaN	NaN	NaN	NaN	0.316666666666667
NaN	NaN	NaN	NaN	NaN	NaN	NaN	NaN	NaN	NaN	0.166666666666667
NaN	NaN	NaN	NaN	NaN	NaN	NaN	NaN	NaN	NaN	0.416666666666667
NaN	NaN	NaN	NaN	NaN	NaN	NaN	NaN	NaN	NaN	1.96666666666667
NaN	NaN	NaN	NaN	NaN	NaN	NaN	NaN	NaN	NaN	0.1
NaN	NaN	NaN	NaN	NaN	NaN	NaN	NaN	NaN	NaN	0.266666666666667
NaN	NaN	NaN	NaN	NaN	NaN	NaN	NaN	NaN	NaN	0.7
NaN	NaN	NaN	NaN	NaN	NaN	NaN	NaN	NaN	NaN	0.833333333333333
NaN	NaN	NaN	NaN	NaN	NaN	NaN	NaN	NaN	NaN	0.3
NaN	NaN	NaN	NaN	NaN	NaN	NaN	NaN	NaN	NaN	0.4
NaN	NaN	NaN	NaN	NaN	NaN	NaN	NaN	NaN	NaN	1.33333333333333
NaN	NaN	NaN	NaN	NaN	NaN	NaN	NaN	NaN	NaN	0.116666666666667
NaN	NaN	NaN	NaN	NaN	NaN	NaN	NaN	NaN	NaN	0.1
NaN	NaN	NaN	NaN	NaN	NaN	NaN	NaN	NaN	NaN	0.1
NaN	NaN	NaN	NaN	NaN	NaN	NaN	NaN	NaN	NaN	0.3
NaN	NaN	NaN	NaN	NaN	NaN	NaN	NaN	NaN	NaN	0.3
NaN	NaN	NaN	NaN	NaN	NaN	NaN	NaN	NaN	NaN	0.4
NaN	NaN	NaN	NaN	NaN	NaN	NaN	NaN	NaN	NaN	0.516666666666667
NaN	NaN	NaN	NaN	NaN	NaN	NaN	NaN	NaN	NaN	0.1
NaN	NaN	NaN	NaN	NaN	NaN	NaN	NaN	NaN	NaN	1
NaN	NaN	NaN	NaN	NaN	NaN	NaN	NaN	NaN	NaN	0.3
NaN	NaN	NaN	NaN	NaN	NaN	NaN	NaN	NaN	NaN	0.15
NaN	NaN	NaN	NaN	NaN	NaN	NaN	NaN	NaN	NaN	1.58333333333333
NaN	NaN	NaN	NaN	NaN	NaN	NaN	NaN	NaN	NaN	0.1
NaN	NaN	NaN	NaN	NaN	NaN	NaN	NaN	NaN	NaN	0.1
NaN	NaN	NaN	NaN	NaN	NaN	NaN	NaN	NaN	NaN	1.45
NaN	NaN	NaN	NaN	NaN	NaN	NaN	NaN	NaN	NaN	0.1
NaN	NaN	NaN	NaN	NaN	NaN	NaN	NaN	NaN	NaN	0.7
NaN	NaN	NaN	NaN	NaN	NaN	NaN	NaN	NaN	NaN	0.1
NaN	NaN	NaN	NaN	NaN	NaN	NaN	NaN	NaN	NaN	0.1
NaN	NaN	NaN	NaN	NaN	NaN	NaN	NaN	NaN	NaN	0.116666666666667
NaN	NaN	NaN	NaN	NaN	NaN	NaN	NaN	NaN	NaN	0.1
NaN	NaN	NaN	NaN	NaN	NaN	NaN	NaN	NaN	NaN	0.15
NaN	NaN	NaN	NaN	NaN	NaN	NaN	NaN	NaN	NaN	0.233333333333333
NaN	NaN	NaN	NaN	NaN	NaN	NaN	NaN	NaN	NaN	0.1
NaN	NaN	NaN	NaN	NaN	NaN	NaN	NaN	NaN	NaN	0.483333333333333
NaN	NaN	NaN	NaN	NaN	NaN	NaN	NaN	NaN	NaN	0.1
NaN	NaN	NaN	NaN	NaN	NaN	NaN	NaN	NaN	NaN	1.11666666666667
NaN	NaN	NaN	NaN	NaN	NaN	NaN	NaN	NaN	NaN	0.583333333333333
NaN	NaN	NaN	NaN	NaN	NaN	NaN	NaN	NaN	NaN	0.266666666666667
NaN	NaN	NaN	NaN	NaN	NaN	NaN	NaN	NaN	NaN	0.1
NaN	NaN	NaN	NaN	NaN	NaN	NaN	NaN	NaN	NaN	1.41666666666667
NaN	NaN	NaN	NaN	NaN	NaN	NaN	NaN	NaN	NaN	0.1
NaN	NaN	NaN	NaN	NaN	NaN	NaN	NaN	NaN	NaN	0.766666666666667
NaN	NaN	NaN	NaN	NaN	NaN	NaN	NaN	NaN	NaN	0.2
NaN	NaN	NaN	NaN	NaN	NaN	NaN	NaN	NaN	NaN	0.116666666666667
NaN	NaN	NaN	NaN	NaN	NaN	NaN	NaN	NaN	NaN	0.1
NaN	NaN	NaN	NaN	NaN	NaN	NaN	NaN	NaN	NaN	0.1
NaN	NaN	NaN	NaN	NaN	NaN	NaN	NaN	NaN	NaN	0.133333333333333
NaN	NaN	NaN	NaN	NaN	NaN	NaN	NaN	NaN	NaN	0.1
NaN	NaN	NaN	NaN	NaN	NaN	NaN	NaN	NaN	NaN	0.116666666666667
NaN	NaN	NaN	NaN	NaN	NaN	NaN	NaN	NaN	NaN	0.283333333333333
NaN	NaN	NaN	NaN	NaN	NaN	NaN	NaN	NaN	NaN	0.1
NaN	NaN	NaN	NaN	NaN	NaN	NaN	NaN	NaN	NaN	0.116666666666667
NaN	NaN	NaN	NaN	NaN	NaN	NaN	NaN	NaN	NaN	0.183333333333333
NaN	NaN	NaN	NaN	NaN	NaN	NaN	NaN	NaN	NaN	0.1
NaN	NaN	NaN	NaN	NaN	NaN	NaN	NaN	NaN	NaN	0.1
NaN	NaN	NaN	NaN	NaN	NaN	NaN	NaN	NaN	NaN	0.116666666666667
NaN	NaN	NaN	NaN	NaN	NaN	NaN	NaN	NaN	NaN	0.233333333333333
NaN	NaN	NaN	NaN	NaN	NaN	NaN	NaN	NaN	NaN	0.1
NaN	NaN	NaN	NaN	NaN	NaN	NaN	NaN	NaN	NaN	0.65
NaN	NaN	NaN	NaN	NaN	NaN	NaN	NaN	NaN	NaN	0.35
NaN	NaN	NaN	NaN	NaN	NaN	NaN	NaN	NaN	NaN	0.65
NaN	NaN	NaN	NaN	NaN	NaN	NaN	NaN	NaN	NaN	0.1
NaN	NaN	NaN	NaN	NaN	NaN	NaN	NaN	NaN	NaN	0.1
NaN	NaN	NaN	NaN	NaN	NaN	NaN	NaN	NaN	NaN	0.1
NaN	NaN	NaN	NaN	NaN	NaN	NaN	NaN	NaN	NaN	0.116666666666667
NaN	NaN	NaN	NaN	NaN	NaN	NaN	NaN	NaN	NaN	0.233333333333333
NaN	NaN	NaN	NaN	NaN	NaN	NaN	NaN	NaN	NaN	0.1
NaN	NaN	NaN	NaN	NaN	NaN	NaN	NaN	NaN	NaN	0.15
NaN	NaN	NaN	NaN	NaN	NaN	NaN	NaN	NaN	NaN	0.1
NaN	NaN	NaN	NaN	NaN	NaN	NaN	NaN	NaN	NaN	0.166666666666667
NaN	NaN	NaN	NaN	NaN	NaN	NaN	NaN	NaN	NaN	0.133333333333333
NaN	NaN	NaN	NaN	NaN	NaN	NaN	NaN	NaN	NaN	0.15
NaN	NaN	NaN	NaN	NaN	NaN	NaN	NaN	NaN	NaN	0.3
NaN	NaN	NaN	NaN	NaN	NaN	NaN	NaN	NaN	NaN	1.2
NaN	NaN	NaN	NaN	NaN	NaN	NaN	NaN	NaN	NaN	1.23333333333333
NaN	NaN	NaN	NaN	NaN	NaN	NaN	NaN	NaN	NaN	0.483333333333333
NaN	NaN	NaN	NaN	NaN	NaN	NaN	NaN	NaN	NaN	0.25
NaN	NaN	NaN	NaN	NaN	NaN	NaN	NaN	NaN	NaN	0.616666666666667
NaN	NaN	NaN	NaN	NaN	NaN	NaN	NaN	NaN	NaN	0.2
NaN	NaN	NaN	NaN	NaN	NaN	NaN	NaN	NaN	NaN	0.1
NaN	NaN	NaN	NaN	NaN	NaN	NaN	NaN	NaN	NaN	0.1
NaN	NaN	NaN	NaN	NaN	NaN	NaN	NaN	NaN	NaN	1.15
NaN	NaN	NaN	NaN	NaN	NaN	NaN	NaN	NaN	NaN	0.1
NaN	NaN	NaN	NaN	NaN	NaN	NaN	NaN	NaN	NaN	0.1
NaN	NaN	NaN	NaN	NaN	NaN	NaN	NaN	NaN	NaN	0.1
NaN	NaN	NaN	NaN	NaN	NaN	NaN	NaN	NaN	NaN	0.116666666666667
NaN	NaN	NaN	NaN	NaN	NaN	NaN	NaN	NaN	NaN	0.45
NaN	NaN	NaN	NaN	NaN	NaN	NaN	NaN	NaN	NaN	0.1
NaN	NaN	NaN	NaN	NaN	NaN	NaN	NaN	NaN	NaN	0.65
NaN	NaN	NaN	NaN	NaN	NaN	NaN	NaN	NaN	NaN	0.1
NaN	NaN	NaN	NaN	NaN	NaN	NaN	NaN	NaN	NaN	0.1
NaN	NaN	NaN	NaN	NaN	NaN	NaN	NaN	NaN	NaN	0.1
NaN	NaN	NaN	NaN	NaN	NaN	NaN	NaN	NaN	NaN	0.1
NaN	NaN	NaN	NaN	NaN	NaN	NaN	NaN	NaN	NaN	0.116666666666667
NaN	NaN	NaN	NaN	NaN	NaN	NaN	NaN	NaN	NaN	0.2
NaN	NaN	NaN	NaN	NaN	NaN	NaN	NaN	NaN	NaN	0.266666666666667
NaN	NaN	NaN	NaN	NaN	NaN	NaN	NaN	NaN	NaN	0.2
NaN	NaN	NaN	NaN	NaN	NaN	NaN	NaN	NaN	NaN	0.133333333333333
NaN	NaN	NaN	NaN	NaN	NaN	NaN	NaN	NaN	NaN	0.316666666666667
NaN	NaN	NaN	NaN	NaN	NaN	NaN	NaN	NaN	NaN	0.15
NaN	NaN	NaN	NaN	NaN	NaN	NaN	NaN	NaN	NaN	0.633333333333333
NaN	NaN	NaN	NaN	NaN	NaN	NaN	NaN	NaN	NaN	0.166666666666667
NaN	NaN	NaN	NaN	NaN	NaN	NaN	NaN	NaN	NaN	0.1
NaN	NaN	NaN	NaN	NaN	NaN	NaN	NaN	NaN	NaN	0.8
NaN	NaN	NaN	NaN	NaN	NaN	NaN	NaN	NaN	NaN	0.2
NaN	NaN	NaN	NaN	NaN	NaN	NaN	NaN	NaN	NaN	0.15
NaN	NaN	NaN	NaN	NaN	NaN	NaN	NaN	NaN	NaN	0.1
NaN	NaN	NaN	NaN	NaN	NaN	NaN	NaN	NaN	NaN	0.116666666666667
NaN	NaN	NaN	NaN	NaN	NaN	NaN	NaN	NaN	NaN	0.25
NaN	NaN	NaN	NaN	NaN	NaN	NaN	NaN	NaN	NaN	0.1
NaN	NaN	NaN	NaN	NaN	NaN	NaN	NaN	NaN	NaN	0.2
NaN	NaN	NaN	NaN	NaN	NaN	NaN	NaN	NaN	NaN	0.116666666666667
NaN	NaN	NaN	NaN	NaN	NaN	NaN	NaN	NaN	NaN	0.1
NaN	NaN	NaN	NaN	NaN	NaN	NaN	NaN	NaN	NaN	0.1
NaN	NaN	NaN	NaN	NaN	NaN	NaN	NaN	NaN	NaN	0.2
NaN	NaN	NaN	NaN	NaN	NaN	NaN	NaN	NaN	NaN	0.1
NaN	NaN	NaN	NaN	NaN	NaN	NaN	NaN	NaN	NaN	0.1
NaN	NaN	NaN	NaN	NaN	NaN	NaN	NaN	NaN	NaN	0.166666666666667
NaN	NaN	NaN	NaN	NaN	NaN	NaN	NaN	NaN	NaN	0.1
NaN	NaN	NaN	NaN	NaN	NaN	NaN	NaN	NaN	NaN	0.1
NaN	NaN	NaN	NaN	NaN	NaN	NaN	NaN	NaN	NaN	0.1
NaN	NaN	NaN	NaN	NaN	NaN	NaN	NaN	NaN	NaN	0.1
NaN	NaN	NaN	NaN	NaN	NaN	NaN	NaN	NaN	NaN	0.15
NaN	NaN	NaN	NaN	NaN	NaN	NaN	NaN	NaN	NaN	0.316666666666667
NaN	NaN	NaN	NaN	NaN	NaN	NaN	NaN	NaN	NaN	0.1
NaN	NaN	NaN	NaN	NaN	NaN	NaN	NaN	NaN	NaN	0.15
NaN	NaN	NaN	NaN	NaN	NaN	NaN	NaN	NaN	NaN	0.1
NaN	NaN	NaN	NaN	NaN	NaN	NaN	NaN	NaN	NaN	0.1
NaN	NaN	NaN	NaN	NaN	NaN	NaN	NaN	NaN	NaN	0.1
NaN	NaN	NaN	NaN	NaN	NaN	NaN	NaN	NaN	NaN	0.1
NaN	NaN	NaN	NaN	NaN	NaN	NaN	NaN	NaN	NaN	0.116666666666667
NaN	NaN	NaN	NaN	NaN	NaN	NaN	NaN	NaN	NaN	0.3
NaN	NaN	NaN	NaN	NaN	NaN	NaN	NaN	NaN	NaN	0.1
NaN	NaN	NaN	NaN	NaN	NaN	NaN	NaN	NaN	NaN	0.1
NaN	NaN	NaN	NaN	NaN	NaN	NaN	NaN	NaN	NaN	0.166666666666667
NaN	NaN	NaN	NaN	NaN	NaN	NaN	NaN	NaN	NaN	0.1
NaN	NaN	NaN	NaN	NaN	NaN	NaN	NaN	NaN	NaN	0.433333333333333
NaN	NaN	NaN	NaN	NaN	NaN	NaN	NaN	NaN	NaN	0.2
NaN	NaN	NaN	NaN	NaN	NaN	NaN	NaN	NaN	NaN	0.1
NaN	NaN	NaN	NaN	NaN	NaN	NaN	NaN	NaN	NaN	0.3
NaN	NaN	NaN	NaN	NaN	NaN	NaN	NaN	NaN	NaN	0.35
NaN	NaN	NaN	NaN	NaN	NaN	NaN	NaN	NaN	NaN	0.1
NaN	NaN	NaN	NaN	NaN	NaN	NaN	NaN	NaN	NaN	0.333333333333333
NaN	NaN	NaN	NaN	NaN	NaN	NaN	NaN	NaN	NaN	0.416666666666667
NaN	NaN	NaN	NaN	NaN	NaN	NaN	NaN	NaN	NaN	0.8
NaN	NaN	NaN	NaN	NaN	NaN	NaN	NaN	NaN	NaN	0.183333333333333
NaN	NaN	NaN	NaN	NaN	NaN	NaN	NaN	NaN	NaN	0.433333333333333
NaN	NaN	NaN	NaN	NaN	NaN	NaN	NaN	NaN	NaN	0.433333333333333
NaN	NaN	NaN	NaN	NaN	NaN	NaN	NaN	NaN	NaN	0.1
NaN	NaN	NaN	NaN	NaN	NaN	NaN	NaN	NaN	NaN	0.45
NaN	NaN	NaN	NaN	NaN	NaN	NaN	NaN	NaN	NaN	1
NaN	NaN	NaN	NaN	NaN	NaN	NaN	NaN	NaN	NaN	0.15
NaN	NaN	NaN	NaN	NaN	NaN	NaN	NaN	NaN	NaN	0.1
NaN	NaN	NaN	NaN	NaN	NaN	NaN	NaN	NaN	NaN	0.116666666666667
NaN	NaN	NaN	NaN	NaN	NaN	NaN	NaN	NaN	NaN	0.1
NaN	NaN	NaN	NaN	NaN	NaN	NaN	NaN	NaN	NaN	0.116666666666667
NaN	NaN	NaN	NaN	NaN	NaN	NaN	NaN	NaN	NaN	0.566666666666667
NaN	NaN	NaN	NaN	NaN	NaN	NaN	NaN	NaN	NaN	0.133333333333333
NaN	NaN	NaN	NaN	NaN	NaN	NaN	NaN	NaN	NaN	0.1
NaN	NaN	NaN	NaN	NaN	NaN	NaN	NaN	NaN	NaN	0.233333333333333
NaN	NaN	NaN	NaN	NaN	NaN	NaN	NaN	NaN	NaN	0.15
NaN	NaN	NaN	NaN	NaN	NaN	NaN	NaN	NaN	NaN	0.1
NaN	NaN	NaN	NaN	NaN	NaN	NaN	NaN	NaN	NaN	0.6
NaN	NaN	NaN	NaN	NaN	NaN	NaN	NaN	NaN	NaN	0.133333333333333
NaN	NaN	NaN	NaN	NaN	NaN	NaN	NaN	NaN	NaN	0.35
NaN	NaN	NaN	NaN	NaN	NaN	NaN	NaN	NaN	NaN	0.466666666666667
NaN	NaN	NaN	NaN	NaN	NaN	NaN	NaN	NaN	NaN	0.233333333333333
NaN	NaN	NaN	NaN	NaN	NaN	NaN	NaN	NaN	NaN	0.1
NaN	NaN	NaN	NaN	NaN	NaN	NaN	NaN	NaN	NaN	0.1
NaN	NaN	NaN	NaN	NaN	NaN	NaN	NaN	NaN	NaN	0.1
NaN	NaN	NaN	NaN	NaN	NaN	NaN	NaN	NaN	NaN	0.35
NaN	NaN	NaN	NaN	NaN	NaN	NaN	NaN	NaN	NaN	0.1
NaN	NaN	NaN	NaN	NaN	NaN	NaN	NaN	NaN	NaN	0.1
NaN	NaN	NaN	NaN	NaN	NaN	NaN	NaN	NaN	NaN	0.116666666666667
NaN	NaN	NaN	NaN	NaN	NaN	NaN	NaN	NaN	NaN	0.116666666666667
NaN	NaN	NaN	NaN	NaN	NaN	NaN	NaN	NaN	NaN	0.483333333333333
NaN	NaN	NaN	NaN	NaN	NaN	NaN	NaN	NaN	NaN	0.316666666666667
NaN	NaN	NaN	NaN	NaN	NaN	NaN	NaN	NaN	NaN	0.133333333333333
NaN	NaN	NaN	NaN	NaN	NaN	NaN	NaN	NaN	NaN	0.1
NaN	NaN	NaN	NaN	NaN	NaN	NaN	NaN	NaN	NaN	0.2
NaN	NaN	NaN	NaN	NaN	NaN	NaN	NaN	NaN	NaN	0.15
NaN	NaN	NaN	NaN	NaN	NaN	NaN	NaN	NaN	NaN	0.133333333333333
NaN	NaN	NaN	NaN	NaN	NaN	NaN	NaN	NaN	NaN	0.15
NaN	NaN	NaN	NaN	NaN	NaN	NaN	NaN	NaN	NaN	0.1
NaN	NaN	NaN	NaN	NaN	NaN	NaN	NaN	NaN	NaN	0.333333333333333
NaN	NaN	NaN	NaN	NaN	NaN	NaN	NaN	NaN	NaN	0.1
NaN	NaN	NaN	NaN	NaN	NaN	NaN	NaN	NaN	NaN	0.1
NaN	NaN	NaN	NaN	NaN	NaN	NaN	NaN	NaN	NaN	1.23333333333333
NaN	NaN	NaN	NaN	NaN	NaN	NaN	NaN	NaN	NaN	0.1
NaN	NaN	NaN	NaN	NaN	NaN	NaN	NaN	NaN	NaN	0.1
NaN	NaN	NaN	NaN	NaN	NaN	NaN	NaN	NaN	NaN	0.6
NaN	NaN	NaN	NaN	NaN	NaN	NaN	NaN	NaN	NaN	0.3
NaN	NaN	NaN	NaN	NaN	NaN	NaN	NaN	NaN	NaN	1.05
NaN	NaN	NaN	NaN	NaN	NaN	NaN	NaN	NaN	NaN	0.916666666666667
NaN	NaN	NaN	NaN	NaN	NaN	NaN	NaN	NaN	NaN	0.166666666666667
NaN	NaN	NaN	NaN	NaN	NaN	NaN	NaN	NaN	NaN	0.9
NaN	NaN	NaN	NaN	NaN	NaN	NaN	NaN	NaN	NaN	0.1
NaN	NaN	NaN	NaN	NaN	NaN	NaN	NaN	NaN	NaN	0.1
NaN	NaN	NaN	NaN	NaN	NaN	NaN	NaN	NaN	NaN	0.1
NaN	NaN	NaN	NaN	NaN	NaN	NaN	NaN	NaN	NaN	0.2
NaN	NaN	NaN	NaN	NaN	NaN	NaN	NaN	NaN	NaN	0.1
NaN	NaN	NaN	NaN	NaN	NaN	NaN	NaN	NaN	NaN	0.233333333333333
NaN	NaN	NaN	NaN	NaN	NaN	NaN	NaN	NaN	NaN	0.25
NaN	NaN	NaN	NaN	NaN	NaN	NaN	NaN	NaN	NaN	0.1
NaN	NaN	NaN	NaN	NaN	NaN	NaN	NaN	NaN	NaN	0.1
NaN	NaN	NaN	NaN	NaN	NaN	NaN	NaN	NaN	NaN	0.1
NaN	NaN	NaN	NaN	NaN	NaN	NaN	NaN	NaN	NaN	0.183333333333333
NaN	NaN	NaN	NaN	NaN	NaN	NaN	NaN	NaN	NaN	0.4
NaN	NaN	NaN	NaN	NaN	NaN	NaN	NaN	NaN	NaN	0.1
NaN	NaN	NaN	NaN	NaN	NaN	NaN	NaN	NaN	NaN	0.1
NaN	NaN	NaN	NaN	NaN	NaN	NaN	NaN	NaN	NaN	0.1
NaN	NaN	NaN	NaN	NaN	NaN	NaN	NaN	NaN	NaN	0.166666666666667
NaN	NaN	NaN	NaN	NaN	NaN	NaN	NaN	NaN	NaN	0.533333333333333
NaN	NaN	NaN	NaN	NaN	NaN	NaN	NaN	NaN	NaN	0.683333333333333
NaN	NaN	NaN	NaN	NaN	NaN	NaN	NaN	NaN	NaN	0.866666666666667
NaN	NaN	NaN	NaN	NaN	NaN	NaN	NaN	NaN	NaN	0.2
NaN	NaN	NaN	NaN	NaN	NaN	NaN	NaN	NaN	NaN	0.5
NaN	NaN	NaN	NaN	NaN	NaN	NaN	NaN	NaN	NaN	1.1
NaN	NaN	NaN	NaN	NaN	NaN	NaN	NaN	NaN	NaN	0.1
NaN	NaN	NaN	NaN	NaN	NaN	NaN	NaN	NaN	NaN	0.75
NaN	NaN	NaN	NaN	NaN	NaN	NaN	NaN	NaN	NaN	0.75
NaN	NaN	NaN	NaN	NaN	NaN	NaN	NaN	NaN	NaN	NaN
NaN	NaN	NaN	NaN	NaN	NaN	NaN	NaN	NaN	NaN	NaN
NaN	NaN	NaN	NaN	NaN	NaN	NaN	NaN	NaN	NaN	NaN
NaN	NaN	NaN	NaN	NaN	NaN	NaN	NaN	NaN	NaN	NaN
NaN	NaN	NaN	NaN	NaN	NaN	NaN	NaN	NaN	NaN	NaN
NaN	NaN	NaN	NaN	NaN	NaN	NaN	NaN	NaN	NaN	NaN
NaN	NaN	NaN	NaN	NaN	NaN	NaN	NaN	NaN	NaN	NaN
NaN	NaN	NaN	NaN	NaN	NaN	NaN	NaN	NaN	NaN	NaN
NaN	NaN	NaN	NaN	NaN	NaN	NaN	NaN	NaN	NaN	NaN
NaN	NaN	NaN	NaN	NaN	NaN	NaN	NaN	NaN	NaN	NaN
NaN	NaN	NaN	NaN	NaN	NaN	NaN	NaN	NaN	NaN	NaN
NaN	NaN	NaN	NaN	NaN	NaN	NaN	NaN	NaN	NaN	NaN
NaN	NaN	NaN	NaN	NaN	NaN	NaN	NaN	NaN	NaN	NaN
NaN	NaN	NaN	NaN	NaN	NaN	NaN	NaN	NaN	NaN	NaN
NaN	NaN	NaN	NaN	NaN	NaN	NaN	NaN	NaN	NaN	NaN
NaN	NaN	NaN	NaN	NaN	NaN	NaN	NaN	NaN	NaN	NaN
NaN	NaN	NaN	NaN	NaN	NaN	NaN	NaN	NaN	NaN	NaN
NaN	NaN	NaN	NaN	NaN	NaN	NaN	NaN	NaN	NaN	NaN
NaN	NaN	NaN	NaN	NaN	NaN	NaN	NaN	NaN	NaN	NaN
NaN	NaN	NaN	NaN	NaN	NaN	NaN	NaN	NaN	NaN	NaN
NaN	NaN	NaN	NaN	NaN	NaN	NaN	NaN	NaN	NaN	NaN
NaN	NaN	NaN	NaN	NaN	NaN	NaN	NaN	NaN	NaN	NaN
NaN	NaN	NaN	NaN	NaN	NaN	NaN	NaN	NaN	NaN	NaN
NaN	NaN	NaN	NaN	NaN	NaN	NaN	NaN	NaN	NaN	NaN
NaN	NaN	NaN	NaN	NaN	NaN	NaN	NaN	NaN	NaN	NaN
NaN	NaN	NaN	NaN	NaN	NaN	NaN	NaN	NaN	NaN	NaN
NaN	NaN	NaN	NaN	NaN	NaN	NaN	NaN	NaN	NaN	NaN
NaN	NaN	NaN	NaN	NaN	NaN	NaN	NaN	NaN	NaN	NaN
NaN	NaN	NaN	NaN	NaN	NaN	NaN	NaN	NaN	NaN	NaN
NaN	NaN	NaN	NaN	NaN	NaN	NaN	NaN	NaN	NaN	NaN
NaN	NaN	NaN	NaN	NaN	NaN	NaN	NaN	NaN	NaN	NaN
NaN	NaN	NaN	NaN	NaN	NaN	NaN	NaN	NaN	NaN	NaN
NaN	NaN	NaN	NaN	NaN	NaN	NaN	NaN	NaN	NaN	NaN
NaN	NaN	NaN	NaN	NaN	NaN	NaN	NaN	NaN	NaN	NaN
NaN	NaN	NaN	NaN	NaN	NaN	NaN	NaN	NaN	NaN	NaN
NaN	NaN	NaN	NaN	NaN	NaN	NaN	NaN	NaN	NaN	NaN
NaN	NaN	NaN	NaN	NaN	NaN	NaN	NaN	NaN	NaN	NaN
NaN	NaN	NaN	NaN	NaN	NaN	NaN	NaN	NaN	NaN	NaN
NaN	NaN	NaN	NaN	NaN	NaN	NaN	NaN	NaN	NaN	NaN
NaN	NaN	NaN	NaN	NaN	NaN	NaN	NaN	NaN	NaN	NaN
NaN	NaN	NaN	NaN	NaN	NaN	NaN	NaN	NaN	NaN	NaN
NaN	NaN	NaN	NaN	NaN	NaN	NaN	NaN	NaN	NaN	NaN
NaN	NaN	NaN	NaN	NaN	NaN	NaN	NaN	NaN	NaN	NaN
NaN	NaN	NaN	NaN	NaN	NaN	NaN	NaN	NaN	NaN	NaN
NaN	NaN	NaN	NaN	NaN	NaN	NaN	NaN	NaN	NaN	NaN
NaN	NaN	NaN	NaN	NaN	NaN	NaN	NaN	NaN	NaN	NaN
NaN	NaN	NaN	NaN	NaN	NaN	NaN	NaN	NaN	NaN	NaN
NaN	NaN	NaN	NaN	NaN	NaN	NaN	NaN	NaN	NaN	NaN
NaN	NaN	NaN	NaN	NaN	NaN	NaN	NaN	NaN	NaN	NaN
NaN	NaN	NaN	NaN	NaN	NaN	NaN	NaN	NaN	NaN	NaN
NaN	NaN	NaN	NaN	NaN	NaN	NaN	NaN	NaN	NaN	NaN
NaN	NaN	NaN	NaN	NaN	NaN	NaN	NaN	NaN	NaN	NaN
NaN	NaN	NaN	NaN	NaN	NaN	NaN	NaN	NaN	NaN	NaN
NaN	NaN	NaN	NaN	NaN	NaN	NaN	NaN	NaN	NaN	NaN
NaN	NaN	NaN	NaN	NaN	NaN	NaN	NaN	NaN	NaN	NaN
NaN	NaN	NaN	NaN	NaN	NaN	NaN	NaN	NaN	NaN	NaN
NaN	NaN	NaN	NaN	NaN	NaN	NaN	NaN	NaN	NaN	NaN
NaN	NaN	NaN	NaN	NaN	NaN	NaN	NaN	NaN	NaN	NaN
NaN	NaN	NaN	NaN	NaN	NaN	NaN	NaN	NaN	NaN	NaN
NaN	NaN	NaN	NaN	NaN	NaN	NaN	NaN	NaN	NaN	NaN
NaN	NaN	NaN	NaN	NaN	NaN	NaN	NaN	NaN	NaN	NaN
NaN	NaN	NaN	NaN	NaN	NaN	NaN	NaN	NaN	NaN	NaN
NaN	NaN	NaN	NaN	NaN	NaN	NaN	NaN	NaN	NaN	NaN
NaN	NaN	NaN	NaN	NaN	NaN	NaN	NaN	NaN	NaN	NaN
NaN	NaN	NaN	NaN	NaN	NaN	NaN	NaN	NaN	NaN	NaN
NaN	NaN	NaN	NaN	NaN	NaN	NaN	NaN	NaN	NaN	NaN
NaN	NaN	NaN	NaN	NaN	NaN	NaN	NaN	NaN	NaN	NaN
NaN	NaN	NaN	NaN	NaN	NaN	NaN	NaN	NaN	NaN	NaN
[truncated: 4,000 more rows]
