# Supplementary material for: B-SOiD, an open-source unsupervised algorithm for identification and fast prediction of behaviors
Source: Nat Commun. 2021 Aug 31;12:5188. doi: 10.1038/s41467-021-25420-x (PMC8408193; doi:10.1038/s41467-021-25420-x)
Supplement: Supplementary file 9 — Source Data [file 41467_2021_25420_MOESM9_ESM.zip › raw_data_csv/fig2b.csv]

	0	1	2	3	4	5	6	7	8	9	10
0	0.9165329052969502	0.06581059390048154	0.0016051364365971107	0.004815409309791332	0.0032102728731942215	0.004815409309791332	0.0	0.0	0.0032102728731942215	0.0	0.0
1	0.0015500871924045726	0.9655105599689983	0.002325130788606859	0.0034876961829102887	0.002325130788606859	0.0013563262933540012	0.0025188916876574307	0.0015500871924045726	0.011625653943034296	0.0034876961829102887	0.0042627397791125754
2	0.0050335570469798654	0.0436241610738255	0.8842281879194631	0.02348993288590604	0.01174496644295302	0.013422818791946308	0.0016778523489932886	0.0016778523489932886	0.0050335570469798654	0.0050335570469798654	0.0050335570469798654
3	0.0	0.10710128055878929	0.005820721769499418	0.8568102444703143	0.015133876600698487	0.0011641443538998836	0.002328288707799767	0.004656577415599534	0.002328288707799767	0.004656577415599534	0.0
4	0.0011235955056179776	0.046067415730337076	0.0022471910112359553	0.012359550561797753	0.8853932584269663	0.02696629213483146	0.0033707865168539327	0.0044943820224719105	0.01348314606741573	0.0022471910112359553	0.0022471910112359553
5	0.0005192107995846313	0.005192107995846314	0.002596053997923157	0.0	0.004153686396677051	0.9480789200415368	0.0	0.0	0.0010384215991692627	0.001557632398753894	0.03686396677050883
6	0.0	0.058673469387755105	0.0	0.0	0.0	0.00510204081632653	0.8494897959183674	0.0	0.02806122448979592	0.012755102040816327	0.04591836734693878
7	0.0	0.07399103139013453	0.004484304932735426	0.008968609865470852	0.002242152466367713	0.011210762331838564	0.0	0.8587443946188341	0.03587443946188341	0.0	0.004484304932735426
8	0.0	0.04512126339537507	0.0	0.0011280315848843769	0.0005640157924421884	0.0005640157924421884	0.0045121263395375075	0.0028200789622109417	0.9046813310772701	0.0005640157924421884	0.04004512126339538
9	0.0008347245409015025	0.021702838063439065	0.0008347245409015025	0.0025041736227045075	0.0025041736227045075	0.001669449081803005	0.005843071786310518	0.0	0.0	0.9115191986644408	0.052587646076794656
10	0.0	0.001437908496732026	0.0	0.0	0.0	0.001568627450980392	0.000392156862745098	0.00013071895424836603	0.003137254901960784	0.0030065359477124184	0.9903267973856209
