# Supplementary material for: B-SOiD, an open-source unsupervised algorithm for identification and fast prediction of behaviors
Source: Nat Commun. 2021 Aug 31;12:5188. doi: 10.1038/s41467-021-25420-x (PMC8408193; doi:10.1038/s41467-021-25420-x)
Supplement: Supplementary file 9 — Source Data [file 41467_2021_25420_MOESM9_ESM.zip › raw_data_csv/fig2c.csv]

	0	1	2	3	4	5	6	7	8	9	10
0	0.890625	0.9675732217573222	0.8598130841121495	0.9313725490196079	0.8888888888888888	0.9072847682119205	0.9686783804430863	0.8826291079812206	0.9137737961926092	0.896551724137931	0.9901041666666667
1	0.8729166666666667	0.9595375722543352	0.867579908675799	0.9075907590759076	0.8295739348370927	0.896797153024911	0.9605873261205564	0.8724489795918368	0.9219288174512055	0.9137323943661971	0.9868904037755637
2	0.8729508196721312	0.9486652977412731	0.8789237668161435	0.9166666666666666	0.8596059113300493	0.911042944785276	0.956989247311828	0.8398058252427184	0.9074074074074074	0.9349206349206349	0.9894039735099338
3	0.8781512605042017	0.9553014553014553	0.8849557522123894	0.9417808219178082	0.8622448979591837	0.8741496598639455	0.9643122676579926	0.9340659340659341	0.9046483909415971	0.9131886477462438	0.9894875164257556
4	0.8699763593380615	0.9729468599033816	0.8738317757009346	0.9225352112676056	0.8413098236775819	0.9192546583850931	0.9635535307517085	0.8444444444444444	0.9143518518518519	0.92	0.9880920878539297
5	0.8836206896551724	0.9515331355093967	0.8839285714285714	0.9105431309904153	0.8698795180722891	0.8909090909090909	0.9612553273924835	0.8852459016393442	0.91894852135816	0.9257503949447078	0.9874499332443257
6	0.8682352941176471	0.9418367346938775	0.8405797101449275	0.9194630872483222	0.8463414634146341	0.893687707641196	0.9670975323149236	0.8873239436619719	0.9141949152542372	0.9226804123711341	0.9906347554630593
7	0.9207708779443254	0.952	0.890625	0.9249146757679181	0.8823529411764706	0.8980891719745223	0.967067028283611	0.8829268292682927	0.9130952380952381	0.9294294294294294	0.9870712401055409
8	0.867816091954023	0.9518324607329843	0.8904109589041096	0.903114186851211	0.8771929824561403	0.9052287581699346	0.9684824902723735	0.8810810810810811	0.91995841995842	0.9165247018739353	0.9901648059542797
9	0.9023861171366594	0.9512953367875647	0.8617511520737328	0.9421221864951769	0.8744186046511628	0.8745762711864407	0.9642721398707715	0.8599033816425121	0.9238095238095239	0.921311475409836	0.9899709685932964
