# Supplementary material for: B-SOiD, an open-source unsupervised algorithm for identification and fast prediction of behaviors
Source: Nat Commun. 2021 Aug 31;12:5188. doi: 10.1038/s41467-021-25420-x (PMC8408193; doi:10.1038/s41467-021-25420-x)
Supplement: Supplementary file 9 — Source Data [file 41467_2021_25420_MOESM9_ESM.zip › raw_data_csv/fig2f.csv]

	0	1	2	3	4	5	6	7	8
0	0.8605703938433681	0.8625829438106757	0.7916666666666666	0.9180731364275668	0.866491422246818	0.8902557200538358	0.8150006474168069	0.7809735214840653	0.9066079371547979
1	0.8714727629394899	0.8653613571732096	0.8102409638554217	0.9082278481012658	0.8803265080243498	0.8962584118438762	0.8334196555742587	0.798921832884097	0.9153306569786094
2	0.9160630752980232	0.9156342954270584	0.8755020080321285	0.9447960618846695	0.9253827707065118	0.9328936742934051	0.8926259225689499	0.8741081338195655	0.9456954331446011
3	0.9665006790402897	0.9672800967541595	0.9533132530120482	0.9764416315049227	0.9681793027116768	0.9735127860026918	0.9567525572963874	0.9509116854288885	0.978522686875168
4	0.9750767064030984	0.9761056450822083	0.9670348058902276	0.9808954524144398	0.9754657812211769	0.981283086585913	0.9698735379170443	0.9669996300406956	0.9847193440329718
