# Supplementary material for: B-SOiD, an open-source unsupervised algorithm for identification and fast prediction of behaviors
Source: Nat Commun. 2021 Aug 31;12:5188. doi: 10.1038/s41467-021-25420-x (PMC8408193; doi:10.1038/s41467-021-25420-x)
Supplement: Supplementary file 9 — Source Data [file 41467_2021_25420_MOESM9_ESM.zip › raw_data_csv/fig3a_left.csv]

0.39936901280886	0.06637712124247	0.149625094134068	0.280443337249435	0.435046715476688	0.16151766169001	0.44693928303263	0.280443337249435	0.0901622563543551	-0.0049782840931849	0.0544845536865276	-0.159581662320437	-0.183366797432323	-0.0644411218728975	0.16151766169001	0.185302796801895	0.20908793191378	0.39936901280886	0.39936901280886	0.387476445252918	0.197195364357838	0.173410229245953	0.102054823910298	-0.159581662320437	-0.397433013439287	-0.445003283663057	-0.337970175659575	-0.36175531077146	-0.55203639166654	-0.575821526778425	-0.623391797002195	-0.682854634781908	-0.575821526778425	-0.730424905005678	-0.944491121012643	-0.83745801300916	-0.777995175229448	-0.766102607673505	-0.659069499670023	-0.682854634781908	-0.21904450010015	-0.0763336894288401	0.0901622563543549	0.20908793191378	0.375583877696975	0.137732526578125	0.20908793191378	-0.135796527208553	-0.147689094764495	-0.373647878327403
0.419209613589223	0.772273866007493	0.373157754578144	0.346842406571813	0.432367287592388	0.425788450590805	0.327105895567065	0.366578917576561	0.419209613589223	0.41263077658764	0.478419146603467	0.366578917576561	0.116583111516419	0.248159851548073	0.14289845952275	0.0968466005116711	-0.133412694543723	-0.0215724655168173	0.0639524155037577	0.14289845952275	-0.0610454875263134	0.0244793934942615	-0.0281513025184001	-0.0478878135231481	-0.0610454875263136	0.0705312525053402	-0.0478878135231481	0.123161948518002	-0.0215724655168175	0.156056133525915	0.116583111516419	-0.133412694543723	-0.383408500603865	-0.462354544622858	-0.587352447652929	-0.363671989599117	-0.501827566632354	-0.482091055627606	-0.311041293586456	-0.311041293586456	-0.245252923570629	-0.172885716553219	-0.376829663602283	-0.19920106455955	-0.0413089765215655	-0.120255020540558	-0.232095249567463	-0.317620130588038	-0.251831760572212	-0.192622227557967
0.436702762130697	-0.483973993943636	-0.366796952261448	-0.334513481593906	-0.316578220111939	-0.334513481593906	-0.155160866774231	-0.0834198208463609	-0.0834198208463609	0.0421270095274117	0.113868055455282	0.0421270095274118	0.149738578419217	0.0779975324913468	-0.191031389738166	-0.280707697148004	-0.191031389738166	-0.119290343810296	-0.226901912702101	-0.155160866774231	-0.0296140364004582	0.239414885829055	0.239414885829055	0.0421270095274118	-0.298642958629971	-0.298642958629971	-0.244837174184069	-0.424189789003744	-0.603542403823419	-0.531801357895549	-0.334513481593906	-0.0296140364004584	0.167673839901184	0.0959327939733144	0.257350147311022	0.4905085465766	0.41876750064873	0.27528540879299	-0.0296140364004582	-0.0296140364004583	-0.0475492978824258	0.0241917480454443	-0.173096128256198	-0.0296140364004582	0.0779975324913469	0.544314331022503	0.4905085465766	0.63399063843234	0.687796422878243	0.813343253252015
0.773000858001462	-0.456573271006555	-0.475489796068216	-0.645738521623173	-0.645738521623173	-0.443061467391082	-0.159313591466155	-0.199849002312573	0.0433634627659357	0.16496969530519	0.286575927844444	0.246040516998026	-0.0377073589269007	-0.199849002312573	-0.0377073589269007	-0.118778180619737	-0.361990645698246	-0.28091982400541	-0.361990645698246	-0.199849002312573	0.00282805191951731	-0.199849002312573	-0.361990645698246	-0.240384413158991	-0.159313591466155	-0.0782427697733189	0.0433634627659355	0.00282805191951744	0.0028280519195175	0.0838988736123537	0.16496969530519	-0.0377073589269007	-0.0377073589269007	-0.159313591466155	-0.280919824005409	-0.321455234851828	-0.443061467391082	-0.361990645698246	-0.240384413158991	-0.118778180619737	-0.118778180619737	0.00282805191951737	-0.0782427697733189	0.16496969530519	0.367646749537281	0.529788392922953	0.448717571230117	0.327111338690862	0.408182160383699	0.610859214615789
-0.0543153885044603	-0.0543153885044603	0.30109617540516	0.199550014288126	0.0980038531710914	0.148776933729609	0.30109617540516	0.0980038531710914	-0.358953871855564	-0.257407710738529	-0.308180791297046	-0.206634630180012	-0.257407710738529	-0.562046194089633	-0.460500032972598	-0.257407710738529	-0.409726952414081	-0.257407710738529	-0.206634630180012	-0.358953871855564	-0.257407710738529	-0.308180791297046	-0.206634630180012	-0.0035423079459429	-0.206634630180012	-0.206634630180012	-0.257407710738529	-0.155861549621495	0.148776933729609	0.0980038531710915	-0.358953871855564	-0.460500032972598	-0.562046194089633	-0.206634630180012	-0.155861549621495	-0.562046194089633	-0.562046194089633	-0.206634630180012	-0.105088469062978	-0.0543153885044604	-0.460500032972598	-0.308180791297047	-0.0543153885044604	-0.0543153885044604	-0.155861549621495	0.148776933729609	0.250323094846643	0.402642336522195	0.250323094846643	-0.0543153885044601
-0.440127266045175	0.027993960384499	0.233967300013556	0.375741157160828	0.255367127507483	0.295491804058598	0.161742882221549	0.0146190682007941	-0.0121307161666159	-0.145879638003666	-0.0923800692688457	0.201867558772664	0.175117774405254	0.161742882221549	-0.0923800692688456	-0.0121307161666158	0.201867558772664	0.0279939603844991	-0.0121307161666158	-0.2395038832896	-0.0255056083503207	0.255367127507484	0.094868421303024	-0.105754961452551	-0.0923800692688456	-0.252878775473305	0.161742882221549	0.027993960384499	-0.0121307161666159	0.268742019691188	0.295491804058598	0.348991372793418	0.549614755548993	0.496115186814173	0.201867558772664	0.429240725895648	0.108243313486729	0.148367990037844	0.108243313486729	-0.145879638003665	-0.440127266045175	-0.199379206738485	-0.573876187882224	-0.466877050412585	-0.587251080065929	-0.48025194259629	-0.48025194259629	-0.306378344208125	-0.34650302075924	-0.18600431455478
-0.0761000930315723	0.474906422492562	-0.123329222933641	-0.312245742541916	-0.514656299265067	-0.413451020903491	-0.379715928116299	-0.109835185818764	0.463661391563498	0.66607194828665	0.699807041073842	1.10462815452014	1.13836324730734	1.00342287615857	0.733542133861033	0.598601762712266	0.463661391563498	0.66607194828665	0.396191205989114	0.0588402781171953	0.0925753709043873	0.193780649265963	0.0588402781171953	0.261250834840347	-0.109835185818764	-0.177305371393148	-0.244775556967532	-0.0086299074571885	0.126310463691579	0.126310463691579	-0.0761000930315722	0.227515742053155	0.261250834840347	0.49739648435069	0.362456113201923	0.294985927627539	0.362456113201923	0.429926298776307	0.126310463691579	0.160045556478771	-0.109835185818764	-0.312245742541915	-0.447186113690683	-0.548391392052259	-0.649596670413835	-0.818272134349794	-0.91947741271137	-0.75080194877541	-0.649596670413835	-0.75080194877541
1.6108302119973	0.697616687994169	0.464135292166565	0.335828119574668	0.222853250625827	0.275305868352075	0.162330999403234	0.182505083144098	0.0977739314324681	0.150226549158715	0.17040063289958	0.105843564928814	0.00900796297266477	0.138122098914197	0.218818433877654	0.243027334366692	0.154261365906888	0.121982831921505	0.202679166884963	0.234957700870346	0.162330999403234	0.0816346644397764	0.194609533388617	0.214783617129481	0.468977072264373	0.331793302826495	0.376176287056396	0.501255606249756	0.598091208205904	0.646509009183979	0.702996443658399	0.448802988523508	0.517394873242447	0.57791712446504	0.416524454538125	0.392315554049088	0.307584402337458	0.251096967863037	0.360037020063705	0.275305868352075	0.0533909472025663	0.214783617129481	0.202679166884963	0.053390947202566	0.259166601359383	0.154261365906888	0.319688852581976	0.553708223976003	0.557743040724176	0.444768171775335
-0.859539102912404	-0.0919340888888657	0.13067136517796	0.4399065279703	0.670188032177361	0.538598601201898	0.834674820896691	0.703085389921227	0.834674820896691	0.60439331668963	0.620841995561563	0.752431426537026	0.752431426537026	0.555047280073831	0.587944637817697	0.653739353305428	0.703085389921227	0.308317096994836	0.341214454738702	0.32476577586677	0.472803885714166	0.374111812482569	0.275419739250971	0.209625023763239	0.407009170226434	0.16027898714744	0.308317096994836	0.472803885714166	0.472803885714166	0.423457849098367	0.291868418122904	0.308317096994837	0.275419739250971	0.0451382350439096	-0.415424773370213	-0.398976094498281	-0.56346288321761	-0.547014204345677	-0.695052314193074	-0.760847029680806	-0.629257598705342	-0.431873452242147	-0.28383534239475	-0.053553838187689	0.0615869139158417	0.0944842716597074	0.374111812482568	0.242522381507104	0.258971060379037	-0.102899874803488
-0.0947070202347458	0.295797268678384	0.139595553113132	0.0726519607280242	0.240010941690794	0.351583595665974	0.128438287715614	0.0726519607280242	-0.0389206932471557	0.0726519607280242	-0.0947070202347457	-0.317852328185106	-0.429424982160286	-0.540997636135466	-0.429424982160286	-0.540997636135466	-0.764142944085826	-0.652570290110646	-0.652570290110646	-0.596783963123056	-0.596783963123056	-0.652570290110646	-0.540997636135466	-0.373638655172696	-0.262066001197516	0.128438287715614	0.016865633740434	0.184224614703204	0.240010941690794	0.128438287715614	-0.038920693247156	0.016865633740434	-0.373638655172696	-0.094707020234746	-0.094707020234746	0.240010941690794	0.351583595665974	0.463156249641154	0.240010941690794	0.295797268678384	0.0168656337404341	0.128438287715614	0.0168656337404341	0.240010941690794	0.630515230603924	0.686301557591514	0.630515230603924	0.574728903616334	0.463156249641154	0.518942576628744
-0.957398936830054	-0.957398936830054	-0.495082765729766	-0.627173100329848	-0.627173100329848	-0.517097821496446	-0.517097821496446	-0.847323657996652	-0.847323657996652	-0.847323657996652	-0.407022542663044	-0.18687198499624	-0.18687198499624	-0.0767967061628384	0.0332785726705636	0.143353851503966	0.143353851503965	0.143353851503965	0.0332785726705636	0.253429130337367	0.583654966837573	0.693730245670975	0.693730245670975	0.693730245670975	0.693730245670975	0.913880803337779	0.803805524504377	0.363504409170769	0.143353851503965	0.0332785726705635	0.363504409170769	-0.0767967061628384	-0.407022542663044	-0.517097821496446	-0.517097821496446	-0.517097821496446	-0.407022542663044	-0.627173100329848	-0.296947263829642	-0.18687198499624	-0.296947263829642	-0.18687198499624	0.143353851503966	0.143353851503966	0.253429130337367	0.363504409170769	0.363504409170769	0.583654966837573	0.583654966837573	0.253429130337367
-0.167292906210993	0.44052245312384	0.33766139231333	0.403786359977229	0.704354394813136	0.594146115373303	0.544051442900652	0.664278656835015	0.724392263802196	0.684316525824075	0.754449067285787	0.513994639417062	0.634221853351424	0.393767425482699	0.323634884020988	0.113237259635853	0.103218325141323	0.0831804561522626	-0.00698995429850921	-0.137236102727402	0.0230668491850814	-0.00698995429850921	0.0931993906467929	-0.107179299243811	-0.137236102727402	-0.177311840705523	0.0931993906467926	0.0831804561522623	-0.0470656922766303	-0.0170088887930397	0.133275128624913	-0.02702782328757	0.113237259635853	-0.207368644189114	-0.437804137563309	-0.477879875541429	-0.578069220486731	-0.818523648355456	-0.97882660026794	-1.12911061768589	-0.95878873127888	-0.898675124311698	-0.878637255322638	-0.838561517344517	-0.477879875541429	-0.167292906210993	-0.177311840705523	-0.257463316661765	-0.0971603647492812	-0.147255037221932
0.902576466819218	-0.185464726854103	-0.252421108003231	-0.0300302706150573	-0.352855679726922	-0.281116699924285	-0.316986189825604	-0.281116699924285	-0.352855679726922	-0.568072619134832	-0.639811598937468	-0.209377720121649	-0.137638740319012	0.0775781990888977	0.185186668792853	-0.0658997605163755	0.292795138496807	0.400403608200762	0.0417087091875793	0.185186668792852	0.185186668792852	0.328664628398126	0.436273098102081	0.0417087091875793	-0.17350823022033	-0.101769250417694	-0.424594659529558	-0.460464149430877	-0.675681088838786	-0.496333639332195	-0.281116699924285	-0.281116699924285	-0.424594659529558	-0.17350823022033	-0.101769250417694	-0.209377720121649	-0.209377720121649	-0.352855679726922	-0.101769250417694	0.0775781990888978	0.113447688990216	-0.0300302706150571	0.292795138496808	0.256925648595489	0.328664628398126	0.149317178891534	0.0417087091875794	-0.0658997605163755	-0.316986189825604	-0.38872516962824
0.638674141334094	0.526449438157466	0.672341552287082	0.530457463270917	0.662722292014799	0.362120408505977	0.350096333165624	0.16973520306033	0.0975907510182127	0.0735426003375068	0.205807429081389	0.674746367355152	0.939276024842916	0.782963045418328	0.506409312590211	0.602601915313034	0.590577839972682	0.662722292014799	0.00139814829538944	-0.227059283171316	-0.0947944544274336	0.229855579762095	0.265927805783154	0.229855579762095	0.0254462989760955	0.073542600337507	0.217831504421742	0.578553764632329	0.338072257825271	0.314024107144565	0.193783353741036	-0.0226500023853168	-0.0947944544274341	-0.106818529767787	-0.383372262595904	-0.311227810553786	-0.527661166680139	-0.323251885894139	0.00139814829538944	-0.178962981809904	-0.275155584532728	-0.0466981530660221	0.0134222236357423	0.00139814829538944	0.0975907510182127	-0.106818529767787	0.0855666756778598	0.217831504421742	0.205807429081389	-0.0707463037467278
0.0392999808503616	-0.00475698092229651	0.171470866168336	0.407490304236147	0.558542744599546	0.737917517531082	0.860647625326344	0.898410735417194	0.964496178076181	0.747358295053795	0.501898079463271	0.284760196440885	0.114826201032061	-0.0551077943767627	-0.0267854618086254	-0.225041789785587	-0.0928709044676126	-0.0739893494221878	0.0392999808503616	0.105385423509349	0.0676223134184989	-0.0928709044676126	-0.300568009967286	-0.593232113171372	-0.555469003080522	-0.612113668216797	-0.706521443443921	-0.725402998489346	-0.763166108580196	-0.47050200537611	-0.234482567308299	-0.262804899876437	-0.253364122353724	-0.12119323703575	-0.036226239331338	-0.140074792081175	-0.187278679694737	-0.225041789785587	0.0015368707595118	-0.0645485718994753	-0.0739893494221877	-0.0928709044676126	-0.0645485718994753	-0.168397124649312	-0.177837902172025	-0.385535007671698	-0.234482567308299	-0.423298117762548	-0.659317555830359	-0.376094230148986
1.18004416899067	0.157457389428471	0.273054155813764	0.24637797895562	0.36070445120481	0.551248571620127	0.646520631827786	1.00855446061689	0.837064752243103	0.91328240040923	0.989500048575357	0.932336812450762	0.818010340201572	0.741792692035445	0.722738279993913	0.703683867952381	0.760847104076976	1.08477210878302	0.722738279993913	0.570302983661659	0.894227988367698	0.779901516118507	0.70368386795238	0.284486803038682	-0.0394382016673571	0.246377978955619	0.532194159578595	0.436922099370937	0.398813275287873	0.436922099370937	0.722738279993913	0.837064752243103	0.818010340201572	0.722738279993913	0.856119164284635	0.894227988367698	0.856119164284634	0.798955928160039	0.665575043869317	0.818010340201571	0.646520631827786	0.494085335495532	0.455976511412468	0.303541215080215	0.227323566914088	0.627466219786255	0.779901516118509	0.856119164284636	0.722738279993914	0.760847104076977
-0.338748618616021	-0.606368918362536	-0.659892978311839	-0.453443032793099	-0.224054204438943	-0.224054204438943	-0.224054204438943	-0.224054204438943	-0.109359790261865	0.120029038092291	0.00533462391521284	-0.224054204438943	-0.224054204438943	-0.224054204438943	-0.109359790261865	-0.224054204438943	-0.568137446970177	-0.568137446970177	-0.453443032793099	-0.338748618616021	-0.109359790261865	0.120029038092291	0.00533462391521259	0.00533462391521259	0.578806694800602	0.349417866446447	0.349417866446447	0.120029038092291	-0.224054204438943	-0.109359790261865	0.00533462391521259	-0.568137446970177	-0.568137446970177	-0.568137446970177	-0.568137446970177	-0.453443032793099	-0.568137446970177	-0.568137446970177	-0.338748618616021	-0.224054204438943	-0.109359790261865	0.120029038092291	0.578806694800602	0.922889937331836	1.15227876568599	1.38166759404015	1.49636200821723	1.49636200821723	1.38166759404015	0.922889937331837
-0.786805329561542	0.314722131824616	0.0343333234717759	0.228888823145175	0.214583271698602	0.214583271698602	-0.0143055514465739	0.171666617358881	0.0143055514465731	-0.143055514465735	-0.157361065912309	-0.0143055514465739	0.0572222057862935	-0.228888823145176	-0.300416580378044	-0.185972168805456	0.0286111028931466	0.0286111028931466	0.0286111028931466	-0.185972168805456	-0.0858333086794413	-0.0572222057862944	-0.200277720252029	-0.357638786164337	-0.371944337610911	-0.300416580378044	0.143055514465734	0.071527757232867	0.0858333086794405	0.214583271698602	0.243194374591749	0.0858333086794405	0.0858333086794405	-0.200277720252029	-0.228888823145176	-0.414860991950631	-0.414860991950631	-0.557916506416366	-0.371944337610911	-0.672360917988954	-0.500694300630072	-0.52930540352322	-0.457777646290352	-0.443472094843779	-0.500694300630072	-0.57222205786294	-0.672360917988954	-0.672360917988954	-0.600833160756087	-0.429166543397205
0.088715152109051	0.373148381020088	0.590656144304999	0.346856233809824	0.440073846646214	0.411391504235017	0.361197405015422	0.18910335054824	-0.104890659166529	-0.104890659166529	0.0026681248754599	0.0170092960810584	0.160421008137043	0.0528622240950547	0.28949154898743	0.569144387496601	0.762750198772181	0.604997315510597	0.468756189057411	0.311003305795828	0.5763149730994	0.411391504235018	0.368367990618222	0.454415017851813	0.648020829127393	0.748409027566582	0.834456054800173	0.604997315510597	0.626509072318995	0.633679657921794	0.38987974742662	0.490267945865809	0.404220918632218	0.174762179342642	0.325344477001426	0.511779702674207	0.38987974742662	0.418562089837817	0.311003305795828	0.303832720193028	0.47592677466021	0.375538576221021	0.246468035370635	0.346856233809824	0.698214928346988	0.633679657921794	0.68387375714139	0.569144387496601	0.726897270758185	1.07108537969255
1.85202818883787	1.375566235983	0.295585809511958	-0.258017602376558	-0.507592911014824	-0.643724897544787	-0.666413561966447	-0.734479555231429	-0.915988870604713	-0.870611541761392	-0.462215582171503	-0.439526917749842	-0.484904246593163	-0.326083595641539	0.10500102837001	0.604151645646541	0.55877431680322	0.55877431680322	0.717594967754844	0.581462981224881	0.490708323538239	-0.00844229373829248	0.0369350351050286	-0.076508287003274	-0.258017602376558	-0.484904246593163	-0.439526917749842	-0.394149588906521	-0.235328937954898	-0.212640273533237	0.127689692791671	0.354576337008276	0.581462981224881	0.672217638911523	0.581462981224881	0.785660961019825	0.399953665851597	0.331887672586615	0.422642330273257	0.468019659116578	0.331887672586615	0.354576337008276	0.399953665851597	0.513396987959899	0.490708323538239	0.331887672586615	0.127689692791671	0.241133014899973	-0.00844229373829235	0.127689692791671
0.817896745630113	0.843303032568674	0.695946568325016	0.513021302367371	0.349695172048045	0.0557081374732587	0.0557081374732587	0.142815406976899	-0.0205107233424267	0.219034267792584	0.0992617722250789	0.27347631123236	0.415025624175776	0.676347432686697	0.730789476126472	0.850561971693978	0.654570615310787	0.654570615310787	0.534798119743281	0.839673563006022	0.937669241197618	0.850561971693977	0.883227197757843	0.861450380381933	1.06833014545308	0.981222875949438	0.698124250062607	0.534798119743281	0.600128571871011	0.589240163183056	0.709012658750561	0.752566293502382	0.937669241197617	0.905004015133752	0.698124250062606	0.632793797934876	0.523909711055326	0.545686528431236	0.175480633040765	0.219034267792585	0.219034267792585	0.273476311232361	0.317029945984181	0.393248806799866	0.425914032863731	0.545686528431236	0.480356076303506	0.502132893679416	0.480356076303506	0.491244484991461
0.6048423944064	0.803734153622803	0.924660343226376	0.901475246723436	1.00376243717759	1.00717201019272	1.10604962763174	1.16742194190423	1.19128895301019	1.18106023396478	1.18446980697992	1.1299166387377	1.07195389748035	1.09923048160146	1.14014535778312	1.02762944828355	1.02421987526842	1.09923048160146	1.17765066094964	1.29357614346434	1.22197511014644	1.25948041331296	1.3788154688428	1.45723564819098	1.55952283864513	1.60725686085707	1.68908661322039	1.71977277035664	1.76409721955344	1.79478337668968	1.76409721955344	1.69249618623553	1.64476216402359	1.54929411959972	1.69931533226581	1.63453344497818	1.60725686085707	1.68226746719011	1.74704935447774	1.7436397814626	1.60384728784193	1.50496967040292	1.47087394025154	1.42654949105474	1.40609205296391	1.334491019646	1.28675699743407	1.48792180532723	1.48451223231209	1.48110265929695
-0.713675797908749	-0.313645229620977	-0.173634530720257	-0.456513289723753	-0.585094543816251	-0.499373707754585	-0.327932035631255	-0.0707695274462583	-0.242211199569589	0.186392980738738	0.143532562707905	0.314974234831236	0.186392980738738	-0.242211199569589	-0.242211199569589	-0.113629945477091	-0.327932035631255	-0.285071617600422	-0.499373707754586	-0.327932035631255	-0.370792453662088	-0.327932035631255	-0.41365287169292	-0.370792453662087	-0.370792453662087	0.22925339876957	0.0578117266462396	0.314974234831236	0.357834652862069	0.186392980738738	0.186392980738738	0.186392980738738	-0.156490363507924	-0.242211199569589	0.0149513086154071	-0.327932035631255	-0.285071617600422	-0.370792453662087	-0.499373707754586	-0.499373707754586	-0.199350781538757	-0.713675797908749	-0.542234125785418	-0.670815379877917	-0.799396633970415	-0.842257052001247	-0.88511747003208	-0.88511747003208	-0.713675797908749	-0.842257052001247
0.723140089548946	-0.490445070689707	-0.447102743538327	-0.539979158862713	-0.6328555741871	-0.6328555741871	-0.428527460473449	-0.335651045149063	-0.131322931435412	0.0915804653431162	0.240182729862135	0.314483862121644	0.295908579056767	0.295908579056767	0.27733329599189	-0.0384465161110251	-0.521403875797836	-0.539979158862714	-0.614280291122223	-0.558554441927591	-0.502828592732959	-0.651430857251977	-0.762882555641242	-0.614280291122223	-0.6328555741871	-0.967210669354893	-0.892909537095383	-1.17153878306854	-0.98578595241977	-0.91148482016026	-0.818608404835874	-0.818608404835873	-0.800033121770996	-0.707156706446609	-0.744307272576363	-0.762882555641241	-0.632855574187099	-0.651430857251977	-0.762882555641241	-0.614280291122222	-0.874334254030505	-0.800033121770996	-0.91148482016026	-1.07866236774416	-1.02293651854952	-0.930060103225138	-0.967210669354892	-0.91148482016026	-0.930060103225137	-0.688581423381732
1.20613150395471	0.190416444469268	0.248457305011293	0.0245854143491967	0.211145323234277	0.211145323234277	0.14895868693925	-0.224161130830911	0.14895868693925	0.397705232119358	0.397705232119358	0.211145323234277	0.0867720506442235	0.14895868693925	0.211145323234277	-0.161974494535884	-0.161974494535884	-0.0376012219458302	-0.348534403420965	-0.286347767125938	-0.224161130830911	-0.0376012219458302	-0.0376012219458301	-0.161974494535884	-0.224161130830911	-0.0376012219458301	-0.0376012219458301	-0.0376012219458301	-0.099787858240857	-0.099787858240857	0.0245854143491967	0.211145323234277	0.335518595824331	0.522078504709412	0.397705232119358	0.273331959529304	0.708638413594492	0.459891868414385	0.211145323234277	0.211145323234277	0.0867720506442236	0.273331959529304	0.770825049889519	0.522078504709412	0.895198322479573	0.833011686184546	0.522078504709411	0.397705232119358	0.397705232119358	-0.161974494535884
1.0084260174937	0.323242651205655	-0.0878673685671709	-0.16617403900009	-0.264057377041239	-0.16617403900009	-0.264057377041239	-0.264057377041239	-0.264057377041239	-0.264057377041239	0.0295926370822078	0.0295926370822078	-0.264057377041239	-0.16617403900009	0.0295926370822077	0.0295926370822077	0.225359313164506	0.0295926370822077	-0.16617403900009	-0.0682907009589412	-0.0682907009589412	0.0295926370822078	-0.0682907009589412	0.0295926370822078	0.127475975123357	0.519009327287953	0.519009327287953	0.519009327287953	0.323242651205655	0.323242651205655	0.127475975123357	0.127475975123357	-0.16617403900009	-0.0682907009589411	-0.16617403900009	0.127475975123357	0.225359313164506	0.0295926370822078	-0.16617403900009	-0.0682907009589411	-0.16617403900009	0.225359313164506	0.71477600337025	0.910542679452548	1.204192693576	1.10630935553485	1.10630935553485	1.10630935553485	0.71477600337025	-0.0682907009589411
0.0455557243801342	0.417594140151226	0.236889766776696	0.514779685495512	0.464668388677364	0.314334498222923	0.232334194338683	0.273334346280803	0.209556332148616	0.091111448760268	-0.136667173140401	-0.132111600702387	-0.0820003038842401	0.0728891590082145	0.0865558763222546	0.168556180206495	0.141222745578415	0.236889766776696	0.33711236041299	0.291556636032856	0.400890374545177	0.341667932851003	0.369001367479084	0.33711236041299	0.464668388677364	0.669669148387966	0.637780141321873	0.432779381611271	0.533001975247565	0.510224113057498	0.492001823305445	0.273334346280803	0.00455557243801381	0.0592224416941742	0.0501112968181473	0.182222897520535	0.0410001519421207	0.113889310950335	0.164000607768482	0.209556332148616	0.132111600702389	0.0956670211982816	-0.0410001519421197	0.109333738512321	0.191334042396562	0.141222745578415	0.0273334346280808	0.0956670211982813	0.136667173140402	0.177667325082522
-0.506449330897608	0.274572436499681	0.160969270332803	0.102139059282098	0.0514233601004559	0.0108508007551422	0.193427317809054	0.0108508007551422	0.0919959194457696	0.142711618627412	0.244143016990696	0.710727449461804	0.73101372913446	0.660011750280161	0.67015489011649	0.903447106352044	0.933876525861029	0.791872568152431	0.47743523322625	0.264429296663353	0.0209939405914707	-0.161582576462441	-0.192011995971426	0.15285475846374	0.294858716172338	0.0514233601004559	0.102139059282098	0.254286156827025	0.548437212080549	0.507864652735235	0.122425338954755	-0.151439436626112	0.142711618627412	0.193427317809054	0.112282199118427	-0.0702943179354849	0.142711618627412	0.112282199118427	-0.0601511780991564	-0.110866877280799	-0.192011995971426	-0.00943547891751427	0.122425338954755	-0.181868856135098	-0.222441415480411	0.223856737318039	0.132568478791084	0.315144995844995	0.142711618627412	-0.121010017117127
-0.780621872664547	-0.721436184082172	-0.780621872664547	-0.57769951181069	-0.476238331383762	-0.374777150956833	-0.357866954219012	-0.33250165911228	-0.0281181178314947	-0.171854790102977	-0.154944593365155	-0.163399691734066	-0.188764986840798	-0.104214003151691	0.250900128342559	0.0902532593332553	0.0648879642265232	-0.0112079210936732	-0.0873038064138695	-0.138034396627334	-0.138034396627334	-0.366322052587923	-0.493148528121583	-0.290226167267726	-0.21413028194753	-0.21413028194753	-0.281771068898815	-0.180309888471887	-0.205675183578619	-0.0281181178314945	-0.205675183578619	-0.146489494996244	0.0817981609643445	0.0648879642265231	0.0226124723819696	0.225534833235827	0.200169538129094	0.233989931604737	0.191714439760184	0.0564328658576126	0.0902532593332554	-0.0619385113071373	-0.138034396627334	-0.180309888471887	-0.146489494996244	-0.00275282272476244	-0.00275282272476244	-0.138034396627334	0.0479777674887018	-0.154944593365155
1.23887273344129	0.642231625015964	0.105254627433172	0.00297329456025933	-0.167495593561262	0.00297329456025935	-0.124878371530882	-0.039643927470121	-0.039643927470121	0.00297329456025935	-0.039643927470121	0.301293848772922	0.258676626742541	0.514379958924823	0.514379958924823	0.429145514864063	0.471762736894443	0.642231625015964	0.0882077386210199	-0.0822611495005014	-0.124878371530882	-0.167495593561262	0.216059404712161	0.301293848772922	0.1308249606514	0.08820773862102	0.556997180955204	0.301293848772922	0.727466069076725	0.642231625015964	0.386528292833682	0.386528292833682	0.684848847046345	0.301293848772922	0.301293848772922	-0.0396439274701211	-0.210112815591642	-0.167495593561262	-0.167495593561262	-0.380581703713164	-0.593667813865065	-0.465816147773924	-0.465816147773924	-0.380581703713164	-0.295347259652403	-0.337964481682783	-0.252730037622023	-0.039643927470121	-0.167495593561262	-0.167495593561262
-0.626990322063959	-0.39638904281023	-1.09741693174157	-1.33855998376118	-1.37809163163325	-1.55598404705755	-1.45715492737738	-1.21996504014498	-1.04207262472067	-0.963009328976535	-0.626990322063959	-0.686287793872061	-0.607224498127925	-0.765351089616196	-0.765351089616196	-0.666521969936027	-0.78511691355223	-0.706053617808095	-0.686287793872061	-0.666521969936027	-0.52816120238379	-0.330502963023451	-0.42933208270362	-0.0142497800469086	0.0845793396332612	0.222940107185499	0.0845793396332612	0.0252818678251597	0.104345163569295	0.163642635377397	-0.0735472518550096	-0.192142195471213	-0.468863730575688	-0.350268786959484	-0.251439667279315	-0.547927026319824	-0.646756145999994	-0.646756145999994	-0.706053617808096	-0.567692850255858	-0.706053617808095	-0.785116913552231	-0.8839460332324	-0.646756145999993	-0.804882737488264	-0.804882737488264	-0.646756145999994	-0.350268786959485	-0.310737139087418	-0.132844723663113
1.02954363537779	0.470197937187516	0.140637498794326	-0.233843366326112	-0.343984797243889	-0.415252781955391	-0.447647320460619	-0.551309843677349	-0.331026981841797	0.0382707571178051	-0.0265183198926514	0.0836231110251247	0.0512285725198964	-0.104265212305199	0.193764541942901	-0.149617566212519	-0.169054289315656	-0.220885550924021	-0.389337151151208	-0.285674627934478	-0.156096473913565	-0.16257538161461	-0.227364458625067	-0.363421520347026	-0.259758997130295	-0.188491012418793	-0.194969920119839	-0.259758997130295	-0.149617566212519	-0.0783495815010166	-0.0589128583978796	-0.143138658511473	-0.20792773552193	-0.376379335749117	-0.130180843109382	-0.376379335749117	-0.201448827820884	-0.136659750810428	-0.110744120006245	-0.188491012418793	0.0123551263136224	-0.266237904831341	-0.214406643222976	-0.201448827820884	-0.279195720233432	-0.240322274027158	-0.00708159678951452	-0.0265183198926516	0.116017649530353	-0.0589128583978799
-0.233982666622013	-0.558753074113831	-1.01343164460238	-1.04922266910148	-1.20829388909747	-1.24806169409647	-1.16852608409847	-1.16852608409847	-1.04922266910148	-1.14864218159897	-1.00945486410248	-1.04922266910148	-1.18840998659797	-1.16852608409847	-1.04922266910148	-1.10887437659997	-1.12875827909947	-1.20829388909747	-1.04922266910148	-0.94980315660398	-1.04922266910148	-0.989570961602978	-0.910035351604982	-0.611776814112496	-0.552125106613998	-0.631660716611995	-0.671428521610992	-0.353286081619007	-0.253866569121511	-0.0351436416270217	0.00462416337197677	-0.0152597391275227	0.0642758708704737	0.0841597733699727	-0.253866569121512	-0.412937789117505	-0.611776814112496	-0.412937789117505	-0.333402179119508	-0.214098764122513	-0.174330959123516	0.14381148086847	0.362534408362959	0.521605628358952	0.34265050586346	0.203463188366967	0.0443919683709742	0.163695383367969	0.183579285867469	0.123927578368972
-0.749519618738592	-0.325790657997456	0.0374055940663747	0.227651249909334	0.564904912540034	0.184413600854116	0.729207978949862	0.53031479329586	0.400601846130206	0.167118541232029	0.106585832554723	-0.291200538753282	-0.100954882910323	-0.438208545541023	-0.420913485918936	-0.256610419509108	-0.152840061776584	-0.0577172338551048	-0.031774644421974	-0.386323366674761	-0.265257949320151	-0.23931535988702	-0.386323366674761	-0.567921492706677	-0.446856075352067	-0.299848068564326	-0.0490697040440613	0.0287580642553311	-0.0231271146109305	0.426544435563336	0.366011726886031	0.21900372009829	0.469782084618554	0.383306786508119	0.538962323106903	0.573552442351078	0.348716667263944	0.538962323106903	0.668675270272557	0.31412654801977	0.469782084618554	-0.109602412721366	-0.126897472343454	-0.0663647636661484	-0.0577172338551048	-0.256610419509108	-0.11824994253241	-0.0923073530992793	0.495724674051685	0.538962323106903
0.660835030016742	-0.387538181692881	-0.233776777308803	-0.677088878260301	-0.866794507045852	-0.886763520602226	-0.886763520602226	-1.10642266972234	-1.25619027139514	-1.14636069683509	-1.08645365616596	-1.08645365616596	-0.946670561271347	-0.946670561271348	-0.816871973154918	-0.806887466376731	-0.707042398594862	-0.417491702027442	-0.397522688471068	-0.437460715583816	-0.407507195249255	-0.317646634245573	-0.357584661358321	-0.377553674914695	-0.537305783365685	-0.547290290143872	-0.58722831725662	-0.677088878260302	-0.61718183759118	-0.577243810478432	-0.667104371482114	-0.577243810478432	-0.597212824034806	-0.537305783365685	-0.337615647801947	-0.387538181692881	-0.397522688471068	-0.237770580020078	-0.317646634245573	-0.32763114102376	-0.407507195249256	-0.407507195249256	-0.0780184715690879	-0.0680339647909009	-0.107971991903648	-0.0680339647909009	0.0817336368819025	0.181578704663771	0.101702650438276	-0.307662127467387
1.40230220606733	0.0937766311409062	0.168549521136702	0.307413459700322	0.0403674240010523	0.120481234710833	0.227299648990541	0.173890441850687	0.360822666840176	0.120481234710833	0.0670720275709792	0.334118063270249	0.360822666840176	0.387527270410103	0.547754891829665	0.307413459700322	0.387527270410103	0.494345684689811	0.440936477549957	0.360822666840176	0.41423187398003	0.360822666840176	0.307413459700322	0.547754891829665	0.467641081119884	0.173890441850687	0.254004252560468	0.307413459700322	0.254004252560468	0.440936477549956	0.360822666840176	0.494345684689811	0.654573306109372	0.387527270410103	0.387527270410103	0.334118063270249	0.227299648990541	-0.0397463867087282	0.173890441850687	0.360822666840176	0.440936477549957	0.467641081119884	0.6812779096793	0.574459495399592	0.788096323959007	0.574459495399592	0.307413459700322	0.467641081119884	0.41423187398003	0.387527270410103
-1.7586251774269	-1.09403487183306	-0.761739719036134	-0.832945823206903	-0.939754979463056	-1.22457939614613	-1.2957855003169	-1.61621296908536	-1.68741907325613	-1.61621296908536	-1.65181602117075	-1.40259465657306	-1.08216718780459	-1.08216718780459	-1.18897634406075	-1.11777023988998	-1.26018244823152	-1.22457939614613	-1.33138855240229	-1.40259465657306	-1.22457939614613	-1.08216718780459	-1.08216718780459	-1.01096108363383	-0.975358031548441	-0.939754979463057	-0.939754979463057	-1.11777023988998	-1.18897634406075	-1.15337329197536	-1.04656413571921	-1.15337329197536	-1.2957855003169	-1.50940381282921	-1.40259465657305	-1.40259465657305	-1.54500686491459	-1.7586251774269	-1.82983128159767	-1.54500686491459	-1.0821671878046	-1.04656413571921	-0.761739719036135	-0.40570919818229	-0.156487833584598	0.163939635183863	0.199542687269247	0.163939635183863	0.270748791440016	0.270748791440016
-0.8285375113368	-0.144340554101198	-0.212760249824758	-0.38869661025677	-0.0954693428700838	-0.242082976563427	-0.242082976563427	-0.38869661025677	-0.242082976563427	-0.0954693428700837	-0.0954693428700837	-0.38869661025677	-0.242082976563427	-0.38869661025677	-0.242082976563427	-0.38869661025677	-0.535310243950113	-0.38869661025677	-0.38869661025677	-0.535310243950113	-0.242082976563427	-0.242082976563427	-0.242082976563427	-0.0954693428700839	-0.242082976563427	-0.0954693428700839	0.0511442908232592	0.0511442908232592	0.0511442908232592	0.0511442908232592	-0.0954693428700839	0.490985191903289	0.490985191903289	0.784212459289975	0.784212459289975	0.637598825596632	0.784212459289975	0.930826092983318	0.344371558209946	0.344371558209946	-0.0954693428700838	-0.38869661025677	-0.38869661025677	-0.535310243950113	-0.681923877643456	-0.535310243950113	-0.681923877643456	-0.681923877643456	-0.681923877643456	-0.681923877643456
-0.613742891672056	0.460971885959404	0.470118394705204	0.111444587459203	0.385839849833193	0.219242726248984	0.36624018823505	0.45443866542669	0.493637988622974	0.787632912595106	0.983629528576528	0.797432743394177	0.81703240499232	0.601436127412756	0.591636296613685	0.738633758599751	0.660235112207182	0.611235958211827	0.81703240499232	0.768033250996964	0.973829697777457	1.02282885177281	0.787632912595106	0.826832235791391	0.650435281408111	0.621035789010898	0.787632912595107	0.64063545060904	0.572036635015543	0.503437819422046	0.287841541842482	0.45443866542669	0.26824188024434	0.0134462794684918	-0.00615338212965	-0.251149152106427	0.0134462794684924	0.180043403052701	0.17024357225363	0.287841541842482	0.366240188235051	0.513237650221116	0.797432743394177	0.64063545060904	0.670034943006253	0.758233420197893	0.826832235791391	0.885631220585817	0.924830543782101	1.03262868257188
-0.802129777889577	-0.256869924355785	0.0157600024111107	0.144285539315504	0.389652473405711	0.448073171998617	0.132601399596923	0.296179355657061	0.249442796782736	0.132601399596923	0.401336613124292	0.0975489804411794	0.226074517345573	0.354600054249967	0.401336613124292	0.541546289747267	0.331231774812805	0.0274441421296919	0.47144145143578	0.529862150028686	0.740176664963148	0.47144145143578	0.319547635094223	0.646703547214498	0.740176664963148	0.47144145143578	0.389652473405711	0.167653818752667	0.307863495375642	0.0858648407225981	-0.00760827702605203	-0.26465935083484	-0.182870372804771	0.00407586269252924	0.0508124215668543	0.144285539315505	0.249442796782736	0.529862150028686	0.611651128058755	0.494809730872942	0.319547635094223	0.389652473405711	0.331231774812804	0.389652473405711	-0.124449674211864	0.226074517345573	0.296179355657061	0.155969679034086	-0.0543448359003771	-0.229606931679096
1.67842002536935	-0.0490800809210704	-0.0729076685940417	0.070057857443786	-0.185237724766621	0.121116973885867	0.299823881433152	0.299823881433152	0.274294323212111	0.0955874156648266	-0.0575899336614173	-0.134178608324539	-0.00653081721933603	-0.108649050103499	0.172176090327949	0.0955874156648266	0.325353439654193	0.453001230759396	0.708296812969803	0.504060347201477	0.401942114317315	0.172176090327949	0.350882997875233	0.478530788980437	0.453001230759396	0.146646532106908	0.172176090327949	0.121116973885867	0.325353439654193	0.401942114317315	0.0955874156648267	0.146646532106908	0.299823881433152	0.172176090327949	0.325353439654193	0.0955874156648265	-0.108649050103499	0.0700578574437858	-0.185237724766621	-0.15970816654558	-0.00653081721933609	-0.083119491882458	-0.0575899336614172	-0.134178608324539	0.0189987410017047	0.172176090327949	0.299823881433152	0.248764764991071	0.325353439654193	0.555119463643558
-0.480323382930479	0.331908854496904	0.169462407011427	-0.132223852604458	-0.132223852604458	-0.364290206155139	-0.248257029379798	-0.132223852604458	-0.248257029379798	-0.248257029379798	-0.132223852604458	-0.0161906758291173	0.0998425009462231	-0.132223852604458	-0.248257029379798	-0.480323382930479	-0.59635655970582	-0.596356559705819	-0.71238973648116	-0.944456090031841	-0.944456090031841	-0.71238973648116	-0.596356559705819	-0.596356559705819	-0.71238973648116	-0.71238973648116	-0.364290206155139	-0.364290206155139	-0.364290206155139	-0.364290206155139	-0.364290206155139	-0.364290206155139	-0.132223852604458	-0.248257029379798	-0.248257029379798	-0.364290206155139	0.0998425009462231	0.563975208047585	0.563975208047585	0.447942031272244	0.563975208047585	0.447942031272244	0.447942031272244	0.0998425009462231	-0.132223852604458	0.0998425009462231	-0.132223852604458	-0.480323382930479	-0.248257029379798	-0.248257029379798
0.66080893425582	-0.266480059734864	-0.451937858533001	-0.332714987877056	-0.531419772303632	-0.531419772303632	-0.134010203450481	0.0646945809760942	0.0646945809760942	-0.134010203450481	-0.134010203450481	-0.134010203450481	0.0646945809760942	-0.332714987877056	-0.134010203450481	-0.134010203450481	-0.134010203450481	-0.134010203450481	-0.134010203450481	-0.332714987877056	0.0646945809760941	-0.332714987877056	-0.332714987877056	-0.332714987877056	-0.332714987877056	-0.332714987877056	-0.332714987877056	-0.531419772303632	-0.332714987877056	-0.332714987877056	-0.332714987877056	0.0646945809760943	0.0646945809760943	0.0646945809760943	0.0646945809760943	-0.134010203450481	-0.134010203450481	0.0646945809760943	-0.332714987877056	0.0646945809760943	0.26339936540267	0.0646945809760943	0.0646945809760943	0.0646945809760943	-0.134010203450481	0.0646945809760943	0.0646945809760943	0.0646945809760943	0.0646945809760943	0.0646945809760943
-1.50490464692812	-0.426623044249261	-0.563858884590207	-0.370608415538671	-0.118542586341016	-0.244575500939844	-0.0905352719857214	-0.0765316148080739	0.0495012997907535	-0.0905352719857214	0.147526900034286	0.063504956968401	-0.0625279576304265	-0.146549900696311	0.147526900034286	-0.0345206432751316	-0.0205169860974841	-0.258579158117491	-0.104538929163369	0.245552500277818	0.203541528744876	0.147526900034286	0.301567128988408	0.273559814633113	0.441603700764883	0.721676844317833	0.623651244074301	0.623651244074301	0.665662215607243	0.581640272541358	0.567636615363711	0.553632958186063	0.0635049569684009	-0.0905352719857215	-0.048524300452779	0.0495012997907534	0.189537871567228	-0.0905352719857216	-0.0765316148080741	-0.0345206432751316	0.0775086141460483	-0.188560872229254	-0.440626701426909	-0.468634015782204	0.0214939854354584	-0.230571843762196	-0.0205169860974841	0.231548843100171	0.623651244074301	0.511621986653121
-0.387472510505317	-0.387472510505317	-0.387472510505317	-0.387472510505317	-0.387472510505317	-0.387472510505317	-0.387472510505317	-0.387472510505317	-0.387472510505317	-0.387472510505318	-0.387472510505318	-0.387472510505318	-0.387472510505318	-0.387472510505318	-0.387472510505318	-0.387472510505318	-0.387472510505318	-0.387472510505318	-0.387472510505318	-0.387472510505318	-0.387472510505317	-0.387472510505317	-0.387472510505317	-0.387472510505317	-0.387472510505317	-0.387472510505317	-0.387472510505317	-0.387472510505317	-0.387472510505317	-0.387472510505317	-0.387472510505317	-0.387472510505317	-0.387472510505317	-0.387472510505317	-0.387472510505317	-0.387472510505317	-0.387472510505317	-0.387472510505317	-0.387472510505317	-0.387472510505317	-0.387472510505317	-0.387472510505318	-0.387472510505318	-0.387472510505318	-0.387472510505318	-0.387472510505319	-0.0789295854733066	-0.0789295854733066	-0.0789295854733066	-0.0789295854733066
0.696871717259353	0.59370762681545	0.356430218794474	0.376326150522941	0.166313537833567	0.0778871745959364	0.111047060810048	-0.0326457794511022	0.265793196475902	0.321059673499421	0.276846491880606	0.254739901071198	0.0668338791912325	0.177366833238271	0.276846491880606	0.144206947024159	0.188420128642975	0.111047060810048	0.343166264308829	0.475805809165276	0.807404671306392	0.696871717259353	0.707925012664057	0.851617852925207	0.951097511567542	0.906884329948726	0.818457966711095	0.343166264308829	0.464752513760572	0.376326150522941	0.111047060810048	0.022620697572417	-0.0215924840463984	-0.0658056656652139	0.133153651619456	-0.0215924840463984	0.133153651619456	0.033673992977121	0.0115674021677132	-0.0547523702605101	-0.110018847284029	-0.375297936996922	-0.607417140495703	-0.640577026709815	-0.662683617519223	-0.364244641592218	-0.297924869163995	-0.209498505926364	0.022620697572417	0.0889404700006402
-1.0113304405362	-0.696694303480495	-0.539376234952641	-0.606798264321721	-0.606798264321721	-0.640509279006261	-0.674220293690801	-0.438243190899021	-0.269688117476321	-0.20226608810724	-0.1685550734227	-0.13484405873816	-0.20226608810724	-0.235977102791781	-0.539376234952641	-0.674220293690802	-0.674220293690802	-0.707931308375342	-0.606798264321721	-0.640509279006262	-0.674220293690801	-0.606798264321721	-0.775353337744422	-0.775353337744422	-0.910197396482582	-1.04504145522074	-1.07875246990528	-1.11246348458982	-1.04504145522074	-1.04504145522074	-0.977619425851662	-0.707931308375342	-0.573087249637181	-0.235977102791781	-0.0337110146845403	-0.235977102791781	-0.202266088107241	-0.134844058738161	-0.337110146845401	-0.539376234952642	-0.573087249637182	-0.707931308375342	-0.606798264321722	-0.370821161529942	-0.606798264321722	-0.471954205583562	-0.235977102791782	-0.235977102791782	-0.235977102791782	-0.303399132160862
-1.97267712793361	-1.14144640160414	-1.14144640160414	-0.785204661748655	-0.666457415130159	-0.547710168511664	-0.626874999590661	-0.38938050635367	-0.270633259735175	-0.38938050635367	-0.468545337432667	-0.468545337432667	-0.745622246209156	-0.587292584051162	-0.428962921893169	-0.270633259735175	-0.15188601311668	-0.112303597577181	0.0856084801203108	0.3626853888968	0.639762297673289	0.481432635515295	0.402267804436298	0.3626853888968	0.481432635515295	0.283520557817803	0.0460260645808125	-0.112303597577181	-0.112303597577181	-0.191468428656178	-0.231050844195677	-0.389380506353671	-0.0727211820376833	0.0856084801203103	-0.15188601311668	-0.389380506353671	-0.508127752972166	-0.547710168511664	-0.310215675274673	-0.310215675274673	-0.231050844195676	-0.112303597577181	-0.0331387664981843	0.204355726738806	0.283520557817803	0.0856084801203108	-0.0331387664981845	0.125190895659809	0.00644364904131375	0.0460260645808123
-0.566624172884004	-0.566624172884004	-0.436430374381649	-0.194641891448704	-0.194641891448704	-0.194641891448704	-0.194641891448704	-0.101646321089879	-0.194641891448704	-0.566624172884004	-0.380633032166354	-0.101646321089879	-0.101646321089879	-0.00865075073105346	-0.101646321089879	-0.101646321089879	-0.194641891448704	-0.287637461807529	-0.473628602525179	-0.380633032166354	-0.566624172884004	-0.566624172884004	-0.566624172884004	-0.101646321089879	0.0843448196277715	0.0843448196277715	0.177340389986597	0.363331530704247	0.642318241780722	0.735313812139547	0.363331530704247	0.270335960345422	0.456327101063072	0.456327101063072	0.363331530704247	0.0843448196277716	-0.194641891448704	-0.287637461807529	-0.380633032166354	-0.473628602525179	-0.380633032166354	-0.101646321089879	-0.101646321089879	-0.101646321089879	0.0843448196277716	-0.00865075073105346	-0.287637461807529	-0.380633032166354	-0.659619743242829	-0.659619743242829
-0.0528905147071108	-0.00508257198386669	0.2626419072663	0.54129391628178	0.582272152901704	0.54129391628178	0.397870088112048	0.41835920642201	0.152000668392507	-0.0528905147071108	-0.237292579496767	-0.134846987946958	-0.0324013963971491	0.00857684022277442	-0.0119122780871873	-0.0528905147071108	-0.114357869636996	-0.134846987946958	-0.401205525976461	-0.462672880906346	-0.50365111752627	-0.50365111752627	-0.585607590766117	-0.50365111752627	-0.462672880906346	-0.360227289356537	-0.442183762596384	-0.298759934426652	-0.298759934426652	-0.175825224566881	-0.27827081611669	-0.175825224566881	-0.032401396397149	0.131511550082545	0.213468023322392	0.41835920642201	0.479826561351895	0.643739507831589	0.623250389521627	0.746185099381398	0.705206862761474	0.684717744451513	0.54129391628178	0.684717744451513	0.602761271211666	0.459337443041933	0.19297890501243	0.172489786702469	0.0495550768426981	-0.0938687513270343
1.02565886631769	0.211354036085907	-0.1347255167626	-0.152174905981853	-0.370292271222509	-0.457539217318771	-0.41391574427064	-0.588409636463165	-0.326668798174378	-0.544786163415034	-0.457539217318771	-0.41391574427064	-0.370292271222509	-0.239421852078115	-0.0649279598855905	-0.239421852078115	-0.152174905981853	-0.108551432933722	-0.108551432933722	-0.239421852078115	-0.283045325126247	-0.283045325126247	-0.0649279598855906	-0.326668798174378	-0.108551432933722	0.109565932306934	0.240436351451328	0.32768329754759	0.196812878403197	0.109565932306934	0.284059824499459	0.109565932306934	-0.0649279598855906	0.0659424592588029	0.240436351451328	0.589424135836377	0.589424135836377	0.545800662788246	0.67667108193264	0.458553716691984	0.196812878403197	-0.0213044868374594	0.0223189862106718	-0.239421852078115	0.196812878403197	0.153189405355065	0.284059824499459	0.196812878403197	0.153189405355065	-0.195798379029984
-0.120850505043832	-0.120850505043832	0.374061087040431	0.727569367100618	0.939674335136731	1.43458592722099	1.68204172326313	1.54063841123905	1.78809420728118	1.61134006725109	1.36388427120896	1.39923509921497	1.2578317871909	1.08107764716081	0.833621851118674	0.621516883082562	0.621516883082562	0.762920195106638	0.727569367100619	0.6922185390946	0.656867711088581	0.904323507130712	1.2578317871909	1.22248095918488	1.2578317871909	1.36388427120896	1.01037599114877	1.08107764716081	0.762920195106636	0.480113571058486	0.65686771108858	0.37406108704043	0.09125446299228	0.126605290998299	-0.0854996770378139	0.268008603022374	0.0912544629922805	-0.226902989061888	0.0559036349862616	-0.156201333049851	0.197306947010337	0.268008603022374	0.232657775016356	0.40941191504645	0.798271023112656	0.762920195106638	1.01037599114877	0.939674335136732	0.692218539094601	0.444762743052469
1.28374790436872	0.0863787877220214	0.66795807295042	0.25743151867155	-0.0358017343847851	-0.0358017343847851	0.404048145199718	0.110814892143383	-0.255726674177037	-0.182418360912953	-0.255726674177037	-0.182418360912953	-0.475651613969288	-0.842193180289708	-0.842193180289708	-0.548959927233372	-0.475651613969288	-0.255726674177037	-0.402343300705204	-0.0358017343847851	0.184123205407467	0.184123205407466	0.184123205407466	0.330739831935634	0.110814892143383	0.25743151867155	0.110814892143383	-0.182418360912953	-0.0358017343847851	-0.182418360912953	-0.255726674177037	-0.109110047648869	0.110814892143383	0.330739831935634	0.404048145199718	0.25743151867155	0.25743151867155	0.25743151867155	0.25743151867155	-0.109110047648869	-0.255726674177037	-0.0358017343847851	0.0375065788792988	0.0375065788792988	-0.255726674177037	-0.475651613969288	-0.182418360912953	-0.255726674177037	-0.402343300705204	-0.402343300705204
-2.03689652200116	-1.30328538721152	-0.623729809722176	-0.481420281319374	-0.233205987593557	0.0646511648774226	0.0315559257139804	0.0315559257139804	-0.133920270103231	-0.249753607175279	0.0811987844591437	0.0315559257139803	-0.100825030939789	0.0811987844591436	0.163936882367749	0.412151176093566	0.246674980276355	0.197032121531191	0.279770219439797	0.263222599858076	0.213579741112913	0.130841643204307	0.0481035452957015	0.0811987844591437	-0.018086933031183	-0.167015509266673	-0.282848846338721	-0.547610759646259	-0.812372672953796	-1.06058696667961	-0.944753629607565	-0.944753629607565	-0.911658390444123	-0.679991716300027	-0.448325042155932	-0.167015509266673	-0.167015509266673	-0.382134563829047	-0.398682183410768	-0.150467889684952	-0.200110748430115	-0.249753607175279	-0.266301226757	0.0315559257139803	0.015008306132259	0.0811987844591435	0.0315559257139803	-0.183563128848394	-0.332491705083884	-0.431777422574211
-0.697379260557644	-0.385011466766199	-0.547442719537751	-0.509958584282777	-0.617056113582701	-0.777702407532587	-0.670604878232663	-0.349312290332891	-0.295763525682929	-0.376086672657872	-0.188665996383006	-0.00124532010813867	-0.0280197024331196	-0.0815684670830815	-0.161891614058025	-0.0547940847581006	-0.0815684670830815	-0.161891614058025	-0.215440378707986	-0.349312290332891	-0.295763525682929	-0.349312290332891	-0.429635437307834	-0.32253790800791	-0.32253790800791	-0.00124532010813829	0.0523034445418236	-0.0815684670830815	-0.0547940847581003	-0.108342849408062	0.0255290622168425	-0.0815684670830815	-0.349312290332891	-0.00124532010813841	0.186175356166729	0.239724120816691	0.239724120816691	0.373596032441596	0.721663002666348	0.694888620341367	0.561016708716462	0.320047267791633	0.23972412081669	0.212949738491709	0.0255290622168423	-0.0815684670830816	-0.0815684670830815	-0.0547940847581005	0.212949738491709	0.346821650116614
0.043354693463555	-0.363179971101248	-0.493271063761984	-0.200566105275326	-0.217989019470961	-0.165720276884058	-0.200566105275326	-0.113451534297154	0.00850886507228627	-0.0263369633189825	-0.165720276884058	-0.200566105275327	-0.183143191079692	-0.0263369633189826	0.0607776076591894	0.00850886507228627	-0.0786057059058858	-0.130874448492789	-0.130874448492789	-0.0960286201015202	-0.409641075622939	-0.758099359535627	-0.53160147499238	-0.705830616948724	-0.705830616948724	-0.444486904014208	-0.461909818209842	-0.0611827917102514	-0.0960286201015202	-0.287680676253498	-0.00891404912334818	0.130469264441727	-0.0437598775146171	0.18273800702863	0.043354693463555	0.18273800702863	0.235006749615533	0.165315092832996	0.252429663811168	0.269852578006802	-0.0437598775146169	0.00850886507228614	-0.0089140491233483	0.0956234360504581	0.00850886507228614	-0.0437598775146169	-0.235411933666595	-0.0437598775146169	0.0782005218548239	0.252429663811168
-0.249012079874855	0.662518043359688	0.720524505747341	0.532299454326182	0.638841936262687	0.301457410130421	0.372485731421424	0.390242811744175	0.336971570775923	0.407999892066926	0.319214490453172	0.0351012052891587	0.0528582856119096	0.212672008516667	0.0883724462574113	0.159400767548415	0.0706153659346604	0.0351012052891588	0.230429088839418	0.230429088839418	0.123886606902913	0.106129526580162	-0.0359271160018447	-0.14246959793835	0.141643687225664	0.265943249484919	0.301457410130421	0.372485731421424	0.407999892066926	0.319214490453172	0.301457410130421	0.212672008516667	0.28370032980767	0.28370032980767	0.0173441249664079	-0.0714412766473461	-0.337797481488609	-0.0714412766473461	-0.142469597938349	-0.391068722456861	-0.604153686329871	-0.249012079874854	-0.444339963425114	-0.0714412766473461	-0.0714412766473461	-0.124712517615599	-0.266769160197605	-0.231254999552104	-0.1602266782611	0.141643687225664
-0.968729958038086	-0.200989785922594	0.873846455039095	0.808040154572053	0.873846455039095	0.610621253170926	0.742233854105011	0.4132023517698	0.0183645489675469	-0.113248051966537	-0.113248051966537	-0.0474417514994953	0.149977149901631	-0.0474417514994953	0.0183645489675468	0.149977149901631	0.084170849434589	-0.0474417514994953	0.0183645489675469	0.149977149901631	0.215783450368673	0.0183645489675469	0.084170849434589	0.281589750835715	0.347396051302758	0.347396051302758	0.149977149901631	0.149977149901631	0.149977149901631	-0.0474417514994953	-0.113248051966537	0.0183645489675469	-0.0474417514994953	-0.17905435243358	-0.17905435243358	-0.376473253834706	-0.442279554301748	-0.376473253834706	-0.508085854768791	-0.310666953367664	-0.113248051966538	-0.113248051966538	-0.0474417514994955	0.149977149901631	-0.0474417514994954	-0.113248051966538	-0.376473253834706	-0.376473253834706	-0.376473253834706	-0.113248051966537
-0.273927335814386	0.217657167644385	-0.166672535059745	-0.273927335814386	-0.120706191879184	-0.197316763846785	-0.101553548887284	-0.350537907781987	-0.197316763846785	-0.139858834871085	0.166583452999318	0.128278167015518	-0.120706191879184	-0.178164120854885	-0.0440956199115837	-0.0249429769196836	-0.0440956199115837	-0.254774692822486	-0.235622049830585	-0.159011477862985	-0.273927335814386	-0.120706191879184	-0.063248262903484	-0.120706191879185	-0.0824009058953842	-0.216469406838685	-0.216469406838685	0.109125524023618	-0.0440956199115838	-0.120706191879184	-0.0440956199115838	-0.120706191879184	-0.139858834871085	-0.0249429769196834	-0.235622049830585	0.128278167015518	0.109125524023618	0.262346667958819	0.185736095991218	0.224041381975019	0.0133623090641167	-0.101553548887284	-0.312232621798186	-0.350537907781987	-0.67613283864429	-0.580369623684789	-0.542064337700988	-0.446301122741488	-0.484606408725288	-0.561216980692889
0.645024984858993	0.586137353544902	0.327031775762903	0.115036303032177	0.039323634199775	0.0140860779223076	0.0645611904772424	0.0140860779223076	0.0140860779223076	0.215986528142047	-0.086864147187562	-0.0616265909100946	-0.288764597407301	-0.541140160181975	-0.566377716459443	-0.59161527273691	-0.69256549784678	-0.414952378794638	-0.440189935072106	-0.0363890346326273	0.190748971864579	0.0140860779223075	0.241224084419514	0.190748971864579	0.266461640696982	0.544074759749123	0.190748971864579	0.0897987467547098	0.443124534639253	0.190748971864579	0.443124534639253	0.443124534639253	0.342174309529384	0.645024984858993	0.645024984858993	0.518837203471656	0.846925435078732	0.619787428581525	0.468362090916721	0.190748971864579	-0.0111514783551598	0.0897987467547097	-0.0616265909100947	-0.162576816019964	-0.0363890346326273	0.0645611904772422	0.0897987467547097	0.468362090916721	0.266461640696982	0.0393236341997749
1.32990223334968	0.329150802754045	-0.137866531523917	-0.195052327557953	-0.338016817643044	-0.29036198761468	-0.528636137756498	-0.480981307728134	-0.338016817643044	-0.29036198761468	-0.29036198761468	-0.528636137756498	-0.766910287898315	-0.576290967784861	-0.862219947955042	-0.862219947955042	-0.576290967784861	-0.480981307728134	-0.433326477699771	-0.385671647671407	-0.338016817643043	-0.528636137756497	-0.242707157586316	-0.433326477699771	-0.576290967784861	-0.385671647671407	-0.242707157586316	-0.338016817643043	-0.0520878374728626	-0.29036198761468	-0.242707157586316	-0.338016817643043	-0.338016817643043	-0.433326477699771	-0.480981307728134	-0.29036198761468	-0.14739749752959	-0.195052327557953	-0.195052327557953	-0.385671647671407	-0.29036198761468	-0.338016817643043	-0.433326477699771	-0.719255457869951	-0.862219947955042	-0.576290967784861	-0.433326477699771	-0.242707157586317	0.0908766526122276	0.0908766526122276
-0.152022849844716	0.635226660748994	0.556501709689623	0.522762444949893	0.62819764726155	0.417327242638235	0.0799345952409311	-0.341806214005699	-0.383980294930362	-0.594850699553677	-0.91115630648865	-0.890069266026318	-1.03767854926264	-0.974417427875644	-0.63702478047834	-0.679198861403003	-0.531589578166683	-0.152022849844716	-0.278545092618705	-0.0255006070707267	0.0377605143162679	-0.109848768920053	0.0588475547785994	0.0588475547785994	0.101021635703262	0.459501323562898	0.543849485412224	0.48058836402523	0.375153161713572	0.396240202175904	0.48058836402523	0.311892040326578	0.037760514316268	0.0166734738539365	0.20645683801492	0.522762444949893	0.501675404487561	0.438414283100567	0.332979080788909	0.185369797552589	-0.0255006070707265	-0.173109890307047	-0.362893254468031	-0.510502537704351	-0.510502537704351	-0.48941549724202	-0.236371011694042	-0.173109890307047	-0.278545092618705	-0.341806214005699
-0.751909813664681	0.298809099580764	0.00460780387203972	-0.211540086852738	0.058644776553234	0.148706397688558	-0.211540086852738	-0.301601707988061	-0.301601707988061	-0.301601707988061	-0.121478465717414	-0.481724950258709	-0.661848192529357	-0.301601707988061	-0.391663329123385	-0.301601707988061	-0.391663329123385	-0.571786571394033	-0.121478465717414	0.058644776553234	-0.121478465717414	0.238768018823882	0.148706397688558	0.058644776553234	0.148706397688558	0.148706397688558	-0.121478465717414	-0.211540086852738	-0.121478465717414	-0.0314168445820898	0.058644776553234	0.058644776553234	-0.301601707988061	-0.0314168445820898	0.328829639959206	-0.121478465717414	-0.211540086852738	0.058644776553234	0.238768018823882	0.41889126109453	0.508952882229853	0.148706397688558	0.508952882229853	0.508952882229853	0.238768018823882	0.148706397688558	0.148706397688558	-0.301601707988061	-0.301601707988061	-0.391663329123385
0.521032652220953	-0.450657733891233	0.0546212668871037	-0.0619815794463586	-0.0619815794463586	-0.0619815794463586	0.10459391531573	0.0213061679346859	-0.228557074208448	-0.145269326827403	-0.228557074208448	-0.478420316351581	-0.395132568970537	-0.478420316351581	-0.395132568970537	-0.478420316351581	-0.811571305875759	-0.561708063732626	-0.395132568970537	-0.145269326827403	-0.145269326827403	-0.228557074208448	0.187881662696775	0.354457157458864	0.437744904839908	0.687608146983042	0.687608146983042	0.770895894364086	0.521032652220953	0.354457157458864	0.437744904839908	0.271169410077819	0.10459391531573	0.187881662696775	0.354457157458864	0.770895894364086	0.604320399601997	0.604320399601997	0.437744904839908	0.271169410077819	-0.228557074208448	-0.64499581111367	-0.894859053256804	-0.728283558494715	-0.478420316351581	-0.395132568970537	-0.395132568970537	-0.145269326827403	-0.0619815794463586	-0.0619815794463586
0.343676721054628	0.343676721054628	0.150318416311744	0.343676721054628	0.205563646238282	0.0674505714219363	0.0674505714219363	0.205563646238282	0.0674505714219363	-0.208775578210756	-0.346888653027102	-0.346888653027102	-0.485001727843448	-0.485001727843448	-0.485001727843448	-0.485001727843448	-0.485001727843448	-0.346888653027102	-0.208775578210756	-0.208775578210756	-0.0706625033944097	0.0674505714219363	0.0674505714219363	0.0674505714219363	0.0674505714219363	-0.0706625033944096	-0.0706625033944096	0.0674505714219364	0.0674505714219364	0.0674505714219364	0.343676721054628	0.481789795870974	0.758015945503667	1.03424209513636	0.758015945503667	0.481789795870974	0.481789795870974	0.343676721054628	0.205563646238282	0.0674505714219363	-0.0706625033944098	0.0674505714219363	0.0674505714219363	0.0674505714219363	0.0674505714219363	-0.0706625033944098	0.0674505714219363	0.205563646238282	0.0674505714219363	0.0674505714219363
0.830759890917633	0.346149954549014	0.0553839927278422	-0.0692299909098028	-0.276919963639211	-0.484609936368619	-0.484609936368619	-0.346149954549014	-0.415379945458817	-0.48460993636862	-0.48460993636862	-0.48460993636862	-0.48460993636862	-0.48460993636862	-0.48460993636862	-0.415379945458817	-0.276919963639211	-0.207689972729408	-0.207689972729408	-0.207689972729408	-0.138459981819606	0.276919963639211	0.207689972729408	0.276919963639211	0.276919963639211	0.276919963639211	0.276919963639211	0.484609936368619	6.34413156928661e-17	0.0692299909098028	-0.0692299909098028	0.138459981819606	0.276919963639211	0.346149954549014	0.0692299909098026	-1.26882631385732e-16	0.0692299909098026	0.0692299909098026	-0.207689972729409	-0.207689972729409	-1.26882631385732e-16	0.0692299909098026	0.0692299909098026	-0.0692299909098029	-0.0692299909098029	-1.26882631385732e-16	0.623069918188225	0.623069918188225	0.553839927278422	0.553839927278422
-1.42486947188664	-1.22876260812904	-1.30720535363208	-0.920594679367087	-0.640442016856226	-0.612426750605139	-0.612426750605139	-0.668457283107312	-0.584411484354053	-0.500365685600795	-1.0886862768736	-1.31280840688229	-1.25677787438012	-1.17273207562686	-0.97662521186926	-1.03265574437143	-1.0886862768736	-0.724487815609485	-0.388304620596451	-0.220213023089934	-0.38830462059645	-0.38830462059645	-0.192197756838847	-0.360289354345364	-0.444335153098623	-0.528380951851881	-0.724487815609485	-0.640442016856226	-0.696472549358399	-0.892579413116002	-0.61242675060514	-0.556396218102967	-0.864564146864915	-0.892579413116001	-0.948609945618173	-0.780518348111656	-0.584411484354053	-0.696472549358398	-0.75250308186057	-0.640442016856225	-0.612426750605139	-0.556396218102966	-0.780518348111656	-0.808533614362742	-0.724487815609484	-0.640442016856225	-0.724487815609485	-0.640442016856227	-0.584411484354055	-0.416319886847537
0.300265415727772	1.23081769510033	1.03307533573366	0.79877556539164	0.549520490559706	0.200563385794998	-0.14839371896971	-0.14839371896971	0.225488893278192	0.449818460626932	0.275339908244578	0.275339908244578	0.599371505526093	0.699073535458866	0.64922252049248	0.250414400761385	0.275339908244579	0.350116430694159	0.674148027975673	0.549520490559706	0.449818460626933	0.399967445660546	0.574445998042899	0.325190923210965	0.350116430694159	0.0510103408958376	-0.0736171965201294	0.0260848334126442	-0.14839371896971	-0.22317024141929	-0.29794676386887	-0.29794676386887	0.0510103408958378	0.300265415727772	0.125786863345418	0.200563385794998	0.350116430694159	0.549520490559706	0.72399904294206	0.973254117773994	0.748924550425253	0.923403102807607	0.973254117773994	0.79877556539164	0.898477595324414	0.499669475593319	0.100861355862225	0.125786863345418	-0.0237661815537424	-0.0985427040033226
0.208036772672171	-0.216979529868486	-0.245313950037863	-0.196740658318931	-0.237218401418041	-0.277696144517151	-0.11578517212071	0.248514515771281	0.248514515771281	0.208036772672171	0.390186616618166	0.450903231266831	0.430664359717276	0.430664359717276	0.0663646718252851	0.187797901122615	0.288992258870391	-0.0753074290216002	-0.0955463005711553	-0.378890502264926	-0.561040346210922	-0.439607116913591	-0.702712447057807	-0.986056648751578	-0.702712447057807	-0.641995832409142	-0.318173887616261	-0.03482968592249	-0.15626291521982	-0.136024043670265	0.0866035433748403	-0.0955463005711552	0.0461258002757302	-0.014590814372935	0.00564805717662001	0.187797901122616	0.369947745068611	0.288992258870391	0.329470001969501	-0.0348296859224901	-0.176501786769376	-0.297935016066706	-0.358651630715371	-0.257457272967596	0.167559029573061	0.0461258002757302	0.0866035433748404	0.329470001969501	0.410425488167721	0.147320158023505
0.476071343173388	-0.112721566103201	-0.340878818447879	-0.0443795319907396	-0.217863157045449	-0.280948111610798	-0.0286082933494023	-0.0286082933494024	0.0975616157812953	0.160646570346644	-0.186320679762774	-0.217863157045449	0.0502478998572837	-0.296719350252135	-0.312490588893472	-0.422889259382833	-0.533287929872193	-0.612144123078879	-0.422889259382833	-0.375575543458821	-0.328261827534809	-0.328261827534809	-0.375575543458821	-0.344033066176147	-0.139006963838763	-0.359804304817484	-0.738314032209577	-0.54905916851353	-0.627915361720216	-0.627915361720216	-0.848712702698937	-0.8329414640576	-0.691000316285565	-0.564830407154867	-0.675229077644228	-0.501745452589519	-0.470202975306844	-0.328261827534809	-0.485974213948182	-0.407118020741496	-0.517516691230856	-0.706771554926903	-0.769856509492252	-0.896026418622949	-0.738314032209577	-0.485974213948181	-0.738314032209577	-0.959111373188298	-0.501745452589519	-0.170549441121437
0.456217762606508	0.871086483284934	0.456217762606508	0.515484722703426	0.39695080250959	0.219149922218836	0.0413490419280824	-0.0179179181688356	0.100616002025	0.100616002025	-0.0771848782657536	-0.0771848782657536	0.0413490419280823	0.100616002025	-0.0179179181688356	-0.136451838362672	-0.19571879845959	-0.0771848782657536	-0.0179179181688356	-0.254985758556507	-0.432786638847261	-0.492053598944179	-0.373519678750343	-0.136451838362672	-0.373519678750343	-0.314252718653425	-0.0179179181688357	0.100616002025	0.219149922218836	0.100616002025	-0.19571879845959	0.0413490419280823	-0.254985758556508	-0.19571879845959	-0.254985758556508	-0.254985758556508	-0.136451838362672	-0.136451838362672	-0.254985758556508	0.0413490419280823	-0.0771848782657536	-0.136451838362672	-0.0179179181688357	0.100616002025	0.0413490419280823	-0.0771848782657536	-0.254985758556508	-0.373519678750343	-0.492053598944179	-0.669854479234933
-0.0585197311432178	0.643505014564004	0.630740928278418	0.652622219053708	0.816731899868383	0.78938028639927	1.00819319415217	1.17230287496685	1.36376416925063	1.39111578271975	1.25435771537418	1.03554480762128	0.953489967213945	0.89878674027572	0.625270605584595	0.406457697831695	0.406457697831695	0.24234801701702	0.297051243955245	0.24234801701702	-0.058519731143218	-0.113222958081443	-0.249981025427006	-0.414090706241681	-0.167926185019668	-0.058519731143218	-0.140574571550556	-0.19527779848878	-0.0311681176741053	0.0235351092641198	0.13294156314057	0.13294156314057	-0.277332638896118	-0.167926185019668	-0.19527779848878	-0.249981025427006	-0.0858713446123305	0.105589949671457	-0.00381650420499266	0.214996403547908	0.0235351092641198	0.214996403547908	0.160293176609682	-0.0311681176741053	-0.304684252365231	-0.195277798488781	-0.167926185019668	0.0508867227332319	0.0235351092641195	0.297051243955245
-1.01198319734081	-0.512422816201683	-0.262642625632118	-0.102069645980254	-0.155593972530875	-0.102069645980254	-0.209118299081496	-0.209118299081496	-0.262642625632118	-0.262642625632118	-0.262642625632118	-0.262642625632118	-0.209118299081497	-0.102069645980254	-0.102069645980254	-0.102069645980254	-0.102069645980254	-0.36969127873336	-0.155593972530875	-0.36969127873336	-0.423215605283981	-0.583788584935845	-0.744361564587708	-0.797885891138329	-0.637312911486466	-0.690837238037087	-0.36969127873336	-0.262642625632118	-0.102069645980254	-0.209118299081497	-0.316166952182739	-0.423215605283981	-0.583788584935845	-0.958458870790193	-1.01198319734081	-0.85141021768895	-0.423215605283981	-0.423215605283981	-0.262642625632117	0.0585033336716094	0.165551986772852	0.379649292975336	0.219076313323473	-0.0485453194296332	0.219076313323472	0.165551986772851	-0.155593972530876	0.00497900712098799	-0.316166952182739	-0.36969127873336
-0.398380884494711	-0.453895998491427	0.00132793628164904	0.362969250317403	0.481930208881796	0.74364431772346	0.624683359159067	0.719852126010582	0.600891167446189	0.267800483465889	0.148839524901496	-0.160458967365925	-0.255627734217439	-0.136666775653047	-0.184251159078804	-0.184251159078804	0.0536707580499819	0.00608637462422479	0.696059934297703	0.648475550871946	0.672267742584825	0.719852126010582	0.672267742584825	0.529514592307553	0.481930208881796	-0.0890823922272893	0.196423908327253	0.220216100040132	0.148839524901496	0.101255141475739	0.267800483465889	0.362969250317403	0.505722400594675	0.505722400594675	0.410553633743161	0.315384866891647	0.672267742584825	0.57709897573331	0.57709897573331	0.886397468000732	0.648475550871946	0.648475550871946	0.886397468000732	0.838813084574975	0.838813084574975	0.957774043139367	0.815020892862096	0.886397468000732	0.838813084574975	0.648475550871946
1.19773761270285	0.733151244888986	0.175647603512351	0.500858060982055	0.135825914842591	-0.0300977879480742	0.00308695261005885	-0.0632825285062072	-0.0300977879480742	-0.0300977879480742	-0.262390971855006	-0.129652009622473	-0.0300977879480741	-0.162836750180606	-0.0632825285062072	-0.0964672690643403	-0.295575712413139	-0.461499415203804	-0.428314674645671	-0.361945193529405	-0.129652009622473	-0.0632825285062072	0.169010655400724	0.467673320423922	0.301749617633256	0.368119098749523	0.102641174284458	-0.0300977879480741	0.00308695261005894	-0.428314674645671	-0.561053636878203	-0.262390971855006	-0.428314674645671	-0.395129934087538	-0.693792599110735	-0.627423117994469	-0.328760452971272	-0.428314674645671	-0.760162080227001	-0.561053636878203	-0.561053636878203	-0.295575712413139	-0.461499415203804	-0.726977339668868	-0.561053636878203	-0.494684155761937	-0.660607858552602	-0.52786889632007	-0.726977339668869	-0.726977339668869
0.365004699518385	0.365004699518385	-0.00429417293551038	-0.162565118272894	-0.294457572720714	-0.426350027168533	-0.558242481616353	-0.558242481616353	-0.426350027168533	-0.294457572720714	-0.294457572720714	-0.162565118272894	-0.162565118272894	-0.162565118272894	-0.162565118272894	-0.294457572720714	-0.426350027168533	-0.426350027168533	-0.426350027168533	-0.426350027168533	-0.426350027168533	-0.294457572720714	-0.294457572720714	-0.0306726638250743	0.101219790622745	-0.0306726638250743	-0.0306726638250743	0.233112245070565	0.101219790622745	0.101219790622745	-0.162565118272894	-0.294457572720714	-0.294457572720714	-0.294457572720714	-0.294457572720714	-0.294457572720714	-0.294457572720714	-0.162565118272894	-0.0306726638250743	-0.0306726638250743	0.101219790622745	-0.162565118272894	-0.162565118272894	-0.162565118272894	-0.294457572720714	-0.426350027168534	-0.426350027168534	-0.558242481616354	-0.426350027168534	-0.426350027168534
0.238177441733051	-0.719373330112427	-0.336353021374236	-0.207886582418569	-0.368469631113152	-0.404154753045282	-0.368469631113152	-0.118673777588245	0.00622414917420871	-0.172201460486439	-0.154358899520374	-0.0829886556561153	0.148964636902727	0.273862563665181	-0.172201460486439	-0.368469631113152	-0.118673777588245	-0.0829886556561155	-0.332784509181023	-0.564737801739865	-0.332784509181023	-0.118673777588245	-0.029460972757921	-0.261414265316763	-0.368469631113152	-0.0116184117918561	0.00622414917420868	-0.172201460486439	-0.314941948214958	-0.332784509181023	-0.297099387248893	-0.386312192079217	-0.475524996909541	-0.0829886556561152	-0.13651633855431	-0.172201460486439	-0.172201460486439	0.0240667101402737	0.256020002699116	0.202492319800921	-0.261414265316763	-0.261414265316763	-0.350627070147087	-0.190044021452504	-0.0651460946900507	-0.297099387248893	0.0419092711063383	0.148964636902727	0.0240667101402737	0.113279514970598
-0.546296601564261	-0.546296601564261	-0.546296601564261	-0.546296601564261	-0.546296601564261	-0.546296601564261	-0.546296601564261	-0.546296601564261	-0.546296601564261	-0.546296601564261	-0.546296601564261	-0.54629660156426	-0.546296601564261	-0.343790102708543	0.0612228950028912	0.0612228950028912	0.263729393858608	0.668742391570043	1.27626188813719	1.27626188813719	1.07375538928148	0.668742391570043	0.668742391570043	0.466235892714326	0.0612228950028912	-0.343790102708543	-0.343790102708543	-0.141283603852826	-0.141283603852826	-0.141283603852826	-0.141283603852826	-0.141283603852826	-0.343790102708543	-0.343790102708543	-0.546296601564261	-0.546296601564261	-0.546296601564261	-0.546296601564261	-0.546296601564261	-0.343790102708543	-0.343790102708543	-0.343790102708543	-0.343790102708543	-0.343790102708543	-0.343790102708543	-0.343790102708543	-0.546296601564261	-0.546296601564261	-0.546296601564261	-0.546296601564261
-1.07038155898524	-0.283605370329422	-0.126250132598259	-0.0588121735706175	0.27837762156759	0.109782723998486	0.109782723998486	0.109782723998486	0.109782723998486	0.109782723998486	0.27837762156759	0.109782723998486	0.27837762156759	0.109782723998486	0.27837762156759	0.109782723998486	0.109782723998486	-0.0588121735706174	-0.227407071139721	-0.396001968708825	-0.396001968708824	-0.564596866277928	-0.396001968708825	-0.227407071139721	-0.227407071139721	-0.0588121735706174	-0.0588121735706174	-0.0588121735706175	-0.0588121735706175	-0.227407071139721	-0.227407071139721	-0.227407071139721	0.27837762156759	0.446972519136693	0.446972519136693	0.446972519136693	0.7841623142749	0.7841623142749	0.7841623142749	0.109782723998486	0.109782723998486	0.109782723998486	-0.0588121735706175	-0.227407071139721	-0.564596866277928	-0.733191763847032	-0.564596866277928	-0.564596866277928	-0.564596866277928	-0.396001968708825
-0.275867858386999	-0.275867858386999	-0.275867858386999	-0.275867858387	-0.275867858387	-0.275867858387	-0.275867858387	-0.275867858387	-0.275867858387	-0.275867858387	-0.275867858387	-0.275867858387	-0.275867858387	-0.275867858387	-0.275867858387	-0.275867858387	-0.275867858387	-0.275867858387	-0.275867858387	-0.275867858387	-0.275867858387	-0.275867858387	-0.275867858387	-0.275867858387	-0.275867858387	-0.275867858387	-0.275867858386999	-0.275867858386999	0.0835963207233334	0.0835963207233334	0.0835963207233334	0.0835963207233334	0.0835963207233334	0.443060499833666	0.443060499833666	0.0835963207233331	0.0835963207233331	0.0835963207233331	0.0835963207233331	0.0835963207233331	-0.275867858387	-0.275867858387	-0.275867858387	-0.275867858387	-0.275867858386999	-0.275867858386999	-0.275867858386999	-0.275867858386999	-0.275867858386999	-0.275867858386999
-0.871259922256001	0.155959962581666	0.238137553368679	0.14128539279827	0.317380230199013	0.14128539279827	0.053237974097899	0.053237974097899	0.14128539279827	0.361403939549199	0.405427648899385	0.405427648899384	0.44945135824957	0.493475067599756	0.669569905000499	0.44945135824957	0.185309102148456	-0.0348094446024724	-0.254927991353401	-0.0348094446024723	-0.078833153952658	-0.210904282003215	0.0972616834480848	0.0972616834480848	0.273356520848828	0.493475067599756	0.0532379740978989	0.273356520848827	-0.0348094446024725	-0.386999119403958	-0.298951700703587	-0.298951700703587	-0.431022828754144	-0.122856863302844	0.14128539279827	0.229332811498642	0.361403939549199	0.44945135824957	0.229332811498642	0.361403939549199	0.185309102148456	-0.210904282003216	-0.0788331539526585	-0.122856863302844	-0.431022828754144	0.0972616834480843	0.273356520848827	0.273356520848827	0.229332811498642	0.405427648899385
-0.420075386941662	-0.149898695767644	-0.257969372237252	-0.188495365935361	-0.0727053554322107	-0.304285376438512	-0.0148103501806354	-0.0727053554322106	0.216769670825666	0.100979660322515	-0.0148103501806354	-0.188495365935361	-0.362180381690087	-0.420075386941662	-0.420075386941662	-0.709550413199539	-0.362180381690087	-0.420075386941662	-0.246390371186937	-0.130600360683786	-0.304285376438512	-0.304285376438512	-0.130600360683786	-0.304285376438512	-0.0148103501806355	0.100979660322515	0.15887466557409	0.216769670825666	0.506244697083542	0.506244697083542	0.564139702335117	0.216769670825666	-0.0148103501806355	0.0430846550709398	0.216769670825666	-0.188495365935361	-0.477970392193238	-0.535865397444813	-0.304285376438512	-0.0148103501806355	-0.188495365935361	-0.246390371186936	-0.0148103501806354	0.274664676077241	0.274664676077241	0.100979660322515	-0.246390371186937	-0.0148103501806355	0.216769670825666	0.216769670825666
0.049315403169391	0.049315403169391	0.113854256882376	0.00321622194583008	0.049315403169391	-0.227279684171974	-0.135081321724853	-0.181180502948414	-0.227279684171974	0.00321622194583011	-0.135081321724853	-0.227279684171974	-0.0889821405012917	-0.181180502948414	-0.273378865395535	-0.227279684171974	-0.50387477151334	-0.457775590289779	-0.457775590289779	-0.411676409066218	-0.319478046619096	-0.365577227842657	-0.457775590289779	-0.181180502948413	-0.0428829592777308	-0.227279684171974	-0.135081321724853	-0.227279684171974	-0.227279684171974	-0.227279684171974	-0.457775590289779	-0.596073133960462	-0.549973952736901	-0.596073133960462	-0.596073133960462	-0.596073133960462	-0.50387477151334	-0.642172315184023	-0.365577227842657	-0.227279684171974	-0.549973952736901	-0.596073133960462	-0.688271496407584	-0.319478046619097	0.00321622194582995	-0.227279684171975	-0.319478046619097	-0.181180502948414	-0.0428829592777311	0.0954145843929519
-0.238520053021761	-0.238520053021761	-0.238520053021761	-0.238520053021761	-0.238520053021761	-0.238520053021761	-0.238520053021761	-0.238520053021761	-0.238520053021761	-0.238520053021761	-0.238520053021761	-0.238520053021761	-0.238520053021761	-0.238520053021761	-0.238520053021761	-0.238520053021761	-0.238520053021761	-0.238520053021761	-0.238520053021761	-0.238520053021761	-0.238520053021761	0.383077660913737	0.383077660913738	0.383077660913738	0.383077660913738	0.383077660913738	0.383077660913738	0.383077660913738	-0.238520053021761	-0.238520053021761	-0.238520053021761	-0.238520053021761	-0.238520053021761	-0.238520053021761	-0.238520053021761	-0.238520053021761	-0.238520053021761	-0.238520053021761	-0.238520053021761	-0.238520053021761	-0.238520053021761	-0.238520053021761	-0.238520053021761	-0.238520053021761	-0.238520053021761	-0.238520053021761	-0.238520053021761	-0.238520053021761	-0.238520053021761	-0.238520053021761
-0.253129273013928	-0.253129273013928	-0.253129273013928	-0.253129273013928	-0.253129273013928	-0.253129273013928	-0.253129273013928	-0.253129273013928	0.291098663966017	0.291098663966017	0.291098663966017	0.291098663966017	0.291098663966017	0.291098663966017	0.291098663966017	-0.253129273013928	-0.253129273013928	-0.253129273013928	-0.253129273013928	-0.253129273013928	-0.253129273013928	-0.253129273013928	-0.253129273013928	-0.253129273013928	-0.253129273013928	-0.253129273013928	-0.253129273013928	-0.253129273013928	-0.253129273013928	-0.253129273013928	-0.253129273013928	-0.253129273013928	-0.253129273013928	-0.253129273013928	-0.253129273013928	-0.253129273013928	-0.253129273013928	-0.253129273013928	-0.253129273013928	-0.253129273013928	-0.253129273013928	-0.253129273013928	-0.253129273013928	-0.253129273013928	-0.253129273013928	-0.253129273013928	-0.253129273013928	-0.253129273013928	-0.253129273013928	-0.253129273013928
0.896701689809358	1.10071318537445	0.682489619466012	0.721834693610708	0.896701689809358	0.678117944561046	0.678117944561045	0.831126566234865	0.874843315284527	0.984135187908684	0.896701689809358	0.656259570036214	0.721834693610708	0.546967697412058	0.459534199312732	0.503250948362395	0.372100701213407	0.350242326688576	0.0223667088161069	0.0223667088161069	0.153516955965095	0.219092079539589	0.0442250833409383	0.109800206915432	0.0223667088161072	0.131658581440264	0.219092079539589	0.153516955965095	0.0879418323906008	0.41581745026307	0.306525577638914	0.306525577638914	0.612542820986552	0.940418438859021	0.962276813383853	1.02785193695835	0.984135187908684	0.91856006433419	1.04971031148318	0.809268191710033	0.459534199312732	0.262808828589251	0.197233705014757	-0.0213500402335559	0.109800206915432	0.372100701213407	0.546967697412057	0.568826071936889	0.809268191710033	0.678117944561045
-0.294051818650077	-0.294051818650077	-0.294051818650077	-0.294051818650077	-0.294051818650077	0.141956050382796	0.141956050382796	0.141956050382796	0.141956050382796	0.141956050382796	0.141956050382796	0.141956050382796	-0.294051818650077	-0.294051818650077	-0.294051818650077	-0.294051818650077	-0.294051818650077	-0.294051818650077	-0.294051818650077	-0.294051818650077	-0.294051818650077	-0.294051818650077	0.141956050382796	0.141956050382796	0.141956050382796	0.141956050382796	0.141956050382796	0.141956050382796	0.141956050382796	-0.294051818650077	-0.294051818650077	-0.294051818650077	-0.294051818650077	-0.294051818650077	-0.294051818650077	-0.294051818650077	-0.294051818650077	-0.294051818650077	-0.294051818650077	-0.294051818650077	-0.294051818650077	-0.294051818650077	-0.294051818650077	-0.294051818650077	-0.294051818650077	-0.294051818650077	-0.294051818650077	-0.294051818650077	-0.294051818650077	-0.294051818650077
-0.331570465849782	-0.462031524961919	-0.0576022417142952	0.0598127114866277	0.115724593963258	0.507107771299668	0.618931536252927	0.702799359967872	0.674843418729557	0.563019653776297	0.199592417678203	0.255504300154833	-0.0240551122283172	-0.135878877181577	-0.275658583373152	-0.611129878232932	-0.415438289564727	-0.135878877181577	-0.135878877181577	-0.191790759658207	-0.0520110534666322	0.171636476439888	0.423239947584723	0.618931536252927	0.618931536252927	0.563019653776297	0.507107771299668	0.255504300154833	0.115724593963258	0.0318567702483128	-0.107922935943262	-0.135878877181577	-0.0240551122283171	0.0877686527249428	0.339372123869778	0.423239947584723	0.451195888823038	0.423239947584723	0.674843418729557	0.451195888823038	0.814623124921132	0.730755301206187	0.758711242444502	0.618931536252927	0.395284006346407	0.0598127114866277	0.199592417678202	-0.219746700896522	-0.107922935943262	-0.331570465849782
0.136419035679372	-0.0605216345340143	0.195501236743388	0.108284654220317	0.108284654220317	0.291158133704176	0.0379487005726789	0.192687798597482	0.066083082031734	0.234889370786065	0.305225324433703	0.234889370786065	0.136419035679372	0.403695659540396	0.192687798597482	0.178620607867955	0.0379487005726788	0.192687798597482	0.20675498932701	0.234889370786065	0.0660830820317341	0.136419035679372	0.0379487005726789	0.00981431911362377	-0.285596686206456	-0.440335784231259	-0.454402974960787	-0.20119354182929	-0.102723206722597	-0.14492477891118	-0.20119354182929	0.0379487005726788	0.192687798597482	0.488098803917562	0.347426896622286	-0.130857588181652	0.0238815098431513	0.459964422458507	0.431830040999452	0.488098803917562	0.333359705892758	0.375561278081341	0.50216599464709	0.600636329753783	0.277090942974648	0.0238815098431513	0.0660830820317341	0.00981431911362371	-0.0745888252635419	0.1504862264089
1.29961223904257	0.655689137887324	0.430316052482986	0.264735826471636	-0.103220231331365	-0.14921473855674	-0.172211992169427	-0.103220231331365	-0.379187274683615	-0.60915981081049	-0.24120375300749	-0.14921473855674	-0.402184528296303	-0.379187274683615	-0.42518178190899	-0.448179035521678	-0.51717079635974	-0.747143332486615	-0.770140586099303	-0.310195513845552	-0.42518178190899	-0.356190021070928	-0.14921473855674	-0.0342284704933022	-0.24120375300749	-0.0802229777186772	-0.379187274683615	-0.218206499394802	-0.563165303585115	-0.655154318035866	-0.51717079635974	-0.33319276745824	-0.310195513845553	-0.379187274683615	-0.793137839711991	-0.655154318035866	-0.494173542747053	-0.678151571648553	-0.655154318035865	-0.770140586099303	-0.42518178190899	-0.195209245782115	-0.310195513845552	-0.402184528296303	-0.126217484944052	-0.356190021070928	-0.540168049972428	-0.60915981081049	-0.632157064423178	-0.563165303585115
-1.02782859549228	0.0919412342400023	0.123934657946639	-0.136583220807403	-0.273697893835847	-0.273697893835847	-0.365107675854809	-0.136583220807403	-0.525074794387993	-0.547927239892733	-0.43366501236903	-0.365107675854809	-0.570779685397474	-0.753599249435398	-0.799304140444879	-0.639337021911696	-0.319402784845328	-0.136583220807403	0.0462363432305211	0.183351016258964	0.251908352773186	0.320465689287408	0.366170580296889	-0.0680258842931819	-0.136583220807404	0.0690887887352616	-0.136583220807404	-0.0680258842931819	-0.296550339340587	-0.250845448331106	-0.0908783297979223	-0.159435666312144	-0.365107675854809	-0.0680258842931817	0.114793679744743	0.114793679744743	0.000531452221039912	-0.159435666312144	-0.227993002826366	-0.227993002826366	-0.205140557321625	-0.38796012135955	-0.113730775302663	-0.502222348883253	-0.502222348883252	-0.227993002826366	-0.182288111816885	-0.250845448331106	-0.250845448331106	-0.182288111816885
0.245132939963577	-0.21892375770332	-0.0889878823565887	0.0462514981063353	0.324685516706473	0.364461805077921	0.603119535306611	0.961106130649645	1.15998757250689	1.27931643762123	1.12021128413544	0.762224688792404	0.881553553906749	0.841777265535301	0.523566958563714	0.245132939963577	0.125804074849232	0.0860277864777836	0.0462514981063354	0.0860277864777836	0.00647520973488699	0.245132939963577	0.245132939963577	0.444014381820818	0.483790670192266	0.603119535306611	0.483790670192266	0.722448400420956	0.642895823678059	0.364461805077921	0.0860277864777836	0.364461805077921	0.682672112049508	0.523566958563715	0.40423809344937	0.40423809344937	0.563343246935163	0.682672112049507	0.603119535306611	0.0860277864777836	0.0462514981063354	-0.0333010786365609	-0.112853655379458	0.0860277864777836	-0.192406232122354	-0.271958808865251	0.0860277864777836	0.364461805077921	0.00647520973488724	0.00647520973488724
0.437019456613731	-0.281793966559674	-0.209912624242333	-0.256122058589195	-0.179106334677759	-0.102090610766322	-0.0250748868548862	0.128956560967986	0.0519408370565501	0.282988008790859	0.822098076170913	0.514035180525168	0.437019456613731	0.514035180525168	0.205972284879423	0.282988008790859	0.205972284879423	-0.487169230323504	-0.179106334677759	-0.256122058589195	-0.333137782500631	0.205972284879423	-0.0250748868548863	0.0519408370565499	0.205972284879422	0.05194083705655	0.205972284879422	0.282988008790859	-0.256122058589195	-0.0250748868548863	-0.179106334677759	-0.0250748868548863	-0.0250748868548863	-0.256122058589195	-0.333137782500631	-0.179106334677759	-0.102090610766323	-0.0250748868548863	-0.102090610766322	-0.256122058589195	-0.179106334677759	-0.0250748868548862	-0.102090610766322	-0.256122058589195	-0.256122058589195	-0.487169230323504	-0.102090610766322	0.437019456613731	0.514035180525168	0.591050904436604
-0.487178585211291	-0.766494307399098	-0.654768018523975	-0.247765109050314	-0.00835163288933624	0.231061843271641	0.35076858135213	0.590182057513107	0.470475319432619	0.111355105191152	-0.00835163288933633	-0.128058370969825	-0.00835163288933632	-0.128058370969825	-0.128058370969825	0.111355105191152	0.231061843271641	0.231061843271641	0.231061843271641	0.111355105191152	0.111355105191152	-0.247765109050314	-0.487178585211291	-0.60688532329178	-0.726592061372269	-0.726592061372269	-0.726592061372269	-0.367471847130803	-0.128058370969825	0.111355105191152	0.231061843271641	0.231061843271641	0.111355105191152	-0.128058370969825	-0.367471847130802	-0.367471847130803	-0.247765109050314	-0.128058370969825	0.111355105191152	0.35076858135213	0.35076858135213	0.111355105191152	-0.00835163288933633	-0.128058370969825	-0.128058370969825	-0.128058370969825	-0.128058370969825	0.111355105191152	0.231061843271641	0.231061843271641
0.879825327579521	0.60633745466926	0.533407355226524	0.215640493368887	0.319826349715653	0.215640493368887	0.00726878067535521	0.17657079723885	0.0984314049787755	0.150524333152158	0.0593617088487382	-0.0448241474980278	0.437035438105765	0.163547565195504	0.0854081729354297	0.0723849408920839	0.137501101108813	0.489128366279148	0.293779885628962	0.0593617088487381	0.397965741975728	0.410988974019073	0.60633745466926	0.567267758539222	0.424012206062419	0.580290990582568	0.319826349715653	0.17657079723885	0.254710189498925	0.202617261325542	0.306803117672308	0.437035438105765	0.619360686712606	0.814709167362792	1.16633643253313	0.684476846929335	0.463081902192457	0.684476846929335	0.632383918755952	0.293779885628962	0.228663725412234	0.00726878067535581	0.267733421542271	0.371919277889037	0.0463384768053931	-0.0187776834113357	0.0984314049787761	0.384942509932383	-0.00575445136798994	0.0723849408920843
1.43843550758405	0.344526746131804	0.782090250712703	0.625817570505239	0.375781282173297	0.313272210090311	0.250763138007326	-0.280563974698051	-0.593109335112979	-0.686872943237457	-0.436836654905515	-0.37432758282253	-0.15554583053208	-0.186800366573573	-0.0305276863661091	-0.0617822224076018	0.250763138007326	0.0632359217583693	0.000726849675383739	-0.030527686366109	0.0319813857168765	0.0944904577998621	0.125744993841355	-0.124291294490587	0.000726849675383739	0.094490457799862	0.40703581821479	0.469544890297775	0.500799426339268	0.625817570505239	0.688326642588225	0.438290354256283	0.219508601965833	-0.124291294490587	-0.311818510739544	-0.186800366573573	-0.343073046781037	-0.436836654905515	-0.686872943237457	-0.499345726988501	-0.405582118864022	-0.436836654905515	-0.780636551361936	-0.593109335112979	-0.530600263029993	-0.593109335112979	-0.655618407195964	-0.999418303652385	-0.843145623444921	-0.593109335112979
-0.345737059526551	0.219564374593158	-0.499910177922835	-0.235613403529205	-0.0814402851329211	-0.257638134728674	0.0507081020638938	0.0507081020638938	0.116782295662301	-0.125489747531859	-0.389786521925489	-0.477885446723366	-0.676108027518588	-1.0285037267101	-0.940404801912218	-0.676108027518588	-0.588009102720712	-0.36776179072602	-0.499910177922835	-0.543959640321773	-0.455860715523897	-0.36776179072602	-0.411811253124959	-0.455860715523897	-0.433835984324428	-0.301687597127613	-0.257638134728674	-0.279662865928143	0.0286833708644248	-0.0594155539334518	-0.213588672329736	-0.323712328327082	-0.433835984324427	-0.521934909122304	-0.323712328327082	-0.543959640321773	-0.654083296319119	-0.521934909122304	-0.499910177922835	-0.742182221116995	-0.852305877114341	-0.830281145914872	-0.940404801912219	-0.874330608313811	-0.89635533951328	-0.786231683515935	-0.499910177922836	-0.38978652192549	-0.521934909122305	-0.367761790726021
0.429514833903473	0.632791508439551	0.91737885279006	0.516633408704649	0.342396259102297	0.603751983505826	0.342396259102297	0.0810405346987687	-0.00607804010240745	0.168159109499945	0.168159109499945	0.168159109499945	-0.0931966149035835	-0.18031518970476	-0.441670914108288	-0.528789488909465	-0.354552339307112	-0.267433764505936	-0.18031518970476	-0.267433764505936	-0.18031518970476	-0.00607804010240752	0.0810405346987687	-0.0931966149035837	-0.267433764505936	-0.354552339307112	-0.354552339307112	-0.267433764505936	-0.354552339307112	-0.267433764505936	-0.18031518970476	0.168159109499945	0.168159109499945	0.0810405346987686	-0.00607804010240757	0.168159109499945	0.168159109499945	0.603751983505826	0.168159109499945	0.429514833903473	0.603751983505826	0.95222628271053	0.777989133108178	0.777989133108178	0.168159109499945	0.255277684301121	0.0810405346987688	-0.0931966149035835	-0.354552339307112	-0.528789488909464
-0.561086255278747	-0.659162308030723	-0.0903212020692617	-0.519053661242186	-0.603118849315308	-0.771249225461553	-0.477021067205625	-0.813281819498115	-0.939379601607798	-0.729216631424992	-0.561086255278747	-0.477021067205625	-0.519053661242186	-0.771249225461553	-0.64515144335187	-0.687184037388431	-0.519053661242186	-0.30889069105938	-0.224825502986258	-0.0146625328034514	0.153467843342794	0.0694026552696713	0.0694026552696713	-0.0987277208765734	-0.182792908949696	-0.308890691059379	-0.350923285095941	-0.182792908949696	0.279565625452477	0.363630813525599	0.237533031415916	0.321598219489038	0.447696001598722	0.237533031415916	0.0694026552696711	-0.392955879132502	-0.224825502986257	-0.224825502986257	-0.350923285095941	-0.392955879132502	0.0694026552696711	0.111435249306232	-0.0566951268400128	-0.182792908949696	-0.0146625328034517	-0.182792908949696	-0.266858097022819	-0.266858097022819	-0.477021067205625	-0.0566951268400128
-0.541923415946249	0.549173227530814	0.658282891878521	0.23743132939451	0.549173227530814	0.315366803928586	0.62710870206489	0.315366803928586	0.393302278462662	0.705044176598966	0.938850600201194	0.782979651133042	0.938850600201194	0.393302278462662	0.471237752996738	0.549173227530814	0.393302278462662	0.23743132939451	0.0815603803263587	-0.152246043275869	0.159495854860435	0.00362490579228287	-0.0743105687417932	-0.0743105687417932	0.0815603803263587	0.0815603803263587	-0.0743105687417932	-0.230181517809945	-0.0743105687417932	-0.152246043275869	0.00362490579228287	0.159495854860435	0.237431329394511	0.237431329394511	0.237431329394511	-0.0743105687417932	0.23743132939451	0.23743132939451	-0.0743105687417935	-0.230181517809946	0.159495854860434	0.0815603803263585	0.315366803928586	0.00362490579228262	-0.0743105687417935	0.0815603803263585	0.159495854860435	-0.152246043275869	0.23743132939451	0.159495854860435
-0.218341020891439	-0.460852634501486	-0.218341020891439	-0.356919085811466	-0.252985537121445	-0.252985537121445	-0.0104739235113977	-0.0797629559714113	-0.287630053351452	-0.356919085811466	-0.322274569581459	-0.495497150731493	-0.356919085811466	-0.495497150731493	-0.426208118271479	-0.252985537121445	-0.287630053351452	-0.114407472201418	-0.183696504661432	-0.460852634501486	-0.460852634501486	-0.703364248111534	-0.460852634501486	-0.495497150731493	-0.5301416669615	-0.495497150731493	-0.218341020891439	-0.218341020891439	0.0241705927186087	-0.42620811827148	-0.42620811827148	-0.668719731881527	-0.63407521565152	-0.980520377951588	-1.0151648941816	-1.18838747533163	-1.0498094104116	-0.911231345491575	-0.634075215651521	-0.564786183191507	-0.564786183191507	-0.530141666961501	-0.287630053351453	-0.252985537121446	-0.218341020891439	-0.183696504661432	-0.149051988431425	-0.114407472201418	-0.252985537121446	-0.599430699421514
0.538528339058356	1.31971884535506	0.538528339058356	0.408329921342239	0.371130373423349	0.129333311950561	-0.149663297441118	0.0177346681938894	0.0735339900722251	0.203732407788342	0.333930825504458	0.519928565098911	0.705926304693363	0.798925174490589	0.947723366166151	0.891924044287815	0.705926304693363	0.650126982815027	0.501328791139466	0.464129243220575	0.296731277585568	0.278131503626123	0.240931955707232	0.240931955707232	0.185132633828896	0.240931955707232	0.110733537991115	0.0735339900722247	0.110733537991115	0.185132633828896	0.315331051545013	0.315331051545013	0.222332181747787	0.389730147382794	0.575727886977246	0.44552946926113	0.743125852612254	0.668726756774473	0.780325400531144	0.612927434896137	0.408329921342239	0.51992856509891	0.668726756774472	0.426929695301684	0.687326530733917	0.687326530733917	0.836124722409479	0.780325400531143	0.798925174490589	0.612927434896137
0.688138451632493	0.278386376575361	-0.131365698481772	-0.248437719926667	-0.482581762816457	-0.570385778900128	-0.570385778900128	-0.365509741371562	-0.336241736010338	-0.219169714565443	-0.277705725287891	-0.160633703842996	-0.102097693120548	-0.131365698481772	-0.131365698481772	-0.131365698481772	0.132046349769242	0.161314355130466	0.0149743283243471	0.19058236049169	0.336922387297808	0.395458398020256	0.366190392659032	0.0735103390467945	-0.0728296877593243	0.161314355130466	-0.102097693120548	-0.424045752094009	-0.482581762816457	-0.306973730649114	-0.277705725287891	-0.0728296877593243	-0.0728296877593243	0.0149743283243469	0.249118371214137	-0.0728296877593243	-0.131365698481772	-0.248437719926667	-0.336241736010338	-0.482581762816457	-0.365509741371562	-0.27770572528789	-0.27770572528789	-0.306973730649114	-0.365509741371562	-0.27770572528789	-0.189901709204219	-0.189901709204219	-0.365509741371562	-0.248437719926667
-0.301989575300179	0.00201999715919862	-0.241187660808303	-0.519139269914019	-0.432279392068483	-0.605999147759556	-0.73628896452786	-0.475709330991251	-0.301989575300179	-0.215129697454642	-0.0414099417635695	-0.0414099417635695	0.00201999715919867	0.132309813927503	-0.25855963637741	-0.432279392068483	-0.301989575300179	-0.432279392068483	-0.432279392068483	-0.215129697454642	-0.0414099417635694	0.0454499360819669	0.0454499360819669	-0.0848398806863377	-0.128269819609106	-0.171699758531874	-0.25855963637741	-0.562569208836788	-0.388849453145715	-0.388849453145715	-0.345419514222947	-0.215129697454642	-0.345419514222946	-0.692859025605092	-0.692859025605092	-0.866578781296165	-0.692859025605092	-0.605999147759556	-0.605999147759556	-0.51913926991402	-0.301989575300179	-0.258559636377411	-0.388849453145715	-0.432279392068483	-0.51913926991402	-0.432279392068483	-0.432279392068483	-0.301989575300179	-0.258559636377411	-0.0848398806863381
-0.82380171988805	-0.768643379839934	-0.840349221902484	-0.82380171988805	-0.894719585664198	-0.859260652776124	-0.681965988335753	-0.729244565519852	-0.634687411151654	-0.433753458119233	-0.469212391007308	-0.303737370862961	-0.220999860790788	-0.410114169527184	-0.362835592343085	-0.268278437974887	-0.315557015158986	-0.421933813823208	-0.386474880935134	-0.339196303751035	-0.185540927902714	-0.327376659455011	-0.268278437974887	-0.244639149382837	-0.0673444849424662	0.0508519580177814	0.0626716023138061	0.0863108909058557	0.0508519580177814	0.0508519580177814	-0.150081995014639	-0.12644270642259	-0.244639149382837	-0.291917726566936	-0.540130256783456	-0.528310612487431	-0.599228478263579	-0.658326699743703	-0.634687411151653	-0.800162431296	-0.847441008480099	-0.918358874256247	-0.823801719888049	-0.918358874256248	-0.670146344039729	-0.741064209815877	-0.516490968191407	-0.386474880935135	-0.362835592343085	-0.315557015158986
-1.08540167888714	0.0310211104248579	-0.0501732742523784	0.0455201076886501	0.132514091271403	0.219508074854156	0.30650205843691	0.263005066645533	0.0455201076886501	0.132514091271403	0.0020231158972735	0.0020231158972735	-0.0414738758941031	-0.302455826642363	-0.215461843059609	0.17601108306278	-0.0849708676854797	-0.0414738758941031	0.30650205843691	0.0890170994800267	0.132514091271403	0.17601108306278	0.0455201076886501	-0.0414738758941031	0.30650205843691	0.00202311589727351	0.17601108306278	0.30650205843691	0.436993033811039	0.523987017393792	0.436993033811039	0.349999050228286	0.480490025602416	0.263005066645533	0.480490025602416	0.480490025602416	0.654477992767922	0.784968968142052	0.741471976350676	0.436993033811039	0.567484009185169	0.567484009185169	0.436993033811039	0.0890170994800264	0.306502058436909	0.306502058436909	0.523987017393792	0.436993033811039	0.349999050228286	0.393496042019662
-0.0509276326385779	-0.178671111173678	0.0257184544824818	0.27755559788025	0.387050008053192	0.770280443658491	0.71553323857202	0.441797213139663	0.387050008053192	0.27755559788025	0.168061187707307	-0.0509276326385778	-0.215169247897992	-0.105674837725049	-0.105674837725049	-0.0509276326385779	0.0585667775343646	-0.0509276326385779	0.27755559788025	0.387050008053192	-0.0509276326385779	0.168061187707307	0.00381957244789336	-0.105674837725049	-0.16042204281152	-0.0509276326385779	-0.105674837725049	0.222808392793778	0.222808392793778	0.551291623312606	0.825027648744962	1.09876367417732	0.660786033485549	0.496544418226135	0.660786033485549	0.660786033485549	0.387050008053192	0.0585667775343648	-0.16042204281152	0.113313982620836	0.387050008053192	0.332302802966721	0.441797213139663	0.332302802966721	0.332302802966721	0.606038828399077	0.551291623312606	0.332302802966721	0.496544418226135	0.27755559788025
-0.975680959273668	-0.897177893584982	-0.551764404554764	-0.706527591198173	-0.336441710094368	2.53765262771464e-16	-0.134576684037747	2.53765262771464e-16	-0.10093251302831	0.0336441710094371	0.235509197066058	-0.0672883420188735	-0.10093251302831	0.0336441710094371	-0.134576684037747	-0.0672883420188736	-0.134576684037747	-0.168220855047184	-0.0336441710094367	-0.336441710094368	-0.302797539084932	-0.437374223122679	-0.403730052113242	-0.269153368075495	-0.336441710094368	-0.370085881103805	-0.269153368075494	-0.235509197066058	0.134576684037748	0.134576684037748	0.033644171009437	0.0672883420188738	0.0672883420188738	0.168220855047184	0.437374223122679	-0.0672883420188735	0.100932513028311	0.134576684037748	0.100932513028311	0.100932513028311	0.100932513028311	-0.10093251302831	0.0672883420188738	-0.134576684037747	-0.201865026056621	0.0336441710094369	0.0336441710094369	0.0672883420188736	-0.0336441710094369	0.168220855047184
-0.843152403012224	-0.843152403012224	-0.42880322210336	0.192720549259937	0.192720549259937	0.63666610023372	0.932629800882909	1.0806116512075	1.0806116512075	0.932629800882909	0.63666610023372	0.63666610023372	0.192720549259937	0.340702399584531	0.0447386989353422	0.0447386989353422	-0.103243151389252	0.0447386989353422	0.192720549259937	0.340702399584531	0.0447386989353422	0.0447386989353422	0.0447386989353422	0.192720549259937	0.192720549259937	0.0447386989353422	-0.103243151389252	0.192720549259937	0.192720549259937	0.63666610023372	0.340702399584531	0.340702399584531	0.340702399584531	0.488684249909126	0.192720549259937	0.192720549259937	-0.103243151389252	0.192720549259937	0.192720549259937	0.488684249909126	0.932629800882909	0.932629800882909	0.932629800882909	1.0806116512075	0.93262980088291	0.93262980088291	0.636666100233721	0.0447386989353437	0.044738698935344	0.192720549259938
-0.215244611208065	-0.215244611208065	-0.215244611208065	-0.215244611208065	-0.215244611208065	-0.215244611208065	-0.215244611208065	-0.215244611208065	-0.215244611208065	-0.215244611208065	-0.215244611208065	-0.215244611208065	0.759020471102124	1.24615301225722	2.7075506357225	2.7075506357225	3.1946831768776	3.68181571803269	3.68181571803269	2.7075506357225	2.7075506357225	1.24615301225722	1.24615301225722	0.759020471102125	0.27188792994703	0.27188792994703	0.27188792994703	-0.215244611208064	-0.215244611208064	-0.215244611208064	-0.215244611208064	-0.215244611208064	0.27188792994703	0.759020471102125	0.759020471102125	0.759020471102125	0.759020471102125	0.759020471102125	0.759020471102125	0.27188792994703	-0.215244611208064	-0.215244611208064	-0.215244611208064	-0.215244611208064	-0.215244611208064	-0.215244611208064	-0.215244611208064	-0.215244611208064	-0.215244611208064	-0.215244611208064
-1.98509971653157	-0.779460058186126	-0.634783299184673	-0.503885279135739	-0.400544736991843	-0.366097889610545	-0.434991584373142	-0.745013210804828	-0.366097889610545	-0.434991584373142	-0.538332126517037	-0.641672668660932	-0.813906905567425	-0.676119516042231	-0.366097889610544	-0.538332126517037	-0.676119516042231	-0.46943843175444	-0.0560762631788579	0.012817431583739	-0.159416805322753	-0.124969957941455	-0.0216294157975595	0.116157973727634	0.0472642789650374	-0.262757347466649	-0.0560762631788579	0.150604821108933	0.150604821108933	-0.0905231105601566	-0.0216294157975595	-0.0216294157975595	0.21949851587153	0.185051668490231	-0.0216294157975595	0.185051668490231	0.357285905396724	0.357285905396724	0.391732752778022	0.253945363252828	0.012817431583739	0.0817111263463359	0.012817431583739	-0.366097889610545	-0.676119516042231	-0.503885279135738	-0.538332126517037	-0.538332126517037	-0.503885279135738	-0.71056636342353
-0.292609919811064	-0.85181998878332	-0.460372940502741	-0.0529484616800972	0.306543725516353	0.426374454581836	0.666035912712803	0.54620518364732	0.426374454581836	0.186712996450869	0.546205183647319	0.186712996450869	0.0668822673853861	-0.172779190745581	0.186712996450869	0.186712996450869	-0.0529484616800973	-0.532271377942031	-0.652102107007514	-0.532271377942031	-0.532271377942031	-1.01159429420396	-0.891763565138481	-0.771932836072997	-0.652102107007514	-0.412440648876547	-0.532271377942031	-0.412440648876548	-0.412440648876548	-0.172779190745581	-0.172779190745581	-0.172779190745581	-0.292609919811064	-0.172779190745581	-0.0529484616800976	0.0668822673853857	-0.0529484616800976	0.306543725516352	0.306543725516353	0.426374454581836	0.785866641778286	0.785866641778286	0.666035912712803	0.426374454581836	0.306543725516353	0.426374454581836	0.186712996450869	-0.0529484616800973	0.186712996450869	0.186712996450869
-0.164963766079548	-0.164963766079548	-0.164963766079548	-0.164963766079548	-0.164963766079548	-0.164963766079548	-0.164963766079548	-0.164963766079548	-0.164963766079548	-0.164963766079548	-0.164963766079548	-0.164963766079548	-0.164963766079548	-0.164963766079548	-0.164963766079548	-0.164963766079548	-0.164963766079548	-0.164963766079548	-0.164963766079548	-0.164963766079548	-0.164963766079548	-0.164963766079548	-0.164963766079548	-0.164963766079548	-0.164963766079548	-0.164963766079548	-0.164963766079548	-0.164963766079548	-0.164963766079548	-0.164963766079548	-0.164963766079548	-0.164963766079548	-0.164963766079548	-0.164963766079548	-0.164963766079548	-0.164963766079548	-0.164963766079548	-0.164963766079548	-0.164963766079548	-0.164963766079548	-0.164963766079548	-0.164963766079548	-0.164963766079548	-0.164963766079548	-0.164963766079548	-0.164963766079548	-0.164963766079548	-0.164963766079548	-0.164963766079548	-0.164963766079548
1.30022757770495	-0.600278496678908	-0.165877108248311	-0.0960625993933941	-0.386956386288883	-0.154241356772492	0.136652430122997	0.0202949153648014	0.369367459639388	0.194831187502095	0.369367459639388	0.543903731776681	0.543903731776681	0.427546217018486	0.427546217018486	0.136652430122997	0.253009944881193	0.0784736727438993	0.253009944881193	0.194831187502095	0.194831187502095	-0.0960625993933941	0.0202949153648015	0.194831187502095	0.369367459639388	0.253009944881193	0.194831187502095	0.31118870226029	0.485724974397584	0.543903731776681	0.253009944881193	-0.0378838420142963	0.194831187502095	0.427546217018486	0.427546217018486	0.427546217018486	0.136652430122997	0.31118870226029	0.427546217018485	-0.0378838420142968	-0.270598871530688	-0.0378838420142965	-0.0960625993933943	-0.0378838420142965	-0.270598871530688	-0.154241356772492	-0.0378838420142963	0.0784736727438992	-0.270598871530688	-0.270598871530688
-0.550408003862817	0.255785714690506	0.0542372850521754	-0.291274308613535	-0.11851851178068	-0.11851851178068	-0.46403010544639	-0.377652207029962	-0.291274308613535	-0.204896410197107	-0.11851851178068	-0.204896410197107	0.0542372850521754	0.399748878717886	0.313370980301458	0.313370980301458	0.57250467555074	0.745260472383596	0.745260472383596	0.57250467555074	0.399748878717886	0.313370980301458	0.486126777134313	0.399748878717885	0.22699308188503	0.313370980301458	-0.0321406133642521	-0.11851851178068	0.0542372850521754	-0.11851851178068	-0.11851851178068	0.140615183468603	-0.0321406133642521	0.22699308188503	0.140615183468603	0.0542372850521754	-0.0321406133642521	-0.0321406133642521	-0.377652207029962	-0.46403010544639	-0.377652207029962	-0.11851851178068	0.140615183468603	0.399748878717886	0.226993081885031	0.572504675550741	0.658882573967168	0.572504675550741	0.486126777134313	0.658882573967168
1.98180093219796	0.206437597103954	0.117669430349254	-0.110591569877118	-0.491026570254406	-0.300809070065762	-0.110591569877118	-0.110591569877118	-0.300809070065762	0.0796259303115252	0.0796259303115252	0.269843430500169	0.269843430500169	0.0796259303115252	0.0796259303115252	0.269843430500169	0.269843430500169	0.460060930688812	0.650278430877456	0.460060930688812	0.8404959310661	1.03071343125474	1.41114843163203	1.41114843163203	1.41114843163203	1.22093093144339	1.22093093144339	1.41114843163203	1.22093093144339	0.650278430877456	0.269843430500169	0.0796259303115249	-0.110591569877119	-0.110591569877119	-0.68124407044305	-0.68124407044305	-0.68124407044305	-0.68124407044305	-0.68124407044305	-0.68124407044305	-0.491026570254406	-0.491026570254406	-0.491026570254406	-0.300809070065762	-0.300809070065762	-0.110591569877119	-0.110591569877119	-0.300809070065762	-0.300809070065762	-0.300809070065762
0.838180213606625	0.0917534553356365	-0.206817247972759	-0.0148789387030762	-0.121511332741789	-0.121511332741789	-0.121511332741789	-0.228143726780502	-0.228143726780502	-0.441408514857927	-0.548040908896639	-0.548040908896639	-0.441408514857927	-0.548040908896639	-0.228143726780502	-0.121511332741789	-0.0148789387030762	0.0917534553356365	-0.121511332741789	-0.0148789387030762	-0.121511332741789	-0.121511332741789	-0.121511332741789	-0.334776120819214	-0.441408514857927	-0.441408514857927	-0.548040908896639	-0.334776120819214	-0.654673302935352	-0.441408514857927	-0.334776120819214	-0.121511332741789	-0.121511332741789	-0.121511332741789	-0.334776120819214	-0.121511332741789	-0.441408514857927	-0.441408514857927	-0.654673302935352	-0.548040908896639	-0.548040908896639	-0.548040908896639	-0.548040908896639	-0.654673302935352	-0.228143726780502	-0.228143726780502	-0.228143726780502	-0.334776120819214	-0.0148789387030762	-0.0148789387030762
-0.100168201202706	-0.100168201202706	-0.100168201202706	-0.100168201202706	-0.100168201202706	-0.100168201202706	-0.100168201202706	-0.100168201202706	-0.100168201202706	-0.100168201202706	-0.100168201202706	-0.100168201202706	1.33557601603608	1.33557601603608	1.33557601603608	1.33557601603608	1.33557601603608	1.33557601603608	1.33557601603608	-0.100168201202706	-0.100168201202706	-0.100168201202706	-0.100168201202706	-0.100168201202706	-0.100168201202706	-0.100168201202706	-0.100168201202706	-0.100168201202706	-0.100168201202706	-0.100168201202706	-0.100168201202706	-0.100168201202706	-0.100168201202706	-0.100168201202706	-0.100168201202706	-0.100168201202706	-0.100168201202706	-0.100168201202706	-0.100168201202706	-0.100168201202706	-0.100168201202706	-0.100168201202706	-0.100168201202706	-0.100168201202706	-0.100168201202706	-0.100168201202706	-0.100168201202706	-0.100168201202706	-0.100168201202706	-0.100168201202706
-0.122990420854141	-0.122990420854141	2.34501735761896	1.63987227805522	1.63987227805522	1.63987227805522	1.63987227805522	1.63987227805522	-0.122990420854141	-0.122990420854141	0.758440928600537	0.758440928600537	0.758440928600537	0.758440928600537	0.758440928600537	0.758440928600537	0.758440928600537	-0.122990420854141	-0.122990420854141	-0.122990420854141	-0.122990420854141	-0.122990420854141	-0.122990420854141	-0.122990420854141	-0.122990420854141	-0.122990420854141	-0.122990420854141	-0.122990420854141	-0.122990420854141	-0.122990420854141	-0.122990420854141	-0.122990420854141	-0.122990420854141	-0.122990420854141	-0.122990420854141	-0.122990420854141	-0.122990420854141	-0.122990420854141	-0.122990420854141	-0.122990420854141	-0.122990420854141	-0.122990420854141	-0.122990420854141	-0.122990420854141	-0.122990420854141	-0.122990420854141	-0.122990420854141	-0.122990420854141	-0.122990420854141	-0.122990420854141
-0.838305303153626	-1.09951637587541	-0.603215337704022	-0.782331501856101	-0.222593488880854	-0.0546720849882801	0.0572755176067693	0.0572755176067693	0.169223120201819	0.169223120201819	0.393118325391918	0.113249318904294	-0.0546720849882801	0.225196921499343	-0.0546720849882801	0.0572755176067693	0.337144524094393	0.0572755176067693	-0.222593488880854	-0.222593488880854	-0.278567290178379	-0.278567290178379	-0.110645886285805	-0.390514892773428	-0.110645886285805	-0.110645886285805	-0.166619687583329	-0.166619687583329	0.00130171630924458	-0.446488694070953	-0.614410097963527	-0.390514892773428	-0.05467208498828	0.00130171630924471	0.169223120201819	0.0572755176067695	0.281170722796868	0.505065927986967	0.449092126689442	0.0572755176067694	0.00130171630924471	-0.166619687583329	0.0572755176067694	-0.05467208498828	-0.166619687583329	-0.278567290178379	-0.222593488880854	-0.222593488880854	-0.16661968758333	-0.446488694070953
0.490197286111309	0.304600577784889	-0.177950863863803	0.0129486075576573	0.0924900539832658	0.0924900539832658	0.172031500408874	0.4106558396857	0.490197286111309	0.490197286111309	0.490197286111309	0.251572946834483	0.331114393260092	0.331114393260092	0.251572946834483	0.331114393260092	0.172031500408875	0.251572946834483	0.4106558396857	0.490197286111309	0.251572946834483	0.569738732536917	0.649280178962526	0.728821625388135	0.251572946834483	0.172031500408875	0.172031500408875	0.172031500408875	-0.14613428529356	-0.305217178144777	-0.305217178144777	-0.225675731719168	-0.225675731719168	-0.305217178144777	-0.225675731719168	-0.305217178144777	-0.543841517421603	-0.305217178144777	-0.14613428529356	-0.14613428529356	-0.0665928388679511	-0.14613428529356	0.172031500408875	0.331114393260092	0.490197286111309	0.808363071813743	0.569738732536917	0.569738732536917	0.490197286111309	0.0129486075576571
-0.17523857599998	0.403125583824514	-0.0364311776421012	-0.224812646842079	-0.17523857599998	-0.423108930210477	-0.373534859368378	-0.17523857599998	-0.0760904343157808	-0.274386717684179	-0.423108930210477	-0.720553355263074	-0.522257071894676	-0.770127426105174	-0.770127426105174	-0.770127426105174	-0.323960788526278	-0.12566450515788	0.122205849052617	0.0726317782105177	-0.0265163634736812	0.270928061578916	0.0230577073684182	-0.274386717684179	-0.12566450515788	-0.274386717684179	-0.17523857599998	0.122205849052617	-0.17523857599998	-0.274386717684179	0.0726317782105178	0.270928061578916	0.518798415789413	0.370076203263115	0.320502132421015	0.320502132421015	0.568372486631512	0.419650274105214	-0.12566450515788	-0.373534859368378	-0.373534859368378	-0.373534859368378	-0.323960788526278	-0.323960788526278	-0.720553355263074	-0.373534859368378	-0.224812646842079	-0.423108930210477	-0.522257071894676	-0.621405213578875
-0.458942269503561	-0.458942269503561	0.404442875000013	0.157761405141849	0.157761405141849	0.157761405141849	0.466113242464554	0.157761405141849	-0.150590432180856	-0.150590432180856	-0.150590432180856	0.157761405141849	0.157761405141849	-0.150590432180856	0.157761405141849	0.157761405141849	0.157761405141849	0.157761405141849	-0.150590432180856	-0.150590432180856	-0.150590432180856	-0.458942269503561	-0.458942269503561	-0.458942269503561	-0.458942269503561	-0.458942269503561	-0.458942269503561	-0.458942269503561	-0.458942269503561	-0.458942269503561	-0.458942269503561	0.157761405141849	0.157761405141849	0.157761405141849	0.466113242464554	0.466113242464554	0.774465079787259	0.774465079787259	0.466113242464554	0.466113242464554	0.774465079787259	0.774465079787259	1.08281691710996	0.774465079787259	0.774465079787259	0.774465079787259	0.774465079787259	0.466113242464554	0.157761405141849	-0.150590432180856
-0.605533144010925	-0.605533144010925	0.0123159283527645	0.277108387937203	0.277108387937203	0.497768770924235	0.718429153911267	0.277108387937203	0.277108387937203	0.497768770924235	0.277108387937203	0.497768770924235	0.497768770924235	0.277108387937203	0.277108387937203	0.277108387937203	0.277108387937203	0.277108387937203	0.0564480049501709	0.277108387937203	0.497768770924235	0.718429153911267	0.718429153911267	0.497768770924235	0.497768770924235	0.497768770924235	0.0564480049501709	-0.164212378036861	-0.384872761023893	-0.384872761023893	-0.605533144010925	-0.605533144010925	-0.605533144010925	-0.605533144010925	-0.605533144010925	-0.605533144010925	-0.384872761023893	-0.164212378036861	-0.164212378036861	0.0564480049501709	0.0564480049501709	0.0564480049501709	0.277108387937203	0.0564480049501709	-0.164212378036861	-0.164212378036861	-0.164212378036861	-0.164212378036861	-0.164212378036861	-0.384872761023893
-0.32051013770427	-0.32051013770427	0.322646871955632	0.138887726338517	0.138887726338517	0.138887726338517	0.138887726338517	0.138887726338517	-0.32051013770427	-0.32051013770427	-0.32051013770427	-0.32051013770427	0.138887726338517	0.138887726338517	0.138887726338517	0.138887726338517	0.138887726338517	0.138887726338517	0.138887726338517	-0.32051013770427	-0.32051013770427	-0.32051013770427	0.138887726338517	0.598285590381305	0.598285590381305	0.598285590381305	0.598285590381305	0.598285590381305	0.598285590381305	0.138887726338517	-0.32051013770427	-0.32051013770427	-0.32051013770427	-0.32051013770427	-0.32051013770427	-0.32051013770427	-0.32051013770427	-0.32051013770427	-0.32051013770427	-0.32051013770427	-0.32051013770427	-0.32051013770427	-0.32051013770427	-0.32051013770427	-0.32051013770427	-0.32051013770427	-0.32051013770427	-0.32051013770427	-0.32051013770427	-0.32051013770427
-0.740240182095326	-0.740240182095326	-0.438121816250319	-0.092843683856024	0.015055732517193	0.12295514889041	0.230854565263627	0.446653398010061	0.554552814383278	0.230854565263627	0.12295514889041	0.230854565263627	0.12295514889041	0.230854565263627	0.12295514889041	-0.200743100229241	-0.200743100229241	-0.200743100229241	-0.524441349348892	-0.524441349348892	-0.524441349348892	-0.524441349348892	-0.632340765722109	-0.524441349348892	-0.0928436838560241	0.230854565263627	0.12295514889041	0.0150557325171929	0.12295514889041	0.338753981636844	0.446653398010061	0.230854565263627	0.230854565263627	0.554552814383278	0.554552814383278	0.446653398010061	0.446653398010061	0.12295514889041	0.230854565263627	0.12295514889041	0.230854565263627	0.12295514889041	0.12295514889041	0.12295514889041	0.230854565263627	0.662452230756495	0.554552814383278	0.230854565263627	0.446653398010061	0.446653398010061
0.967474703624063	-0.0317749044817708	-0.231624826102938	-0.0113820553367538	-0.0113820553367538	-0.0113820553367538	0.172153586968399	0.172153586968399	0.416867776708604	0.172153586968399	0.110975039533348	-0.256096245076958	-0.439631887382111	-0.500810434817162	-0.439631887382111	-0.745524624557366	-0.317274792512009	-0.37845333994706	-0.0113820553367538	-0.0113820553367538	-0.133739150206856	-0.0725606027718049	0.294510681838501	-0.0725606027718049	0.23333213440345	0.539224871578706	1.02865325105911	1.27336744079932	1.33454598823437	1.15101034592922	1.27336744079932	1.27336744079932	0.600403419013757	0.172153586968399	-0.0113820553367538	-0.37845333994706	-0.317274792512009	-0.256096245076958	-0.623167529687264	-0.561988982252213	-0.256096245076958	-0.317274792512009	-0.194917697641907	-0.561988982252213	-0.500810434817162	-0.317274792512009	0.0497964920982971	-0.072560602771805	0.0497964920982972	0.172153586968399
-0.623801820091217	-0.623801820091217	-0.623801820091217	-0.187647701978659	0.0304293570776204	0.2485064161339	0.466583475190179	0.466583475190179	0.466583475190179	0.466583475190179	0.2485064161339	0.2485064161339	0.0304293570776203	-0.187647701978659	-0.187647701978659	-0.187647701978659	-0.187647701978659	-0.405724761034938	-0.623801820091217	-0.623801820091217	-0.623801820091217	-0.623801820091217	-0.405724761034938	-0.405724761034938	-0.405724761034938	-0.405724761034938	-0.405724761034938	-0.405724761034938	-0.405724761034938	-0.623801820091217	-0.623801820091217	-0.623801820091217	-0.623801820091217	-0.405724761034938	-0.187647701978659	-0.187647701978658	-0.187647701978658	-0.187647701978658	-0.187647701978658	-0.187647701978658	-0.187647701978658	-0.405724761034938	-0.187647701978659	0.0304293570776204	0.0304293570776204	0.0304293570776204	0.0304293570776204	-0.187647701978659	0.0304293570776206	-0.187647701978659
0.199231437466936	-0.296377344992137	-0.147694710254415	-0.154774835718116	-0.437979854266158	-0.402579226947653	-0.260976717673632	-0.296377344992137	-0.508781108903169	-0.65038361817719	-0.579582363540179	-0.367178599629148	-0.367178599629148	-0.614982990858685	-0.57958236354018	-0.65038361817719	-0.473380481584664	-0.260976717673632	-0.260976717673632	-0.296377344992137	-0.0131723264440955	-0.0485729537626006	0.0930295555114203	0.0930295555114203	-0.154774835718116	-0.154774835718116	0.0222283008744097	-0.260976717673632	-0.437979854266158	-0.367178599629148	-0.508781108903169	-0.473380481584664	-0.544181736221674	-0.508781108903169	-0.402579226947653	-0.402579226947653	-0.402579226947653	-0.579582363540179	-0.508781108903169	-0.473380481584664	-0.756585500132705	-0.614982990858685	-0.437979854266159	-0.331777972310643	-0.154774835718117	-0.119374208399612	-0.013172326444096	0.16383081014843	0.0930295555114201	0.0576289281929149
-0.875004751024729	-1.48893582342203	-1.33545305532271	-1.26967472613728	-1.13811806776643	-0.743448092653878	-0.414556446726751	-0.0856648007996236	-0.151443129985049	0.309005174312929	0.374783503498354	0.309005174312929	0.177448515942078	-0.0198864716141981	-0.0856648007996236	-0.0198864716141981	-0.217221459170474	0.111670186756653	0.309005174312929	0.309005174312929	0.703675149425482	0.637896820240056	0.506340161869205	0.506340161869205	0.44056183268378	0.0458918575712274	-0.0856648007996236	-0.2829997883559	-0.414556446726751	-0.348778117541325	-0.611891434283027	-0.809226421839303	-0.611891434283027	-0.611891434283027	-0.809226421839303	-0.611891434283027	-0.480334775912176	-0.217221459170474	-0.2829997883559	-0.217221459170474	-0.151443129985049	-0.0856648007996235	-0.2829997883559	-0.217221459170474	-0.151443129985049	-0.217221459170474	-0.2829997883559	-0.217221459170474	0.111670186756653	0.243226845127504
-0.532784202221277	-0.245386272349226	0.501848345318106	0.51416539945548	0.883677023576688	0.945262294263556	1.13001810632416	0.82209175288982	0.698921211516084	0.51416539945548	0.760506482202952	0.698921211516084	0.760506482202952	0.82209175288982	0.760506482202952	1.31477391838476	1.37635918907163	1.37635918907163	1.13001810632416	0.945262294263556	0.945262294263556	1.06843283563729	0.698921211516084	0.452580128768611	0.329409587394875	0.637335940829215	0.637335940829215	0.637335940829215	0.514165399455479	0.267824316708007	0.329409587394875	0.637335940829215	0.575750670142347	0.883677023576688	0.760506482202952	0.82209175288982	1.13001810632416	1.19160337701103	1.00684756495042	0.698921211516084	0.575750670142349	0.698921211516085	0.575750670142349	0.452580128768613	0.390994858081745	0.329409587394876	0.514165399455479	0.390994858081743	0.0830685046474033	0.206239046021139
1.95969736774486	-0.0759850177099613	0.163507027637665	0.0608675796315394	-0.144411316380712	-0.0417718683745862	0.00954785562847662	0.00954785562847662	-0.247050764386837	0.0608675796315394	0.0608675796315394	-0.0417718683745862	0.214826751640728	0.420105647652979	0.522745095659104	0.420105647652979	0.0608675796315394	-0.195731040383775	-0.2983704883899	-0.195731040383775	-0.2983704883899	-0.349690212392963	-0.144411316380712	-0.195731040383774	0.266146475643791	0.420105647652979	0.163507027637665	0.0608675796315394	0.00954785562847664	0.112187303634602	0.112187303634602	-0.195731040383775	-0.2983704883899	-0.2983704883899	-0.247050764386837	-0.401009936396026	-0.554969108405214	-0.452329660399088	-0.554969108405214	-0.503649384402151	-0.401009936396026	-0.401009936396026	-0.0417718683745862	-0.0417718683745862	0.214826751640728	0.214826751640728	0.112187303634602	-0.0930915923776488	-0.2983704883899	-0.760248004417465
-0.126942548888857	-0.748238601174156	0.059446266796733	0.272462056151693	0.272462056151693	0.671866661192242	0.671866661192242	0.938136397885942	0.538731792845393	0.671866661192242	0.405596924498543	0.538731792845393	0.272462056151693	0.805001529539092	0.671866661192242	0.538731792845392	0.671866661192242	0.538731792845393	0.405596924498543	0.272462056151693	-0.260077417235706	-0.393212285582556	-0.393212285582556	-0.659482022276256	-0.659482022276256	-0.526347153929406	-0.126942548888857	0.272462056151693	0.405596924498543	0.405596924498542	0.805001529539092	0.805001529539092	0.538731792845392	0.272462056151693	0.00619231945799318	-0.126942548888857	0.0061923194579933	-0.393212285582556	-0.126942548888856	0.272462056151693	0.139327187804843	0.272462056151693	0.538731792845392	0.805001529539092	0.805001529539092	0.405596924498542	0.139327187804843	0.405596924498542	0.272462056151692	0.139327187804843
0.189818084215655	-0.235770320617955	-0.0655349586845111	0.098620568894167	0.144219326554911	0.235416841876399	0.144219326554911	0.00742305357267917	0.0530218112334231	0.098620568894167	0.189818084215655	0.0530218112334231	-0.174971977070296	-0.0381757040880647	0.098620568894167	0.144219326554911	0.144219326554911	-0.0837744617488087	0.00742305357267914	0.189818084215655	0.144219326554911	0.00742305357267911	-0.129373219409553	-0.402965765374016	-0.539762038356248	-0.174971977070296	0.00742305357267914	0.00742305357267917	-0.0837744617488086	0.00742305357267918	0.326614357197887	0.235416841876399	-0.0381757040880647	-0.22057073473104	-0.0837744617488086	-0.0837744617488086	0.0530218112334231	0.00742305357267919	0.509009387840862	0.60020690316235	0.60020690316235	0.417811872519374	0.463410630180118	0.372213114858631	0.463410630180118	0.235416841876399	0.0986205688941671	-0.0381757040880647	0.189818084215655	0.189818084215655
1.1961093166172	0.00789511100077359	-0.229747730122511	-0.0769773322575424	-0.33159466203249	-0.33159466203249	0.432257327292354	0.432257327292354	0.686874657067302	0.432257327292354	0.432257327292354	0.432257327292354	0.432257327292354	-0.33159466203249	-0.33159466203249	-0.586211991807438	-0.586211991807438	-0.586211991807438	-0.586211991807438	0.177639997517406	0.432257327292354	0.432257327292354	0.432257327292354	0.686874657067301	0.94149198684225	1.1961093166172	0.686874657067301	0.432257327292353	0.432257327292353	0.432257327292353	0.177639997517405	-0.0769773322575425	-0.33159466203249	-0.33159466203249	-0.33159466203249	-0.33159466203249	-0.0769773322575425	-0.0769773322575425	-0.0769773322575425	0.177639997517405	-0.0769773322575425	-0.0769773322575425	-0.0769773322575425	-0.0769773322575425	-0.0769773322575425	-0.0769773322575425	-0.33159466203249	-0.33159466203249	-0.0769773322575425	-0.0769773322575425
0.95553718562414	0.0929335651828106	-0.375336971628197	-0.5760243445472	-0.892899143892994	-0.840086677335362	-0.892899143892994	-0.681649277662465	-0.523211877989567	-0.470399411431935	-0.259149545201405	0.00491278758675647	-0.0478996789708758	-0.100712145528508	-0.206337078643773	-0.36477447831667	-0.259149545201406	-0.36477447831667	-0.470399411431935	-0.5760243445472	-0.523211877989567	-0.5760243445472	-0.417586944874303	-0.417586944874303	-0.36477447831667	-0.417586944874303	-0.417586944874303	-0.470399411431935	-0.5760243445472	-0.470399411431935	-0.470399411431935	-0.523211877989567	-0.470399411431935	-0.470399411431935	-0.259149545201406	0.0577252541443889	-0.153524612086141	-0.0478996789708757	-0.100712145528508	-0.0478996789708757	0.216162653817286	0.00491278758675685	-0.15352461208614	-0.206337078643773	-0.100712145528508	-0.259149545201405	-0.470399411431935	-0.628836811104832	-0.628836811104832	-0.681649277662464
-0.0943867115381374	-0.0943867115381374	2.7466533057598	1.93492758653182	1.93492758653182	1.93492758653182	1.93492758653182	1.93492758653182	-0.0943867115381369	-0.0943867115381369	-0.0943867115381369	-0.0943867115381369	-0.0943867115381369	-0.0943867115381369	-0.0943867115381369	-0.0943867115381369	-0.0943867115381369	-0.0943867115381369	-0.0943867115381369	-0.0943867115381369	-0.0943867115381369	-0.0943867115381369	-0.0943867115381369	-0.0943867115381369	-0.0943867115381369	-0.0943867115381369	-0.0943867115381369	-0.0943867115381369	-0.0943867115381369	-0.0943867115381369	-0.0943867115381369	-0.0943867115381369	-0.0943867115381369	-0.0943867115381369	-0.0943867115381369	-0.0943867115381369	-0.0943867115381369	-0.0943867115381369	-0.0943867115381369	-0.0943867115381369	-0.0943867115381369	-0.0943867115381369	-0.0943867115381369	-0.0943867115381369	-0.0943867115381369	-0.0943867115381369	-0.0943867115381369	-0.0943867115381369	-0.0943867115381369	-0.0943867115381369
1.00466425711868	-0.349383241654704	-0.259113408403145	-0.0914694323645362	-0.478340146299788	-0.413861693977246	-0.349383241654704	-0.0914694323645361	-0.349383241654704	-0.413861693977246	-0.54281859862233	-0.413861693977246	-0.155947884687078	-0.284904789332162	0.0374874722805477	-0.0269909800419942	0.10196592460309	0.230922829248174	0.617793543183425	0.424358186215799	0.553315090860883	0.295401281570715	0.617793543183425	0.359879733893258	0.295401281570716	0.166444376925632	0.166444376925632	0.295401281570716	-0.0269909800419943	-0.22042633700962	-0.0269909800419943	0.0374874722805477	-0.22042633700962	-0.349383241654704	-0.22042633700962	-0.22042633700962	0.0374874722805477	0.0374874722805477	-0.22042633700962	-0.0914694323645362	0.166444376925632	-0.22042633700962	0.166444376925632	-0.0914694323645362	0.0374874722805477	0.359879733893258	0.617793543183425	0.295401281570716	0.359879733893258	0.230922829248174
2.3363746738358	0.849590790485746	0.254877237145724	0.849590790485746	0.424795395242873	0.212397697621436	0.212397697621436	0.424795395242873	0.424795395242873	0.212397697621436	-0.424795395242873	-0.424795395242873	-0.424795395242873	-0.424795395242873	-0.424795395242873	-0.424795395242873	-0.424795395242873	-0.212397697621437	-0.212397697621437	-6.34413156928661e-17	-6.34413156928661e-17	-0.212397697621437	-0.212397697621437	-0.212397697621437	-0.424795395242873	-0.424795395242873	-0.63719309286431	-0.63719309286431	-0.424795395242873	-0.424795395242873	-0.424795395242873	-0.424795395242873	-0.424795395242873	0	0	-0.212397697621437	-0.212397697621437	-1.26882631385732e-16	0.212397697621436	0.212397697621437	-0.212397697621437	-0.212397697621437	-0.212397697621437	0	-0.212397697621437	-0.212397697621437	-0.212397697621437	-1.26882631385732e-16	-1.26882631385732e-16	-1.26882631385732e-16
0.456014359399518	0.262961866882985	0.340182863889598	0.125067229371176	-0.0404063356429953	0.125067229371176	0.0423304468640903	0.125067229371176	0.0423304468640902	0.0423304468640902	0.207804011878261	0.290540794385347	0.290540794385347	0.125067229371176	0.125067229371176	-0.0404063356429953	0.0423304468640902	-0.123143118150081	-0.205879900657166	-0.0404063356429953	-0.288616683164252	-0.288616683164252	-0.123143118150081	-0.288616683164252	-0.371353465671337	0.0423304468640902	-0.205879900657166	0.125067229371176	0.125067229371176	0.207804011878261	0.373277576892432	0.538751141906603	0.207804011878261	0.538751141906603	0.373277576892432	0.373277576892432	0.207804011878261	0.0423304468640904	-0.0404063356429951	0.125067229371176	-0.288616683164252	-0.205879900657166	-0.0404063356429952	-0.0404063356429952	-0.0404063356429952	0.0423304468640903	-0.371353465671337	-0.205879900657166	0.0423304468640902	-0.123143118150081
0.10157362295247	-0.612764239400178	-0.584190724906072	-0.306619441249043	-0.5107159733498	-0.286209788038968	-0.408667707299422	-0.327029094459119	-0.0821132559382111	-0.102522909148287	-0.490306320139724	0.0607543165323185	0.0403446633222428	-0.000474643097908408	-0.102522909148287	-0.531125626559875	-0.571944932980027	-0.408667707299421	-0.69440285224048	-0.633173892610253	-0.490306320139724	-0.429077360509497	-0.143342215568438	-0.0412939495180594	-0.245390481618816	-0.510715973349799	-0.490306320139724	-0.327029094459119	-0.347438747669195	-0.388258054089346	-0.224980828408741	0.0607543165323184	0.264850848633075	0.387308767893529	0.326079808263302	0.0811639697423944	0.121983276162546	0.285260501843151	0.203621889002848	0.0403446633222431	-0.082113255938211	-0.082113255938211	0.183212235792773	0.203621889002848	-0.082113255938211	-0.102522909148287	-0.0617036027281355	-0.184161521988589	-0.000474643097908408	-0.000474643097908408
2.03230586370963	0.909729260003721	0.733324365135649	0.45153472787886	-0.0295695308522442	-0.132663300580338	-0.407580019855254	-0.167027890489702	-0.545038379492713	-0.37321542994589	-0.270121660217796	0.00479505905712044	0.039159648966485	0.176618008603943	0.245347188422672	0.210982598513308	0.314076368241402	0.210982598513308	0.245347188422672	0.245347188422673	0.245347188422673	0.0735242388758496	0.314076368241402	0.142253418694579	-0.0982987106709733	-0.270121660217796	-0.235757070308432	-0.201392480399067	-0.37321542994589	-0.201392480399067	-0.167027890489702	-0.132663300580338	0.039159648966485	0.107888828785214	0.279711778332037	0.107888828785214	0.00479505905712044	0.210982598513308	0.520263907697589	0.520263907697589	0.485899317788225	0.142253418694579	0.348440958150766	0.382805548060131	0.107888828785214	-0.407580019855255	-0.7512259189489	-0.613767559311442	-0.613767559311442	-0.716861329039536
-0.141843684236744	0.0863190356310434	0.217512599555021	0.432637449716077	0.127062378464577	-0.190735695636984	0.151508384164697	-0.00739065288608339	0.0292783556640967	-0.0562826642863235	-0.374080738387884	-0.00739065288608336	0.0537243613642168	-0.178512692786924	-0.154066687086804	-0.288519718437464	-0.337411729837704	-0.532979775438664	-0.545202778288724	-0.667432806789325	-0.814108840990045	-0.728547821039625	-0.973007878040825	-0.973007878040825	-0.875223855240345	-0.728547821039625	-0.606317792539025	-0.386303741237944	-0.484087764038424	-0.239627707037224	-0.337411729837704	-0.202958698487044	-0.581871786838905	-0.557425781138784	-0.777439832439865	-0.679655809639385	-0.520756772588604	-0.276296715587404	-0.117397678536623	0.175954389864817	0.114839375614517	0.139285381314637	0.151508384164697	-0.0318366585862032	-0.239627707037224	-0.288519718437464	-0.215181701337104	-0.178512692786924	-0.190735695636984	-0.447418755488244
0.824615964921334	-0.18231874275137	-0.0816252719840995	-0.110394835060462	-0.254242650442277	-0.326166558133185	-0.18231874275137	-0.110394835060462	-0.18231874275137	-0.110394835060462	-0.18231874275137	-0.254242650442277	-0.110394835060462	-0.398090465824092	-0.18231874275137	-0.110394835060462	-0.18231874275137	0.177300795703167	0.321148611084982	0.464996426466797	0.752692057230427	0.536920334157704	0.464996426466797	0.464996426466797	0.464996426466797	0.249224703394075	0.393072518775889	0.177300795703167	0.10537688801226	0.464996426466797	0.680768149539519	0.464996426466797	0.608844241848612	0.249224703394074	0.393072518775889	0.321148611084982	0.0334529803213521	-0.0384709273695553	-0.326166558133185	-0.254242650442277	-0.110394835060463	-0.110394835060463	-0.110394835060463	-0.0384709273695551	-0.326166558133185	-0.254242650442277	-0.326166558133185	-0.541938281205907	-0.613862188896814	-0.541938281205907
0.212575782756716	-0.656360534166109	-0.403579060152196	-0.329098804415954	-0.329098804415954	-0.329098804415954	-0.295244142717662	-0.193680157622786	-0.159825495924495	-0.159825495924495	-0.159825495924495	-0.26138948101937	-0.159825495924495	0.00944781256696484	0.111011797661841	0.212575782756716	0.449558414644759	0.517267738041343	0.686541046532803	1.02508766351572	0.788105031627678	0.449558414644759	0.517267738041343	0.517267738041343	0.2802851061533	0.2802851061533	-0.0921161725279108	0.00944781256696487	0.111011797661841	-0.26138948101937	-0.193680157622786	-0.26138948101937	-0.701500083097165	-0.599936098002289	-0.43066278951083	-0.464517451209122	-0.396808127812538	-0.836918729890332	-0.295244142717662	-0.0582615108296189	-0.024406849131327	-0.0582615108296189	0.00944781256696487	0.246430444455008	0.618831723136219	0.517267738041343	0.720395708231094	0.686541046532803	0.381849091248176	0.381849091248176
-0.519689442899421	0.157481649363461	1.1055211785315	1.0281301965586	1.0281301965586	1.0281301965586	0.786283377893281	0.399328468028777	0.109112285630398	-0.132734533034917	-0.229473260501043	-0.422950715433295	-0.519689442899421	-0.374581351700232	-0.326211987967169	-0.374581351700232	-0.18110389676798	0.157481649363461	0.399328468028777	0.350959104295713	0.30258974056265	0.254220376829587	0.30258974056265	0.350959104295713	0.592805922961029	0.689544650427155	0.786283377893281	0.834652741626344	0.737914014160218	0.592805922961029	0.592805922961029	0.302589740562651	0.109112285630398	0.205851013096525	0.350959104295714	0.641175286694092	0.641175286694092	0.254220376829588	0.157481649363461	0.350959104295713	0.109112285630398	-0.132734533034917	-0.326211987967169	-0.326211987967169	-0.132734533034917	-0.277842624234106	-0.568058806632484	-0.519689442899421	-0.616428170365548	-0.761536261564737
-0.831033603026984	-0.469296633379664	-0.613991421238592	-0.831033603026984	-0.598488408253707	-0.598488408253707	-0.598488408253707	-0.443458278404855	-0.443458278404855	-0.365943213480429	-0.210913083631577	-0.443458278404855	-0.443458278404855	-0.443458278404855	-0.288428148556003	-0.210913083631577	0.0216321111417004	-0.133398018707151	-0.210913083631577	-0.288428148556003	-0.288428148556003	-0.443458278404855	-0.598488408253707	-0.520973343329281	-0.133398018707152	-0.0558829537827259	-0.210913083631578	-0.288428148556004	-0.443458278404855	-0.443458278404855	-0.753518538102559	-0.986063732875836	-0.753518538102559	-0.598488408253707	-0.520973343329281	-0.210913083631577	-0.133398018707151	0.254177305914979	0.0991471760661266	0.0216321111417006	0.254177305914978	0.254177305914978	0.176662240990552	0.40920743576383	0.331692370839404	0.254177305914978	0.254177305914978	0.0216321111417001	0.176662240990552	0.176662240990552
-0.70396510284105	-0.28102399315012	-0.196435771211934	0.202337275068086	0.202337275068086	0.202337275068086	0.021076799486259	0.021076799486259	-0.160183676095568	-0.160183676095568	-0.160183676095568	-0.160183676095568	0.021076799486259	0.021076799486259	0.021076799486259	0.021076799486259	0.021076799486259	-0.522704627259223	-0.160183676095568	-0.160183676095568	0.0210767994862591	0.0210767994862591	0.0210767994862591	0.202337275068086	0.202337275068086	-0.160183676095568	-0.341444151677395	-0.522704627259223	-0.341444151677395	-0.160183676095568	-0.160183676095568	-0.160183676095568	-0.160183676095568	0.021076799486259	0.564858226231741	0.383597750649913	0.383597750649913	0.202337275068086	0.383597750649913	0.564858226231741	0.746118701813568	0.202337275068086	0.202337275068086	0.202337275068086	0.202337275068086	0.383597750649913	0.202337275068086	0.021076799486259	0.021076799486259	0.202337275068086
2.56267612566425	0.30391913056926	0.30391913056926	0.30391913056926	-0.0187604401585963	-0.0187604401585963	-0.0187604401585963	-0.0187604401585963	-0.180100225522524	-0.50277979625038	-0.180100225522524	-0.341440010886452	-0.341440010886452	-0.341440010886452	-0.180100225522524	-0.180100225522524	-0.180100225522524	-0.0187604401585963	0.30391913056926	0.30391913056926	0.30391913056926	0.465258915933188	0.626598701297116	0.787938486661044	0.465258915933188	0.30391913056926	0.626598701297116	0.949278272024972	1.1106180573889	1.1106180573889	0.949278272024971	0.949278272024971	0.949278272024971	0.626598701297115	0.626598701297115	0.303919130569259	0.142579345205331	0.303919130569259	0.303919130569259	0.142579345205331	0.303919130569259	-0.0187604401585969	-0.180100225522525	-0.341440010886453	-0.502779796250381	-0.502779796250381	-0.502779796250381	-0.502779796250381	-0.502779796250381	0.142579345205331
-0.454285337196876	-0.454285337196876	-0.454285337196876	-0.454285337196876	-0.254956056590083	-0.0556267759832909	-0.0556267759832909	-0.0556267759832909	-0.0556267759832909	-0.0556267759832909	-0.0556267759832909	-0.0556267759832909	-0.254956056590083	-0.254956056590083	-0.254956056590083	-0.0556267759832909	-0.0556267759832909	0.741690346443879	0.941019627050671	0.941019627050671	0.941019627050671	0.941019627050671	0.741690346443879	0.741690346443879	-0.055626775983291	-0.454285337196876	-0.454285337196876	-0.454285337196876	-0.454285337196876	-0.254956056590083	-0.254956056590083	-0.254956056590083	-0.254956056590083	-0.254956056590083	-0.0556267759832909	-0.0556267759832909	-0.254956056590083	-0.0556267759832909	-0.0556267759832909	-0.0556267759832909	-0.0556267759832909	-0.254956056590083	-0.254956056590083	-0.254956056590083	-0.454285337196876	-0.454285337196876	-0.454285337196876	0.143702504623501	0.143702504623501	0.542361065837086
-0.432319461009025	-0.432319461009025	-0.432319461009025	-0.432319461009025	0.0443404575393872	0.0443404575393872	0.0443404575393872	0.0443404575393872	0.0443404575393872	0.0443404575393872	0.0443404575393872	-0.193989501734819	-0.193989501734819	-0.193989501734819	-0.193989501734819	-0.193989501734819	-0.193989501734819	0.521000376087799	0.282670416813593	0.282670416813593	0.521000376087799	0.759330335362005	0.759330335362005	0.759330335362005	0.0443404575393872	0.0443404575393872	0.0443404575393872	-0.193989501734819	-0.432319461009025	-0.432319461009025	-0.432319461009025	-0.432319461009025	-0.432319461009025	-0.432319461009025	-0.193989501734819	-0.193989501734819	0.0443404575393872	0.0443404575393872	0.0443404575393872	0.0443404575393872	0.0443404575393872	-0.193989501734819	-0.193989501734819	-0.432319461009025	-0.432319461009025	-0.432319461009025	-0.432319461009024	-0.432319461009024	-0.432319461009024	-0.432319461009024
1.91523208730191	0.415141381400596	-0.0648876444878245	0.307992045264788	-0.0777455648241215	-0.0777455648241215	0.115123240220333	0.565150451990728	1.01517766376112	1.01517766376112	1.07946726544261	1.20804646880558	1.20804646880558	0.950888062079638	0.629440053672213	0.115123240220333	0.179412841901818	0.307992045264788	0.243702443583303	0.307992045264788	0.372281646946273	0.372281646946273	0.436571248627758	0.243702443583303	-0.142035166505606	-0.142035166505606	-0.463483174913031	-0.399193573231546	-0.399193573231546	-0.463483174913031	-0.399193573231546	-0.463483174913031	-0.399193573231547	-0.0777455648241217	-0.0134559631426368	-0.0134559631426368	0.243702443583303	0.436571248627758	0.372281646946273	0.307992045264788	0.565150451990728	0.629440053672213	0.436571248627758	0.372281646946273	0.0508336385388485	0.372281646946273	0.500860850309243	0.243702443583303	0.0508336385388485	0.243702443583303
-0.430198658080538	0.484923575716225	0.301899128956872	0.419557701873599	0.484923575716225	0.419557701873599	0.484923575716225	0.87711881877198	0.681021197244102	0.615655323401476	0.419557701873599	0.223460080345721	-0.168735162710035	-0.23410103655266	-0.757028027293668	-0.626296279608416	-0.757028027293668	-0.430198658080538	-0.430198658080538	-0.364832784237912	-0.56093040576579	-0.430198658080538	-0.364832784237912	-0.56093040576579	-0.56093040576579	-0.430198658080538	-0.299466910395286	-0.103369288867409	0.158094206503095	0.0927283326604692	0.484923575716225	0.354191828030973	0.419557701873599	0.223460080345721	0.158094206503095	-0.168735162710034	-0.0380034150247826	-0.299466910395286	-0.430198658080538	-0.103369288867409	0.354191828030973	0.484923575716225	0.615655323401477	0.550289449558851	1.20394818798511	1.13858231414248	0.746387071086728	0.550289449558851	0.288825954188347	0.288825954188347
0.383953258801555	-0.230313648028267	-0.195212681923706	-0.443426656520247	-0.405818478551074	-0.292993944643555	-0.330602122612728	-0.180169410736037	-0.0297366988593458	0.383953258801555	0.30873690286321	0.271128724894037	0.421561436770728	0.421561436770728	0.346345080832382	0.30873690286321	0.421561436770728	0.383953258801555	0.383953258801555	0.120696013017345	0.233520546924864	0.0454796570789999	0.120696013017346	-0.142561232766864	0.158304190986518	0.383953258801555	0.534385970678246	0.571994148647419	0.30873690286321	0.30873690286321	0.421561436770728	0.00787147910982698	-0.292993944643556	-0.405818478551074	-0.556251190427765	-0.255385766674383	-0.330602122612728	-0.593859368396938	-0.104953054797691	-0.104953054797691	-0.0673448768285186	-0.142561232766864	-0.368210300581901	-0.330602122612728	-0.104953054797691	-0.556251190427765	-0.556251190427765	-0.518643012458592	-0.556251190427765	-0.368210300581901
-1.13076172243477	-0.991726069471999	-0.58852267587996	-0.26675445045183	0.0311790916112529	0.0311790916112529	0.120559154230178	0.358905987880644	0.299319279468028	0.329112633674336	0.0311790916112529	-0.475307929895988	-0.415721221483372	-0.475307929895988	-0.505101284102296	-0.415721221483372	-0.385927867277063	-0.44551457568968	-0.117787679420289	-0.0879943252139804	0.00138573740494444	-0.0284076168013638	0.0609724458175611	0.150352508436486	0.209939216849103	0.0311790916112529	0.0609724458175612	0.418492696293261	0.269525925261719	0.150352508436486	0.0907658000238695	0.329112633674336	0.716426238356344	0.686632884150035	0.448286050499569	0.537666113118494	0.597252821531111	0.567459467324802	0.299319279468028	0.00138573740494454	-0.117787679420289	-0.236961096245522	0.00138573740494455	-0.0284076168013637	-0.147581033626597	-0.207167742039214	-0.147581033626597	-0.117787679420289	-0.236961096245522	-0.62427470092753
-0.979095900055831	0.15059405075128	0.235320797061813	-0.0713093324429739	0.0497288765720737	0.0900749462437563	-0.232693611129704	-0.252866645965545	-0.152001471786339	-0.131828436950498	-0.071309332442974	-0.0107902279354501	-0.434423959488117	-0.373904854980593	-0.555462168503164	-0.454596994323958	-0.394077889816434	-0.17217450662218	-0.131828436950498	0.231286190094645	0.332151364273852	0.433016538453058	0.170767085587121	0.170767085587121	-0.0511362976071326	-0.111655402114656	-0.192347541458022	-0.232693611129704	-0.131828436950498	0.00938280690039117	0.110247981079598	0.170767085587121	0.110247981079598	0.211113155258804	0.069901911407915	0.0295558417362324	-0.0914823672788152	-0.17217450662218	0.00938280690039117	-0.192347541458022	-0.0107902279354501	0.00938280690039114	-0.232693611129704	-0.293212715637228	-0.293212715637228	-0.575635203339006	-0.293212715637228	-0.515116098831482	-0.434423959488117	0.130421015915439
-0.879847006110501	-0.698615261198943	-0.281782247902358	-0.0798383035723353	-0.0332358548807916	0.176475164231155	0.28521421117809	0.215310538140774	0.269680061614242	0.28521421117809	0.215310538140774	0.215310538140774	0.00559951902882806	-0.0332358548807917	0.0832702668480675	0.00559951902882805	0.0366678181565238	-0.0643041540084874	0.137639790321535	-0.0254687800988677	0.0444348929384478	-0.141974901827727	-0.18857735051927	-0.0410029296627156	-0.0487700044446395	-0.26624809833851	-0.0332358548807916	0.0910373416299914	-0.0487700044446395	-0.0410029296627156	-0.382754220067369	-0.165276126173499	-0.173043200955423	-0.149741976609651	-0.211878574865042	-0.0410029296627156	0.238611762486546	0.440555706816569	0.432788632034645	0.494925230290036	0.463856931162341	0.401720332906949	0.572595978109276	0.331816659869634	0.122105640757687	-0.118673677481955	-0.157509051391575	-0.149741976609651	-0.149741976609651	-0.390521294849293
-0.145430480719321	0.103693115114507	0.452466149281865	0.113861425148541	0.190123750403794	0.357900865965351	0.479920586373756	0.3426484009143	0.312143470812199	0.3426484009143	0.525677981526908	0.357900865965351	0.0833564950464394	0.113861425148541	-0.191187875872472	-0.191187875872472	-0.252197736076675	-0.526742106995587	-0.343712526382979	-0.297955131229827	-0.221692805974574	0.0223466348422367	-0.0234107603109153	0.052851564944338	0.403658261118503	0.251133610607997	0.159618820301693	0.0375990998932873	-0.114925550617219	-0.206440340923523	-0.160682945770371	-0.419974851638232	-0.282702666178776	-0.145430480719321	-0.191187875872473	-0.00815829525986457	0.357900865965351	0.357900865965351	0.55618291162901	0.449415656271655	0.449415656271655	0.418910726169554	0.266386075659047	-0.0691681554640673	-0.252197736076675	-0.191187875872473	-0.221692805974574	-0.496237176893486	-0.267450201127726	-0.236945271025625
0.924352557857162	-0.0417242474032746	0.151491113648813	-0.0417242474032746	-0.248740705673368	-0.593768136123524	-0.455757163943462	-0.731779108303587	-0.593768136123524	-0.455757163943462	-0.386751677853431	-0.179735219583337	-0.0417242474032746	-0.179735219583337	-0.179735219583337	0.0962867247767878	0.0962867247767878	0.23429769695685	0.0272812386867565	0.0272812386867565	0.23429769695685	0.23429769695685	-0.248740705673368	-0.386751677853431	-0.524762650033493	-0.662773622213556	-0.524762650033493	-0.455757163943462	-0.386751677853431	-0.386751677853431	-0.0417242474032747	0.23429769695685	0.303303183046881	0.0962867247767878	-0.0417242474032746	-0.0417242474032746	0.0272812386867567	-0.386751677853431	-0.455757163943462	-0.455757163943462	-0.248740705673368	-0.0417242474032747	-0.0417242474032747	0.0962867247767876	0.303303183046881	-0.0417242474032748	0.165292210866819	0.0962867247767876	-0.248740705673369	-0.248740705673368
-0.155967127937919	-0.306919235684908	-0.367300078783703	-0.393177582968901	-0.457871343431897	-0.155967127937919	-0.0481441938329266	0.296889195303048	0.210630848019054	0.232195434840053	0.0812433270930639	0.210630848019054	-0.0265796070119282	0.0381141534510671	-0.13440254111692	-0.13440254111692	-0.13440254111692	0.253760021661051	0.102807913914062	0.447841303050037	0.232195434840053	0.145937087556059	0.189066261198056	0.167501674377058	0.167501674377058	0.361582955766043	-0.0265796070119282	0.167501674377058	0.0596787402720655	0.232195434840053	0.0812433270930639	-0.0265796070119282	-0.285354648863909	-0.242225475221912	-0.630388037999884	-0.4147421697899	-0.306919235684908	-0.285354648863909	-0.306919235684908	-0.0481441938329266	-0.155967127937919	0.189066261198056	0.0165495666300686	-0.350048409326905	-0.155967127937919	-0.155967127937919	-0.306919235684908	-0.13440254111692	-0.328483822505906	-0.4147421697899
-0.980465496250376	-1.01431731024113	-0.371132844416866	-0.501704126952618	-0.168021960472363	-0.0229427576548602	0.0931206045991418	-0.124498199627112	-0.342117003853366	-0.545227887797869	-0.342117003853366	-0.313101163289865	-0.385640764698616	-0.501704126952618	-0.269577402444614	-0.0954823590636114	-0.00843483737310992	0.0205810031903905	-0.153514040190612	-0.226053641599364	-0.139006119908862	-0.0809744387818611	0.0641047640356414	0.209183966853144	0.339755249388896	0.368771089952396	0.426802771079397	0.455818611642898	0.194676046571394	-0.197037801035863	-0.0229427576548602	-0.0809744387818611	-0.0954823590636114	-0.0374506779366104	0.194676046571394	0.310739408825396	0.862040379531905	0.789500778123154	0.862040379531905	0.789500778123154	0.55737405361515	0.484834452206398	0.528358213051649	-0.0374506779366105	-0.109990279345362	-0.269577402444614	-0.0954823590636115	-0.211545721317613	-0.0519585982183607	-0.0809744387818612
-1.28228621548534	-1.22202577038603	-0.667629675472366	-0.32672772891055	-0.300901823867988	-0.0168168683998078	-0.0168168683998078	-0.0942945835274933	-0.197598203697741	-0.249250013782864	-0.481683159165921	-0.0942945835274933	0.0348349416853159	-0.0942945835274933	-0.171772298655179	-0.0684686784849314	-0.0942945835274933	-0.0684686784849314	-0.171772298655179	-0.223424108740303	-0.120120488570055	-0.0168168683998078	-0.171772298655179	-0.223424108740303	-0.32672772891055	-0.481683159165921	-0.61081268437873	-0.559160874293607	-0.275075918825426	-0.378379538995674	-0.197598203697741	-0.197598203697741	-0.223424108740303	-0.352553633953112	-0.352553633953112	-0.894897639846911	-0.714116304548978	-0.894897639846911	-0.869071734804349	-0.636638589421292	-0.481683159165921	-0.404205444038236	0.0864867517704396	0.0606608467278778	-0.0684686784849313	0.112312656813002	-0.120120488570055	-0.0942945835274932	-0.197598203697741	-0.223424108740302
2.16162279685395	1.1500424768088	0.826336774394355	0.752635922505351	0.427485105347983	0.362454941916509	0.145687730478263	0.232394615053561	0.254071336197386	-0.0494027598161582	-0.157786365535281	-0.157786365535281	0.0156274036153155	0.0373041247591402	0.124011009334439	0.145687730478263	0.449161826491807	0.709282480217702	0.839342807080649	0.730959201361527	0.774312643649176	0.297424778485035	0.31910149962886	0.232394615053562	-0.0927562021038071	-0.222816528966754	-0.136109644391456	0.0806575670467891	0.167364451622087	-0.0277260386723336	-0.114432923247632	0.232394615053561	0.27574805734121	0.124011009334438	-0.00604931752850923	-0.136109644391457	0.0373041247591398	0.254071336197386	0.0806575670467889	0.0373041247591398	-0.0277260386723339	-0.0494027598161583	0.189041172765912	0.0156274036153154	-0.114432923247632	-0.179463086679106	-0.179463086679106	-0.0494027598161583	-0.114432923247632	-0.287846692398228
-0.681197036943627	0.402349306780118	0.369009419280926	0.176114355892743	0.24755697196244	-0.0739348003511982	0.0689504317881967	0.318999588032138	0.211835663927592	0.176114355892743	0.318999588032138	0.211835663927592	0.104671739823045	-0.0739348003511981	-0.181098724455744	-0.109656108386047	-0.0024921842815007	-0.0382134923163494	0.390442204101835	0.676212668380625	0.854819208554868	0.640491360345776	0.569048744276079	0.604770052310927	0.461884820171532	0.390442204101835	0.426163512136684	0.318999588032138	0.426163512136684	0.426163512136684	0.461884820171533	0.390442204101836	0.140393047857895	-0.28826264856029	-0.109656108386046	0.318999588032138	0.140393047857895	0.104671739823046	0.0689504317881973	0.28327827999729	0.354720896066987	-0.0382134923163489	-0.609754420873929	-0.359705264629988	-0.502590496769383	-0.216820032490593	-0.466869188734534	-0.252541340525442	-0.145377416420896	-0.109656108386047
0.343862292061122	-0.422823262830713	0.00652064790871487	-0.203770247147331	-0.0504331361689643	0.0152827685360501	0.212430482651093	-0.0723384377373024	-0.116149040873979	0.0809986732410646	0.146714577946079	0.0371880701043883	0.168619879514417	0.25624108578777	0.300051688924446	0.321956990492784	0.234335784219432	0.25624108578777	0.321956990492784	0.300051688924446	0.343862292061122	0.212430482651093	0.541010006176166	0.628631212449518	0.562915307744504	0.36576759362946	0.36576759362946	0.278146387356108	0.300051688924446	-0.225675548715669	-0.0723384377373024	-0.0504331361689642	0.278146387356108	0.234335784219432	-0.0285278346006261	0.36576759362946	0.562915307744504	0.760063021859547	0.60672591088118	0.212430482651094	0.562915307744504	0.803873624996223	0.562915307744504	0.628631212449518	0.60672591088118	0.8476842281329	0.869589529701238	0.562915307744504	0.431483498334475	0.234335784219431
0.32842873377139	0.32842873377139	-0.0300737099826925	-0.0172700512771895	0.174784829305355	0.123570194483343	0.097962877072337	0.533287273059437	0.584501907881449	0.533287273059437	0.648520201408964	0.418054344709911	0.405250686004408	0.571698249175946	0.494876296942928	0.238803122832869	0.520483614353934	0.469268979531923	0.302821416360384	0.277214098949378	0.277214098949378	0.379643368593402	0.635716542703461	0.45646532082642	0.341232392476893	0.648520201408964	0.507679955648432	0.366839709887899	0.418054344709911	0.238803122832869	0.507679955648431	0.597305566586952	0.482072638237425	0.699734836230975	0.917397034224526	0.584501907881449	0.904593375519023	0.494876296942928	0.405250686004408	0.225999464127366	0.225999464127366	0.0723555596613308	0.225999464127366	-0.0812883448047046	0.0723555596613308	0.187588488010858	0.392447027298905	0.225999464127367	0.213195805421864	0.213195805421864
-0.1816885178711	-0.259425893676645	0.121487247770526	0.168129673253853	0.251419718759794	0.168129673253853	0.376354787018706	-0.00677942230862326	-0.0400954405109997	0.00154958224197087	0.293064741512765	0.284735736962171	0.434657818872865	0.2430907142092	0.451315827974053	0.584579900783559	0.417999809771677	0.0598526140961297	0.1014976368491	0.193116686905636	0.1014976368491	-0.0484244450615938	0.159800668703259	0.126484650500883	0.34303876881633	0.293064741512765	0.0848396277479122	0.234761709658606	0.193116686905636	0.068181618646724	0.151471664152665	0.0348656004443474	-0.0400954405109997	-0.131714490567535	0.00987858679256488	0.0598526140961296	-0.148372499668723	-0.0650824541627821	-0.156701504219317	-0.115056481466347	0.109826641399694	0.0182075913431591	0.268077727860983	0.309722750613953	0.218103700557418	0.218103700557418	0.151471664152665	0.0431946049949414	0.118155645950288	-0.198346526972288
-0.039361602737436	1.08900434240241	0.383775626690007	0.299148180804518	0.456313437448997	0.383775626690007	0.0694451134010493	0.14198292416004	0.371685991563509	0.262879275425023	0.299148180804518	0.238700005172026	0.0815347485275476	0.0452658431480524	0.0452658431480524	0.117803653907043	0.274968910551522	0.178251829539535	0.28705854567802	0.347506721310512	0.540940883334486	0.540940883334486	0.468403072575495	0.28705854567802	0.262879275425023	0.129893289033541	0.347506721310512	0.21452073491903	0.202431099792531	0.299148180804518	0.456313437448997	0.468403072575495	0.504671977954991	0.299148180804518	0.335417086184013	0.407954896943003	0.299148180804518	0.371685991563509	0.383775626690007	0.299148180804518	0.516761613081489	0.347506721310512	0.383775626690007	0.468403072575496	0.480492707701994	0.516761613081489	0.540940883334486	0.504671977954991	0.553030518460985	0.432134167196001
-0.505051844370735	0.0417848648220392	0.479254232176259	0.354262984360768	0.198023924591403	0.198023924591403	0.0417848648220392	-0.192573724832007	-0.348812784601371	-0.426932314486053	-0.426932314486053	-0.0363346650626429	-0.270693254716689	-0.270693254716689	-0.270693254716689	-0.426932314486053	-0.505051844370735	-0.348812784601371	-0.348812784601371	-0.114454194947325	-0.0363346650626429	0.198023924591403	0.276143454476085	0.276143454476085	0.0417848648220392	-0.192573724832007	-0.114454194947325	-0.114454194947325	-0.583171374255418	-0.270693254716689	-0.114454194947325	0.119904394706721	0.276143454476085	0.198023924591403	0.276143454476085	0.354262984360768	0.0417848648220392	0.0417848648220392	-0.192573724832007	-0.348812784601371	-0.426932314486053	-0.348812784601371	-0.192573724832007	-0.0363346650626429	-0.270693254716689	-0.114454194947325	-0.114454194947325	-0.114454194947325	-0.426932314486053	-0.348812784601371
0.0994662934542847	0.672468290195716	0.486242641254751	0.40643164885148	0.252948971152882	0.0687697579145652	0.0585375794013254	-0.0847129197840324	0.0892341149410449	0.150627186020484	0.119930650480764	0.212020257099923	0.150627186020484	-0.0847129197840324	0.171091543046964	0.0380732223748456	-0.207499061942911	-0.156338169376711	-0.105177276810512	0.0585375794013254	0.191555900073443	0.0585375794013254	0.0483054008880856	0.150627186020484	0.252948971152882	0.0892341149410449	-0.125641633836992	-0.00285549167811367	0.017608865348366	0.171091543046964	0.109698471967525	-0.156338169376711	-0.0540163842443128	-0.0642485627575526	-0.105177276810512	-0.21773124045615	-0.350749561128268	-0.23819559748263	-0.166570347889951	0.017608865348366	0.119930650480764	-0.0233198487045933	0.0380732223748457	-0.0949450982972722	0.017608865348366	0.191555900073443	0.0585375794013254	-0.0847129197840324	-0.0335520272178332	-0.0130876701913535
0.619749879041052	0.170244545085975	0.224185185160585	0.491319783625316	0.606906869499478	0.452790755000595	0.388575707292727	0.337203669126432	0.581220850416331	0.388575707292727	0.36288968820958	0.22161658325227	0.208773573710696	0.298674640501712	0.324360659584859	0.337203669126432	-0.0095575884960551	0.0931864878365339	-0.0224005980376286	0.36288968820958	0.106029497378108	0.131715516461255	0.170244545085976	0.54269182179161	0.555534831333184	0.606906869499478	0.696807936290494	0.850924050789377	0.773865993539935	0.401418716834301	0.350046678668006	0.285831630960138	0.414261726375874	0.22161658325227	0.311517650043285	0.183087554627549	0.478476774083742	0.54269182179161	0.594063859957904	0.786709003081509	0.927982108038819	0.799552012623082	0.838081041247803	0.696807936290494	0.96651113666354	0.812395022164657	0.427104735917448	0.260145611876991	0.375732697751154	0.478476774083743
-0.858365180996947	-0.555436444357152	-0.458499248632418	-0.546781337596015	-0.287128134761905	-0.15730153334485	0.0374383687807323	0.167264970197787	-0.0794055724946172	0.0893690093475542	0.400952852748486	0.154282310056082	-0.0664229123529117	-0.118353552919734	-0.0015096116443842	0.128316989772671	0.154282310056082	-0.0794055724946172	0.0374383687807323	0.141299649914376	0.10235166948926	-0.0404575920695007	0.180247630339493	0.284108911473137	0.556744774448952	0.582710094732363	0.686571375866007	0.686571375866007	0.62165807515748	0.543762114307247	0.439900833173603	0.232178270906315	0.0504210289224378	-0.105370892778028	-0.0015096116443842	0.167264970197787	0.0374383687807323	0.0244557086390267	-0.105370892778028	0.284108911473137	0.258143591189726	0.128316989772671	0.232178270906315	0.297091571614842	0.258143591189726	0.323056891898253	0.219195610764609	0.219195610764609	0.297091571614842	0.0763863492058489
-0.0898807802532129	0.729940882056397	0.298455796630287	0.48337797609862	0.686792373513786	0.464885758151787	0.501870194045453	0.59433128377962	0.87171455298212	0.668300155566953	0.501870194045453	0.298455796630287	0.15051805305562	0.132025835108787	-0.0344041264127129	-0.200834087934213	0.00258030948095365	0.20599470689612	0.224486924842954	0.335440232523954	0.353932450470787	0.48337797609862	0.31694801457712	0.242979142789787	-0.0713885623063791	-0.0528963443595458	-0.0528963443595458	-0.200834087934212	-0.182341869987379	0.0765491812682875	-0.0344041264127125	0.0580569633214541	0.113533617161954	0.224486924842954	0.31694801457712	0.298455796630287	0.335440232523954	0.48337797609862	0.612823501726453	0.575839065832787	0.20599470689612	0.668300155566953	0.723776809407453	0.64980793762012	0.631315719673286	0.853222335035286	0.760761245301119	1.03814451450362	0.779253463247952	0.927191206822619
1.2001481762544	-0.0680442093962035	0.020729257599339	-0.131453828678734	-0.29450713540524	-0.212980482041987	0.0859505802899417	-0.0499271753154805	-0.430384891010663	-0.348858237647409	-0.185804930920903	-0.376033788768494	-0.457560442131747	-0.674964851100423	-0.539087095495	-0.403209339889578	-0.430384891010663	-0.511911544373916	-0.158629379799818	-0.022751624194396	-0.212980482041987	-0.077102726436565	0.194652784774279	0.0315994780477727	0.14030168253211	-0.077102726436565	-0.0227516241943961	0.140301682532111	-0.104278277557649	-0.321682686526325	-0.131453828678734	-0.131453828678734	0.221828335895364	0.221828335895364	0.249003887016448	0.575110500469462	0.656637153832715	0.656637153832715	0.819690460559222	0.629461602711631	0.38488164262187	0.412057193742955	0.412057193742955	0.602286051590546	0.38488164262187	0.303354989258617	0.520759398227293	0.683812704953799	0.547934949348377	0.221828335895364
0.00955209324812977	-0.168753647383631	0.0496708848902759	-0.0286562797443904	-0.105073025729431	0.0286562797443899	0.16238558521821	0.14328139872195	-0.0286562797443904	-0.0477604662406505	-2.73590673925485e-16	0.15283349197008	0.11462511897756	-0.0955209324813007	0.00955209324812976	0.17193767846634	0.14328139872195	-0.0382083729925204	-0.114625118977561	-0.267458610947641	-0.0764167459850406	-0.191041864962601	-0.152833491970081	-3.01346249541114e-16	0.229250237955121	0.219698144706991	0.257906517699511	0.191041864962601	0.200593958210731	-0.124177212225691	-0.162385585218211	-0.257906517699511	-0.286562797443902	-0.200593958210731	-0.105073025729431	0.12417721222569	0.382083729925201	0.343875356932681	0.458500475910242	0.506260942150892	0.391635823173331	0.200593958210731	0.181489771714471	0.0286562797443898	0.229250237955121	0.210146051458861	0.248354424451381	0.362979543428941	0.401187916421462	0.277010704195771
-1.16232233056496	-0.722800946770924	-0.19537528621808	-0.408857101203755	-0.408857101203755	-0.471645870317189	-0.408857101203755	-0.911167254111225	-0.597223408544056	-0.534434639430623	-0.597223408544056	-0.346068332090321	-0.534434639430623	-0.283279562976888	0.0306642825902814	-0.408857101203755	-0.408857101203755	-0.346068332090321	-0.283279562976887	-0.0949132556365857	-0.283279562976887	-0.157702024750019	-0.0321244865231518	-0.0949132556365857	-0.15770202475002	-0.408857101203755	-0.471645870317189	-0.471645870317189	-0.66001217765749	-0.722800946770924	-0.408857101203755	-0.471645870317189	-0.283279562976887	-0.471645870317188	-0.346068332090321	-0.283279562976887	-0.220490793863453	-0.471645870317188	0.0306642825902819	-0.15770202475002	0.0934530517037156	-0.094913255636586	-0.094913255636586	0.0306642825902816	0.0934530517037153	-0.283279562976887	-0.220490793863453	-0.220490793863453	0.0306642825902819	-0.220490793863453
-0.171329179476543	-0.648829948202833	-0.744330101948091	-0.375972366073524	-0.375972366073524	-0.171329179476543	-0.171329179476543	-0.273650772775034	0.13563560041893	-0.0690075861780518	-0.171329179476543	-0.171329179476543	-0.273650772775034	-0.273650772775034	-0.171329179476543	-0.375972366073524	-0.375972366073524	-0.478293959372015	-0.580615552670506	-0.478293959372015	-0.580615552670506	-0.682937145968997	-0.989901925864469	-0.682937145968997	-0.580615552670506	-0.375972366073524	-0.273650772775033	-0.273650772775033	0.13563560041893	0.340278787015912	0.442600380314403	0.647243566911384	0.340278787015912	0.13563560041893	0.442600380314403	0.13563560041893	0.340278787015912	-0.0690075861780519	-0.478293959372015	-0.375972366073524	-0.171329179476543	-0.375972366073524	-0.375972366073524	-0.682937145968997	-0.478293959372015	-0.0690075861780513	0.0333140071204396	-0.171329179476542	-0.375972366073524	-0.273650772775033
-0.798704795041229	0.340679770396732	0.11280285730914	0.340679770396732	0.340679770396732	0.0151413231287436	0.177910546762738	0.177910546762738	0.340679770396732	0.340679770396732	0.177910546762738	0.503448994030727	0.340679770396733	0.340679770396733	0.503448994030727	0.177910546762738	0.177910546762738	0.0151413231287438	-0.147627900505251	0.0151413231287438	0.0151413231287438	-0.147627900505251	-0.147627900505251	-0.147627900505251	-0.147627900505251	-0.310397124139245	-0.47316634777324	-0.635935571407234	-0.47316634777324	-0.147627900505251	-0.147627900505251	0.177910546762738	0.340679770396732	0.828987441298716	0.828987441298716	0.666218217664722	0.340679770396733	0.340679770396733	0.177910546762738	0.0151413231287438	-0.47316634777324	-0.47316634777324	-0.147627900505251	-0.147627900505251	-0.147627900505251	-0.310397124139245	0.0151413231287435	0.0151413231287435	0.0151413231287435	-0.147627900505251
-0.147180900318998	0.167013787596027	0.229852725179031	0.391438564678187	0.526093430927484	0.256783698428891	0.391438564678187	0.256783698428891	0.122128832179594	-0.0125260340697021	-0.281835766568295	-0.416490632817591	0.122128832179594	-0.147180900318998	-0.281835766568295	-0.0125260340697019	-0.147180900318998	0.122128832179594	0.526093430927484	0.122128832179594	0.391438564678187	0.930058029675373	0.930058029675373	1.06471289592467	0.795403163426076	0.526093430927484	0.391438564678187	0.122128832179594	-0.147180900318998	-0.416490632817591	-0.147180900318998	-0.0125260340697019	-0.281835766568295	0.122128832179594	0.256783698428891	0.122128832179594	0.122128832179594	-0.012526034069702	-0.012526034069702	0.122128832179594	-0.012526034069702	-0.012526034069702	0.122128832179594	0.122128832179594	-0.012526034069702	-0.012526034069702	-0.147180900318998	-0.147180900318998	-0.147180900318998	-0.281835766568295
-0.420215205291775	-0.420215205291775	-0.420215205291775	-0.0514549230969521	-0.0514549230969521	-0.0514549230969521	-0.0514549230969521	-0.0514549230969521	-0.0514549230969521	-0.0514549230969521	-0.420215205291775	-0.420215205291775	-0.420215205291775	-0.420215205291775	-0.420215205291775	-0.420215205291775	-0.420215205291775	-0.420215205291775	-0.420215205291775	-0.420215205291775	-0.420215205291775	-0.420215205291775	-0.0514549230969524	-0.0514549230969524	-0.0514549230969524	-0.0514549230969524	-0.0514549230969524	-0.0514549230969524	-0.0514549230969524	-0.420215205291775	-0.420215205291775	-0.0514549230969524	-0.0514549230969524	-0.0514549230969524	-0.0514549230969524	-0.0514549230969524	-0.0514549230969524	-0.0514549230969524	-0.420215205291775	-0.420215205291775	-0.420215205291775	-0.0514549230969524	-0.0514549230969524	-0.0514549230969524	-0.0514549230969524	-0.0514549230969524	-0.0514549230969524	-0.0514549230969524	-0.420215205291775	-0.420215205291775
1.63860067102279	0.328590572808024	0.4595915826295	1.91931712064024	1.63860067102279	1.63860067102279	2.20003357025769	2.48075001987515	2.48075001987515	1.63860067102279	0.796451322170441	0.796451322170441	0.796451322170441	0.235018422935539	-0.0456980266819116	-0.326414476299362	-0.326414476299362	-0.326414476299362	-0.326414476299362	-0.326414476299362	-0.326414476299362	-0.326414476299362	-0.326414476299362	-0.326414476299361	-0.326414476299361	-0.326414476299361	-0.326414476299361	-0.326414476299361	-0.326414476299361	-0.326414476299361	-0.326414476299361	-0.326414476299361	-0.326414476299361	-0.326414476299361	-0.326414476299361	-0.326414476299361	-0.326414476299361	-0.326414476299361	-0.326414476299361	-0.326414476299361	-0.326414476299361	-0.326414476299361	-0.326414476299361	-0.326414476299361	-0.326414476299361	-0.326414476299361	-0.326414476299361	-0.326414476299361	-0.326414476299361	-0.326414476299361
-0.142377707800714	-0.142377707800714	1.28614529379978	1.89836943734286	1.89836943734286	1.89836943734286	1.89836943734286	0.877995864771071	0.877995864771071	-0.142377707800714	-0.142377707800714	-0.142377707800714	-0.142377707800714	0.877995864771071	0.87799586477107	0.87799586477107	0.87799586477107	0.87799586477107	0.87799586477107	0.877995864771069	-0.142377707800716	-0.142377707800716	-0.142377707800716	-0.142377707800716	-0.142377707800716	-0.142377707800716	-0.142377707800716	-0.142377707800716	-0.142377707800716	-0.142377707800716	0.877995864771069	0.877995864771069	0.877995864771069	0.877995864771069	0.877995864771069	0.877995864771069	0.877995864771069	-0.142377707800716	-0.142377707800716	-0.142377707800716	-0.142377707800716	-0.142377707800716	-0.142377707800716	-0.142377707800716	-0.142377707800716	-0.142377707800716	-0.142377707800716	-0.142377707800716	-0.142377707800716	-0.142377707800716
-0.642138618690438	-0.13879558685236	-0.0381269804847448	-0.2107017342578	0.005016707958519	0.00501670795851899	-0.2107017342578	-0.2107017342578	-0.426420176474119	-0.426420176474119	-0.2107017342578	-0.426420176474119	-0.2107017342578	0.220735150174838	0.220735150174838	0.220735150174838	0.436453592391157	0.436453592391157	0.436453592391157	0.652172034607476	0.220735150174838	0.220735150174838	0.220735150174838	0.220735150174838	0.005016707958519	0.005016707958519	-0.426420176474119	-0.2107017342578	-0.2107017342578	-0.2107017342578	-0.426420176474119	-0.426420176474119	-0.426420176474119	-0.2107017342578	-0.426420176474119	-0.426420176474119	-0.426420176474119	-0.426420176474119	-0.426420176474119	-0.426420176474119	-0.642138618690438	-0.642138618690438	-0.2107017342578	0.00501670795851908	0.220735150174838	0.220735150174838	0.652172034607476	0.652172034607476	0.867890476823795	0.436453592391157
-0.400059551548915	-0.0340476214084184	0.331964308732078	0.279676890140579	0.384251727323578	0.645688820281075	0.488826564506577	0.593401401689576	0.331964308732078	0.0705272157745807	0.279676890140579	0.279676890140579	0.331964308732078	0.436539145915077	-0.0340476214084182	-0.190909877182917	0.17510205295758	0.0705272157745808	0.436539145915077	0.331964308732078	0.331964308732078	0.436539145915077	0.541113983098076	0.645688820281075	0.541113983098076	0.0705272157745807	-0.0340476214084183	0.227389471549079	0.227389471549079	0.436539145915077	0.0705272157745804	0.279676890140578	0.175102052957579	-0.0863350399999182	-0.243197295774417	-0.138622458591418	-0.138622458591418	0.0705272157745804	-0.400059551548915	-0.190909877182917	0.0705272157745805	-0.138622458591417	-0.243197295774416	-0.400059551548915	-0.609209225914913	-0.243197295774416	0.0705272157745807	0.0182397971830812	0.0705272157745805	0.12281463436608
0.193900972764133	-0.166371822309966	0.73431016537528	0.116699659533969	0.193900972764133	0.425504912454624	0.657108852145116	0.425504912454624	-0.0377029669263591	0.0394983463038048	0.193900972764133	-0.0377029669263592	-0.269306906616851	-0.269306906616851	-0.578112159537507	-0.500910846307343	-0.423709533077179	-0.578112159537506	-0.423709533077179	-0.346508219847015	-0.500910846307343	-0.114904280156523	0.271102285994297	0.193900972764133	0.271102285994297	0.348303599224461	0.502706225684788	0.348303599224461	0.425504912454625	0.116699659533969	0.193900972764133	0.657108852145116	0.425504912454624	0.425504912454624	0.502706225684788	0.34830359922446	0.271102285994297	0.193900972764133	-0.037702966926359	-0.114904280156523	-0.269306906616851	-0.346508219847015	-0.346508219847015	-0.192105593386687	-0.346508219847015	-0.346508219847015	-0.192105593386687	0.0394983463038048	0.116699659533969	0.0394983463038048
2.44986199306598	0.465981283050215	0.0692051410470618	0.154228600047738	-0.440935612956993	-0.355912153956317	-0.525959071957668	-0.185865235954965	-0.185865235954965	-0.015818317953614	-0.440935612956993	-0.10084177695429	0.0692051410470618	0.239252059048413	-0.015818317953614	-0.10084177695429	-0.270888694955641	-0.185865235954965	-0.270888694955641	-0.440935612956993	-0.440935612956993	-0.355912153956317	-0.440935612956993	-0.270888694955641	-0.10084177695429	-0.10084177695429	-0.185865235954966	-0.355912153956317	-0.525959071957668	-0.525959071957669	-0.781029448959696	-0.781029448959696	-0.866052907960372	-0.610982530958344	-0.525959071957668	-0.185865235954966	0.0692051410470618	-0.0158183179536139	-0.10084177695429	-0.185865235954966	-0.10084177695429	-0.10084177695429	-0.270888694955641	-0.355912153956317	-0.270888694955641	-0.10084177695429	-0.0158183179536141	-0.0158183179536141	-0.270888694955641	-0.355912153956317
-0.176768180391569	0.492505056059528	-0.176768180391569	-0.176768180391569	-0.0333524868663336	0.110063206658901	0.110063206658901	0.110063206658901	0.110063206658901	0.253478900184136	0.396894593709371	0.110063206658901	-0.0333524868663336	-0.320183873916804	-0.176768180391569	-0.176768180391569	0.110063206658901	-0.176768180391569	0.110063206658901	-0.176768180391569	0.110063206658901	-0.0333524868663336	-0.0333524868663336	-0.463599567442039	-0.607015260967274	-0.750430954492509	-0.320183873916804	-0.320183873916804	-0.176768180391569	-0.0333524868663336	0.253478900184136	0.396894593709371	0.253478900184136	0.110063206658901	0.396894593709371	0.396894593709371	0.396894593709371	0.110063206658901	0.110063206658901	0.253478900184136	0.110063206658901	-0.320183873916804	-0.320183873916804	-0.176768180391569	-0.0333524868663337	-0.0333524868663337	-0.0333524868663337	0.110063206658901	0.110063206658901	0.540310287234606
-0.94205337590126	-0.758876330587126	-0.94205337590126	-0.706540031925945	-0.628035583934174	-0.628035583934174	-0.549531135942402	-0.47102668795063	-0.392522239958859	-0.549531135942402	-0.47102668795063	-0.314017791967087	0	-0.157008895983543	0	-0.0785044479917717	-0.157008895983543	-0.0785044479917717	-0.157008895983543	-0.235513343975315	-0.157008895983543	-1.26882631385732e-16	-0.0785044479917717	0.157008895983543	0	-0.157008895983543	-0.314017791967087	-0.157008895983543	-0.549531135942402	-0.157008895983543	-0.235513343975315	-0.078504447991772	0.0785044479917712	0.157008895983543	-0.078504447991772	0.235513343975315	0.314017791967086	-5.07530525542929e-16	0.0785044479917712	-2.53765262771464e-16	-0.314017791967087	-2.53765262771464e-16	-0.0785044479917717	-0.157008895983543	2.53765262771464e-16	-0.235513343975315	-0.157008895983543	0.157008895983543	0.314017791967087	0.392522239958859
-0.100168201202706	-0.100168201202706	1.90987370293159	1.33557601603608	1.33557601603608	1.33557601603608	1.33557601603608	-0.100168201202706	-0.100168201202706	-0.100168201202706	-0.100168201202706	-0.100168201202706	-0.100168201202706	-0.100168201202706	-0.100168201202706	-0.100168201202706	-0.100168201202706	-0.100168201202706	-0.100168201202706	-0.100168201202706	-0.100168201202706	-0.100168201202706	-0.100168201202706	-0.100168201202706	-0.100168201202706	-0.100168201202706	-0.100168201202706	-0.100168201202706	-0.100168201202706	-0.100168201202706	-0.100168201202706	-0.100168201202706	-0.100168201202706	-0.100168201202706	-0.100168201202706	-0.100168201202706	-0.100168201202706	-0.100168201202706	-0.100168201202706	-0.100168201202706	-0.100168201202706	-0.100168201202706	-0.100168201202706	-0.100168201202706	-0.100168201202706	-0.100168201202706	-0.100168201202706	-0.100168201202706	-0.100168201202706	-0.100168201202706
-0.731646651290904	-0.731646651290904	-0.200982453607622	-0.163077868058816	-0.163077868058816	0.0264450596852135	0.215967987429243	0.215967987429243	-0.163077868058816	-0.163077868058816	-0.352600795802845	-0.352600795802845	-0.542123723546875	-0.731646651290904	-0.542123723546875	-0.352600795802845	-0.163077868058816	0.0264450596852135	0.0264450596852136	0.215967987429243	0.215967987429243	0.215967987429243	0.0264450596852136	-0.163077868058816	-0.352600795802845	-0.352600795802845	-0.352600795802845	-0.163077868058816	-0.352600795802845	-0.352600795802845	-0.163077868058816	0.0264450596852136	0.0264450596852136	0.0264450596852136	-0.163077868058816	0.0264450596852136	0.215967987429243	0.0264450596852136	-0.163077868058816	0.0264450596852136	-0.163077868058816	0.0264450596852136	-0.163077868058816	-0.352600795802845	-0.163077868058816	-0.163077868058816	-0.352600795802845	-0.163077868058816	-0.352600795802845	-0.352600795802845
-0.0576390417704235	-0.0576390417704235	-0.0576390417704235	-0.0576390417704235	-0.0576390417704235	-0.0576390417704235	-0.0576390417704235	-0.0576390417704235	-0.0576390417704235	-0.0576390417704235	-0.0576390417704236	-0.0576390417704236	-0.0576390417704236	-0.0576390417704236	-0.0576390417704236	-0.0576390417704236	-0.0576390417704236	-0.0576390417704236	-0.0576390417704236	-0.0576390417704236	-0.0576390417704236	-0.0576390417704236	-0.0576390417704236	-0.0576390417704236	-0.0576390417704236	-0.0576390417704236	-0.0576390417704236	-0.0576390417704236	-0.0576390417704236	-0.0576390417704236	-0.0576390417704236	-0.0576390417704236	-0.0576390417704236	-0.0576390417704236	-0.0576390417704236	-0.0576390417704236	-0.0576390417704236	-0.0576390417704236	-0.0576390417704236	-0.0576390417704236	-0.0576390417704236	-0.0576390417704236	-0.0576390417704236	-0.0576390417704236	-0.0576390417704236	-0.0576390417704236	-0.0576390417704236	-0.0576390417704236	-0.0576390417704236	-0.0576390417704236
-0.0576390417704235	-0.0576390417704235	-0.0576390417704235	-0.0576390417704235	-0.0576390417704235	-0.0576390417704235	-0.0576390417704235	-0.0576390417704235	-0.0576390417704235	-0.0576390417704235	-0.0576390417704236	-0.0576390417704236	-0.0576390417704236	-0.0576390417704236	-0.0576390417704236	-0.0576390417704236	-0.0576390417704236	-0.0576390417704236	-0.0576390417704236	-0.0576390417704236	-0.0576390417704236	-0.0576390417704236	-0.0576390417704236	-0.0576390417704236	-0.0576390417704236	-0.0576390417704236	-0.0576390417704236	-0.0576390417704236	-0.0576390417704236	-0.0576390417704236	-0.0576390417704236	-0.0576390417704236	-0.0576390417704236	-0.0576390417704236	-0.0576390417704236	-0.0576390417704236	-0.0576390417704236	-0.0576390417704236	-0.0576390417704236	-0.0576390417704236	-0.0576390417704236	-0.0576390417704236	-0.0576390417704236	-0.0576390417704236	-0.0576390417704236	-0.0576390417704236	-0.0576390417704236	-0.0576390417704236	-0.0576390417704236	-0.0576390417704236
-1.54630781618053	-1.07473876585597	-0.414542095401589	-0.53580270834219	-0.333701686774522	-0.53580270834219	-0.333701686774522	-0.53580270834219	-0.53580270834219	-0.333701686774522	-0.232651175990688	-0.232651175990688	-0.232651175990688	-0.131600665206854	0.0705003563608144	0.272601377928482	0.171550867144649	0.0705003563608145	0.171550867144649	0.373651888712317	0.0705003563608145	-0.333701686774522	-0.737903729909858	-0.737903729909858	-0.53580270834219	-0.53580270834219	-0.53580270834219	-0.53580270834219	-0.434752197558356	-0.232651175990688	-0.131600665206854	-0.0305501544230198	-0.232651175990688	-0.434752197558356	0.171550867144649	0.373651888712317	0.272601377928483	0.171550867144649	-0.0305501544230195	-0.0305501544230195	0.0705003563608145	-0.434752197558356	-0.636853219126024	-0.636853219126024	-0.737903729909858	-0.434752197558356	-0.333701686774522	0.0705003563608143	0.171550867144648	0.272601377928482
0.61292431603824	-0.245169726415296	-0.0735509179245888	-0.122584863207648	-0.122584863207648	-0.122584863207648	0.122584863207648	0.245169726415296	0.367754589622944	0.490339452830592	0.367754589622944	0.367754589622944	0.735509179245888	0.61292431603824	0.367754589622944	0.245169726415296	0.245169726415296	0.367754589622944	0.245169726415296	-0.245169726415296	-0.367754589622944	-0.122584863207648	0.122584863207648	0	-0.122584863207648	0.245169726415296	0.245169726415296	0.245169726415296	0.245169726415296	-1.26882631385732e-16	0.122584863207648	0.245169726415296	-0.245169726415296	-0.122584863207648	-0.122584863207648	-0.367754589622944	-0.245169726415296	-0.122584863207648	-0.367754589622944	-0.367754589622944	-0.367754589622944	-0.122584863207648	-0.122584863207648	-0.245169726415296	-0.490339452830592	-0.367754589622944	-0.367754589622944	-0.490339452830592	-0.735509179245888	-0.61292431603824
0	0	0	0	0	0	0	0	0	0	0	0	0	0	0	0	0	0	0	0	0	0	0	0	0	0	0	0	0	0	0	0	0	0	0	0	0	0	0	0	0	0	0	0	0	0	0	0	0	0
0	0	0	0	0	0	0	0	0	0	0	0	0	0	0	0	0	0	0	0	0	0	0	0	0	0	0	0	0	0	0	0	0	0	0	0	0	0	0	0	0	0	0	0	0	0	0	0	0	0
-1.30756938397373	-0.391052853024746	-0.443425226221831	-0.521983786017458	-0.409757272023705	-0.409757272023705	-0.521983786017459	-0.465870529020582	-0.802550071001843	-0.690323557008089	-0.746436814004966	-0.690323557008089	-0.690323557008089	-0.634210300011212	-0.578097043014335	-0.185304244036198	-0.185304244036198	-0.0730777300424441	-0.185304244036198	-0.129190987039321	-0.0730777300424441	-0.0169644730455672	0.0952620409481863	0.319715068935693	0.20748855494194	0.431941582929447	0.263601811938817	0.319715068935693	0.151375297945063	-0.185304244036198	-0.409757272023705	-0.185304244036197	-0.409757272023705	-0.465870529020581	-0.0730777300424439	0.151375297945063	0.263601811938817	0.319715068935693	0.263601811938816	0.37582832593257	0.319715068935693	-0.297530758029951	-0.241417501033075	-0.241417501033075	-0.409757272023705	-0.241417501033075	-0.353644015026828	-0.185304244036198	-0.0730777300424447	-0.241417501033075
-0.238103014792057	-0.238103014792057	-0.238103014792057	-0.238103014792057	-0.238103014792057	-0.238103014792057	-0.238103014792057	-0.238103014792057	-0.238103014792057	-0.238103014792057	-0.238103014792057	-0.238103014792057	-0.238103014792057	-0.238103014792057	-0.238103014792057	-0.238103014792057	-0.238103014792057	-0.238103014792057	-0.238103014792057	-0.238103014792057	0.330698631655635	0.330698631655635	0.330698631655635	0.330698631655635	0.899500278103327	0.899500278103327	0.899500278103327	0.330698631655635	0.330698631655635	0.330698631655635	0.330698631655635	-0.238103014792057	-0.238103014792057	-0.238103014792057	-0.238103014792057	-0.238103014792057	-0.238103014792057	-0.238103014792057	0.330698631655635	0.330698631655635	0.330698631655635	0.330698631655635	0.330698631655635	0.330698631655635	0.330698631655635	-0.238103014792057	-0.238103014792057	-0.238103014792057	-0.238103014792057	-0.238103014792057
-0.465569193324315	0.221373587021856	0.35876214309109	0.12323890411526	0.12323890411526	-0.171165144604528	-0.171165144604528	-0.171165144604528	-0.171165144604528	-0.171165144604528	-0.171165144604528	-0.171165144604528	-0.171165144604528	-0.171165144604528	-0.171165144604528	-0.465569193324315	-0.171165144604527	-0.171165144604528	-0.171165144604528	0.12323890411526	0.417642952835047	0.417642952835047	0.417642952835047	0.12323890411526	0.12323890411526	0.12323890411526	-0.171165144604528	-0.465569193324315	-0.465569193324315	-0.465569193324315	-0.465569193324315	-0.171165144604527	-0.171165144604527	-0.171165144604527	-0.171165144604527	-0.171165144604527	0.417642952835047	0.417642952835047	0.12323890411526	0.12323890411526	0.12323890411526	0.12323890411526	0.12323890411526	-0.465569193324315	-0.465569193324315	-0.465569193324315	-0.465569193324315	-0.465569193324315	-0.465569193324315	-0.171165144604528
0.66126291590238	0.66126291590238	0.188483491468612	0.323563327021117	0.256023409244864	-0.149216097412651	-0.0816761796363985	-0.149216097412651	-0.351835850741409	-0.419375768517661	-0.621995521846419	-0.757075357398924	-0.757075357398924	-0.689535439622672	-0.554455604070167	-0.284295932965156	-0.621995521846419	-0.351835850741409	-0.0816761796363986	0.120943573692359	-0.0816761796363986	-0.014136261860146	-0.284295932965156	-0.216756015188904	-0.419375768517661	-0.621995521846419	-0.621995521846419	-0.351835850741409	-0.419375768517661	-0.284295932965156	-0.0816761796363983	-0.0816761796363983	-0.0816761796363983	-0.0141362618601457	-0.216756015188903	-0.0816761796363982	-0.284295932965156	-0.419375768517661	-0.284295932965156	-0.351835850741409	-0.351835850741409	-0.149216097412651	-0.0141362618601462	0.0534036559161064	0.0534036559161064	0.0534036559161064	0.188483491468612	-0.0816761796363988	-0.351835850741409	-0.486915686293914
-0.187262484346556	-0.916919543094949	-0.296711043158815	-0.578150194390338	-0.73450527840785	-0.421795110372825	-0.265440026355312	-0.499972652381581	-0.499972652381581	-0.0309074003290434	0.203625225697226	0.203625225697226	0.359980309714738	0.359980309714738	0.516335393732251	0.359980309714738	-0.0309074003290435	0.125447683688469	0.203625225697226	-0.1090849423378	-0.0309074003290435	-0.187262484346556	-0.0309074003290434	-0.187262484346556	-0.343617568364069	-0.187262484346556	0.0472701416797131	-0.0309074003290433	0.047270141679713	0.125447683688469	0.281802767705982	0.281802767705982	-0.0309074003290435	-0.187262484346556	-0.343617568364069	-0.343617568364069	-0.343617568364069	-0.421795110372825	-0.421795110372825	-0.343617568364069	-0.421795110372825	-0.343617568364069	-0.187262484346556	-0.265440026355312	-0.265440026355312	-0.187262484346556	-0.0309074003290435	0.125447683688469	0.203625225697226	0.516335393732251
-0.424693111591374	-0.218843471351433	-0.548202895735339	-0.601135660368467	-0.601135660368467	-0.601135660368467	-0.336471837202828	-0.424693111591374	-0.512914385979921	-0.0718080140371888	0.457519632294089	0.369298357905543	0.104634534739904	0.19285580912845	0.281077083516997	0.457519632294089	0.104634534739904	-0.512914385979921	-0.424693111591374	-0.248250562814282	-0.248250562814282	0.0164132603513574	0.104634534739904	-0.0718080140371889	0.19285580912845	0.19285580912845	0.104634534739904	0.104634534739904	0.19285580912845	-0.0718080140371889	0.19285580912845	-0.0718080140371888	-0.0718080140371887	-0.160029288425735	-0.160029288425735	-0.248250562814281	0.0164132603513576	0.104634534739904	0.104634534739904	0.281077083516997	0.457519632294089	0.369298357905543	0.281077083516997	0.19285580912845	0.281077083516997	0.810404729848275	0.545740906682636	0.369298357905543	0.457519632294089	0.281077083516997
1.21250032413386	0.0912634652573871	0.203387151145034	0.251440159382597	0.13130763878869	0.371572679976505	0.13130763878869	0.251440159382597	-0.108957402399126	0.251440159382597	0.13130763878869	0.011175118194782	-0.108957402399126	0.011175118194782	0.13130763878869	0.251440159382597	-0.229089922993033	-0.469354964180849	-0.469354964180849	-0.108957402399126	-0.229089922993033	-0.469354964180849	-0.469354964180849	-0.349222443586941	-0.108957402399126	-0.108957402399126	-0.469354964180849	-0.349222443586941	-0.469354964180848	0.13130763878869	0.13130763878869	0.0111751181947821	0.13130763878869	0.13130763878869	0.371572679976505	0.371572679976505	-0.108957402399126	0.011175118194782	0.251440159382597	0.371572679976505	0.61183772116432	0.251440159382597	0.731970241758228	0.972235282946043	1.09236780353995	0.852102762352135	0.491705200570413	0.13130763878869	0.371572679976505	0.011175118194782
-0.408141371429108	0.410862313905302	0.083260839771538	-0.0571397920000751	-0.0571397920000751	-0.408141371429108	-0.408141371429108	-0.408141371429108	-0.408141371429108	-0.408141371429108	-0.408141371429108	-0.057139792000075	-0.057139792000075	-0.057139792000075	-0.0571397920000749	-0.0571397920000749	-0.0571397920000749	-0.0571397920000749	-0.408141371429108	-0.408141371429108	-0.408141371429108	-0.408141371429108	-0.408141371429108	-0.408141371429108	-0.408141371429108	-0.408141371429108	-0.408141371429108	-0.408141371429108	-0.408141371429108	-0.408141371429108	-0.408141371429108	-0.408141371429108	-0.408141371429108	-0.408141371429108	-0.408141371429108	-0.0571397920000756	-0.0571397920000756	-0.0571397920000756	-0.0571397920000756	-0.0571397920000756	-0.0571397920000756	-0.0571397920000756	-0.408141371429108	-0.0571397920000756	-0.0571397920000756	0.293861787428957	0.293861787428957	0.293861787428957	0.293861787428957	0.293861787428957
0.0525766587006567	-0.60682226917008	0.448216015423099	0.264526314087679	0.335176199216687	0.688425624861724	0.829725395119739	0.547125854603709	0.0525766587006566	0.193876428958672	0.264526314087679	0.0525766587006567	-0.159372996686366	-0.159372996686366	-0.230022881815373	-0.0887231115573582	-0.0887231115573582	-0.0887231115573583	-0.230022881815373	-0.230022881815373	-0.0180732264283508	0.123226543829664	-0.0887231115573584	0.123226543829664	-0.0180732264283508	-0.0180732264283508	0.123226543829664	0.193876428958672	-0.0180732264283509	0.264526314087679	-0.159372996686366	-0.159372996686366	0.193876428958672	-0.0180732264283509	-0.300672766944381	-0.0180732264283509	-0.0180732264283508	0.0525766587006567	-0.0180732264283508	-0.300672766944381	-0.0180732264283507	0.193876428958672	0.123226543829664	-0.0887231115573583	-0.159372996686366	0.123226543829664	0.264526314087679	0.264526314087679	-0.0180732264283508	0.123226543829664
1.61793746422374	1.61793746422374	0.65118971885134	0.236869256548885	-0.108397795369829	-0.108397795369829	-0.281031321329185	-0.108397795369829	-0.108397795369829	-0.108397795369829	0.064235730589528	0.0642357305895279	-0.108397795369829	0.064235730589528	0.409502782508241	0.409502782508241	0.409502782508241	0.236869256548885	0.236869256548885	0.582136308467598	0.409502782508241	-0.108397795369829	-0.108397795369829	-0.108397795369829	-0.108397795369829	0.064235730589528	-0.281031321329185	-0.453664847288542	-0.281031321329185	-0.108397795369829	0.064235730589528	0.236869256548885	0.064235730589528	0.064235730589528	0.064235730589528	0.064235730589528	-0.108397795369829	-0.108397795369829	-0.108397795369829	-0.108397795369829	-0.108397795369829	-0.108397795369829	-0.108397795369829	-0.108397795369829	-0.281031321329185	-0.453664847288542	-0.453664847288542	-0.281031321329185	-0.281031321329185	-0.281031321329185
-0.568432806341859	1.15983259475814	0.468526434318138	0.172252365558139	0.419147422858138	0.172252365558139	-0.321537749041859	-0.321537749041859	-0.0746426917418603	0.172252365558139	0.172252365558139	-0.0746426917418603	0.172252365558139	0.419147422858138	0.419147422858138	0.419147422858138	0.172252365558139	0.172252365558139	0.419147422858138	0.172252365558139	-0.0746426917418602	0.172252365558139	0.172252365558139	0.419147422858138	0.419147422858138	0.172252365558139	0.172252365558139	0.172252365558139	0.172252365558139	-0.0746426917418602	-0.321537749041859	-0.321537749041859	-0.0746426917418602	-0.0746426917418602	0.172252365558139	0.419147422858138	0.419147422858138	0.419147422858138	0.666042480158137	0.419147422858138	0.419147422858138	0.172252365558139	-0.321537749041859	-0.321537749041859	-0.321537749041859	-0.568432806341859	-0.568432806341859	-0.568432806341859	-0.568432806341859	-0.321537749041859
0.510413030144562	0.273323026944696	0.225905026304723	0.103973024659077	-0.099246978083665	-0.200856979455036	0.00236302328770613	0.103973024659077	0.00236302328770613	0.205583026030448	0.408803028773191	0.408803028773191	0.103973024659077	-0.099246978083665	-0.302466980826407	-0.302466980826407	-0.607296984940521	-0.708906986311892	-0.607296984940521	-0.505686983569149	-0.302466980826407	-0.404076982197778	-0.404076982197778	-0.404076982197778	-0.404076982197778	-0.404076982197778	-0.404076982197778	-0.708906986311892	-0.404076982197778	-0.404076982197778	-0.200856979455036	-0.200856979455036	-0.200856979455036	-0.200856979455036	0.103973024659077	-0.0992469780836649	0.00236302328770626	-0.0992469780836649	-0.200856979455036	-0.200856979455036	0.00236302328770626	-0.200856979455036	-0.0992469780836649	0.00236302328770613	0.30719302740182	0.30719302740182	0.510413030144562	0.510413030144562	1.01846303700142	1.22168303974416
0.448822662104303	0.172553497905131	-0.0484618334542069	-0.26158376012214	-0.379984830493214	-0.498385900864288	-0.498385900864288	-0.498385900864288	-0.024781619379992	0.0936194509910819	0.212020521362156	0.33042159173323	0.448822662104304	0.448822662104304	0.33042159173323	-0.0247816193799921	-0.143182689751066	0.0936194509910818	-0.0247816193799921	-0.143182689751066	-0.379984830493214	-0.26158376012214	-0.0247816193799921	-0.0247816193799921	-0.26158376012214	-0.143182689751066	0.212020521362156	0.448822662104303	0.685624802846451	0.448822662104304	0.567223732475377	0.567223732475377	0.804025873217525	0.685624802846451	0.685624802846452	0.567223732475378	0.448822662104304	0.33042159173323	0.33042159173323	-0.143182689751066	-0.26158376012214	-0.379984830493214	-0.498385900864288	-0.26158376012214	-0.26158376012214	-0.379984830493214	-0.143182689751066	-0.024781619379992	0.33042159173323	0.33042159173323
-0.614416737148863	-0.614416737148863	-0.00805792442162447	0.0352534193446069	0.0352534193446069	0.0352534193446069	0.0352534193446069	0.0352534193446069	-0.397860018317707	-0.397860018317707	-0.614416737148863	-0.614416737148863	-0.614416737148863	-0.614416737148863	-0.614416737148863	-0.614416737148863	-0.397860018317706	-0.397860018317706	-0.397860018317706	-0.397860018317707	-0.397860018317707	-0.397860018317707	-0.397860018317707	-0.614416737148863	-0.614416737148863	-0.614416737148863	-0.614416737148863	-0.614416737148863	-0.614416737148863	-0.397860018317706	-0.397860018317706	-0.397860018317706	-0.397860018317706	-0.397860018317706	-0.18130329948655	0.0352534193446071	-0.18130329948655	-0.18130329948655	-0.18130329948655	-0.18130329948655	-0.18130329948655	-0.397860018317707	-0.614416737148864	-0.614416737148864	-0.614416737148864	-0.614416737148865	-0.614416737148865	-0.614416737148865	-0.397860018317708	-0.181303299486551
-0.640690045675532	0.296290847094648	0.108894668540612	0.101593518726819	0.223279348956712	0.320628013140627	0.138099267795787	0.125930684772797	0.125930684772797	-0.0809352266180218	-0.0931038096410112	-0.153946724755958	-0.348644053123788	-0.31213830405482	-0.226958222893894	-0.0809352266180218	0.211110765933723	0.0894249357038292	0.27195368104867	0.393639511278563	0.539662507554435	0.563999673600414	0.588336839646393	0.722191252899276	0.770865584991233	0.563999673600414	0.308459430117638	0.344965179186606	0.235447931979702	0.0894249357038293	-0.00792372848008555	0.0529191866348612	0.00424485454290378	0.138099267795787	0.0285820205888826	0.25978509802568	0.308459430117638	0.0772563526808399	0.125930684772797	0.490988175462478	0.442313843370521	0.539662507554435	0.308459430117638	0.308459430117638	0.25978509802568	0.0894249357038291	-0.166115307778947	-0.00792372848008555	-0.190452473824926	-0.324306887077809
-0.0496880234776195	-0.403488121831167	-0.290915363264129	-0.0841490720185495	-0.201316637057711	-0.208208846765897	-0.118610120559479	-0.187532217641339	-0.146178959392223	-0.290915363264129	-0.428759557427849	-0.346053040929617	-0.297807572972315	-0.277130943847757	-0.373621879762361	-0.332268621513245	-0.139286749684037	-0.0772568623103635	-0.118610120559479	-0.256454314723199	-0.263346524431385	-0.132394539975851	-0.242669895306827	-0.332268621513245	-0.470112815676965	-0.373621879762361	-0.0772568623103636	-0.159963378808595	-0.0634724428939917	-0.0841490720185496	0.0330184930206121	0.143293848351588	0.0468029124369841	-0.373621879762361	-0.290915363264129	-0.249562105015013	-0.132394539975851	-0.352945250637803	-0.359837460345989	-0.304699782680501	-0.352945250637803	-0.346053040929617	-0.47700502538515	-0.621741429257056	-0.483897235093336	-0.532142703050638	-0.463220605968778	-0.104825701143107	-0.0496880234776196	-0.0772568623103635
1.58090692650978	0.584564830866052	0.205954834521437	0.470697162792484	0.257195285154543	0.385296411737307	0.0863937830441901	0.299895660682131	0.427996787264896	0.0436934075166019	0.000993031989013777	-0.127108094593751	-0.639512600924809	-0.426010723286868	-0.682212976452397	-0.895714854090338	-0.596812225397221	-0.767613727507574	-0.810314103035162	-0.468711098814456	-0.426010723286868	-0.127108094593751	0.0436934075166019	-0.212508845648927	0.0863937830441901	0.08639378304419	-0.127108094593751	-0.0844077190661627	-0.255209221176516	-0.255209221176516	-0.0844077190661627	-0.255209221176516	-0.127108094593751	0.00099303198901365	-0.0417073435385746	-0.127108094593751	-0.38331034775928	-0.255209221176516	-0.38331034775928	-0.639512600924809	-0.639512600924809	-0.767613727507574	-0.810314103035162	-0.724913351979986	-0.895714854090338	-0.682212976452398	-0.340609972231692	-0.212508845648927	0.257195285154543	0.342596036209719
-0.202342095408089	1.01749995044268	0.529563132102372	0.283105249369258	0.395131559702492	-0.0529736816304439	-0.426394716074557	-0.202342095408089	-0.463736819518968	-0.426394716074557	-0.0529736816304439	-0.127657888519267	-0.0903157850748552	0.35778945625808	0.208421042480435	0.469815766591314	0.171078939036024	-0.0156315781860327	0.0590526287027899	0.0217105252583786	-0.239684198852501	-0.314368405741323	-0.277026302296912	-0.0156315781860326	0.0963947321472013	-0.0903157850748552	0.133736835591613	0.208421042480435	0.0963947321472014	0.208421042480435	0.432473663146903	0.208421042480435	0.283105249369258	0.320447352813669	0.245763145924847	0.0963947321472014	-0.0903157850748551	-0.351710509185734	-0.50107892296338	-0.463736819518968	-0.389052612630146	-0.389052612630146	0.0217105252583787	-0.0903157850748552	-0.389052612630146	-0.202342095408089	-0.314368405741323	-0.725131543629847	-0.575763129852202	-0.650447336741025
0.126713736601245	0.0430715552043702	0.478010898468117	0.422448592254479	0.691298461030146	0.709221785615191	0.691298461030146	0.377640280791868	0.144637061186289	0.037097113676022	-0.222791092807123	-0.536449273045402	-0.814260804113592	-0.733605843480891	-0.554372597630446	-0.455794312412702	-0.267599404269734	0.0102121267984553	0.288023657866645	0.38660194308439	0.368678618499345	0.126713736601245	0.296985320159167	0.2701003332816	0.135675398893767	0.0639821005535888	0.305946982451689	0.332831969329256	0.296985320159167	0.0998287497236778	0.180483710356378	0.135675398893767	-0.195906105929556	-0.41098600095009	-0.437870987827657	-0.402024338657568	-0.294484391147301	-0.437870987827657	-0.339292702609912	-0.348254364902435	-0.240714417392168	-0.186944443637034	-0.240714417392168	-0.231752755099645	-0.034596184664156	0.117752074308722	0.198407034941423	0.207368697233945	0.198407034941423	0.2701003332816
-0.256529983452732	-0.536296378450096	-0.42438982045115	0.46286931796906	0.342969434398761	0.342969434398761	0.342969434398761	0.46286931796906	0.582769201539359	0.223069550828463	-0.256529983452732	-0.0167302163121347	0.103169667258164	0.223069550828463	0.46286931796906	0.223069550828463	0.223069550828463	0.103169667258164	0.103169667258164	-0.136630099882433	-0.136630099882433	-0.256529983452732	-0.256529983452732	-0.256529983452732	-0.136630099882433	0.46286931796906	0.582769201539359	0.942468852250255	1.42206838653145	1.54196827010175	1.54196827010175	1.54196827010175	0.822568968679956	0.942468852250255	0.822568968679956	0.103169667258164	0.103169667258164	-0.0167302163121345	-0.0167302163121345	-0.136630099882433	-0.256529983452732	-0.616229634163628	-0.376429867023031	-0.256529983452732	-0.256529983452732	-0.376429867023031	-0.0167302163121345	0.223069550828463	0.702669085109657	0.46286931796906
1.08461262758593	1.37403496881232	1.34509273468968	0.929564944786084	0.588460042626411	0.495431432946501	0.526440969506471	0.30937421358668	0.216345603906769	0.37139328670662	0.37139328670662	0.433412359826561	-0.0627402251329626	-0.0317306885729925	-0.000721152013022268	0.0302883845469477	0.0612979211069179	0.247355140466739	0.40240282326659	0.526440969506471	0.650479115746352	0.46442189638653	0.278364677026709	0.123316994226858	-0.186778371372844	-0.093749761692933	-0.155768834812873	-0.403845127292635	-0.279806981052754	-0.403845127292635	-0.527883273532516	-0.589902346652456	-0.806969102572247	-0.868988175692188	-0.589902346652456	-0.465864200412576	-0.372835590732665	-0.186778371372844	0.0612979211069178	0.154326530786829	0.247355140466739	-0.0937497616929331	-0.217787907932814	-0.155768834812873	-0.0627402251329627	0.0612979211069181	0.34038375014665	0.588460042626411	0.805526798546203	1.02259355446599
0.92988600378394	-0.0239097082757331	-0.162643630029867	-0.296422768864211	-0.370744512661069	-0.222101025067353	-0.0362966655752094	-0.110618409372067	-0.0362966655752094	0.000864206323219453	0.558277284799652	0.483955541002794	0.558277284799652	0.521116412901223	0.595438156698081	0.669759900494938	0.706920772393367	0.632599028596509	0.669759900494938	0.521116412901223	0.409633797205936	0.260990309612221	0.409633797205936	0.260990309612221	-0.0362966655752093	-0.110618409372067	-0.0362966655752091	0.521116412901223	0.558277284799652	0.632599028596509	0.818403388088654	0.781242516190225	0.967046875682369	1.0042077475808	0.595438156698081	0.521116412901223	0.335312053409079	0.260990309612221	0.521116412901223	0.483955541002794	0.409633797205937	0.372472925307508	0.335312053409079	0.335312053409079	0.260990309612221	0.000864206323219564	0.186668565815364	0.29815118151065	0.63259902859651	0.706920772393367
-0.541343760205547	-0.824233468229626	-0.880811409834442	-0.359486090761496	-0.420105313909513	-0.177628421317445	-0.177628421317445	-0.117009198169428	-0.0563899750214112	-0.298866867613479	-0.541343760205547	-0.48072453705753	-0.662582206501581	-0.056389975021411	0.246706140718674	0.246706140718674	0.367944587014708	0.489183033310742	0.489183033310742	0.489183033310742	0.246706140718674	0.0648484712746228	0.246706140718674	0.12546769442264	0.12546769442264	0.428563810162725	0.367944587014708	0.186086917570657	0.974136818494878	0.73165992590281	1.03475604164289	0.974136818494878	0.671040702754793	0.73165992590281	0.610421479606776	-0.298866867613479	-0.177628421317445	-0.117009198169428	-0.177628421317445	0.00422924812660597	0.00422924812660597	-0.056389975021411	0.186086917570657	0.367944587014708	0.307325363866691	0.367944587014708	0.367944587014708	0.307325363866691	0.367944587014708	0.12546769442264
0.616007568714153	-0.345161639585828	-0.117976190351287	-0.120472733749469	-0.0955072997676511	0.204077908014161	0.21656062500507	0.341387794914158	0.229043341995979	0.303939643941432	0.0917334550959815	-0.0330937148131069	-0.407575224540372	-0.220334469676739	-0.295230771622192	-0.295230771622192	-0.619781413385822	-0.519919677458551	-0.445023375513098	-0.357644356576737	-0.64474684736764	-0.619781413385822	-0.744608583294911	-0.694677715331275	-0.582333262413096	-0.719643149313093	-0.769574017276728	-0.557367828431278	-0.619781413385822	-0.607298696394913	-0.519919677458551	-0.569850545422187	-0.64474684736764	-0.482471526485825	-0.669712281349457	-0.657229564358549	-0.64474684736764	-0.582333262413096	-0.445023375513099	-0.120472733749469	-0.270265337640375	-0.0330937148131069	0.00435443615961972	0.229043341995979	0.254008775977797	0.229043341995979	0.10421617208689	0.191595191023252	0.079250738105073	0.10421617208689
0.929665994011086	0.010419444957032	-0.076097877306879	-0.0552410228325433	0.338721783904909	0.47776748040048	0.547290328648265	0.651574601019944	0.639987459645313	0.431418914901956	0.651574601019944	0.199676087409337	0.10697895641229	0.246024652907861	0.0838046736630281	0.0490432495391353	0.0722175322883972	0.246024652907861	0.10697895641229	0.10697895641229	0.0490432495391356	0.0722175322883974	0.23443751153323	0.10697895641229	0.199676087409338	0.153327521910814	0.199676087409338	0.23443751153323	0.327134642530278	0.257611794282492	0.188088946034707	-0.113176729705698	0.188088946034706	0.385070349403432	0.222850370158599	0.10697895641229	0.257611794282492	0.825381721639408	0.790620297515515	0.674748883769205	0.500941763149741	0.454593197651217	0.779033156140884	0.512528904524372	0.211263228783968	0.188088946034706	0.188088946034706	0.477767480400479	0.535703187273634	0.199676087409337
-0.610846048002531	-0.777503342766874	-0.310862917426712	-0.325147828406513	-0.253723273507509	-0.182298718608505	0.014118807363757	-0.164442579883754	-0.27157941223226	-0.146586441159003	-0.343003967131264	-0.467996938204522	-0.360860105856015	-0.557277631828277	-0.450140799479771	-0.450140799479771	-0.218010996058007	-0.0751618862599984	-0.0930180249847496	-0.27157941223226	0.0855433622627611	-0.0215934700857453	-0.200154857333256	-0.325147828406513	-0.43228466075502	-0.307291689681762	-0.235867134782758	-0.343003967131264	-0.253723273507509	-0.0751618862599983	-0.235867134782758	-0.343003967131264	-0.27157941223226	-0.414428522030269	-0.664414464176784	-0.700126741626286	-0.557277631828277	-0.735839019075788	-0.467996938204522	-0.485853076929273	-0.343003967131265	-0.325147828406514	-0.467996938204522	-0.450140799479771	-0.218010996058007	-0.396572383305518	-0.450140799479771	-0.467996938204522	-0.717982880351037	-0.628702186727282
-0.125955941994929	-0.342106104711424	-0.0827259094516297	-0.0394958769083306	-0.0394958769083306	-0.0889016283863867	-0.0333201579735736	-0.243294601755312	-0.32975466684191	-0.366808980450452	-0.447093326602293	-0.484147640210836	-0.440917607667537	-0.434741888732779	-0.20624028814677	-0.150658817733957	-0.292700353233368	-0.119780223060172	-0.156834536668714	-0.410039012993751	-0.385336137254723	-0.484147640210836	-0.638540613579761	-0.731176397601116	-0.768230711209658	-0.712649240796845	-0.274173196429097	-0.366808980450453	-0.465620483406565	-0.39151185618948	-0.125955941994929	-0.175361693472985	-0.249470320690069	-0.43474188873278	-0.595310581036462	-0.410039012993752	-0.607662018905976	-0.749703554405387	-0.947326560317612	-0.879393652035285	-0.965853717121883	-0.749703554405387	-0.712649240796845	-0.638540613579761	-0.539729110623649	-0.410039012993751	-0.360633261515695	-0.292700353233367	-0.298876072168124	-0.28652463429861
-0.130038688515374	0.224184345359085	-0.271727902065157	-0.307150205452603	-0.231245269622362	-0.319801028090977	-0.50956336766658	-0.155340333792121	-0.0414829300467591	-0.142689511153747	-0.104737043238627	-0.0288321074083855	-0.0920862206002532	0.0597236510602292	-0.243896092260736	-0.307150205452603	-0.33245185072935	-0.357753496006098	-0.547515835581701	-0.50956336766658	-0.749928997795677	-0.68667488460381	-0.610769948773568	-0.572817480858448	-0.484261722389833	-0.33245185072935	-0.484261722389833	-0.218594446983989	-0.117387865877	-0.0035304621316387	0.122977764252097	0.13562858689047	-0.117387865877001	0.0976761189753496	0.148279409528844	0.122977764252097	-0.130038688515374	-0.319801028090977	-0.193292801707242	-0.167991156430494	-0.205943624345615	-0.142689511153747	-0.307150205452603	-0.130038688515374	-0.155340333792121	-0.319801028090977	-0.370404318644471	-0.256546914899109	-0.167991156430494	0.122977764252097
-0.77123153210667	-0.279266705286184	-0.140849482824827	0.068563148059051	0.372318670672184	0.443790558345862	0.347303509986397	0.408054614509023	0.508115257252173	0.3687450762885	0.293699594231138	0.0935783087448384	-0.0136295227656792	0.125740658197994	0.243669272859563	0.115019875046942	0.161476602034833	0.254390056010615	0.333009132451661	0.493820879717437	0.497394474101121	0.515262446019541	0.465232124647966	0.654632626983213	0.483100096566385	0.586734333693219	0.55099838985638	0.543851201089012	0.436643369578495	0.465232124647966	0.393760236974288	0.558145578623748	0.443790558345862	0.515262446019541	0.53313041793796	0.454511341496914	0.493820879717437	0.415201803276391	0.383039453823236	0.379465859439552	0.197212545871672	0.14003503573273	0.193638951487988	0.218654112173776	0.211506923406408	0.0900047143611548	0.10429909189589	0.172197385185885	0.190065357104304	0.26868443354535
-0.846434469741662	-0.44009192525643	-0.358823416359384	0.28551976132434	0.372593163714033	0.28551976132434	0.198446358934648	0.28551976132434	0.198446358934648	-0.323994055403507	-0.585214262572584	-0.498140860182892	-0.411067457793199	-0.498140860182892	-0.411067457793199	-0.411067457793199	0.111372956544955	0.546739968493418	0.459666566103725	0.546739968493418	0.63381337088311	0.372593163714033	0.546739968493418	0.111372956544955	-0.236920653013814	-0.411067457793199	-0.411067457793199	-0.323994055403507	0.024299554155263	-0.0627738482344294	-0.0627738482344294	0.198446358934648	0.546739968493418	0.459666566103725	0.546739968493418	0.372593163714033	0.807960175662495	0.807960175662495	0.807960175662495	0.807960175662495	0.98210698044188	0.895033578052188	0.98210698044188	0.459666566103725	0.546739968493418	0.459666566103725	0.28551976132434	0.111372956544955	0.28551976132434	0.372593163714033
1.07458740900608	0.373339040202114	0.338276621761916	0.191765801851086	-0.0148520211000836	0.17298236340098	0.135415486500767	-0.0524188980002964	-0.0899857749005091	0.022714855800129	-0.202686405601147	-0.127552651800722	-0.127552651800722	-0.484437982352742	-0.296603597851679	-0.277820159401573	-0.277820159401573	-0.146336090250828	-0.296603597851679	-0.465654543902636	-0.334170474751892	-0.371737351652104	-0.334170474751892	-0.221469844051253	-0.390520790102211	-0.146336090250828	-0.127552651800722	-0.127552651800722	-0.183902967151041	-0.24025328250136	-0.559571736153168	-0.615922051503487	-0.878890189804976	-0.897673628255082	-0.878890189804976	-0.80375643600455	-0.597138613053381	-0.390520790102211	-0.334170474751892	-0.259036720951466	-0.0524188980002965	0.304466432551724	0.37960018635215	0.398383624802256	0.511084255502894	0.680135201553851	0.811619270704596	0.73648551690417	0.605001447753426	0.548651132403107
-1.42798332125221	-0.447994767451674	-0.0755991170074701	-0.125998528345783	0.461994603934539	0.629992641728917	0.671992151177511	0.629992641728917	0.7559911700747	0.965988717317672	0.965988717317672	0.461994603934539	0.419995094485944	0.167998037794378	0.0419995094485944	0.0839990188971888	0.167998037794378	0.125998528345783	0.587993132280322	0.629992641728917	0.839990188971889	1.04998773621486	0.545993622831728	0.461994603934539	0.251997056691566	-0.335996075588756	-0.461994603934539	-0.671992151177512	-0.839990188971889	-0.419995094485945	-0.461994603934539	-0.335996075588756	-0.0839990188971892	-0.251997056691567	0.125998528345783	0.251997056691566	0.167998037794378	-0.0419995094485947	0.209997547242972	-0.0419995094485947	0.125998528345783	-0.125998528345784	-0.209997547242973	-0.293996566140161	-0.0839990188971892	-0.503994113383134	-0.419995094485945	-0.419995094485945	-0.335996075588756	-0.419995094485945
0.702275231385795	0.662734482293553	0.417581837921654	0.465030736832344	0.24473227760414	0.346408489555619	0.126110030327415	-0.026404287599803	0.0244338183759364	-0.00945825227455651	0.210840206953647	0.498922807482837	0.515868842808083	0.498922807482837	0.634491090084809	0.651437125410055	0.787005408012027	0.634491090084809	0.685329196060548	0.719221266711041	0.871735584638259	0.871735584638259	0.871735584638259	1.05814197321597	0.871735584638259	0.77005937268678	0.583652984109069	0.600599019434315	0.53281487813333	0.465030736832344	0.227786242278894	0.549760913458576	0.414192630856605	0.498922807482837	0.481976772157591	0.566706948783823	0.668383160735302	0.736167302036288	0.53281487813333	0.82089747866252	0.82089747866252	0.719221266711041	0.803951443337273	0.787005408012027	0.854789549313012	0.634491090084808	0.363354524880865	0.465030736832344	0.583652984109069	0.634491090084809
0.190673226366661	-0.138763828126618	-0.345838548093822	-0.474924087813637	-0.444669664441806	-0.51526331897608	-0.404330433279363	-0.18246466188593	-0.111871007351656	0.0696555328793343	0.0797403406699449	0.200758034157272	0.0797403406699449	-0.0513621606079928	-0.222803893048373	-0.0110229294455504	0.130164379622998	0.200758034157272	-0.0513621606079927	0.00914668613567082	0.251182073110325	0.231012457529104	-0.0715317761892139	-0.212719085257762	-0.404330433279363	-0.505178511185469	-0.404330433279363	-0.505178511185469	-0.474924087813637	-0.555602550138522	-0.434584856651195	-0.384160817698142	-0.404330433279363	-0.495093703394859	-0.374076009907531	-0.313567163163868	-0.162295046304709	-0.293397547582647	-0.162295046304709	0.16041880299483	0.140249187413609	0.0394011095075025	-0.0211077372361609	-0.132040622932877	-0.232888700838983	-0.253058316420204	-0.495093703394859	-0.404330433279363	-0.505178511185469	-0.817807552694398
0.139774738224889	0.139774738224889	-0.0846103082054659	-0.325022857952275	-0.421187877850998	-0.517352897749722	-0.677627930914261	-0.789820454129438	-0.645572924281353	-0.581462911015537	-0.533380401066175	-0.677627930914261	-0.693655434230715	-0.677627930914261	-1.01420550055979	-1.17448053372433	-1.15845303040788	-0.998177997243339	-0.821875460762346	-0.789820454129438	-0.821875460762346	-0.501325394433268	-0.244885341370005	-0.228857838053551	-0.341050361268729	-0.421187877850998	-0.597490414331991	-0.54940790438263	-0.437215381167452	-0.533380401066176	-0.453242884483906	-0.46927038780036	-0.292967851319367	0.107719731591981	0.011554711693258	-0.036527798256104	-0.00447279162319601	0.027582215009712	0.0756647249590736	0.011554711693258	-0.02050029493965	0.235939758123612	0.219912254807158	0.0756647249590731	0.0916922282755266	-0.164747824787736	-0.0685828048890121	-0.228857838053551	-0.116665314838374	-0.0685828048890116
0.360736707333369	-0.204985395932893	-0.414056608009555	-0.282289037373003	-0.308642551500314	-0.35080817410401	-0.387703093882245	-0.519470664518796	-0.250664820420231	-0.187416386514686	-0.213769900641996	-0.403515202358631	-0.482575744740562	-0.292830443023928	-0.134709358260066	-0.14525076391099	-0.234852711943845	-0.313913254325776	-0.113626546958217	0.0497652406311069	-0.145250763910989	-0.213769900641996	-0.234852711943845	-0.382432391056783	-0.176874980863762	-0.266476928896617	-0.271747631722079	-0.234852711943845	-0.203228494991072	-0.234852711943845	0.118284377362114	-0.0767316271799828	0.0128703208528724	-0.187416386514686	-0.166333575212838	-0.134709358260066	-0.192687089340148	-0.3244546599767	-0.0978144384818312	-0.255935523245693	-0.182145683689224	-0.0398367074017482	-0.155792169561914	-0.340266768453086	-0.303371848674851	-0.334996065627624	-0.298101145849389	-0.3244546599767	-0.334996065627624	-0.282289037373003
-0.351297646805653	0.0328643575122451	-0.201474465121673	-0.334833560906315	-0.194888830761938	-0.598258935295731	-0.548866677597716	-0.343065603855984	-0.343065603855984	-0.392457861554	-0.227817002560615	-0.4994744198997	-0.507706462849369	-0.664115278893085	-0.72173957954077	-0.697043450691762	-0.61472302119507	-0.474778291050692	0.0109122429797936	0.406050304563918	0.504834819959949	0.422514390463257	0.340193960966564	0.0356083718288018	0.0026802000301247	-0.334833560906315	-0.425386033352677	-0.540634634648046	-0.524170548748707	-0.647651192993746	-0.532402591698377	-0.622955064144739	-0.598258935295731	-0.565330763497054	-0.05494410061756	0.0850006295268173	0.315497832117556	0.595387292406311	0.850580623846058	0.768260194349365	0.760028151399696	0.455442562261934	0.430746433412926	0.134392887224833	-0.0137838858692139	-0.227817002560615	-0.079640229466568	-0.079640229466568	-0.0714081865168989	-0.17019270191293
-0.180437730698621	0.328400228801089	0.430167820701031	0.255709091729702	0.313096831522902	0.221276447853782	0.0605907764328208	0.117978516226021	0.117978516226021	-0.0197520592776597	0.209798899895142	0.232753995812422	0.117978516226021	0.186843803977862	0.00320303663962055	-0.318168306202301	-0.283735662326381	-0.249303018450461	-0.387033593954142	-0.318168306202301	-0.180437730698621	-0.0771397990708601	0.232753995812422	0.324574379481542	0.370484571316103	0.519692694778423	0.634468174364824	0.783676297827145	0.841064037620345	0.967317065165386	0.909929325372185	1.12800273658635	1.34607614780051	1.25425576413139	0.990272161082666	0.921406873330825	0.577080434571623	0.611513078447543	0.313096831522902	-0.10009489498814	-0.07713979907086	-0.00827451131901949	-0.07713979907086	0.129456064184661	0.0835458723501011	0.00320303663962055	0.290141735605622	0.324574379481542	0.359007023357462	0.611513078447544
0.323690598847347	1.06713900640075	0.769759643379391	0.575233293132334	0.659080857893997	0.592002806084667	0.390768650656677	0.306921085895015	0.306921085895015	0.223073521133352	0.20630400818102	0.223073521133352	-0.0955472249609643	-0.145855763817962	-0.0116996601993021	0.0889174175146928	0.122456443419358	0.0721479045623603	0.0889174175146928	0.357229624752012	0.373999137704344	0.323690598847347	0.13922595637169	0.0218393657053628	0.155995469324023	0.223073521133352	0.105686930467025	0.13922595637169	0.122456443419358	0.13922595637169	0.357229624752012	0.306921085895015	0.0721479045623606	0.256612547038018	0.20630400818102	0.34046011179968	0.34046011179968	0.491385728370672	0.592002806084667	0.457846702466007	0.239843034085685	0.172764982276355	0.055378391610028	-0.0620081990562991	-0.162625276770294	-0.0787777120086319	0.0889174175146926	0.223073521133352	0.256612547038017	0.172764982276355
0.00156237314179888	-0.233574784698923	-0.4216845109715	-0.43512091999097	-0.535893987636993	-0.267165807247597	-0.401529897442295	-0.334347852344946	-0.535893987636993	-0.166392739601574	0.0351533956904734	0.471836688823242	0.30388157607987	0.371063621177219	0.60620077901794	0.942111004504685	0.908519981956011	0.706973846663964	0.438245666274568	0.371063621177219	0.471836688823242	0.236699530982521	0.471836688823242	0.169517485885172	0.068744418239148	0.102335440787823	0.0351533956904734	0.236699530982521	0.371063621177219	-0.0656196719555502	0.203108508433846	0.30388157607987	0.337472598628544	0.371063621177219	0.203108508433846	0.30388157607987	0.471836688823242	0.236699530982521	0.438245666274568	0.371063621177219	0.539018733920591	0.471836688823242	0.169517485885172	0.203108508433846	0.23669953098252	0.0015623731417987	-0.166392739601574	0.0015623731417987	-0.132801717052899	0.102335440787822
-0.0554381873410559	0.110876374682112	0.0997887372139006	-0.0871171515359449	-0.102956633633389	-0.150475079925723	-0.0950368925846672	-0.293030418802724	0.0395987052436113	0.0395987052436113	0.332629124046335	0.633579283897782	0.784054363823505	0.617739801800337	0.847412292213283	0.720696435433726	0.894930738505616	0.617739801800337	0.277190936705279	0.308869900900168	0.459344980825891	0.0871171515359448	0.142555338877001	0.142555338877001	0.118796115730834	0.253431713559113	0.443505498728447	0.308869900900169	0.506863427118225	0.205913267266779	0.205913267266779	0.166314562023167	0.0712776694385002	-0.601900319702892	-0.514783168166948	-0.52270290921567	-0.562301614459281	-0.578141096556726	-0.300950159851446	-0.41974627558228	-0.142555338877001	-0.17423430307189	-0.10295663363339	-0.0950368925846673	-0.0475184462923337	-0.443505498728447	-0.483104203972058	-0.562301614459281	-0.324709382997613	-0.285110677754002
0.252031594410114	0.0367511689731409	-0.354065603358595	-0.152506347894528	-0.166700661659603	-0.0744376221866146	0.0107282604038365	0.273323065057727	0.32300316323549	0.26622590817519	0.152671398054588	0.152671398054588	-0.0744376221866146	0.0462140448165244	0.053311201699062	-0.0389518377739266	0.0604083585815996	0.145574241172051	-0.0105632102437763	0.0391168879339868	0.102991299876825	-0.195089289189754	0.0604083585815996	0.102991299876825	0.053311201699062	0.195254339349814	-0.0247575240088515	-0.0886319359516897	0.102991299876825	-0.14540919101199	-0.14540919101199	-0.14540919101199	0.0107282604038365	0.429460516473554	0.443654830238629	0.393974732060866	0.472043457768779	0.124282770524438	0.145574241172051	-0.0318546808913892	-0.266060858015129	-0.287352328662742	-0.0389518377739267	0.00363110352129884	0.216545809997426	0.0604083585815995	0.152671398054588	0.131379927406975	0.131379927406975	-0.0531461515390018
0.445726060041169	-0.0567591237505609	-0.0567591237505609	-0.128542721435094	-0.343893514488692	-0.415677112173225	-0.415677112173225	-0.343893514488692	-0.559244307542291	0.0150244739339719	0.302158864672103	0.661076853094767	0.7328604507793	0.7328604507793	0.517509657725702	0.7328604507793	0.517509657725702	0.804644048463833	0.661076853094767	0.589293255410235	0.661076853094767	0.948211243832899	1.09177843920196	0.804644048463833	0.230375266987571	0.230375266987571	0.0150244739339719	0.0868080716185048	0.230375266987571	0.158591669303038	0.086808071618505	0.158591669303038	-0.128542721435094	-0.0567591237505609	-0.0567591237505609	-0.343893514488692	-0.415677112173225	-0.343893514488692	-0.272109916804159	0.086808071618505	0.517509657725702	0.373942462356636	0.302158864672103	0.302158864672103	0.445726060041169	0.517509657725702	0.373942462356636	0.158591669303038	0.302158864672103	0.373942462356636
-3.4050544370724	-2.312354431146	-2.39352643158625	-2.20085443054127	-1.91987442901734	-1.77269442821909	-1.82621442850936	-1.69241442778368	-1.45157442647745	-1.46495442655002	-1.46495442655002	-1.57199442713056	-1.5987544272757	-1.58537442720313	-1.49171442669515	-1.54523442698543	-1.42481442633231	-1.25087442538893	-1.11707442466325	-1.10369442459068	-0.969894423864997	-1.03679442422784	-0.929754423647293	-0.983274423937566	-0.795954422921612	-0.59525442183309	-0.622014421978226	-0.662154422195932	-0.514974421397682	-0.662154422195932	-0.822714423066749	-0.996654424010135	-1.02341442415527	-0.969894423864998	-0.889614423429589	-0.782574422849044	-0.555114421615386	-0.501594421325113	-0.622014421978226	-0.702294422413636	-0.595254421833091	-0.702294422413636	-0.862854423284453	-0.943134423719862	-0.608634421905659	-0.488214421252545	-0.394554420744568	-0.180474419583478	0.0336055815776116	0.194165582448429
0.0988628227743401	-0.527108415924674	-0.525182350574831	-0.450065801930949	-0.516102328211285	-0.557375157136495	-0.371647426973051	-0.276719920445069	-0.177665131024565	-0.0868649073891037	-0.037337512678852	-0.033210229786331	0.0452081451715675	0.0204444478164417	-0.0579739271414568	-0.0621012100339778	-0.0662284929264987	-0.0332102297863309	-0.177665131024565	-0.23957437441238	-0.330374598047841	-0.346883729617925	-0.210683394164733	-0.276719920445069	-0.330374598047841	-0.15702871656196	-0.161155999454481	-0.0621012100339778	0.0369535793865255	-0.181792413917086	-0.0744830587115407	-0.227192525734817	-0.103374038959188	-0.0868649073891037	-0.11162860474423	-0.218937959949775	0.0121898820313996	-0.041464795571373	0.0204444478164416	0.0658445596341723	-0.0208283811087681	0.0245717307089626	0.102990105666861	-0.00431924953868419	0.0906082569892981	0.173153914839718	-0.0703557758190197	0.0204444478164417	0.0823536912042563	-0.000191966646163166
-0.781735741238408	-0.879778432118725	-0.781735741238408	-0.61366255687215	-0.529625964689022	-0.403571076414328	-0.529625964689022	-0.571644260780586	-0.571644260780586	-0.23549789204807	-0.361552780322764	-0.193479595956506	-0.109443003773377	-0.0254064115902481	0.0166118845013164	0.184685068867574	-0.23549789204807	0.0166118845013164	-0.193479595956506	-0.23549789204807	-0.109443003773377	0.0166118845013163	-0.109443003773377	-0.0254064115902484	-0.193479595956506	0.226703364959138	0.268721661050703	0.436794845416961	0.562849733691654	0.436794845416961	0.478813141508525	0.478813141508525	0.184685068867574	0.100648476684445	-0.151461299864942	-0.361552780322764	-0.23549789204807	-0.109443003773377	-0.0674247076818128	0.0586301805928806	0.268721661050703	0.142666772776009	0.0586301805928805	0.142666772776009	0.100648476684445	0.184685068867574	0.0166118845013162	0.0166118845013162	0.0166118845013163	0.310739957142267
0.293086126562952	-0.348117440454239	-0.113009465881269	-0.30995056146512	-0.233616803486883	-0.241250179284707	0.117518483213007	0.0335513494369462	-0.00461552955217235	0.0488181010325936	0.224385744382539	0.0411847252347699	0.170952113797773	-0.340484064656415	-0.180183172902117	-0.16491642130647	-0.218350051891236	-0.111482790721704	-0.0580491601369382	-0.149649669710823	0.0259179736391225	-0.210716676093412	-0.0885826633282331	-0.172549797104294	-0.355750816252063	-0.447351325825947	-0.454984701623771	-0.241250179284707	-0.172549797104294	-0.493151580612889	-0.294683809869473	-0.241250179284707	-0.119116166519528	-0.355750816252063	-0.607652217580245	-0.500784956410713	-0.233616803486883	-0.409184446836829	-0.30995056146512	-0.462618077421594	-0.287050434071649	-0.0656825359347619	-0.042782408541291	-0.264150306678178	-0.0427824085412908	-0.119116166519528	0.0488181010325935	0.0259179736391223	0.0869849800217121	-0.0733159117325857
0.635738668775743	0.415914040054894	0.481861428671149	0.101878856167968	0.054773578584929	0.0704753377792753	-0.102244013358534	-0.212156327718958	-0.227858086913305	0.0861770969736216	0.337405244083163	0.274598207305777	0.196089411334046	0.290299966500124	0.274598207305777	0.148984133751007	0.133282374556661	-0.102244013358534	0.0547735785849289	0.211791170528392	0.415914040054894	0.557229872804011	0.698545705553128	0.510124595220972	0.714247464747474	0.824159779107899	0.824159779107899	0.792756260719206	0.651440427970089	0.839861538302245	0.871265056690937	0.934072093468322	0.557229872804011	0.510124595220972	0.227492929722738	0.227492929722738	0.13328237455666	0.258896448111431	0.321703484888817	0.510124595220972	0.620036909581397	0.60433515038705	0.541528113609665	0.43161579924924	0.525826354415318	0.353107003277509	0.510124595220972	0.72994922394182	0.871265056690937	1.13819496299482
-0.79977544866034	-0.536902338954129	-0.616612249639238	-0.556284688056891	-0.443624783897086	-0.243744308774852	-0.352770022477889	-0.254646880145156	-0.029327071825546	-0.0220586909120102	-0.0511322145661534	-0.0184245004552423	-0.236475927861316	-0.163792118725958	-0.363672593848192	-0.389111927045568	-0.418185450699711	-0.363672593848192	-0.265549451515459	-0.171060499639494	-0.189231451923334	-0.0911083095906003	-0.0365954527390818	0.00338064228536515	0.170553403296688	-0.0438638336526175	-0.0147903099984743	0.206895307864367	0.297750069283565	0.221432069691439	0.265042355172654	0.079698641877491	0.239603021975278	0.221432069691439	0.0615276895936514	0.16691921283992	0.148748260556081	0.126943117815474	0.315921021567404	0.163285022383152	0.214163688777903	0.257773974259118	0.283213307456493	0.417678354356905	0.363165497505387	0.439483497097513	0.515801496689639	0.741121305009248	0.715681971811873	0.61755882947914
-0.0615833600052943	-0.372079027703676	-0.117472580191003	0.0182583831171468	0.124714040613735	0.430774055916426	0.617071456535455	0.390853184355205	0.337625355606911	0.404160141542279	0.350932312793985	0.177941869362029	-0.154732060314809	-0.181345974688956	-0.0615833600052943	0.151327954987882	-0.00835553125700025	0.191248826549103	0.284397526858617	0.444081013103499	0.643685370909602	0.923131471838146	0.909824514651073	1.17596365839254	1.06950800089595	1.25580540151498	1.32234018745035	1.13604278683132	0.949745386212293	1.05620104370888	1.0961219152701	0.856596685902779	0.896517557464	0.71022015684497	0.750141028406191	0.750141028406191	0.577150584974235	0.417467098729353	0.630378413722529	0.350932312793985	0.603764499348382	0.603764499348382	0.656992328096676	0.563843627787161	0.630378413722529	0.617071456535455	0.97635930058644	0.816675814341558	0.909824514651073	1.06950800089595
0.26020881771253	0.859007396699317	0.547632135626188	0.414185595166275	0.414185595166275	0.157557632743367	0.26020881771253	0.157557632743367	0.0549064477742035	0.00358085528962177	0.208883225227948	0.157557632743367	0.26020881771253	0.00358085528962171	0.516836780135439	0.465511187650857	0.516836780135439	0.56816237262002	0.670813557589184	0.619487965104602	0.722139150073766	0.568162372620021	0.516836780135439	0.362860002681694	0.106232040258786	0.00358085528962247	-0.0477447371949593	0.00358085528962222	0.208883225227949	0.106232040258785	0.311534410197112	0.414185595166275	0.516836780135439	0.619487965104602	0.722139150073766	0.157557632743367	0.362860002681694	0.0549064477742038	0.0549064477742038	-0.0477447371949596	0.00358085528962222	-0.201721514648705	-0.0477447371949593	-0.0477447371949593	0.157557632743367	-0.0477447371949593	0.106232040258786	0.106232040258786	0.260208817712531	0.362860002681694
0.977616715154349	0.367956567513205	0.449244587198691	0.426019438717123	0.396988003115164	0.57117661672692	0.687302359134757	0.687302359134757	0.484082309921042	0.484082309921042	0.338925131911246	0.338925131911246	0.455050874319083	0.513113745523001	0.396988003115164	0.774396665940634	0.57117661672692	0.745365230338675	0.745365230338675	0.338925131911245	0.13570508269753	0.106673647095571	-0.154609273322062	0.13570508269753	-0.00945209531226584	-0.0965464021181438	0.0776422114936118	0.0486107758916527	-0.125577837720103	-0.0384835309142252	-0.183640708924021	-0.125577837720103	-0.0965464021181438	-0.125577837720103	-0.0965464021181438	0.455050874319082	0.193767953901449	0.338925131911245	0.367956567513204	0.484082309921042	0.745365230338675	0.716333794736716	0.687302359134756	0.890522408348471	0.774396665940634	0.803428101542593	0.367956567513204	0.309893696309286	0.396988003115164	0.193767953901449
-0.40412397888342	0.244230727705684	0.343977605642469	0.728715563398641	0.856961549317365	0.792838556358003	0.536346584520555	0.814212887344457	0.643218239452825	0.279854612683107	-0.29725232395115	-0.340000985924058	-0.233129330991788	-0.0193860211272486	-0.169006338032426	-0.29725232395115	-0.0835090140866104	0.237105950710199	0.215731619723745	-0.0193860211272484	-0.169006338032426	-0.0193860211272484	-0.0621346831001564	-0.0835090140866104	-0.275877992964696	-0.318626654937604	-0.275877992964696	-0.169006338032426	-0.596492957761506	-0.575118626775052	-0.575118626775052	-0.596492957761506	-0.425498309869874	-0.382749647896966	-0.233129330991788	0.172982957750837	0.408100598601831	0.493597922547647	0.707341232412187	0.579095246493463	0.621843908466371	0.536346584520555	0.472223591561193	0.258480281696653	0.172982957750837	0.0447369718321135	-0.126257676059518	-0.0407603521137024	-0.382749647896966	-0.61786728874796
0.688013905605188	1.1476059730423	0.632862857512735	0.766801117165835	0.60922669404454	0.491045876703569	0.17589703046098	-0.0210709984406384	0.0971098189003326	-0.257432633122581	-0.25743263312258	-0.139251815781609	-0.178645421561933	-0.296826238902904	0.0577162131200089	0.0971098189003325	0.0971098189003325	-0.13925181578161	-0.257432633122581	-0.0210709984406385	-0.0210709984406385	-0.218039027342257	-0.218039027342257	0.294077847801951	0.491045876703569	0.609226694044541	0.49104587670357	0.451652270923246	0.49104587670357	0.49104587670357	0.254684242021627	0.215290636241304	0.17589703046098	0.372865059362599	0.412258665142922	0.648620299824864	0.609226694044541	0.451652270923246	0.294077847801951	0.412258665142922	0.136503424680656	0.412258665142922	0.215290636241303	0.372865059362598	0.60922669404454	0.60922669404454	0.491045876703569	0.648620299824864	0.648620299824864	0.530439482483893
-1.95587261823066	-1.23360828491275	-0.915811978252872	-0.872476118253797	-0.655796818258423	-0.470071703976674	-0.408163332549425	-0.346254961122175	-0.346254961122175	-0.31530077540855	-0.3772091468358	-0.3772091468358	-0.346254961122175	-0.160529846840426	-0.284346589694925	-0.191484032554051	-0.160529846840426	-0.191484032554051	-0.284346589694925	-0.408163332549425	-0.655796818258423	-0.748659375399298	-0.872476118253797	-1.08915541824917	-1.05820123253555	-0.965338675394671	-0.841521932540172	-0.810567746826547	-0.686751003972048	-0.624842632544799	-0.408163332549425	-0.43911751826305	-0.284346589694926	-0.3772091468358	-0.3772091468358	-0.43911751826305	-0.501025889690299	-0.655796818258423	-0.470071703976675	-0.531980075403924	-0.779613561112922	-0.686751003972048	-0.655796818258423	-0.655796818258423	-0.655796818258423	-0.624842632544799	-0.779613561112922	-0.624842632544799	-0.779613561112922	-0.872476118253797
-0.798400475359318	-0.934327253121283	-0.716844408702139	-0.507128808726535	-0.448874475399979	-0.0799303643317871	0.0171601912124739	0.0171601912124739	0.0559964134301783	0.211341302300996	0.386104302280666	0.42494052449837	0.0365783023213262	-0.0605122532229348	-0.0799303643317869	0.114250746756735	-0.0993484754406392	-0.332365808746865	-0.332365808746865	-0.235275253202604	-0.351783919855717	-0.604219364270796	-0.662473697597352	-0.565383142053091	-0.681891808706204	-0.487710697617683	-0.293529586529161	0.017160191212474	0.230759413409848	-0.0216760310052304	-0.0410941421140826	0.0365783023213261	-0.138184697658344	-0.293529586529161	-0.254693364311457	-0.1964390309849	-0.215857142093752	-0.1964390309849	0.133668857865587	0.191923191192144	0.230759413409848	0.0559964134301783	0.017160191212474	0.114250746756735	0.308431857845257	0.017160191212474	0.172505080083292	0.386104302280666	0.211341302300996	0.386104302280666
0.341582779416637	1.34222916972717	0.641776696509798	0.66321911915931	0.984855458901982	1.09206757214954	0.448794892664195	0.341582779416637	0.341582779416637	0.127158552921522	0.0199464396739643	-0.516114126563824	-0.730538353058939	-0.623326239811381	-0.301689900068708	-0.301689900068709	-0.0872656735735934	-0.301689900068709	-0.194477786821151	-0.0872656735735934	-0.0872656735735934	-0.408902013316266	-0.408902013316266	-0.516114126563824	-0.194477786821151	-0.194477786821151	-0.301689900068709	-0.301689900068709	-0.194477786821151	-0.194477786821151	-0.194477786821151	-0.408902013316266	-0.408902013316266	-0.408902013316266	-0.301689900068709	0.0199464396739642	0.127158552921522	0.448794892664194	0.341582779416637	0.234370666169079	0.127158552921522	-0.0872656735735934	-0.408902013316266	-0.623326239811381	-0.837750466306496	-0.623326239811381	-0.301689900068709	-0.0872656735735934	0.127158552921522	0.448794892664194
-1.12113401610175	-0.255848531879631	-0.428905628724055	-0.132236319847899	0.238600316247296	0.362212528279028	0.238600316247296	0.114988104215564	0.362212528279028	0.609436952342491	0.238600316247296	-0.132236319847899	-0.255848531879631	-0.255848531879631	-0.00862410781616736	0.238600316247296	0.114988104215564	0.238600316247296	0.485824740310759	0.609436952342491	0.485824740310759	0.485824740310759	0.238600316247296	-0.00862410781616729	-0.132236319847899	-0.00862410781616729	-0.00862410781616729	0.114988104215564	0.238600316247296	-0.00862410781616742	0.238600316247296	0.362212528279028	0.114988104215564	-0.132236319847899	-0.255848531879631	-0.379460743911362	-0.255848531879631	-0.00862410781616736	-0.00862410781616742	-0.132236319847899	-0.132236319847899	-0.00862410781616742	-0.255848531879631	-0.379460743911362	-0.626685167974826	-0.626685167974826	-0.255848531879631	-0.132236319847899	-0.132236319847899	-0.00862410781616737
-0.545042184835171	0.209246080155112	-0.0924692258410013	0.166143893584239	0.392430373081323	0.327777093225013	0.0368373338716186	0.360103733153168	0.101490613727929	0.263123813368703	-0.0924692258410014	-0.254102425481776	-0.0278159459846914	-0.124795865769156	-0.124795865769156	-0.0601425859128464	-0.124795865769156	-0.157122505697311	-0.286429065409931	-0.448062265050706	-0.189449145625466	-0.0601425859128464	0.0691639737997736	0.0691639737997736	0.198470533512393	0.392430373081323	0.230797173440548	0.0691639737997736	-0.124795865769156	0.133817253656084	0.0691639737997736	0.101490613727929	0.295450453296858	0.424757013009478	0.457083652937633	0.424757013009478	0.166143893584239	0.327777093225013	0.133817253656084	0.198470533512393	0.327777093225013	0.424757013009478	0.392430373081323	0.295450453296858	0.0691639737997735	0.295450453296858	-0.0278159459846915	-0.254102425481776	-0.286429065409931	-0.189449145625466
-0.355833049163243	0.200271560380558	0.378225035434574	0.549823029236661	0.788153576184004	0.788153576184004	0.978818013741878	1.07415023252082	0.978818013741879	0.740487466794535	0.788153576184004	0.549823029236661	0.740487466794536	0.549823029236661	0.216160263510381	0.168494154120912	0.311492482289318	0.263826372899849	0.263826372899849	0.216160263510381	-0.1175025022159	-0.0698363928264309	-0.165168611605368	-0.355833049163243	-0.498831377331649	-0.641829705500055	-0.641829705500055	-0.594163596110586	-0.260500830384306	-0.165168611605368	-0.1175025022159	-0.0221702834369624	0.216160263510381	0.168494154120912	0.454490810457724	0.216160263510381	0.311492482289318	0.311492482289318	0.263826372899849	0.120828044731443	0.168494154120912	-0.1175025022159	-0.260500830384306	-0.403499158552712	-0.165168611605369	-0.1175025022159	0.0731619353419745	0.0254958259525058	0.0254958259525058	0.311492482289318
0.312345391318483	0.393533614795913	0.555910061750772	0.486320155912975	0.625499967588569	0.834269685101959	0.903859590939756	0.834269685101959	1.04303940261535	1.28660407304764	1.35619397888543	1.18221921429094	1.00824444969645	1.11262930845315	1.21701416720984	1.28660407304764	0.938654543858654	1.07783435553425	1.21701416720984	1.11262930845315	1.00824444969645	0.729884826345264	0.242755485480687	0.277550438399585	0.068780720886195	-0.105194043708297	-0.0703990907893984	-0.0356041378705001	0.138370626723992	0.695089873426366	0.834269685101959	1.04303940261535	1.07783435553425	0.869064638020857	0.903859590939755	0.834269685101959	0.347140344237381	0.555910061750771	0.347140344237381	0.59070501466967	0.555910061750771	0.103575673805092	-0.0703990907893995	0.347140344237381	0.0687807208861945	0.207960532561788	-0.0703990907893984	-0.000809184951601237	0.312345391318484	0.416730250075179
-0.484511933590271	-0.699612364284476	-0.484511933590271	-0.277093661135144	-0.323186610569616	0.0225105101889286	0.0916499343406376	0.252975257361292	0.114696409057874	0.0225105101889286	-0.161861287548962	0.0225105101889286	-0.207954236983435	0.0686034596234013	0.0225105101889286	0.0225105101889286	0.114696409057874	0.206882307926819	0.322114681513001	0.229928782644056	0.13774288377511	0.229928782644056	0.206882307926819	0.252975257361292	0.322114681513001	0.0225105101889286	-0.115768338114489	-0.438418984155798	-0.438418984155798	-0.277093661135144	-0.30014013585238	-0.30014013585238	-0.207954236983435	-0.161861287548962	-0.0466289139627804	-0.0466289139627804	-0.346233085286853	-0.530604883024743	-0.55365135774198	-0.645837256610925	-0.599744307176452	-0.461465458873034	-0.73802315547987	-0.461465458873034	-0.438418984155798	-0.461465458873034	-0.254047186417907	-0.115768338114489	-0.48451193359027	-0.231000711700671
0.902060456432409	0.682116999659501	0.176247049081812	0.407187678693366	0.336491567587788	0.0537071231654775	0.0301417527969517	0.289360826850736	0.242230086113684	0.171533975008107	0.218664715745159	0.171533975008107	0.454318419430417	0.289360826850736	0.360056937956314	0.312926197219262	0.0772724935340034	-0.0405543583086259	-0.346904173099462	-0.558992506416195	-0.229077321256833	-0.29977343236241	-0.158381210151255	0.100837863902529	-0.0405543583086259	0.26579545648221	0.171533975008107	0.26579545648221	0.171533975008107	0.242230086113684	0.147968604639581	-0.111250469414204	-0.252642691625359	-0.205511950888307	-0.464731024942092	-0.441165654573566	-0.441165654573566	-0.488296395310617	-0.323338802730936	-0.205511950888307	-0.111250469414203	-0.0169889879401	0.0301417527969517	0.0537071231654775	-0.0405543583086259	0.26579545648221	0.26579545648221	0.360056937956314	0.242230086113685	0.289360826850736
-0.0339530681715869	0.0937953508240104	0.349292188815205	0.422291285384118	0.404041511241889	0.440541059526346	0.477040607810802	0.458790833668574	0.276293092246292	0.112045124966239	0.221543769819608	0.422291285384118	0.49529038195303	0.349292188815205	0.385791737099661	0.349292188815205	0.331042414672977	0.367541962957433	0.385791737099661	0.0937953508240103	0.458790833668574	0.312792640530748	0.440541059526346	0.404041511241889	0.239793543961836	0.0390460283973259	0.166794447392923	-0.19820103545164	-0.0704526164560431	0.00254648011286968	0.130294899108467	0.0207962542550977	0.00254648011286943	0.00254648011286943	0.130294899108467	0.367541962957433	0.0937953508240104	-0.0887023905982713	0.20329399567738	0.185044221535151	0.258043318104064	0.221543769819608	-0.234700583736097	-0.143451713024956	-0.252950357878325	-0.30769968030501	-0.271200132020553	-0.271200132020553	-0.234700583736097	-0.30769968030501
-0.0560978848196865	-0.0560978848196865	0.521963021997946	0.747971797595817	0.530655667213249	0.487192441136735	0.595850506328019	0.31333953683068	0.443729215060221	0.0960234064481116	0.00909695429508415	0.204681471639396	0.400265988983708	0.226413084677653	0.204681471639396	-0.164755950010971	-0.425535306470053	-0.468998532546567	-0.44726691950831	-0.664583049890879	-0.881899180273447	-0.816704341158677	-0.490730145584824	-0.208219176087485	-0.0995611108962003	-0.0343662717814297	0.00909695429508403	0.139486632524625	0.248144697715909	0.117755019486368	0.0525601803715977	-0.143024336972714	-0.0995611108962003	-0.273414015202255	-0.295145628240512	-0.621119823814365	-0.86016756723519	-0.881899180273447	-0.577656597737851	-0.838435954196934	-0.577656597737851	-0.360340467355282	-0.295145628240512	-0.229950789125741	-0.273414015202255	-0.382072080393539	-0.0778294978579434	-0.164755950010971	-0.295145628240512	-0.208219176087485
0.615528565471921	-0.62812533539399	-0.640258544182926	-0.619458757687607	-0.619458757687607	-0.346461559936554	-0.450460492413145	-0.424460759293997	-0.242462627459962	-0.190463161221666	0.017534703731518	-0.0344647625067779	-0.26846236057911	-0.307461960257832	-0.190463161221666	-0.0734643621854997	-0.0734643621854997	-0.320461826817405	-0.307461960257831	-0.515459825211015	0.0305345702910923	-0.0344647625067777	-0.294462093698257	-0.320461826817405	-0.242462627459961	-0.307461960257831	0.147533369327258	-0.112463961864222	0.00453483717194419	0.108533769648536	-0.00846502938762964	-0.203463027781239	-0.151463561542943	-0.294462093698257	-0.151463561542944	-0.203463027781239	-0.450460492413145	-0.242462627459962	0.225532568684702	0.134533502767684	-0.060464495625926	-0.0214648959472038	-0.0864642287450739	0.0695341699698141	-0.255462494019536	-0.320461826817406	-0.229462760900388	-0.164463428102518	-0.294462093698258	-0.385461159615276
0.355996561719225	0.925332226280815	0.391954603691536	0.407365193108241	0.253259298941194	0.176206351857671	-0.0164260158511379	-0.0549524893928997	0.24041714109394	0.111995562621401	-0.0934789629346613	0.0349426155378777	0.0477847733851317	-0.00358385800388396	-0.106321120781915	-0.247584857101708	-0.2219005414072	-0.144847594323677	-0.132005436476423	-0.298953488490724	-0.157689752170931	0.0221004576906238	-0.0806368050874074	0.201890667552179	0.176206351857671	-0.0421103315456456	0.00925829984336999	0.111995562621401	-0.0677946472401535	0.201890667552178	0.0606269312323856	0.0477847733851316	0.137679878315909	0.0349426155378776	-0.144847594323677	0.0349426155378776	-0.157689752170931	-0.0292681736983919	0.0349426155378776	0.291785772482956	0.651366192206065	0.856840717762128	0.702734823595081	1.03663092762368	0.677050507900573	0.689892665747826	0.587155402969795	0.304627930330209	0.137679878315909	0.343154403871971
-0.713198387475622	-0.713198387475622	-0.840979765231672	-0.16556391137827	0.108253326670407	0.108253326670407	0.108253326670407	0.199525739353299	0.199525739353299	0.0169809139875147	0.0169809139875147	-0.0742914986953774	-0.256836324061162	-0.16556391137827	0.0169809139875147	0.108253326670407	0.0169809139875147	-0.16556391137827	-0.16556391137827	0.108253326670407	0.0169809139875148	-0.0742914986953774	-0.0742914986953774	0.0169809139875147	0.0169809139875147	-0.0742914986953774	-0.348108736744054	-0.256836324061162	-0.348108736744054	-0.16556391137827	-0.348108736744054	-0.16556391137827	0.108253326670407	0.290798152036191	0.290798152036191	0.290798152036191	-0.0742914986953775	-0.16556391137827	-0.256836324061162	-0.530653562109838	-0.439381149426946	-0.16556391137827	-0.16556391137827	0.0169809139875148	0.108253326670407	0.199525739353299	0.0169809139875147	0.0169809139875147	-0.16556391137827	-0.16556391137827
0.893766196791036	1.00279299526484	1.05730639450174	0.730225999080336	0.613411572144122	0.51996003059515	0.0760652082375354	0.473234259820665	-0.180926531022136	-0.0173863333114362	-0.087474989473165	-0.0407492186986793	0.19287963517375	0.146153864399264	-0.134200760247651	0.216242520560992	-0.157563645634894	-0.0874749894731652	-0.20428941640938	-0.251015187183866	-0.134200760247651	-0.297740957958351	-0.461281155669051	-0.391192499507323	-0.274378072571108	-0.297740957958351	-0.53136981183078	-0.297740957958351	-0.0407492186986793	-0.157563645634894	-0.20428941640938	-0.274378072571108	-0.110837874860408	-0.0407492186986793	-0.134200760247651	-0.36782961412008	-0.20428941640938	-0.251015187183865	-0.344466728732837	-0.508006926443537	-0.554732697218023	-0.671547124154237	-0.69491000954148	-0.718272894928723	-0.69491000954148	-0.554732697218023	-0.461281155669051	-0.36782961412008	-0.274378072571108	0.0293394374630493
-1.14407621227597	-0.85012235833225	-0.570866197085717	-0.388194873563549	-0.16772948310576	-0.262214650444812	-0.293709706224496	-0.136234427326076	0.115726018911398	0.178716130470766	0.147221074691082	0.241706242030134	0.462171632487924	0.745627134505081	0.777122190284765	0.399181520928555	0.462171632487924	0.493666688267608	0.273201297809819	0.147221074691082	-0.16772948310576	-0.136234427326076	-0.010254204207339	-0.136234427326076	-0.0417492599870232	-0.0732443157667073	0.178716130470766	0.273201297809819	0.430676576708239	0.430676576708239	0.273201297809819	0.304696353589503	0.399181520928555	0.556656799826976	0.619646911386344	0.399181520928555	0.304696353589503	0.430676576708239	0.556656799826976	0.682637022945713	0.241706242030134	0.21021118625045	0.21021118625045	0.0212408515723454	0.115726018911398	-0.136234427326075	-0.230719594665128	-0.104739371546391	-0.136234427326076	0.0212408515723452
0.743823744264039	0.998534719262305	0.43817057426612	0.416338204980554	0.198014512124898	-0.129471027158587	-0.129471027158587	-0.238632873586416	-0.238632873586416	-0.129471027158587	-0.0203091807307589	0.0888526656970694	0.416338204980554	0.525500051408383	1.18047112997535	0.962147437119696	0.634661897836211	0.525500051408383	0.525500051408383	0.416338204980554	0.307176358552726	-0.129471027158587	0.0888526656970698	-0.0203091807307586	0.0888526656970697	0.0888526656970697	0.0888526656970696	0.0888526656970696	0.0888526656970694	0.198014512124898	0.416338204980554	0.307176358552726	0.307176358552726	0.307176358552726	0.307176358552726	0.307176358552726	0.416338204980554	0.198014512124897	0.198014512124897	-0.0203091807307591	-0.129471027158588	-0.347794720014244	-0.347794720014244	-0.675280259297729	-0.347794720014244	-0.238632873586415	0.307176358552726	0.416338204980555	0.307176358552726	0.525500051408383
-0.177120983716095	-0.00458565653633928	0.133442605207466	-0.140149127891862	-0.140149127891862	0.118653862877772	0.0447101512293054	0.303513141998939	0.266541286174706	0.0447101512293054	0.155625718702006	0.00773829540507189	-0.214092839540329	-0.361980262837262	-0.54683954195843	-0.214092839540329	0.118653862877772	0.0447101512293053	0.0447101512293053	0.192597574526239	0.451400565295873	0.266541286174706	0.451400565295873	0.303513141998939	0.673231700241274	0.821119123538207	0.74717541188974	0.488372421120106	0.562316132768573	0.0447101512293053	0.0816820070535388	-0.0292335604191616	0.118653862877772	0.00773829540507189	-0.066205416243395	-0.214092839540329	-0.325008407013029	-0.325008407013029	-0.398952118661496	-0.54683954195843	-0.472895830309963	-0.288036551188796	-0.177120983716095	-0.0292335604191615	-0.0292335604191615	-0.214092839540329	-0.251064695364562	-0.251064695364562	-0.361980262837262	-0.620783253606896
-0.690449476582488	0.470585676776891	0.702792707448767	0.470585676776892	0.636447841542517	0.968172171073769	0.636447841542517	0.470585676776892	0.304723512011266	0.13886134724564	0.304723512011266	0.304723512011266	-0.0270008175199857	-0.0270008175199857	-0.0270008175199857	-0.0270008175199857	-0.0270008175199857	-0.192862982285611	-0.358725147051237	-0.524587311816863	-0.358725147051237	-0.358725147051237	-0.358725147051237	-0.358725147051237	-0.358725147051237	-0.358725147051237	-0.358725147051237	-0.524587311816863	-0.524587311816863	-0.690449476582488	-0.524587311816863	-0.358725147051237	-0.192862982285611	-0.0270008175199856	-0.0270008175199856	-0.0270008175199856	0.13886134724564	0.13886134724564	0.13886134724564	-0.0270008175199856	0.13886134724564	0.304723512011266	0.304723512011266	0.470585676776892	0.470585676776891	0.470585676776891	1.13403433583939	0.968172171073769	0.802310006308143	0.802310006308143
1.28684445490921	-0.393590169505854	-0.225546707064347	-0.393590169505854	-0.393590169505854	-0.393590169505854	-0.273559124904778	-0.153528080303702	-0.273559124904778	-0.273559124904778	-0.273559124904778	-0.51362121410693	-0.273559124904778	-0.153528080303702	-0.51362121410693	-0.393590169505854	-0.393590169505854	-0.0334970357026257	-0.0334970357026257	-0.153528080303702	-0.393590169505853	-0.0334970357026255	-0.0334970357026255	-0.0334970357026255	-0.393590169505853	-0.393590169505853	-0.393590169505854	-0.273559124904778	-0.633652258708006	-0.633652258708006	-0.753683303309082	-0.633652258708006	-0.51362121410693	-0.393590169505854	-0.393590169505854	-0.153528080303702	-0.273559124904778	-0.153528080303702	-0.153528080303702	-0.393590169505854	-0.633652258708006	-0.393590169505854	-0.633652258708006	-0.633652258708006	-0.633652258708006	-0.633652258708006	-0.273559124904778	0.0865340088984503	-0.153528080303702	0.206565053499526
0.370244216162715	-0.572594270004604	-0.676306503483009	-0.417699375848544	-0.538921466927199	-0.478310421387872	-0.336884648462774	-0.256069921077004	-0.114644148151906	-0.195458875537676	-0.437903057694987	-0.458106739541429	-0.397495694002102	-0.559125148773642	-0.639939876159412	-0.761161967238068	-0.518717785080757	-0.518717785080757	-0.417699375848544	-0.377292012155659	-0.175255193691234	-0.256069921077004	-0.0338294207661359	-0.296477284769889	0.0469853066196345	0.067188988466077	0.0873926703125194	-0.134847829998348	-0.195458875537676	0.0873926703125191	0.0671889884660765	-0.195458875537676	-0.336884648462774	-0.397495694002102	-0.235866239230561	0.309633170623387	0.0267816247731919	0.188411079544732	0.32983685246983	0.531873670934255	0.511669989087813	0.794521534938008	0.4106515798556	0.370244216162715	0.390447898009157	0.289429488776945	0.32983685246983	0.49146630724137	0.0469853066196341	0.188411079544732
-0.260026245301872	-0.435122218089038	-0.260026245301872	-0.335067376496372	-0.410108507690871	-0.335067376496372	-0.184985114107372	-0.260026245301872	-0.410108507690871	-0.485149638885371	-0.335067376496371	-0.335067376496371	-0.260026245301872	-0.410108507690871	-0.335067376496371	-0.335067376496371	-0.260026245301872	-0.410108507690871	-0.410108507690871	-0.635231901274371	-0.485149638885371	-0.184985114107372	-0.184985114107372	-0.260026245301871	-0.260026245301871	-0.184985114107371	-0.0349028517183717	-0.184985114107371	-0.560190770079871	-0.485149638885371	-0.335067376496371	-0.335067376496371	-0.184985114107371	-0.260026245301871	-0.184985114107371	-0.184985114107371	-0.0349028517183719	-0.109943982912872	-0.109943982912872	-0.335067376496371	-0.260026245301871	-0.260026245301871	-0.109943982912872	-0.184985114107371	-0.109943982912871	-0.109943982912871	-0.0349028517183714	-0.0349028517183714	-0.109943982912871	-0.184985114107371
-0.362537449956514	-0.221276903112617	0.146000518681516	0.212594776479354	0.273135010841024	0.333675245202694	0.303405128021859	0.48502583110687	0.394215479564365	0.48502583110687	0.606106299830211	0.48502583110687	0.666646534191881	0.666646534191881	0.48502583110687	0.394215479564365	0.333675245202694	0.303405128021859	0.4244855967452	0.636376417011046	0.606106299830211	0.575836182649375	0.333675245202694	0.454755713926035	0.454755713926035	0.666646534191881	0.273135010841024	0.303405128021859	0.454755713926035	0.878537354457727	0.696916651372716	0.454755713926035	0.4244855967452	0.454755713926035	0.4244855967452	0.333675245202694	-0.150646629690668	-0.180916746871503	-0.241456981233173	-0.392807567137349	-0.241456981233173	-0.271727098414008	-0.211186864052338	-0.0295661609673274	0.152054542117683	0.212594776479353	0.121784424936848	0.0309740733943425	0.091514307756013	0.152054542117683
-0.0436522781961828	-0.234077433805618	-0.500672651658827	-0.370095402098072	-0.206873840147127	-0.2884846211226	-0.2884846211226	-0.2884846211226	-0.2884846211226	-0.2884846211226	-0.451706183073544	-0.614927745024489	-0.533316964049017	-0.451706183073544	-0.2884846211226	-0.2884846211226	-0.370095402098072	-0.370095402098072	-0.533316964049017	-0.614927745024489	-0.614927745024489	-0.614927745024488	-0.451706183073544	-0.533316964049016	-0.370095402098071	-0.125263059171655	-0.0436522781961823	-0.125263059171655	-0.206873840147127	-0.451706183073544	-0.288484621122599	-0.125263059171655	-0.206873840147127	-0.288484621122599	-0.370095402098071	-0.288484621122599	-0.206873840147127	-0.206873840147127	-0.288484621122599	-0.370095402098071	-0.370095402098071	-0.125263059171655	-0.0436522781961823	0.282790845705707	0.201180064730234	0.119569283754762	0.201180064730234	0.364401626681179	0.282790845705707	0.119569283754762
-0.364544167057123	0.139256541318423	0.360928853003664	0.0241020936897271	-0.0190808241710341	-0.0190808241710341	-0.105446659892556	-0.191812495614079	0.0241020936897271	0.0672850115504882	0.0241020936897271	-0.105446659892556	-0.278178331335601	-0.278178331335601	-0.62364167422169	-0.796373345664734	-0.753190427803973	-0.882739181386256	-0.839556263525495	-0.839556263525495	-0.925922099247018	-0.839556263525495	-0.969105017107779	-1.01228793496854	-0.882739181386257	-0.580458756360929	-0.62364167422169	-0.494092920639407	-0.321361249196362	-0.0622637420317955	0.0241020936897269	0.15365084727201	0.0241020936897269	0.0672850115504881	0.0241020936897272	0.15365084727201	0.11046792941125	0.283199600854294	0.283199600854294	0.326382518715055	0.542297108018861	0.54229710801886	0.54229710801886	0.499114190158099	0.326382518715055	0.196833765132772	0.240016682993533	0.240016682993533	0.196833765132772	-0.0622637420317952
0.0476048130814808	0.68445142363818	0.62076676258251	0.11583837849827	0.0476048130814808	-0.0888623177520975	-0.293563014002465	-0.293563014002465	-0.498263710252833	-0.361796579419254	-0.430030144836043	-0.293563014002465	-0.430030144836043	-0.361796579419254	-0.498263710252833	-0.566497275669622	-0.498263710252833	-0.430030144836043	-0.634730841086411	-0.498263710252833	-0.293563014002465	-0.157095883168887	-0.157095883168887	-0.293563014002465	-0.157095883168887	-0.157095883168887	-0.293563014002465	-0.566497275669622	-0.634730841086411	-0.293563014002465	-0.225329448585676	-0.361796579419254	-0.361796579419254	-0.361796579419254	-0.0888623177520975	-0.157095883168887	-0.293563014002465	-0.157095883168887	-0.0206287523353085	-0.0888623177520978	-0.0206287523353085	-0.293563014002465	-0.0888623177520978	-0.293563014002465	-0.430030144836043	-0.498263710252833	-0.293563014002465	-0.225329448585676	0.11583837849827	0.0476048130814808
-0.953500657968045	-0.590816962034959	-0.25231217916408	-0.159050657352715	0.0654678210820518	0.0654678210820518	0.0136558645201825	0.134550429831211	-0.107238700790846	-0.245403918289164	-0.400839787974772	-0.349027831412903	-0.262674570476454	-0.383569135787482	-0.314486527038323	-0.366298483600193	-0.107238700790846	0.100009125456631	0.134550429831211	0.0827384732693416	0.22090369076766	0.376339560453268	0.410880864827847	0.151821082018501	0.048197168894762	-0.107238700790846	-0.210862613914585	-0.193591961727295	-0.435381092349352	-0.53900500547309	-0.418110440162062	-0.452651744536641	-0.625358266409539	-0.57354630984767	-0.55627565766038	-0.57354630984767	-0.57354630984767	-0.711711527345988	-0.711711527345988	-0.5217343532858	-0.435381092349351	-0.50446370109851	-0.418110440162062	-0.228133266101874	-0.245403918289164	-0.245403918289164	-0.366298483600192	-0.245403918289164	-0.124509352978136	-0.141780005165426
-1.01531489673778	-0.306900933089026	-0.547761680729601	-0.499184723222258	-0.347381731011812	-0.408102927895991	-0.499184723222258	-0.377742329453901	0.016945450293259	0.199109040945794	0.108027245619527	0.016945450293259	-0.104496943475098	-0.225939337243455	-0.225939337243455	-0.529545321664348	-0.681348313874794	-0.711708912316883	-0.711708912316883	-0.529545321664348	-0.408102927895991	-0.408102927895991	-0.377742329453902	-0.559905920106437	-0.317021132569723	-0.408102927895991	-0.347381731011812	-0.43846352633808	-0.286660534127633	-0.40810292789599	-0.317021132569723	-0.43846352633808	-0.347381731011812	-0.377742329453902	-0.347381731011812	-0.711708912316883	-0.86351190452733	-0.742069510758973	-0.742069510758972	-0.711708912316883	-0.742069510758972	-0.924233101411508	-0.681348313874794	-0.468824124780169	-0.317021132569724	-0.43846352633808	-0.43846352633808	-0.529545321664348	-0.104496943475098	-0.134857541917187
-1.0386017910021	-0.492064834548196	-0.419193240354342	-0.492064834548196	-0.4400136958383	-0.309885849063562	-0.101681294223981	-0.0496301555140862	-0.0236045861591385	0.106523260615599	0.00242098319580902	-0.0236045861591386	-0.23180914099872	-0.466039265193248	-0.622192681322934	-0.648218250677881	-0.596167111967986	-0.544115973258091	-0.596167111967986	-0.544115973258091	-0.4400136958383	-0.361936987773457	-0.413988126483353	-0.596167111967986	-0.570141542613038	-0.4400136958383	-0.4400136958383	-0.4400136958383	-0.492064834548196	-0.4400136958383	-0.205783571643772	-0.33591141841851	-0.309885849063562	-0.33591141841851	-0.309885849063562	-0.153732432933876	0.0804976912606522	0.0804976912606522	0.496906800939814	0.496906800939814	0.75716249448929	0.601009078359604	0.705111355779395	0.783188063844237	0.627034647714552	0.262676676745285	0.288702246100233	0.132548829970547	0.132548829970547	-0.0496301555140862
-0.245018924714418	-0.153174969124082	-0.134806178006015	-0.42870683589509	-0.481189096232425	-0.415586270810757	-0.507430226401093	-0.468068531148091	-0.42870683589509	-0.323742315220421	-0.205657229461417	-0.245018924714418	-0.297501185051753	-0.363104010473422	-0.454947966063758	-0.625515312160096	-0.651756442328764	-0.612394747075762	-0.63863587724443	-0.612394747075762	-0.494309661316759	-0.218777794545751	-0.140054404039748	-0.192536664377083	-0.166295534208416	-0.07445157861808	0.017392376972256	0.00427181188792223	-0.17941609929275	-0.166295534208416	-0.0482104484494124	-0.113813273871081	-0.126933838955415	-0.100692708786747	0.00427181188792249	-0.0350898833650786	-0.0088487531964113	0.174839157984261	0.135477462731259	0.161718592899927	0.0698746373095909	-0.0088487531964113	-0.100692708786747	-0.0744515786180797	-0.153174969124082	-0.126933838955414	-0.100692708786747	-0.00884875319641105	-0.166295534208416	0.00427181188792249
0.949935739847436	0.379130414311521	0.419086787099035	0.62579985856097	0.582989459145776	0.797041456221744	0.741999514116496	0.656378715286108	0.699189114701302	0.558526373765666	0.595221001835832	0.546294831075611	0.576873687800749	0.729767971426441	0.894893797742187	1.07225116674799	1.17010350826843	1.09059848078307	1.28630316382396	1.20068236499357	1.0294407673328	0.962167282537491	0.8092729989118	0.693073343356274	0.70530488604633	0.668610257976164	0.8092729989118	0.766462599496606	0.705304886046329	0.699189114701301	0.723652200081412	0.656378715286108	0.521831745695499	0.607452544525886	0.613568315870914	0.54629483107561	0.699189114701302	0.644147172596053	0.503484431660417	0.423979404175058	0.20992740709909	0.350590148034726	0.283316663239421	0.0937277515435636	0.13042237961373	0.271085120549365	0.387284776104891	0.485137117625333	0.234390492479198	0.338358605344669
0.731570952559591	0.758213766439862	0.363900121011856	0.0807250706272648	0.29767369793804	0.0464700242097739	-0.204733649518493	-0.11338685907185	-0.10196851026602	-0.170478603101002	0.0464700242097739	-0.227570347130153	-0.0791318126543592	0.0807250706272648	0.0921434194330951	0.114980117044756	0.29767369793804	0.366183790773022	0.411857185996343	0.480367278831325	0.252000302714719	0.240581953908889	0.28625534913221	0.103561768238925	-0.307498788770965	-0.50161071847008	-0.684304299363365	-0.707140996975025	-0.729977694586686	-0.798487787421667	-0.592957508916722	-0.570120811305062	-0.535865764887571	-0.50161071847008	-0.216151998324323	-0.193315300712662	-0.307498788770965	-0.398845579217607	-0.181896951906832	-0.181896951906832	-0.11338685907185	-0.181896951906832	-0.0220400686252077	0.0236333265981135	0.309092046743871	0.320510395549701	0.160653512268077	0.160653512268077	0.229163605103059	0.000796628986452814
1.29948216564275	1.44513643327809	0.850034711225102	0.211533962488925	0.140193096708347	-0.154087974636539	-0.341357747310557	-0.43053382953628	-0.359192963755702	-0.109499933523678	0.131275488485774	0.0420994062600515	0.398803735162943	0.354215694050082	0.434474168053232	0.336380477604937	0.496897425611239	0.407721343385516	0.42555655983066	0.202616354266353	0.34529808582751	0.30962765293722	0.434474168053233	0.273957220046931	0.318545261159793	0.265039611824359	0.238286787156642	0.247204395379215	0.666331981840113	0.5414854667241	0.648496765394968	0.505815033833811	0.594991116059534	0.354215694050082	0.247204395379214	0.140193096708347	0.256122003601787	0.149110704930919	0.184781137821208	0.30962765293722	0.603908724282106	0.737672847620691	0.514732642056383	0.389886126940371	0.443391776275805	0.487979817388666	0.372050910495226	0.300710044714648	0.336380477604937	0.247204395379214
1.21167229820461	0.874702761623528	0.717450311219025	0.730287245945923	0.714241077537301	0.65005640390281	0.666102572311432	0.922841266849396	0.858656593214905	1.08330295093562	0.874702761623528	0.698194909128678	0.585871730268319	0.858656593214906	0.585871730268319	0.569825561859696	0.345179204138978	0.569825561859696	0.730287245945924	0.666102572311433	0.778425751171792	0.842610424806283	0.746333414354546	0.890748930032151	0.778425751171791	0.601917898676941	0.553779393451073	0.329133035730354	0.53773322504245	0.553779393451073	0.553779393451073	0.441456214590714	0.457502382999337	0.82656425639766	0.842610424806283	0.922841266849396	0.970979772075265	0.987025940483887	1.35608781388221	1.43631865592532	1.22771846661323	1.08330295093562	0.730287245945923	0.746333414354545	0.553779393451073	0.264948362095864	0.297040698913109	0.345179204138977	0.393317709364846	0.778425751171792
1.50071028216739	-0.338328068702368	-0.292352109930624	-0.338328068702368	-0.404008009804859	-0.108448274843648	0.0229116073613344	0.384151283425037	0.121431519015071	0.384151283425037	0.515511165630019	0.384151283425037	0.318471342322545	0.252791401220054	0.0229116073613344	0.351311312873791	0.0557515779125801	-0.108448274843648	-0.17412821594614	-0.17412821594614	0.0229116073613344	0.0557515779125801	-0.17412821594614	0.05575157791258	0.154271489566317	0.05575157791258	0.219951430668808	0.2856313717713	0.219951430668808	0.515511165630019	0.745390959488739	0.942430782796213	1.10663063555244	0.909590812244968	0.581191106732511	0.614031077283756	0.548351136181265	0.515511165630019	0.2856313717713	0.318471342322546	0.384151283425037	0.679711018386248	0.482671195078774	0.252791401220054	-0.108448274843648	-0.239808157048631	-0.305488098151122	-0.502527921458596	-0.469687950907351	-0.141288245394894
-0.501892531069501	0.408873553607573	0.220844426448435	0.102486806227728	0.178034223389881	0.203216695777266	-0.0863817366776561	0.00175691667818975	0.203216695777266	0.240990404358343	0.102486806227728	0.178034223389881	0.165442987196189	0.228399168164651	0.178034223389881	-0.0234255557091948	-0.0360167919028871	0.417267711070035	0.291355349133112	0.366902766295265	0.379494002488958	0.517997600619573	0.530588836813265	0.354311530101573	0.140260514808805	0.341720293907881	0.215807931970958	0.316537821520496	0.253581640552035	0.417267711070035	0.366902766295265	0.27876411293942	0.102486806227728	0.240990404358343	-0.0234255557091947	-0.174520390033502	-0.426345113907347	-0.250067807195655	-0.313023988164117	-0.212294098614579	-0.136746681452425	0.165442987196189	0.291355349133112	0.178034223389881	-0.0486080280965796	0.266172876745727	-0.0486080280965794	-0.0611992642902717	-0.325615224357809	-0.375980169132578
1.38493036722274	0.857540473180029	1.21917925766646	0.846777414117932	0.588463996627626	0.728383764434875	0.609990114751818	0.448544228820377	0.147178575081686	0.0287849253986289	0.254809165702647	0.427018110696185	0.394728933509896	0.308624461013128	0.394728933509896	0.276335283826839	0.254809165702647	0.147178575081686	-0.00350425178765944	-0.261817669277966	-0.0250303699118517	0.0287849253986288	0.0933632797712054	0.157941634143782	0.19023081133007	0.147178575081686	0.3839658744478	0.157941634143783	0.00725880727443722	0.0503110435228216	-0.0357934289739474	-0.0465564880360435	-0.121897901470716	-0.121897901470716	-0.261817669277966	-0.272580728340062	-0.283343787402158	-0.208002373967485	-0.337159082712639	-0.164950137719101	-0.337159082712639	-0.218765433029581	-0.272580728340062	-0.412500496147311	-0.423263555209407	-0.326396023650542	-0.369448259898927	-0.434026614271503	-0.649287795513425	-0.649287795513425
-1.16440363168809	0.464679005740067	0.883585969650164	0.531172174614686	0.730651681238542	0.364939252428139	0.497925590177377	0.265199499116211	0.198706330241593	0.231952914678902	0.630911927926614	0.830391434550469	0.996624356737016	0.664158512363923	0.464679005740067	0.863638018987779	0.996624356737016	0.730651681238542	0.730651681238542	0.930131187862397	1.36233678554742	1.6615560454832	1.09636411004894	1.06311752561163	1.22935044779818	0.963377772299707	0.464679005740067	0.298446083553521	-0.0340197608195716	0.0324734080550466	-0.0340197608195721	-0.0340197608195721	0.0657199924923556	0.298446083553521	0.132213161366974	0.165459745804283	0.231952914678901	-0.000773176382263533	-0.133759514131501	-0.133759514131501	0.0324734080550455	-0.0672663452568822	-0.000773176382263533	-0.100512929694191	-0.200252683006119	-0.167006098568809	-0.200252683006118	-0.432978774067283	-0.266745851880737	-0.333239020755356
0.216723689072471	0.395691673738626	0.163033293672624	0.178373406644009	0.485175666071704	0.331774536357856	0.255073971500932	0.40847510121478	0.561876230928627	0.370124818786318	0.561876230928627	0.255073971500932	0.255073971500932	0.485175666071704	0.331774536357856	0.21672368907247	0.561876230928627	0.561876230928627	0.561876230928627	0.715277360642475	0.523525948500166	0.983729337641708	1.09878018492709	0.791977925499399	0.60022651335709	0.485175666071704	0.638576795785552	0.638576795785552	0.485175666071704	0.408475101214781	0.715277360642476	0.676927078214014	0.868678490356324	0.753627643070938	0.7919779254994	0.676927078214014	0.370124818786319	0.255073971500933	0.370124818786319	0.101672841787085	-0.0133780054983009	0.0249722769301611	-0.166779135212148	0.101672841787085	0.331774536357856	0.40847510121478	0.638576795785551	0.676927078214013	0.600226513357089	0.676927078214013
0.631958749316228	0.336061619358607	0.505145693620104	0.323984185482786	0.179054978972931	0.450797241178909	0.323984185482786	0.631958749316228	0.323984185482786	0.5594941460613	0.450797241178909	0.487029542806373	-0.00210652916438787	0.233403431414126	-0.0202226799781197	0.0341257724630759	0.0522419232768077	-0.0383388307918516	0.124706526531735	0.414564939551445	0.396448788737713	0.396448788737713	0.0522419232768077	-0.128919584860511	0.0341257724630759	-0.0202226799781197	-0.364429545439025	-0.455010299507684	-0.50935875194888	-0.291964942184098	-0.201384188115438	-0.201384188115438	-0.237616489742902	-0.165151886487975	-0.00210652916438787	0.342100336296518	0.396448788737713	0.342100336296518	0.251519582227858	0.396448788737713	0.595726447688764	0.84935255908101	0.360216487110249	0.396448788737713	0.450797241178909	0.305868034669054	0.233403431414126	0.179054978972931	-0.0926872832330474	0.124706526531735
0.444585446737018	0.57276573358361	0.175406844359174	0.101245392683646	0.00511017754870136	-0.077291435424108	-0.324496274342536	-0.159693048396917	-0.0635578332619731	0.00511017754870137	-0.0910250375862429	0.0325773818729712	0.114978994845781	0.19738060781859	0.238581414304995	0.0875117905215107	0.114978994845781	-0.00862342461343353	0.00511017754870137	0.114978994845781	-0.077291435424108	0.101245392683646	0.128712597007916	0.14244619917005	0.238581414304995	0.0875117905215108	0.060044586197241	0.307249425115669	0.0875117905215108	0.211114209980725	-0.00862342461343348	0.156179801332185	0.403384640250613	0.417118242412748	0.650589479169042	0.691790285655446	0.389651038088479	0.458319048899153	0.183647005656455	-0.173426650559052	-0.324496274342536	-0.585434715423099	-0.654102726233774	-0.351963478666806	-0.338229876504671	-0.228361059207592	-0.0635578332619732	-0.0498242310998383	0.0600445861972409	0.0188437797108362
-0.442477024892491	-0.552094789907009	-0.442477024892491	-0.301539898445253	-0.207581814147094	-0.160602771998015	0.0273133965983021	0.121271480896461	-0.0666446876998566	-0.0666446876998565	-0.207581814147094	-0.113623729848936	-0.113623729848936	-0.0666446876998566	0.262208607343698	0.591061902387254	0.544082860238174	0.544082860238174	0.591061902387254	0.731999028834492	0.591061902387254	0.450124775940016	0.309187649492778	0.497103818089095	0.731999028834492	0.544082860238174	0.215229565194619	0.497103818089095	0.356166691641857	0.356166691641857	0.121271480896461	0.16825052304554	-0.0196656455507774	-0.0196656455507774	0.027313396598302	-0.0196656455507772	0.0742924387473815	0.450124775940016	0.685019986685412	0.82595711313265	0.966894239579888	0.685019986685412	0.544082860238175	0.262208607343699	-0.207581814147094	-0.254560856296173	-0.254560856296174	-0.113623729848936	0.0273133965983019	0.16825052304554
-1.30586432652361	-0.404877807436211	-0.185507176701888	-0.264973068447485	-0.164241656375602	-0.097087381661013	0.00924021997041897	-0.0411254860655225	-0.102683571220562	-0.220203551971092	-0.0579140547441696	-0.0579140547441696	-0.181030225054249	-0.460839703031701	-0.460839703031701	-0.522397788186741	-0.399281617876662	-0.309742584923877	-0.141856898137406	-0.0970873816610132	0.0596059260063603	-0.0131445382677773	-0.085895002541915	-0.0914911921014639	-0.276165447566583	-0.399281617876662	-0.516801598627192	-0.533590167305839	-0.472032082150799	-0.309742584923877	-0.382493049198014	-0.164241656375601	-0.304146395364328	-0.108279760780111	-0.11387595033966	-0.175434035494699	-0.130664519018307	-0.304146395364328	-0.343319722281171	-0.0691064338632675	-0.197818793732896	-0.0914911921014637	-0.0970873816610128	-0.332127343162073	-0.192222604173347	-0.264973068447484	-0.276165447566583	-0.376896859638465	-0.354512101400269	-0.337723532721622
-0.559880807830284	-0.34044835580305	0.0984165482514172	-0.089668410629069	-0.183710890069312	-0.183710890069312	-0.089668410629069	-0.089668410629069	-0.371795848949798	-0.465838328390041	-0.465838328390041	-0.371795848949798	-0.371795848949798	-0.371795848949798	0.00437406881117414	0.568628945452633	0.662671424892876	0.662671424892876	0.662671424892876	0.850756383773362	0.756713904333119	0.286501507131903	-0.183710890069312	-0.183710890069312	-0.277753369509555	-0.277753369509555	-0.277753369509555	0.0984165482514171	0.19245902769166	0.19245902769166	0.286501507131903	0.286501507131903	0.568628945452632	0.756713904333118	0.568628945452632	0.662671424892875	0.662671424892875	0.662671424892875	1.13288382209409	1.13288382209409	0.850756383773362	0.850756383773362	0.474586466012389	0.474586466012389	0.47458646601239	0.0984165482514174	0.00437406881117422	0.286501507131903	0.00437406881117422	0.00437406881117422
-0.207573901057768	-0.0387097274945573	0.107639222926892	-0.151285843203364	-0.0226274252504421	-0.0949977853489608	0.0577840859701343	0.0336606326039614	-0.0547920297386726	-0.143244692081307	-0.0547920297386726	-0.151285843203364	-0.207573901057768	-0.151285843203364	-0.0869566342269032	-0.183450447691595	-0.215615052179825	-0.119121238715134	-0.175409296569537	-0.263861958912171	-0.529219945940073	-0.489014190329785	-0.416643830231266	-0.151285843203364	0.0819075393363073	0.00149602811573089	0.0979898415804225	0.0336606326039613	-0.0789154831048457	-0.00654512300632693	-0.00654512300632693	-0.247779656668056	-0.151285843203364	0.0336606326039613	0.331183224120094	0.226648259533345	0.0336606326039615	-0.392520376865093	-0.352314621254805	-0.440767283597439	-0.593549154916534	-0.722207572869457	-0.577466852672419	-0.416643830231266	-0.19953274993571	-0.151285843203364	-0.159326994325422	-0.247779656668056	-0.175409296569537	-0.424684981353324
-0.165952920040318	-0.250473781177604	-0.0645278866755756	-0.0391716283343899	-0.0391716283343899	-0.202176146242012	-0.165952920040318	-0.111618080737777	-0.147841306939471	-0.184064533141165	-0.111618080737777	0.0151632109681508	0.178167728875773	0.268725794380007	0.341172246783395	0.160056115774926	0.123832889573232	-0.0753948545360837	0.0513864371698446	0.178167728875773	0.250614181279161	0.0513864371698446	0.304949020581701	0.413618699186783	0.341172246783395	0.0876096633715384	-0.129729693838624	-0.383292277250481	-0.2746225986454	-0.473850342754716	-0.636854860662338	-0.347069051048787	-0.365180664149634	-0.365180664149634	-0.00294840213269611	-0.147841306939471	-0.0935064676369306	0.0694980502706915	0.268725794380007	0.250614181279161	0.359283859884242	0.250614181279161	0.341172246783395	0.413618699186783	0.341172246783395	-0.0935064676369306	-0.0391716283343899	-0.365180664149634	-0.310845824847093	-0.32895743794794
-1.02635379581456	-0.651435722343466	0.398334883375603	0.312639323725067	0.419758773288237	0.259079598943481	0.794676846759333	0.473318498069822	0.098400424598726	-0.115838474527614	-0.222957924090785	-0.0622787497460293	0.0448406998171409	-0.115838474527614	0.0984004245987261	0.0984004245987261	0.205519874161896	0.259079598943481	0.205519874161896	0.312639323725067	0.205519874161896	0.0448406998171409	0.0448406998171409	0.0448406998171409	0.205519874161896	0.0448406998171409	-0.115838474527614	-0.27651764887237	-0.38363709843554	-0.437196823217125	-0.544316272780295	-0.544316272780295	-0.330077373653955	-0.1693981993092	0.044840699817141	-0.00871902496444415	-0.00871902496444415	0.633997672414577	0.794676846759333	0.526878222851407	0.687557397196162	0.687557397196162	0.741117121977748	0.901796296322503	0.419758773288237	0.259079598943481	0.259079598943481	-0.0622787497460293	0.098400424598726	0.312639323725066
-0.727024026256236	-0.500487554306829	-0.18333649357766	-0.43576284803557	-0.144501669814904	0.0496724489988731	0.24384656781265	0.24384656781265	0.146759508405762	0.438020686626428	0.438020686626428	0.24384656781265	0.24384656781265	0.340933627219539	0.632194805440205	0.729281864847094	0.535107746033316	0.729281864847094	0.535107746033316	0.438020686626428	0.24384656781265	0.146759508405762	0.0496724489988732	0.0496724489988732	-0.144501669814904	-0.144501669814904	-0.0474146104080153	-0.144501669814904	-0.144501669814904	-0.144501669814904	-0.144501669814904	0.0496724489988732	0.535107746033316	0.24384656781265	0.146759508405762	0.0496724489988732	0.0496724489988732	0.0496724489988732	0.243846567812651	-0.144501669814904	0.0496724489988734	-0.0474146104080153	-0.241588729221793	-0.532849907442459	-0.241588729221793	-0.43576284803557	-0.338675788628681	-0.338675788628681	-0.0474146104080155	0.146759508405762
0.459617617174319	0.0820129695606173	-0.106789354246234	0.0954988498325352	0.19664295187192	0.297787053911304	0.237100592687673	0.19664295187192	0.358473515134935	0.277558233503427	0.156185311056166	-0.106789354246234	-0.00564525220684921	0.0550412090167814	0.237100592687673	0.115727670240412	0.0954988498325352	0.216871772279796	0.439388796766442	0.540532898805827	0.318015874319181	0.0954988498325352	0.237100592687673	0.135956490648289	0.318015874319181	0.156185311056166	-0.0865605338383569	0.135956490648289	0.216871772279796	-0.00564525220684927	-0.0663317134304799	-0.268619917509249	-0.147246995061987	-0.046102893022603	-0.228162276693495	-0.106789354246234	-0.12701817465411	0.0145835682010277	0.176414131464043	0.135956490648289	0.0550412090167814	0.0752700294246582	0.338244694727058	0.540532898805826	0.358473515134934	0.297787053911304	0.277558233503427	0.358473515134934	0.338244694727058	0.0550412090167814
0.858614037500981	0.434867808139126	0.502667204837023	0.459081878388375	0.495402983762248	0.622526852570804	0.531724089136121	0.513563536449184	0.531724089136121	0.313797456892881	0.277476351519008	0.168513035397389	0.114031377336579	0.150352482710452	0.241155246145135	0.204834140771262	0.222994693458199	0.477242431075311	0.440921325701438	0.477242431075312	0.404600220327565	0.204834140771262	0.295636904205945	0.331958009579819	-0.0312530441589138	-0.231019123715217	-0.15837691296747	-0.031253044158914	0.0413891665888324	0.222994693458199	0.440921325701438	0.604366299883868	0.949416800935664	0.840453484814044	0.931256248248727	0.840453484814044	0.85861403750098	0.949416800935663	1.05838011705728	0.931256248248727	1.11286177511809	1.22182509123971	1.40343061810908	1.13102232780503	0.894935142874854	0.713329616005488	0.658847957944678	0.640687405257742	0.440921325701439	0.495402983762248
0.493225464932721	0.0481831965390112	0.404217011253979	0.482005911948006	0.343631425136516	0.564282633835919	0.433387849014239	0.474526209958196	0.272574256233319	0.134199769421829	-0.0527927803234273	0.0519230475339164	0.122980216437114	0.280053958223129	0.212736640314837	0.208996789319932	0.30249306419256	0.407208892049904	0.44834725299386	0.261354703248603	0.137939620416734	0.343631425136516	0.482005911948006	0.407208892049903	0.616640547764591	0.627860100749306	0.523144272891963	0.575502186820634	0.437127700009145	0.201517087330122	0.235175746284268	0.0781020044982524	-0.078971737287763	0.201517087330121	0.0594027495237265	0.0968012594727777	0.295013362202749	0.452087103988765	0.306232915187465	0.437127700009144	0.549323229856298	0.728836077611745	0.624120249754401	0.410948743044809	0.429647998019334	0.388509637075378	0.280053958223129	0.0631426005186315	0.0893215574829675	-0.0527927803234274
-0.864956371509298	-0.0189881847288065	-0.208815192494185	-0.184055148003049	-0.1752122749705	-0.405126973816766	-0.334383989556376	0.0281738047781199	0.328831487884775	0.213874138461642	0.151974027233802	0.443788837307908	0.443788837307908	0.541060440665944	0.691389282219272	0.496846075503201	0.788660885577307	1.08931856868396	0.947832600163184	0.956675473195732	0.868246742870246	0.63833204402398	0.390731599112616	0.594117678861236	0.417260218210262	0.532217567633395	0.576431932796139	0.602960551893785	0.656017790089077	0.815189504674953	0.417260218210262	0.23155988452674	0.178502646331447	0.0989167890385093	0.151974027233801	0.116602535103607	0.0458595508432172	0.16081690026635	0.275774249689483	0.169659773298899	0.151974027233801	0.143131154201253	0.151974027233801	0.381888726080067	0.479160329438103	0.43494596427536	0.602960551893785	0.717917901316917	0.806346631642404	0.709075028284368
0.375549696664378	0.272598459236347	0.190237469293923	0.243183819971196	0.154939902175741	0.419671655562105	0.375549696664378	0.243183819971196	0.199061861073468	0.0225740254825584	0.0225740254825584	0.0666959843802858	-0.374523604596989	-0.330401645699261	-0.198035769006079	-0.330401645699261	-0.418645563494716	-0.153913810108351	0.0225740254825584	0.0666959843802859	-0.109791851210624	-0.153913810108351	0.154939902175741	0.419671655562106	0.287305778868923	0.0225740254825584	0.154939902175741	0.199061861073468	0.154939902175741	0.0666959843802859	-0.286279686801534	-0.198035769006079	-0.021547933415169	-0.0656698923128965	0.110817943278013	0.154939902175741	0.287305778868923	0.816769285641653	0.331427737766651	0.243183819971196	0.154939902175741	0.110817943278013	0.287305778868923	0.0666959843802859	-0.0656698923128965	0.199061861073468	0.110817943278013	0.0666959843802859	0.287305778868923	0.287305778868923
1.10042648802453	0.980023589843729	0.883701271299088	0.739217793482127	0.584414067249669	0.42961034101721	0.636015309327155	0.481211583094696	0.481211583094696	0.274806614784752	0.326407856862238	0.171604130629779	0.016800404397321	-0.0864020797576512	-0.138003321835137	-0.0348008376801651	0.17160413062978	0.274806614784752	0.378009098939724	0.481211583094697	0.687616551404641	0.584414067249669	0.481211583094696	0.378009098939724	0.17160413062978	0.378009098939724	0.42961034101721	-0.086402079757651	0.120002888552294	-0.0348008376801648	0.0168004043973211	0.223205372707266	0.17160413062978	-0.0348008376801651	0.378009098939724	0.584414067249669	0.584414067249669	0.481211583094696	0.636015309327155	0.481211583094696	0.790819035559613	0.636015309327155	0.687616551404641	0.894021519714586	0.739217793482127	0.42961034101721	0.274806614784752	0.223205372707266	0.17160413062978	-0.292807048067596
-0.776840857654783	-0.846062023478966	-0.486111961193215	-0.13160070479365	-0.101934490869001	-0.00551929561388872	-0.0351855095385385	0.00189725786727367	-0.101934490869001	-0.0277689560573761	-0.139017258274813	-0.0277689560573761	0.0834793461600605	0.246643522745634	0.0686462391977356	0.11314556008471	-0.0648517234631883	-0.2205993465676	-0.368930416190848	-0.487595271889448	-0.52467803929526	-0.368930416190849	-0.19093313264295	-0.176100025680625	-0.124184151312488	0.00189725786727354	-0.0648517234631885	-0.0500186165008636	-0.406013183596661	-0.391180076634336	-0.257682113973412	-0.0945179373878382	0.0686462391977355	0.261476629707959	0.387558038887721	0.587804982879107	0.654553964209569	0.513639448067482	0.572971875916782	0.409807699331208	0.44689046673702	0.261476629707959	0.261476629707959	0.165061434452847	0.194727648377497	0.17247798793401	0.298559397113771	0.187311094896335	0.150228327490523	0.41722425281237
-0.610168528746346	-0.301400685451351	-0.0375445284538101	-0.333480461378104	-0.213181301652781	-0.189121469707717	0.0274170177978641	-0.189121469707717	-0.104912057899991	0.0635067657154609	0.0755366816879932	-0.165061637762652	-0.116941973872523	-0.381600125268233	-0.273330881515442	-0.249271049570378	-0.128971889845055	-0.0327325620647972	0.231925589330913	0.135686261550654	0.0755366816879931	0.147716177523187	-0.0567923940098617	-0.0447624780373295	0.00335718585279952	-0.237241133597846	-0.00867273011973265	0.21989567335838	0.0394469337703964	0.123656345578122	-0.0688223099823939	0.0394469337703965	0.231925589330913	0.0394469337703964	-0.189121469707717	-0.0327325620647972	0.159746093495719	0.304105085166106	0.123656345578122	0.00335718585279959	0.0394469337703964	0.0274170177978641	0.159746093495719	0.0755366816879932	-0.068822309982394	-0.177091553735184	-0.141001805817588	-0.0808522259549262	-0.0567923940098617	-0.116941973872523
0.367424748155668	0.123286008211174	0.953357724022456	0.57668652525095	0.57668652525095	0.262793859608028	0.472055636703309	0.0535320825127464	-0.0510988060348942	0.0535320825127464	-0.0510988060348943	0.0535320825127463	0.262793859608028	0.367424748155668	0.367424748155668	0.472055636703309	0.681317413798591	0.57668652525095	0.367424748155669	0.262793859608028	0.0535320825127464	0.158162971060387	-0.0510988060348942	-0.260360583130176	-0.0510988060348942	-0.155729694582535	-0.155729694582535	-0.155729694582535	-0.155729694582535	-0.260360583130176	-0.364991471677816	-0.0510988060348943	-0.0510988060348943	0.158162971060387	0.262793859608028	0.0535320825127463	0.0535320825127463	0.367424748155668	0.158162971060387	0.262793859608028	0.158162971060387	0.262793859608027	0.158162971060387	0.262793859608028	0.0535320825127462	-0.0510988060348943	0.0535320825127464	-0.155729694582535	-0.0510988060348941	0.0535320825127464
0.965532131329796	0.628327801738674	0.511430300813751	0.560886935820449	0.525560767958522	0.519137828347263	0.483811660485336	0.483811660485336	0.474177251068446	0.483811660485336	0.368198747482665	0.291123472147552	0.31039229098133	0.220471136423697	0.422793734178371	0.42921667378963	0.31039229098133	0.30396935137007	0.294334941953181	0.278277592925033	0.364987277677036	0.19156790817303	0.226894076034957	0.316815230592589	0.454908432234668	0.438851083206519	0.663653969600601	0.750363654352603	0.949474782301647	0.949474782301647	0.936628903079128	0.952686252107277	1.26419882325336	1.21923824597454	1.18712354791825	1.1389515008338	1.2256611855858	1.45367554178552	1.50184758886996	1.29310205150403	1.22887265539143	1.21281530636329	1.11647121219439	1.04581887647054	0.862765097549645	0.898091265411572	0.939840372884758	0.872399506966534	0.952686252107277	1.02333858783113
-0.000569307198453153	-0.171930773932891	-0.171930773932891	-0.384092589889814	-0.473853358179282	-0.596254405846737	-0.490173497868276	-0.612574545535731	-0.80841622180366	-0.849216571026145	-0.702335313825199	-0.628894685224725	-0.669695034447211	-0.661534964602714	-0.530973847090761	-0.424892939112299	-0.278011681911353	-0.318812031133838	-0.424892939112299	-0.514653707401767	-0.514653707401767	-0.579934266157743	-0.612574545535732	-0.637054755069222	-0.563614126468749	-0.212731123155376	0.0728713214020202	0.138151880157997	0.219752578602967	0.325833486581429	0.227912648447464	0.1299918103135	-0.335132170822832	-0.457533218490287	-0.408572799423305	-0.424892939112299	-0.0250495167319443	0.0239109023350379	-0.0413696564209385	0.325833486581428	0.285033137358943	0.309513346892435	0.195272369069476	-0.400412729578808	-0.465693288334785	-0.245371402533364	-0.326972100978335	-0.375932520045317	-0.58809433600224	-0.628894685224726
-1.15186391809495	-0.399349667742538	-0.415192073013115	-0.218293607507371	0.00236846590423934	0.290926561904037	0.27395255625699	0.426718607080412	0.71527670308021	0.511588635315647	0.341848578845178	0.341848578845178	0.138160511080615	-0.16737159056623	-0.320137641389652	-0.489877697860122	-0.489877697860122	-0.405007669624887	-0.286189630095558	-0.371059658330793	-0.354085652683746	-0.354085652683746	-0.405007669624887	-0.303163635742605	-0.38803366397784	-0.676591759977638	-0.659617754330591	-0.286189630095558	-0.320137641389652	-0.218293607507371	-0.0655275566839484	0.138160511080615	0.460666618374506	0.681328691786116	0.528562640962694	0.647380680492022	0.562510652256788	0.477640624021553	0.477640624021553	0.307900567551084	0.240004544962896	0.240004544962896	0.121186505433568	0.121186505433568	0.070264488492427	0.0363164771983331	-0.0315795453898546	0.172108522374709	0.358822584492225	0.4946146296686
-1.3518317487432	-0.720571954446971	-0.463714520905748	-0.493567200833057	-0.18571143908268	-0.279001063855522	-0.111079739264407	-0.213698326514533	-0.241685213946385	-0.167053514128112	-0.0177901144915658	-0.0924218143098389	0.168789135054117	-0.120408701741691	-0.0644349268779865	0.168789135054117	0.13147328514498	0.122144322667696	0.0195257354175708	-0.213698326514533	0.0101967729402867	0.0101967729402867	-0.13906662669626	-0.0364480394461341	-0.0551059644007023	-0.0924218143098389	-0.0457770019234182	-0.0364480394461341	-0.232356251469101	-0.213698326514533	-0.157724551650828	-0.167053514128112	-0.176382476605396	-0.0737638893552706	-0.18571143908268	-0.0364480394461341	-0.0551059644007025	-0.269672101378238	-0.13906662669626	-0.0457770019234183	0.0101967729402865	0.0195257354175707	0.0195257354175707	0.13147328514498	0.383355272031652	0.318052534690663	0.364697347077084	0.327381497167947	0.308723572213379	0.280736684781527
-1.17318850727503	-0.899444522244191	-0.242458958170173	-0.078212567151669	-1.58603289232165e-16	0.0391062835758342	0.117318850727503	-0.0391062835758346	-0.117318850727503	-0.117318850727503	-0.547487970061682	-0.547487970061682	-0.508381686485847	-0.547487970061682	-0.195531417879172	-0.195531417879172	-0.078212567151669	0.117318850727503	0.0782125671516686	0.156425134303337	0.351956552182509	-0.0391062835758347	-3.1720657846433e-16	0.273743985030841	0.234637701455006	0.391062835758344	0.234637701455006	0.0782125671516686	0.156425134303337	0.469275402910013	0.0782125671516686	0.195531417879172	0.195531417879172	0.195531417879172	0.156425134303337	-0.078212567151669	-0.234637701455007	-0.117318850727503	-1.74463618155382e-16	-0.0391062835758346	0.117318850727503	0.508381686485847	0.782125671516688	0.703913104365019	0.62570053721335	0.508381686485847	0.234637701455006	0.156425134303337	0.0782125671516686	0.273743985030841
0.0408267531349761	0.240203419255781	-0.258238246046232	-0.114531687998119	-0.133951493139756	-0.366989154839398	-0.417480648207654	-0.409712726150999	-0.258238246046232	-0.262122207074559	-0.366989154839398	-0.425248570264309	-0.203862791649648	0.00587110388002974	0.102970129588214	0.219488960438035	0.0408267531349761	0.258328570721309	0.378731362599458	0.308820064089565	0.114622012673196	-0.0718081166865177	-0.0252005843465892	0.0835503244465773	0.106854090616541	-0.0523883115448808	-0.0795760387431724	0.0214069479933393	0.246676687636327	0.231140843523017	0.192301233239744	0.157345583984797	0.343775713344511	0.370963440542803	0.367079479514475	0.176765389126434	0.091318246503232	0.266096492777964	0.0874342854749046	-0.0252005843465892	-0.0213166233182618	0.029174870049994	0.223372921466363	0.200069155296398	0.0602465582766129	0.165113506041452	0.200069155296398	0.320471947174547	0.168997467069779	0.219488960438035
-0.167739757485671	-0.463168160109076	-0.436484304388253	-0.38828999354554	-0.469975266160307	-0.506733638836952	-0.41279557532997	-0.302520457300036	-0.298436193669298	-0.216750921054531	-0.200413866531578	-0.12281285754755	-0.00845347588687722	0.122242960296749	0.0936531148815808	0.159001332973394	0.224349551065207	0.277444978264805	0.318287614572188	0.36321451451031	0.297866296418497	0.399972887186955	0.534753587001319	0.600101805093132	0.542922114262796	0.661365759554207	0.70220839586159	0.714461186753805	0.608270332354609	0.555174905155011	0.469405368909506	0.493910950693936	0.36321451451031	0.248855132849637	0.212096760172992	0.203928232911515	0.101821642143057	0.0283048967897679	-0.0247905304098303	-0.0207062667790919	-0.00436921225613876	0.0364734240512445	0.0446419513127212	0.0732317967278895	0.167169860234871	0.171254123865609	0.257023660111114	0.28969776915702	0.318287614572188	0.326456141833665
-0.255720950155924	-0.910129678948378	-1.02747193376634	-0.884340172394981	-1.07776147154546	-1.06809040658794	-1.03907721171536	-0.894011237352505	-0.903682302310029	-0.942366562140125	-0.981050821970221	-0.806971652734789	-0.797300587777265	-0.681247808286978	-0.787629522819741	-0.652234613414406	-0.652234613414406	-0.748945262989645	-0.75861632794717	-0.681247808286978	-0.623221418541834	-0.594208223669263	-0.623221418541834	-0.507168639051547	-0.478155444178975	-0.400786924518783	-0.391115859561258	-0.429800119391355	-0.478155444178974	-0.487826509136498	-0.51683970400907	-0.381444794603735	-0.449142249306403	-0.487826509136499	-0.536181833924119	-0.574866093754215	-0.565195028796691	-0.584537158711739	-0.642563548456883	-0.497497574094023	-0.497497574094023	-0.584537158711739	-0.439471184348879	-0.449142249306403	-0.439471184348879	-0.429800119391355	-0.497497574094023	-0.536181833924119	-0.381444794603736	-0.429800119391356
-1.02038543601659	-0.213367489278874	-0.243396064041208	-0.232135348505333	0.0493825398915453	0.178076431730118	0.0976427493310101	0.282640218848958	0.20220653644985	0.306770323568691	0.306770323568691	0.121772854050743	0.105686117570921	0.0895993810910993	0.113729485810832	0.186119799970029	0.39524737420771	0.210249904689761	0.411334110687531	0.242423377649404	0.419377478927442	0.467637688366907	0.379160637727888	0.113729485810832	0.258510114129226	0.0252524351718129	0.00916569869199131	-0.095398088426849	-0.175831770825957	-0.183875139065868	-0.216048612025511	-0.183875139065868	-0.00692103778783025	0.0252524351718129	0.0895993810910993	-0.0149644060277411	-0.0632246154672059	-0.143658297866314	-0.264308821464976	-0.2080052437856	-0.384959345063638	-0.449306290982924	-0.272352189704887	-0.336699135624173	-0.352785872103995	-0.30452566266453	-0.5056098686623	-0.272352189704887	-0.159745034346135	-0.0793113519470274
-0.147857628586226	-0.264059054707516	0.270467505450418	0.267147464704095	0.416549298288611	0.499550316946675	0.565951131873127	0.383348890825385	0.267147464704095	0.150946038582805	0.350148483362159	0.333548279630547	0.051344816193128	0.300347872167321	0.283747668435708	0.267147464704095	0.134345834851192	0.0679450199247408	-0.0814568136597749	0.0845452236563537	-0.114657221123001	-0.0150559987333235	0.051344816193128	0.250547260972482	0.383348890825385	0.499550316946675	0.565951131873127	0.333548279630546	0.250547260972482	0.300347872167321	0.0845452236563536	-0.131257424854614	0.117745631119579	0.0513448161931278	0.217346853509256	0.200746649777644	0.0513448161931278	0.316948075898933	0.316948075898933	-0.0316562024649367	-0.0150559987333236	0.0181444087299022	0.117745631119579	0.449749705751836	0.217346853509256	0.283747668435708	0.333548279630546	0.233947057240869	0.433149502020223	0.217346853509256
0.155193520595743	-0.239011118217072	0.0369321289518982	-0.0771056415618091	-0.246050486767301	-0.309404803719361	-0.267168592417988	-0.478349648924853	-0.520585860226226	-0.49946775457554	-0.372759120671421	-0.0559875359111225	0.134075414945056	0.0496029923423102	0.281902154499862	0.155193520595743	-0.0137513246097494	0.0284848866916236	-0.0982237472124956	-0.203814275465928	-0.140459958513869	-0.330522909370047	-0.309404803719361	-0.140459958513869	-0.161578064164555	-0.478349648924853	-0.224932381116615	-0.224932381116615	-0.246050486767301	-0.224932381116615	-0.288286698068674	-0.330522909370047	-0.161578064164555	-0.605058282828972	-0.520585860226226	-0.583940177178286	-0.731766916733091	-0.626176388479659	-0.752885022383778	-0.858475550637211	-0.879593656287897	-0.837357444986524	-0.647294494130345	-0.457231543274167	-0.626176388479659	-0.710648811082405	-0.647294494130345	-0.541703965876913	-0.647294494130345	-0.626176388479659
-1.68498951991997	-1.20965508177947	-1.1383549160584	-0.955011632775632	-0.904082942974864	-0.887106713041275	-0.819201793306919	-0.836178023240508	-0.921059172908454	-1.10779770217793	-1.22663131171306	-1.22663131171306	-1.22663131171306	-1.41336984098254	-1.37941738111536	-1.51522722058407	-1.37941738111536	-1.34546492124818	-1.37941738111536	-1.49825099065049	-1.39639361104895	-1.37941738111536	-1.22663131171306	-1.37941738111536	-1.27756000151383	-1.17570262191229	-1.09082147224435	-1.05686901237717	-0.971987862709222	-0.853154253174097	-0.700368183771794	-0.751296873572562	-0.78524933343974	-0.751296873572562	-0.734320643638973	-0.870130483107686	-0.955011632775632	-0.98896409264281	-1.03989278244358	-1.07384524231076	-1.19267885184588	-1.39639361104895	-1.26058377158024	-1.26058377158024	-1.34546492124818	-1.29453623144742	-1.29453623144742	-1.20965508177947	-1.14175016204511	-1.05686901237717
-0.45545281823251	-0.154814006197454	0.0255692810235795	-0.11186560447816	-0.0689172027588666	-0.326607613074629	-0.45545281823251	-0.627246425109684	-0.498401219951803	-0.369556014793922	-0.412504416513216	-0.326607613074629	-0.326607613074629	-0.0689172027588667	-0.025968801039573	0.0169796006797206	0.0169796006797206	0.102876404118308	-0.025968801039573	0.102876404118308	0.274670010995483	0.188773207556895	0.0169796006797207	0.145824805837602	-0.0689172027588667	0.188773207556895	0.231721609276189	0.188773207556895	0.317618412714776	0.403515216153364	0.102876404118308	0.0169796006797207	-0.283659211355335	-0.197762407916748	-0.498401219951803	-0.541349621671097	-0.541349621671097	-0.326607613074629	-0.0689172027588666	-0.154814006197454	-0.154814006197454	-0.11186560447816	-0.11186560447816	-0.197762407916747	-0.283659211355335	-0.369556014793922	-0.197762407916747	-0.455452818232509	-0.584298023390391	-0.670194826828978
0.0096033423403991	0.0514961835644607	0.386638913356953	0.243006314874457	0.0993737163919597	0.225052240064144	0.278914464495081	0.225052240064144	-0.116075181331786	-0.134029256142098	-0.00835073246991299	0.117327791202272	0.171190015633208	0.18914409044352	0.171190015633208	0.260960389684769	0.314822614115705	0.0993737163919597	-0.0442588820905372	-0.367432228676155	-0.187891480573034	-0.187891480573034	-0.116075181331786	-0.223799630193658	-0.0801670317111614	-0.0442588820905372	-0.0981211065214735	-0.169937405762722	-0.331524079055531	-0.546972976779276	-0.654697425641149	-0.690605575261773	-0.49311075234834	-0.385386303486467	-0.331524079055531	-0.15198333095241	0.0455114919610233	0.135281866012584	0.243006314874457	0.422547062977578	0.386638913356953	0.296868539305393	0.655950035511635	0.566179661460074	0.476409287408514	0.709812259942571	0.386638913356953	0.512317437029138	0.314822614115705	-0.0622129569008493
0.993170070106771	0.066718288366483	0.0776177210928394	0.187390579265428	0.105644833817756	0.210746506536192	0.280814288348482	0.105644833817756	0.0939668701823739	-0.139592402525262	-0.116236475254498	-0.233016111608316	-0.186304257066789	-0.338117784326752	-0.268050002514461	-0.104558511619116	-0.279727966149843	-0.0812025843483529	0.000543161099319622	-0.0228127661714439	0.350882070160773	0.350882070160773	0.269136324713101	0.549407451962263	0.502695597420736	0.561085415597645	0.549407451962263	0.245780397442337	0.152356688359283	0.210746506536192	0.280814288348482	0.210746506536192	0.117322797453137	0.374237997431537	0.5260515246915	0.969814142836007	0.876390433752953	0.794644688305281	0.841356542846808	0.841356542846808	0.607797270139172	0.537729488326881	0.082288906546992	0.035577052005465	-0.104558511619116	0.140678724723901	-0.0461686934422073	-0.0344907298068254	0.280814288348483	0.420949851973064
-0.346560368683144	0.0330417818759037	0.108962211987713	-0.0862617511569398	0.0113502304153867	-0.216411059920042	-0.151336405538491	-0.118799078347715	-0.248948387110817	-0.281485714301593	-0.216411059920042	-0.281485714301593	0.0438875576061622	0.0764248847969377	-0.118799078347715	0.174036866369264	0.271648847941591	0.304186175132366	0.304186175132366	-0.118799078347715	-0.0537244239661643	-0.0862617511569398	-0.411635023064695	-0.248948387110817	-0.216411059920042	-0.118799078347715	-0.118799078347715	-0.118799078347715	0.108962211987713	0.401798156704693	0.239111520750815	0.304186175132366	0.141499539178489	0.271648847941591	0.108962211987713	0.0438875576061622	-0.0537244239661643	0.20657419356004	0.0764248847969377	-0.0211870967753888	0.108962211987713	0.499410138277019	0.629559447040121	0.727171428612448	0.727171428612448	0.727171428612448	1.0525447005202	1.08508202771098	1.28030599085563	1.60567926276339
1.0085584474671	1.79758013086567	1.24526495248667	0.670406297439148	0.501330222425169	-0.090436040123756	-0.174974077630745	-0.174974077630745	-0.0904360401237559	0.0786400348902227	0.332254147411191	0.332254147411191	0.754944334946137	0.501330222425169	0.247716109904201	0.247716109904201	-0.00589800261676654	0.0786400348902228	-0.0904360401237558	-0.428588190151713	-0.259512115137734	-0.428588190151713	-0.428588190151713	-0.513126227658702	-0.682202302672681	-0.597664265165691	-0.513126227658702	-0.344050152644724	-0.00589800261676654	0.163178072397212	0.247716109904201	0.41679218491818	0.41679218491818	0.41679218491818	0.163178072397212	-0.090436040123756	-0.259512115137735	-0.0904360401237559	-0.174974077630745	-0.174974077630745	-0.0904360401237559	0.0786400348902227	0.41679218491818	0.501330222425169	0.670406297439148	0.839482372453126	1.0085584474671	0.924020409960116	1.17763452248108	1.17763452248108
1.93768696640043	0.613549118233898	0.535658656577043	0.502277030152676	0.335368898030844	0.251914831969928	0.235224018757745	0.168460765909012	-0.131973871910286	-0.0151381794250032	-0.182046311546835	-0.148664685122469	-0.0652106190615528	-0.0652106190615528	-0.0985922454859192	0.185151579121195	0.0516250734237297	0.301987271606478	0.00155263378717997	0.00155263378717997	0.185151579121195	0.368750524455211	0.268605645182112	0.235224018757745	0.00155263378718016	0.101697513060279	0.301987271606478	0.101697513060279	0.0182434469993632	0.118388326272463	0.41882296409176	0.669185162274509	0.685875975486692	0.619112722637959	0.585731096213592	0.702566788698875	0.585731096213592	0.619112722637959	0.335368898030844	0.368750524455211	0.235224018757745	0.685875975486692	0.752639228335425	0.702566788698875	0.719257601911058	0.802711667971974	0.952928986881623	1.21998199827655	1.13652793221564	1.2700544379131
-1.29317100822687	-0.806006460697096	-0.416274822673279	0.237917569723842	0.237917569723842	0.377107440446633	0.237917569723842	0.446702375808029	0.377107440446633	0.307512505085238	-0.0404621717217418	0.307512505085238	0.377107440446634	0.516297311169425	0.237917569723842	0.168322634362446	-0.110057107083138	-0.179652042444533	-0.388436848528721	-0.458031783890117	-0.318841913167325	-0.0404621717217418	-0.249246977805929	-0.0404621717217418	-0.249246977805929	-0.179652042444534	-0.179652042444534	-0.458031783890117	-0.527626719251513	-0.388436848528721	-0.388436848528721	0.09872769900105	0.09872769900105	0.237917569723842	0.307512505085238	0.237917569723842	0.585892246530821	0.655487181892217	0.237917569723842	0.237917569723842	0.029132763639654	0.029132763639654	0.446702375808029	-0.0404621717217418	-0.179652042444534	-0.179652042444534	-0.318841913167325	-0.318841913167325	-0.318841913167325	-0.458031783890117
1.98797981556183	0.99932731744682	0.801596817823817	0.784263299999723	0.601298389634282	0.745744371501735	0.832411960622207	1.00574713886315	1.01537687098765	0.813152496373213	0.919079549742679	1.04426606736114	0.957598478240667	0.996117406738654	0.687965978754754	0.591668657509785	0.533890264762804	0.610928121758779	0.312406425899376	0.273887497401388	0.119811783409438	0.254628033152394	0.0524036585379599	0.167960444031923	-0.0342639305825116	0.36055508652186	0.418333479268841	0.524260532638307	0.293146961650382	0.620557853883275	0.572409193260791	0.562779461136294	0.302776693774878	-0.00537473420902147	-0.0920423233294935	0.447222675642332	0.437592943517835	0.302776693774879	0.476111872015822	0.302776693774879	0.687965978754754	0.620557853883276	0.322036158023873	0.370184818646357	0.553149729011798	0.736114639377239	0.94796874611617	0.687965978754754	0.649447050256767	0.254628033152395
-0.188601080829117	-0.489562911602156	-0.166028943521139	-0.23696994648907	-0.462691319568849	-0.382076543468928	-0.220846991269086	-0.704535647868613	-0.575552006108739	-0.623920871768691	-0.559429050888754	-0.269215856929038	-0.414322453908896	-0.478814274788833	-0.188601080829117	-0.0434944838492594	-0.011248573409291	0.278964620550425	0.311210530990393	0.214472799670488	0.327333486210378	0.166103934010535	-0.0434944838492594	-0.188601080829117	-0.478814274788833	-0.623920871768691	-0.382076543468928	-0.317584722588991	-0.317584722588991	-0.559429050888754	-0.478814274788833	-0.54330609566877	-0.54330609566877	-0.607797916548707	-0.65616678220866	-0.54330609566877	-0.188601080829117	-0.34983063302896	-0.23696994648907	-0.398199498688912	-0.285338812149023	-0.317584722588991	-0.140232215169165	-0.0434944838492591	-0.107986304729196	-0.220846991269085	0.214472799670488	-0.0918633495092117	0.101612113130599	-0.253092901709054
0.074961432132967	-0.579049903287994	-0.042760608242806	-0.40153254081659	-0.121241968493321	0.0469323749006401	0.102990489365294	-0.0651838540286675	-0.289416311887283	-0.40153254081659	0.0189033176683131	-0.31744536911961	-0.373503483584264	-0.541677826978225	-0.40153254081659	-0.205329140190302	-0.0651838540286677	0.0469323749006399	-0.121241968493321	0.018903317668313	0.215106718294601	0.215106718294601	0.159048603829947	0.243135775526928	0.187077661062274	0.355252004456236	0.383281061688563	0.803716920173466	0.579484462314851	0.635542576779505	0.579484462314851	0.467368233385543	0.551455405082524	0.579484462314851	0.49539729061787	0.579484462314851	0.607513519547178	0.355252004456236	0.355252004456236	0.41131011892089	0.299193889991582	-0.00912573956401389	0.271164832759255	0.215106718294601	0.299193889991582	0.439339176153216	0.299193889991582	0.243135775526928	0.41131011892089	0.467368233385543
1.21732159497748	0.929005434782164	0.849718490728452	0.738510828938831	0.831183880430182	0.506828200210452	0.877520406175858	0.645837777447479	0.599501251701804	0.475937183046669	0.336927605809641	0.460491674464777	0.414155148719101	0.105244977081263	0.0897994684993712	0.24425455431829	0.151581502826939	0.290591080063966	-0.00287358299198002	0.136135994245047	0.306036588645858	0.259700062900182	0.0743539599174797	0.197918028572615	0.367818622973425	0.275145571482074	0.553164725956128	0.445046165882885	0.398709640137209	0.738510828938831	0.784847354684507	0.537719217374236	0.599501251701804	0.244254554318291	0.151581502826939	0.120690485663155	-0.234556211720358	0.0589084513355879	0.0125719255899122	-0.32722926321171	-0.435347823284953	-0.358120280375494	-0.0955466344833317	-0.203665194556575	-0.806040029250359	-0.682475960595224	-0.280892737466034	-0.219110703138467	-0.32722926321171	-0.589802909103872
-0.569426839332343	-0.383673262854057	-0.537583369078923	-0.546681503437043	-0.467072827803492	-0.478445495751142	-0.421582156012891	-0.501190831646442	-0.35334614832699	-0.216874132955188	-0.239619468850489	-0.0917747855310366	-0.171383461164588	-0.398836820117591	-0.273737472693439	-0.478445495751142	-0.694526186756495	-0.705898854704145	-1.0584515610813	-0.978842885447748	-0.956097549552448	-0.990215553395398	-0.921979545709497	-0.967470217500098	-0.796880198285346	-0.705898854704145	-0.489818163698792	-0.216874132955189	-0.194128797059889	-0.125892789373988	-0.000793441949835787	-0.137265457321638	-0.137265457321638	-0.30785547653639	-0.410209488065241	-0.31922814448404	-0.285110140641089	-0.35334614832699	-0.205501465007538	-0.103147453478686	-0.080402117583386	0.0560698977884156	0.0560698977884156	0.101560569579016	0.272150588793768	0.158423909317267	-0.0349114457927858	-0.0349114457927858	-0.228246800902838	-0.239619468850488
-0.994486507053204	-0.592147207828722	-0.390977558216482	-0.261654212037184	-0.132330865857886	-0.175438647917652	-0.434085340276248	-0.390977558216482	-0.218546429977418	-0.390977558216482	-0.390977558216481	-0.390977558216481	0.0401002623811777	0.126315826500709	0.212531390620241	-0.00300751967858824	-0.0461153017383541	-0.00300751967858824	-0.218546429977418	-0.347869776156715	-0.175438647917652	-0.347869776156715	0.0832080444409435	0.255639172680007	0.255639172680007	0.341854736799539	0.212531390620241	0.0832080444409434	-0.00300751967858837	-0.347869776156716	-0.477193122336013	-0.390977558216481	-0.0030075196785883	-0.132330865857886	-0.00300751967858824	0.341854736799539	0.212531390620241	0.255639172680007	0.0401002623811777	-0.347869776156715	-0.0892230837981201	-0.218546429977418	-0.477193122336013	-0.261654212037184	-0.218546429977418	-0.261654212037184	-0.218546429977418	-0.390977558216481	-0.175438647917652	-0.218546429977418
0.127558148492202	-0.146266676937726	-0.136742335183642	-0.142865126311267	-0.147967452250956	-0.214297689466901	-0.0918418669143864	-0.0816372150350102	-0.0561255853365697	-0.0612279112762578	0.127558148492202	0.0714325631556328	0.0918418669143853	0.0663302372159448	0.244911645105028	0.34695816389879	0.23980931916534	0.0306139556381281	-0.0918418669143864	-0.204093037587525	-0.0765348890953221	-0.362265141717856	-0.494925616149747	-0.260218622924094	-0.0612279112762579	-0.0765348890953222	-0.107148844733451	-0.362265141717856	-0.239809319165341	-0.204093037587525	-0.341855837959104	-0.510232593968811	-0.326548860140039	-0.301037230441599	-0.0153069778190649	-0.0306139556381293	-0.392879097355985	-0.372469793597232	-0.275525600743158	-0.326548860140039	-0.178581407889084	-0.367367467657544	-0.362265141717856	-0.0561255853365698	-0.158172104130332	-0.260218622924094	-0.224502341346277	-0.316344208260663	-0.198990711647837	-0.306139556381287
1.64095072068428	0.882231570260364	0.47035546003024	0.293837127074472	0.108028355542085	-0.0313282231072047	-0.402945766171978	-0.588754537704365	-0.542302344821268	-0.310041380405785	-0.217136994639592	-0.402945766171978	-0.310041380405785	-0.0777804159903014	0.154480548425182	0.154480548425182	0.108028355542085	0.015123969775892	0.108028355542085	0.340289319957569	0.340289319957569	0.340289319957569	0.247384934191375	-0.0777804159903014	-0.356493573288882	-0.402945766171978	-0.681658923470558	-0.728111116353655	-0.681658923470558	-0.774563309236752	-0.774563309236752	-0.774563309236752	-0.728111116353655	-0.728111116353655	-0.728111116353655	-0.728111116353655	-0.681658923470558	-0.495850151938172	-0.0313282231072047	0.0615761626589888	0.154480548425182	0.619002477256149	0.851263441671633	1.17642879185331	1.3157853705026	1.2693331776195	1.45514194915189	1.54804633491808	1.2693331776195	1.59449852780118
-1.22826237773056	0.528188006353075	0.228558234950573	-0.0548354404646008	0.321546784696177	0.321546784696177	0.144425737561693	0.166565868453504	0.465457635492945	0.432247439155229	0.410107308263419	0.232986261128935	0.0890754103321672	0.0226550176567359	0.0447951485485464	-0.198746291261369	-0.331587076612231	-0.209816356707274	-0.209816356707274	-0.24302655304499	-0.254096618490895	-0.342657142058137	-0.597268647313957	-0.464427861963094	-0.442287731071284	-0.49763805830081	-0.608338712759862	-0.586198581868052	-0.619408778205767	-0.231956487599084	-0.453357796517189	-0.298376880274516	-0.0991157022482216	-0.2651666839368	-0.187676225815463	-0.121255833140032	-0.0105551786809798	0.078005344886262	0.24405632657484	-0.0991157022482217	-0.0880456368023164	-0.0769755713564112	-0.220886422153179	-0.674759105435294	-0.453357796517189	-0.663689039989388	-0.619408778205767	-0.276236749382705	-0.453357796517189	-0.287306814828611
0.668281148532364	0.0284827207071683	-0.329804398874941	-0.15431683010003	-0.373676291068669	-0.26399656058435	-0.318836425826509	-0.20915669534219	-0.20915669534219	-0.318836425826509	-0.647875617279467	-0.593035752037308	-0.702715482521627	-0.593035752037308	-0.593035752037308	-0.31883642582651	-0.428516156310829	-0.0994769648578711	-0.154316830100031	-0.20915669534219	-0.26399656058435	-0.0446370996157114	-0.0446370996157114	0.394081822321566	0.284402091837246	0.503761552805885	0.503761552805885	0.613441283290204	0.448921687563725	0.448921687563725	0.229562226595087	0.174722361352927	0.065042630868608	0.0650426308686081	-0.0446370996157112	-0.26399656058435	-0.318836425826509	-0.26399656058435	0.0650426308686079	0.119882496110767	0.174722361352927	0.119882496110767	0.174722361352927	0.394081822321566	0.119882496110767	0.174722361352927	-0.0446370996157113	-0.20915669534219	-0.154316830100031	0.0650426308686079
0.4332602459199	0.232008187244144	-0.0497446949019146	-0.170495930107368	-0.256746812396978	-0.170495930107368	0.00200583447185127	0.0882567167614611	0.260758481340681	0.260758481340681	0.260758481340681	0.260758481340681	0.174507599051071	-0.170495930107368	-0.170495930107368	-0.170495930107368	-0.0842450478177585	-0.170495930107368	-0.0842450478177584	-0.256746812396978	-0.170495930107368	-0.429248576976198	-0.256746812396978	-0.170495930107368	-0.0842450478177585	-0.170495930107368	0.00200583447185129	0.0020058344718513	0.0882567167614611	-0.170495930107368	-0.429248576976198	-0.515499459265807	-0.256746812396978	-0.342997694686588	0.00200583447185121	0.174507599051071	0.4332602459199	0.51951112820951	0.51951112820951	0.174507599051071	0.0882567167614611	-0.0842450478177584	-0.429248576976198	-0.688001223845027	-0.0842450478177585	-0.170495930107368	-0.170495930107368	-0.170495930107368	-0.256746812396978	0.00200583447185134
-0.413638315298966	-0.486512259053715	-0.326189582793267	-0.335559089847449	-0.398022470208662	-0.148168948763809	-0.226248174215326	-0.00762634295107906	-0.116937258583202	-0.0388580331316857	0.101684572681044	0.179763798132561	0.117300417771348	0.210995488313167	-0.0700897233122924	0.132916262861651	0.148532107951954	0.0548370374101342	0.0704528825004375	-0.0857055684025957	-0.101321413492899	0.117300417771348	0.0236053472295276	-0.226248174215326	-0.382406625118359	-0.366790780028056	-0.116937258583202	-0.288711554576539	-0.632260146563212	-0.710339372014729	-0.491717540750482	-0.273095709486236	-0.288711554576539	-0.585412611292302	-0.366790780028056	-0.132553103673506	-0.210632329125022	0.101684572681044	-0.210632329125022	-0.335559089847449	0.00798950213922429	-0.0857055684025956	0.195379643222864	0.538928235209537	0.148532107951954	0.273458868674381	0.414001474487111	0.320306403945291	0.289074713764684	-0.101321413492899
-0.631535199037017	-0.0326313083308352	0.446491804234111	0.292487946623949	0.241153327420562	0.0358148506070142	0.189818708217175	0.651830281047658	0.44649180423411	0.343822565827336	0.189818708217175	0.343822565827336	0.395157185030723	0.189818708217175	-0.58020057983363	-0.528865960630243	-0.477531341426856	-0.477531341426856	-0.631535199037017	-0.785539056647178	-0.785539056647178	-0.836873675850565	-0.836873675850565	-0.785539056647178	-0.477531341426856	-0.272192864613308	0.241153327420563	0.29248794662395	0.703164900251046	0.600495661844272	0.703164900251046	0.754499519454433	0.703164900251046	0.241153327420562	0.292487946623949	-0.0155197685963728	0.0358148506070142	-0.0668543877997599	-0.323527483816695	-0.477531341426856	-0.323527483816695	-0.272192864613308	-0.323527483816695	-0.374862103020082	-0.426196722223469	-0.477531341426856	-0.220858245409921	0.0871494698104012	0.0871494698104012	0.189818708217175
0.822771693716715	-0.0739530681040375	-0.126701583505258	0.00893745609788082	0.00893745609788082	0.370641561706251	0.325428548505205	0.302822041904682	0.257609028703636	0.235002522103113	0.14457649570102	-0.0362755571031654	-0.0814885703042118	0.0767569758994504	0.00893745609788086	0.189789508902066	-0.0136690505026423	0.031543962698404	-0.0814885703042118	-0.217127609907351	-0.35276664951049	-0.0588820637036887	-0.307553636309443	-0.0814885703042118	0.212396015502589	0.370641561706252	0.235002522103113	0.370641561706252	0.50628060130939	0.732345667314622	0.551493614510437	0.370641561706251	0.257609028703636	0.235002522103113	0.14457649570102	-0.465799182513106	-0.488405689113629	-0.420586169312059	-0.71447075511886	-0.511012195714152	-0.28494712970892	-0.149308090105781	0.0767569758994503	-0.0814885703042119	0.212396015502589	0.57410012111096	0.461067588108344	0.0541504692989272	-0.0588820637036886	0.167183002301543
1.62438325852523	0.781176674215633	-0.0379382933994068	-0.33736267231751	-0.440612458151338	-0.285737779400595	0.178886256851633	0.0756364710178048	0.178886256851633	0.282136042685462	0.437010721436205	0.230511149768548	0.127261363934719	-0.492237351068252	-0.0792382077329381	0.0756364710178048	0.38538582851929	0.333760935602376	0.38538582851929	0.127261363934719	0.38538582851929	-0.0276133148160239	-0.0276133148160239	-0.440612458151338	-0.492237351068252	-0.285737779400595	-0.234112886483681	-0.388987565234424	-0.285737779400595	-0.285737779400595	0.0240115781008905	0.0756364710178048	-0.130863100649852	0.0756364710178047	0.127261363934719	-0.0276133148160238	-0.234112886483681	-0.440612458151338	-0.543862243985167	-0.388987565234424	-0.647112029818995	-0.853611601486652	-0.647112029818995	-0.33736267231751	-0.130863100649852	0.230511149768548	0.591885400186948	0.540260507270033	0.695135186020776	0.74676007893769
0.169866224076155	0.218630872094202	0.067460463238256	0.169866224076155	0.0549209823193296	-0.0600242594374956	-0.143620798897005	0.201214926373471	0.107168819481523	0.013122712589575	-0.0495746920050569	-0.185419068626759	-0.0600242594374956	0.044471414886891	-0.0809233943023729	0.0235722800220137	-0.0600242594374956	-0.289914742951146	0.013122712589575	0.013122712589575	-0.0391251245726183	-0.206318203491637	-0.498906091599919	-0.300364310383585	-0.321263445248462	-0.519805226464796	-0.363061714978217	-0.467557389302603	-0.248116473221391	-0.154070366329444	-0.0704738268699343	0.013122712589575	0.0549209823193296	-0.248116473221391	-0.143620798897005	-0.279465175518707	-0.0913729617348115	-0.383960849843094	-0.174969501194321	-0.133171231464566	-0.10182252916725	-0.383960849843094	-0.478006956735042	-0.519805226464797	-0.237666905788953	-0.331713012680901	-0.331713012680901	-0.300364310383585	0.1280679543464	-0.0286755571401796
-0.430090736344067	0.233792913089595	0.366569642976328	0.328633434437262	0.518314477132594	0.328633434437262	0.328633434437262	0.613154998480259	0.423473955784927	0.233792913089595	0.138952391741929	0.138952391741929	0.233792913089595	0.138952391741929	-0.430090736344067	-0.335250214996401	-0.240409693648735	-0.0507286509534027	-0.335250214996401	-0.430090736344067	-0.430090736344067	-0.430090736344067	-0.335250214996401	-0.335250214996401	-0.240409693648735	-0.240409693648735	0.138952391741929	0.138952391741929	0.518314477132593	0.423473955784927	0.423473955784927	0.518314477132593	0.897676562523258	0.423473955784927	0.518314477132593	0.233792913089595	0.328633434437261	0.423473955784927	0.138952391741929	-0.145569172301069	0.138952391741929	0.328633434437261	0.328633434437261	0.138952391741929	-0.0507286509534029	-0.0507286509534029	0.0441118703942632	0.0441118703942632	-0.145569172301069	-0.0507286509534027
0.575099549361764	0.709121616936809	0.674069691571028	0.694393917203287	0.636955888242554	0.597191098962046	0.597191098962046	0.7032305370434	0.606027718802159	0.725322086643683	0.831361524725037	0.888799553685771	0.853453074325319	1.00367561160724	0.986002371927012	1.06995026040808	0.968329132246786	0.968329132246786	1.03902209096769	0.999257301687181	0.994838991767124	1.06553195048803	0.96391082232673	0.884381243765714	0.787178425524472	0.769505185844246	0.796015045364585	0.809269975124755	0.818106594964868	0.946237582646504	1.09646011992842	1.05227702072786	0.994838991767126	0.924146033046222	0.809269975124755	0.747413636243965	0.65462912792278	0.64137419816261	0.725322086643682	0.773923495764303	0.897636173525883	0.906472793365995	0.98600237192701	1.08320519016825	1.19366293816966	1.15831645880921	1.33504885561147	1.4234150540126	1.57363759129452	1.48085308297333
-0.952574885375623	-0.505839875892802	-0.361307961060125	-0.181112326983021	-0.203636781242659	-0.203636781242659	-0.0797522828146494	0.145492259781731	0.218696736125555	0.190541168301007	0.134230032651912	0.184910054736097	0.190541168301007	0.252483417515012	0.0216077613537218	-0.141694532028654	-0.383832415319763	-0.41198798314431	-0.220530121937387	-0.41198798314431	-0.445774664533767	-0.479561345923225	-0.389463528884672	-0.226161235502297	-0.462668005228496	-0.541503595137229	-0.473930232358315	-0.547134708702138	-0.400725756014491	-0.547134708702138	-0.243054576197025	-0.164218986288292	-0.248685689761935	-0.136063418463744	-0.107907850639197	-0.0628589421199207	-0.0628589421199207	-0.366939074625034	-0.158587872723382	-0.158587872723383	-0.243054576197025	-0.164218986288292	-0.293734598281211	-0.0797522828146496	0.128598919087002	0.348212348118473	0.49462130080612	0.579088004279763	0.443941278721935	0.438310165157025
-0.694156738954892	-0.583394875921907	-0.321996879164064	-0.44731601562424	-0.485291511521264	-0.143512048448054	-0.0200916867827281	-0.115030426525286	-0.0580671826797515	-0.0580671826797515	0.0938348009083417	0.131810296805365	-0.190981418319333	-0.219463040242101	-0.323895653958915	-0.304907906010403	-0.428328267675729	-0.466303763572752	-0.447316015624241	-0.333389527933171	-0.409340519727217	-0.295414032036147	-0.219463040242101	-0.00110393883421673	-0.0865488046025191	-0.257438536139124	-0.38085889780445	-0.570736377289566	-0.60871187318659	-0.67516899100638	-0.846058722542985	-0.779601604723195	-0.542254755366799	-0.656181243057869	-0.513773133444031	-0.428328267675729	-0.485291511521264	-0.257438536139124	-0.200475292293589	-0.304907906010403	-0.181487544345077	-0.219463040242101	-0.228956914216356	-0.0390794347312397	-0.0675610566540072	0.00838993514003913	-0.00110393883421673	0.0273776830885506	0.103328674882597	0.0843409269340858
-0.152488593410901	0.190169612014116	-0.0908101164343977	-0.218572675885725	-0.28465675836055	-0.28465675836055	-0.468223654123952	-0.402139571649127	-0.321370137513231	-0.225915351716262	-0.225915351716262	-0.240600703377334	-0.49025168161556	-0.387454219988055	-0.328712813343767	-0.291999434191086	-0.137803241749829	-0.196544648394117	-0.101089862597148	0.207302522285367	0.163246467302151	-0.00563507680017926	-0.0423484559528596	-0.152488593410901	0.0457636540135733	0.0237356265219651	-0.0496911317833956	0.0898197089967898	0.141218439810542	0.0824770331662537	-0.0276631042917875	0.155903791471614	0.148561115641078	-0.0350057801223236	0.104505060657862	0.00170759903035675	0.148561115641078	0.0898197089967897	0.00905027486089287	-0.0643764834444679	0.170589143132687	-0.225915351716262	-0.218572675885726	-0.233258027546798	0.0384209781830371	0.0310783023525011	-0.0423484559528597	-0.181859296733045	0.133875763980006	0.192617170624295
-0.611505861971022	-0.588949089366453	-0.73331243403569	-0.717844932821129	-0.901521509744043	-1.00786058059415	-0.988526204075949	-0.833851191930338	-0.882187133225841	-1.04652933363055	-0.988526204075949	-0.843518380189438	-0.930523074521345	-0.969191827557748	-0.940190262780446	-0.804849627153036	-0.756513685857533	-0.824184003671237	-0.679176179784727	-0.553502732416418	-0.360158967234404	-0.58250429719372	-0.45683084982541	-0.292488649420698	-0.17648239031149	-0.0701433194613824	-0.118479260756886	-0.0314745664249791	0.384214528716351	0.152202010497934	0.065197316166028	0.0458629396478263	0.0265285631296252	0.0748645044251285	0.219872328311639	-0.0508089429431808	0.0168613748705242	0.0845316926842291	0.268208269607143	-0.00247300164767696	0.0168613748705247	-0.0798105077204825	0.065197316166028	0.0361957513887258	0.0458629396478263	0.0265285631296247	0.0361957513887253	0.0265285631296247	-0.128146449015986	-0.224818331606993
-0.443424015979963	-0.0753017142976217	-0.127890614537956	-0.15794141467529	-0.0602763142289548	-0.0753017142976218	-0.142916014606623	-0.15794141467529	-0.195504914846957	-0.0978398144006222	-0.112865214469289	-0.285657315258959	-0.13540331457229	-0.248093815087292	-0.278144615224626	-0.203017614881291	-0.338246215499294	-0.263119215155959	-0.105352514434956	-0.255606515121625	-0.240581115052958	-0.0227128140572873	-0.0753017142976218	0.112515786560715	0.0223633861487136	-0.0152001140229539	-0.0828144143319553	0.0373887862173806	0.0373887862173806	0.0824649864233815	-0.0602763142289547	-0.0677890142632882	-0.0452509141602877	0.00733798608004665	0.00733798608004665	-0.120377914503623	-0.0903271143662886	0.0599268863203811	0.105003086526382	0.142566586698049	0.285307887350386	0.225206287075718	0.397998387865388	0.31535868748772	0.210180887007051	0.135053886663716	0.210180887007051	0.255257087213052	0.270282487281719	0.157591986766716
-0.678892280573048	-0.719292948120001	-0.800094283213907	-0.626948565155537	-0.644263136961374	-0.661577708767211	-0.626948565155537	-0.748150567796396	-0.748150567796396	-0.661577708767211	-0.817408855019744	-0.817408855019744	-0.852037998631418	-0.903981714048929	-0.748150567796396	-0.540375706126352	-0.678892280573048	-0.557690277932189	-0.592319421543863	-0.505746562514679	-0.488431990708841	-0.471117418903005	-0.505746562514679	-0.453802847097168	-0.626948565155537	-0.505746562514679	-0.540375706126353	-0.349915416262147	-0.367229988067984	-0.384544559873821	-0.228713413621289	-0.194084270009614	-0.107511410980429	-0.194084270009614	-0.280657129038799	-0.297971700844636	-0.246027985427125	-0.332600844456309	-0.176769698203777	-0.15945512639794	0.0483197352721036	-0.0382531237570812	-0.107511410980429	-0.0382531237570812	-0.142140554592103	-0.15945512639794	-0.263342557232962	-0.349915416262147	-0.228713413621288	-0.194084270009614
0.149550315979508	-0.41097687408545	-0.445470855012524	-0.534169663110716	-0.534169663110716	-0.626564254879665	-0.423296152987977	-0.460253989695556	-0.349380479572817	-0.441775071341766	-0.220028051096288	-0.349380479572817	-0.404817234634187	-0.330901561219027	-0.312422642865238	-0.349380479572817	-0.220028051096288	-0.275464806157658	-0.238506969450078	-0.164591296034919	-0.312422642865238	-0.183070214388709	-0.164591296034919	-0.146112377681129	-0.330901561219028	-0.220028051096289	-0.238506969450078	-0.0721967042659697	-0.201549132742498	-0.238506969450078	-0.201549132742498	-0.0352388675583897	-0.146112377681129	-0.0537177859121797	-0.0906756226197594	0.0571557242105593	0.223465989394668	0.204987071040878	0.352818417871197	0.408255172932566	0.482170846347726	0.500649764701515	0.630002193178044	0.556086519762885	0.703917866593204	0.777833540008363	0.740875703300784	0.648481111531834	0.648481111531834	0.297381662809827
0.529972350357273	0.877720755437125	0.776557583050259	0.949980164284886	0.814493772695334	0.828042411854289	0.489326432880407	0.191256371383391	0.326742762972944	0.204805010542347	0.0693186189527939	0.177707732224436	-0.0661677726367589	0.272548206337123	0.475777793721452	0.502875072039363	0.475777793721452	0.435131876244586	0.3402914021319	0.638361463628915	0.543520989516228	0.326742762972944	0.299645484655033	0.448680515403541	0.557069628675184	0.543520989516228	0.462229154562497	0.39448595876772	0.557069628675184	0.638361463628915	0.421583237085631	0.326742762972944	0.746750576900557	0.800945133536379	0.516423711198318	0.570618267834139	0.272548206337123	0.421583237085631	0.286096845496078	-0.201654164226312	-0.242300081703178	-0.133910968431536	-0.147459607590491	-0.0255218551598933	0.0828672581117489	0.13706181474757	0.313194123813989	0.258999567178168	0.408034597926676	0.448680515403542
1.01494009807366	0.735708363579358	0.920699387681833	0.970063569315647	1.12713141996869	1.25428158478306	1.28419927062174	1.11217257704935	0.775598611364258	0.805516297202933	0.663407289469227	0.596092496332208	0.409106959840488	0.416586381300157	0.498860017356513	0.783078032823927	0.835433983041609	0.925187040557635	0.932666462017303	1.08973431267035	0.977542990775316	1.03737836245267	0.977542990775315	0.783078032823926	0.895269354718958	0.76063976844492	0.64096902509022	0.618530760711213	0.491380595896844	0.618530760711213	0.678366132388564	0.596092496332207	0.603571917791877	0.790557454283597	0.865351668880284	0.999981255154323	1.1495696843477	1.38143174959743	1.26176100624273	1.56093786462948	1.47866422857312	1.60581439338749	1.48614365003279	1.38143174959743	1.1495696843477	1.29915811354107	0.977542990775316	0.947625304936641	1.052337205372	1.21688447748472
0.113900073064651	-0.537435232491582	0.113900073064651	0.164653473497604	0.26616027436351	0.469173876095323	0.672187477827136	0.469173876095323	0.316913674796464	0.0885233728481742	-0.0637368284506855	-0.0637368284506855	-0.0129834280177322	0.113900073064651	0.0885233728481742	0.037769972415221	0.393043775445893	0.443797175878847	0.4945505763118	0.34229037501294	0.0885233728481741	0.215406873930557	0.393043775445893	0.34229037501294	0.291536974579987	-0.038360128234209	-0.114490228883639	-0.0383601282342089	-0.139866929100115	-0.419010631481358	-0.368257231048405	-0.241373729966022	-0.0129834280177323	0.393043775445893	0.646810777610659	0.646810777610659	0.849824379342472	0.875201079558949	0.925954479991902	1.05283798107429	0.976707880424855	0.925954479991902	1.12896808172372	1.12896808172371	1.12896808172371	1.20509818237315	0.900577779775426	0.925954479991903	1.05283798107429	0.925954479991903
1.72628999526104	0.497889785867249	0.252209743988492	0.462792637027427	0.0942725742092906	0.0942725742092906	0.252209743988492	0.252209743988492	0.199564020728758	0.0942725742092906	-0.116310318829644	0.0942725742092905	0.0942725742092905	-0.0110188723101769	-0.0636645955699106	0.146918297469024	0.146918297469024	0.0942725742092905	0.252209743988492	0.199564020728758	0.462792637027427	0.778666976585829	0.515438360287161	0.726021253326095	1.0418955928845	0.778666976585829	0.93660414636503	1.0418955928845	0.778666976585829	0.831312699845562	0.51543836028716	0.0942725742092903	0.146918297469024	0.146918297469024	-0.274247488608846	-0.116310318829645	-0.274247488608846	-0.0110188723101771	0.199564020728758	0.462792637027426	0.462792637027426	0.304855467248225	0.304855467248225	0.673375530066361	0.673375530066361	0.726021253326095	0.410146913767693	0.410146913767693	0.673375530066362	0.620729806806629
-0.166606807423152	-0.368007004348327	0.213176421064321	0.326618164638502	0.486916280558539	0.77052063949399	0.86916563390632	0.758190015192448	0.597891899272411	0.560900026367787	0.560900026367787	0.573230650669328	0.474585656256997	0.326618164638502	0.00602193279842694	-0.0186393158046557	-0.141945558820069	-0.228259928930858	-0.302243674740106	-0.326904923343189	-0.203598680327776	0.00602193279842694	0.0676750543061337	0.227973170226171	0.190981297321547	0.240303794527712	0.240303794527712	0.301956916035419	0.252634418829254	0.375940661844667	0.351279413241584	0.536238777764704	0.351279413241584	0.351279413241584	0.277295667432336	0.31428754033696	0.412932534749291	0.289626291733878	0.240303794527712	0.449924407653915	0.610222523573952	0.659545020780118	0.647214396478576	0.745859390890907	0.795181888097072	0.721198142287824	0.647214396478576	0.548569402066246	0.647214396478577	0.708867517986283
-0.317852501434747	0.0316401120149658	0.206386418739822	0.318723330205801	0.281277693050475	0.393614604516454	0.281277693050475	0.131495144429169	0.168940781584496	0.0191582329631903	-0.242961227124094	-0.0931786785027888	-0.018287404192136	0.281277693050475	0.281277693050475	0.468505878827107	0.356168967361128	0.393614604516454	0.168940781584496	-0.0557330413474625	-0.542526324366705	-0.654863235832685	-0.654863235832685	-0.505080687211379	-0.3927437757454	-0.130624315658115	-0.0931786785027888	0.206386418739822	0.468505878827107	0.356168967361128	0.43106024167178	0.580842790293086	0.43106024167178	0.505951515982433	0.318723330205801	0.0940495072738431	0.0940495072738431	0.0566038701185168	0.0191582329631903	0.356168967361128	0.318723330205802	0.655734064603739	0.730625338914392	0.655734064603739	0.95529916184635	1.030190436157	0.768070976069718	0.730625338914392	0.917853524691023	0.992744799001676
-0.0843595592734958	0.424842860672805	0.302634279885693	0.536382438375328	0.512134704092171	0.453940141812594	0.158117783558076	0.4393915012427	0.468488782382488	0.230860986407548	0.250259173834074	0.279356454973862	0.259958267547336	0.405444673246279	0.313303282970282	0.182365517841233	0.133870049274919	-0.118306387269916	-0.123155934126547	0.0514277527121845	0.269657361260599	0.347250110966702	0.386046485819754	0.647922016077852	0.783709328063532	0.759461593780375	0.759461593780375	0.531532891518697	0.526683344662065	0.54123198523196	0.386046485819754	0.419993313816174	0.468488782382488	0.492736516665646	0.628523828651326	0.492736516665646	0.546081532088591	0.555780625801854	0.376347392106491	0.187215064697864	0.129020502418287	-0.0746604655602331	0.0562772995688157	0.0562772995688157	-0.113456840413284	-0.191049590119388	0.230860986407548	-0.0552622781337071	0.352099657823334	0.172666424127971
-0.40349872956771	0.100921232776049	-0.235358742119791	-0.291405404602431	-0.179312079637151	0.100921232776049	0.14896122918974	0.389161211258197	0.437201207671888	0.725441186154036	0.893581173601956	0.693414521878242	0.517267868361374	0.597334529050859	0.549294532637168	0.677401189740345	0.453214539809785	0.245041222017123	0.3731478791203	0.188994559534483	-0.13127208322346	-0.0992454189476653	-0.195325411775048	-0.139278749292408	-0.0512054225339739	0.0688945685002545	0.293081218430814	0.229027889879226	0.229027889879226	0.156967895258689	0.31710121663766	0.140954563120792	0.100921232776049	-0.107252085016614	-0.0191787582581797	0.0528812363623573	0.325107882706608	0.188994559534483	0.108927898844997	-0.0111720921892313	0.197001225603431	0.14896122918974	0.108927898844997	0.0929145667070999	0.0288612381555115	0.26105455415502	0.357134546982402	0.301087884499762	0.14896122918974	0.052881236362357
1.31449249542892	0.420340538086308	0.330925342352048	0.292604544180222	0.164868550274135	0.356472541133265	0.420340538086308	0.484208535039352	0.675812525898482	0.611944528945438	0.739680522851525	0.611944528945438	0.611944528945438	0.420340538086308	0.292604544180222	0.101000553321092	0.101000553321092	-0.0906034375380383	-0.0267354405849949	0.101000553321092	0.420340538086308	0.420340538086308	0.611944528945438	0.611944528945438	0.611944528945438	0.675812525898482	0.548076531992395	0.356472541133265	0.164868550274135	-0.154471434491081	-0.154471434491081	0.101000553321092	0.101000553321092	0.164868550274135	0.356472541133265	0.548076531992395	0.675812525898482	0.803548519804568	0.739680522851525	1.05902050761674	1.05902050761674	0.867416516757611	0.675812525898481	0.675812525898482	0.420340538086308	0.228736547227179	-0.154471434491081	-0.154471434491081	-0.154471434491081	0.101000553321092
0.230797283513488	0.0196423220011475	0.273028275815957	0.100082307339182	0.0598623146701649	0.21068728717898	0.431897246858575	0.502282234029355	0.371567257855049	0.371567257855049	0.472117239527592	0.492227235862101	0.562612223032881	0.552557224865627	0.602832215701899	0.58272221936739	0.542502226698373	0.763712186377968	0.753657188210713	0.502282234029355	0.381622256022303	0.271017276182505	0.0799723110046732	0.240852281680743	0.220742285346234	0.240852281680743	0.371567257855049	0.371567257855049	0.441952245025829	0.683272201039933	0.673217202872678	0.552557224865627	0.512337232196609	0.452007243193083	0.462062241360338	0.602832215701899	0.58272221936739	0.58272221936739	0.411787250524067	0.522392230363864	0.773767184545223	0.492227235862101	0.401732252356812	0.331347265186032	0.391677254189558	0.763712186377968	0.632997210203662	0.532447228531118	0.924592157054038	0.934647155221292
0.596351599928636	0.85003882404526	0.835542411238595	0.829329662892882	0.938052758942863	0.92252088807858	0.798265921164316	0.906989017214297	0.92252088807858	0.92252088807858	0.751670308571467	0.580819729064353	0.472096633014372	0.409969149557239	0.36337353696439	0.145927344864427	0.176991086592993	0.145927344864427	0.301246053507258	0.270182311778692	0.394437278692956	0.347841666100107	0.503160374742938	0.316777924371541	0.518692245607221	0.239118570050126	0.441032891285806	0.472096633014372	0.518692245607221	0.441032891285806	0.503160374742938	0.425501020421523	0.736138437707184	0.674010954250052	0.549755987335787	0.736138437707184	0.798265921164316	0.92252088807858	1.07783959672141	0.736138437707183	0.813797792028599	0.891457146350014	0.705074695978617	0.518692245607221	0.518692245607221	0.316777924371541	0.409969149557239	0.20805482832156	0.332309795235825	0.301246053507258
0.45366286222651	-0.244753914559241	0.179112818938318	0.174984246858796	0.0201627938767333	0.319484269642055	0.319484269642055	0.371091420636076	0.1853056770576	0.154341386461188	0.309162839443251	0.45366286222651	0.484627152822922	0.587841454810964	0.484627152822922	0.216269967654013	0.0614485146719502	0.123377095864775	0.102734235467167	-0.144980089304134	-0.114015798707721	0.102734235467167	0.267877118648034	0.298841409244447	0.0717699448707543	0.0408056542743418	-0.0624086477137003	0.1853056770576	0.195627107256405	0.371091420636076	0.525912873618139	0.752984337991831	0.887162930576286	0.825234349383461	0.556877164214552	0.494948583021727	0.567198594413356	0.701377186997811	0.711698617196615	0.711698617196615	0.711698617196615	0.618805745407377	0.618805745407377	0.402055711232489	0.536234303816943	0.443341432027705	0.453662862226509	0.814912919184656	1.05230581375715	1.03166295335954
-0.270571291965281	-0.152282317554897	0.0606378363837942	-0.177629954928551	-0.19452837984432	-0.0846886178918205	-0.211426804760089	-0.033993343144513	0.0167019316027944	0.109643268639525	0.439162554497023	0.591248378738946	0.565900741365292	0.717986565607214	0.329322792544524	0.464510191870677	0.456060979412792	0.608146803654715	0.447611766954908	0.658842078402022	0.768681840354522	1.13199797604356	1.09820112621202	1.14889640095933	0.979912151801636	1.20804088816452	1.06440427638048	1.08130270129625	1.02215821409106	0.827826327559714	0.836275540017598	0.878521602307021	0.920767664596444	1.09820112621202	0.920767664596444	0.946115301970098	1.13199797604356	0.946115301970097	1.08975191375414	0.98836136425952	0.751783415438752	0.861623177391252	0.709537353149329	0.498307041702215	0.456060979412792	0.227932243049909	0.219483030592024	0.151889330928948	-0.118485467723359	-0.228325229675858
0.373777204747015	-0.0583877323676515	0.0856672466705706	0.0856672466705706	0.0445086812310786	0.435515052906253	0.0239293985113325	-0.202442711405874	-0.0995462978071436	0.167984377549555	0.0856672466705706	0.0445086812310786	-0.0378084496479055	0.229722225708793	0.723625010982697	0.497252901065491	0.188563660269301	0.188563660269301	0.291460073868031	0.167984377549555	0.0650879639508246	-0.202442711405874	-0.140704863246636	-0.202442711405874	-0.0789670150873975	0.00335011579158654	0.0650879639508246	0.126825812110063	-0.0583877323676515	-0.0583877323676515	-0.0172291669281594	-0.0583877323676514	-0.346497690444096	-0.408235538603334	-0.32591840772435	-0.0789670150873975	-0.0995462978071435	-0.0789670150873975	0.0445086812310786	0.270880791148285	0.229722225708793	0.167984377549555	0.291460073868031	0.126825812110063	0.106246529390317	-0.161284145966382	-0.387656255883588	-0.387656255883588	-0.202442711405874	-0.42881482132308
-0.0249406288344726	0.153800544479248	0.189548779141992	0.434679531115094	0.511282891106688	0.511282891106688	0.587886251098283	0.434679531115094	0.511282891106688	0.128266091148716	0.0516627311571218	-0.178147348817661	-0.0249406288344726	0.0516627311571218	0.128266091148716	0.128266091148716	0.128266091148716	0.0516627311571218	0.281472811131905	-0.101543988826067	-0.101543988826067	-0.101543988826067	-0.33135406880085	-0.407957428792444	-0.254750708809256	-0.178147348817661	0.0516627311571218	0.128266091148716	-0.0249406288344727	0.128266091148716	0.128266091148716	0.128266091148716	-0.101543988826067	-0.254750708809256	-0.254750708809256	-0.33135406880085	-0.254750708809256	-0.178147348817661	-0.0249406288344725	0.281472811131905	0.204869451140311	0.128266091148716	0.511282891106688	0.358076171123499	0.664489611089877	0.511282891106688	0.434679531115094	0.741092971081471	0.817696331073066	0.587886251098282
0.0929358397269443	-0.340764745665463	-0.1672845115085	-0.278807519180833	-0.41821127877125	-0.232339599317361	-0.325275439044305	-0.139403759590417	-0.41821127877125	-0.511147118498194	-0.325275439044305	-0.0929358397269444	0.139403759590417	0.325275439044305	0.139403759590417	0.232339599317361	0.232339599317361	0.278807519180833	0.0929358397269444	-0.278807519180833	-0.278807519180833	-0.232339599317361	0.185871679453889	0.41821127877125	0.325275439044305	0.371743358907777	0.604082958225138	0.557615038361666	0.929358397269443	0.371743358907777	0.604082958225138	0.557615038361666	0.557615038361666	0.511147118498194	0.511147118498194	0.0929358397269444	0.139403759590417	-0.325275439044305	0.185871679453889	0.0464679198634721	0.139403759590416	0.371743358907777	0.371743358907777	0.557615038361666	0.557615038361666	0.325275439044305	0.41821127877125	0.697018797952083	0.464679198634722	0.464679198634722
0.673535635914385	-0.114755806472511	-0.43007238342727	-0.18641866487132	-0.288794176869618	-0.278556625669789	-0.124993357672341	0.038807461524936	0.315221343920341	0.141182973523234	0.253796036721362	0.274271139121022	0.438071958318299	0.612110328715406	0.622347879915236	0.468784611917788	0.509734816717108	0.642822982314895	0.499497265517278	0.284508690320852	-0.227368869670639	-0.473070098466555	-0.595920712864513	-0.524257854465704	-0.984947658458046	-0.810909288060939	-0.73924642966213	-0.421882342467406	-0.20689376727098	-0.237606420870469	-0.370694586468257	-0.0942807040728518	-0.0738056016731922	-0.0738056016731922	0.0797576663242552	-0.0635680504733624	0.202608280722213	0.141182973523234	0.223083383121873	0.223083383121873	0.499497265517278	0.38688420231915	0.489259714317448	0.499497265517278	0.591635226315746	0.274271139121022	0.36640909991949	0.100232768723915	0.0592825639245956	-0.145468460072001
-1.38926583283125	-0.455076947007537	-0.48983746368935	-0.784060408460408	-0.495423975298927	-0.262652658233216	-0.188165836772189	-0.206787542137446	-0.0485030465327628	0.342552766137631	0.370485324185516	-0.0019487831196207	-0.29989606896373	-0.337139479694244	-0.420937153837899	-0.337139479694244	-0.523356533346812	-0.178854984089561	0.34255276613763	0.333241913455002	0.202889975898204	0.361174471502887	0.174957417850319	0.305309355407117	-0.00194878311962083	-0.420937153837899	-0.318517774328987	-0.411626301155271	-0.495423975298927	-0.495423975298927	-0.607154207490468	-0.495423975298927	-0.346450332376872	-0.225409247502703	-0.150922426041675	-0.197476689454817	-0.0205704884848775	-0.0857464572632763	-0.0764356045806479	-0.0950573099459047	-0.169544131406932	0.0352946276108929	-0.188165836772189	-0.104368162628533	-0.160233278724304	0.00736206956300757	0.0818488910240348	-0.0764356045806482	-0.0671247518980197	0.277376797359232
0.173961366130726	0.355775155038187	0.773946869525346	0.680442635230081	0.563562342360999	0.251881561376781	0.135001268507699	-0.137719414853491	-0.410440098214682	-0.761080976821927	-0.566280488706791	-0.410440098214682	-0.137719414853492	0.0181209756386175	0.173961366130726	0.0570810732616447	0.173961366130726	0.446682049491917	0.290841658999808	0.251881561376781	0.524602244737972	0.680442635230081	0.563562342360999	0.290841658999808	-0.059799219607437	0.135001268507699	-0.0208391219844097	-0.371480000591655	-0.839001172067982	-0.644200683952846	-0.44940019583771	-0.44940019583771	-0.839001172067982	-0.761080976821927	-0.605240586329818	-0.332519902968628	-0.371480000591655	-0.410440098214682	-0.254599707722573	-0.0208391219844097	-0.215639610099546	-0.0597992196074369	-0.0987593172304641	0.0570810732616448	0.290841658999808	0.290841658999808	0.290841658999808	0.641482537607054	0.135001268507699	0.0181209756386175
0.0282087517254371	0.104019771987549	0.0585331598302819	-0.134243434550517	-0.177564017557438	-0.296695620826471	-0.307525766578202	-0.318355912329932	-0.350846349585123	-0.24254489206782	-0.25337503781955	-0.188394163309169	-0.25337503781955	-0.134243434550517	-0.155903726053978	-0.188394163309169	-0.220884600564359	-0.177564017557438	-0.210054454812629	-0.112583143047057	-0.145073580302247	-0.101752997295326	-0.0476022685366749	-0.0800927057918657	-0.00428168552975374	0.0282087517254371	-0.00428168552975374	-0.0800927057918657	0.0390388974771674	-0.015111831281484	0.12568006349101	0.0606991889806279	0.0390388974771674	0.266471958263503	0.320622687022155	0.407263853035997	0.450584436042918	0.363943270029076	0.558885893560221	0.602206476567142	0.558885893560221	0.775488808594827	0.558885893560221	0.602206476567142	0.807979245850017	0.634696913822333	0.591376330815412	0.634696913822333	0.483074873298109	0.439754290291188
-0.441457069593958	-0.00198149877682277	-0.262527730046981	-0.306923731588712	-0.138757059082156	-0.232930395685827	-0.232930395685827	-0.158937059782942	0.0361362803246634	0.0361362803246634	0.365742958437515	0.217756286631745	0.217756286631745	0.345562957736728	0.480096295741973	0.480096295741973	0.567542965445383	0.325382957035941	0.459916295041186	0.480096295741973	0.507002963343022	0.332109623936203	0.365742958437515	-0.0244037217776971	0.211029619731482	0.163942951429646	0.177396285230171	0.0361362803246632	0.26484295493358	0.163942951429646	0.426282960539875	0.137036283828597	0.00250294582335199	-0.185843727383992	-0.226203728785565	-0.434730402693696	-0.380917067491597	-0.407823735092646	-0.165663726683205	-0.0244037217776971	0.217756286631745	0.137036283828597	0.237936287332532	0.231209620432269	0.298476289434892	0.20430295283122	0.237936287332532	0.0563162810254503	0.385922959138302	0.35228962463699
-0.758642513934478	-0.190604213699956	-0.485984129821908	-0.125685550816011	-0.125685550816011	0.0203814406728665	-0.0769965536530516	0.117759434998785	0.507271412302457	0.166448432161744	0.0690704378358255	0.166448432161744	0.0690704378358256	-0.0283075564900925	-0.466508530956724	-0.807331511097438	-0.856020508260397	-0.807331511097438	-1.05077649691223	-1.05077649691223	-0.904709505423356	-0.612575522445601	-0.515197528119683	-0.223063545141929	-0.125685550816011	0.166448432161744	0.215137429324703	0.458582415139498	0.653338403791334	0.458582415139498	0.604649406628375	0.702027400954293	0.84809439244317	0.604649406628375	0.166448432161744	0.0203814406728664	0.215137429324703	0.0690704378358256	0.0203814406728666	-0.0283075564900925	0.0690704378358257	0.263826426487662	0.263826426487662	0.263826426487662	0.0690704378358256	-0.0283075564900925	-0.125685550816011	0.0203814406728665	-0.223063545141929	-0.417819533793765
3.56708399992803	1.17044943747638	0.348746158921535	0.290053067596189	-0.345788755095063	-0.443610573970641	-0.590343302284006	-0.541432392846218	-0.541432392846218	-0.296877845657275	-0.590343302284006	-0.541432392846218	-0.688165121159584	-0.639254211721795	-0.492521483408429	-0.345788755095063	-0.639254211721795	-0.345788755095063	0.094409429845034	0.290053067596188	0.58351852422292	0.534607614785131	0.485696705347343	0.681340343098497	0.681340343098497	0.2411421581584	0.436785795909554	0.338963977033977	0.632429433660709	0.730251252536286	0.534607614785132	0.58351852422292	0.730251252536286	0.534607614785132	0.58351852422292	0.534607614785132	0.143320339282823	0.192231248720611	0.143320339282823	0.0944094298450341	0.143320339282823	-0.00341238903054312	-0.10123420790612	0.387874886471766	0.534607614785132	0.387874886471766	0.387874886471766	0.534607614785132	0.534607614785132	0.681340343098498
-0.545119409760074	-0.545119409760074	-0.416931173558682	-0.087304280469387	-0.087304280469387	-0.178867306327525	0.0042587453887505	0.187384797105026	0.095821771246888	-0.361993358043799	-0.270430332185662	-0.0873042804693869	-0.0873042804693869	-0.270430332185662	-0.545119409760074	-0.270430332185662	0.00425874538875056	0.00425874538875056	0.095821771246888	0.278947822963163	0.370510848821301	0.645199926395713	0.828325978111988	0.645199926395713	0.645199926395713	0.278947822963163	0.187384797105026	0.370510848821301	0.3705108488213	-0.087304280469387	0.278947822963163	0.0958217712468879	0.0958217712468879	0.00425874538875044	-0.178867306327525	-0.178867306327525	-0.087304280469387	-0.453556383901937	-0.087304280469387	0.0042587453887505	0.095821771246888	0.0042587453887505	-0.087304280469387	-0.178867306327525	0.0042587453887505	-0.0873042804693869	-0.0873042804693869	0.00425874538875056	0.462073874679438	0.462073874679438
0.8504722918281	-0.391683758029693	-0.380882401074407	-0.121649834147564	-0.283670188476841	-0.329961718285206	0.109807814894261	0.271828169223538	0.410702758648633	0.318119699031903	0.410702758648633	0.456994288456998	0.642160407690458	0.433848523552816	0.364411228840268	0.526431583169545	0.294973934127721	0.225536639415173	0.179245109606808	0.456994288456998	0.341265463936086	0.456994288456998	0.595868877882093	0.66530617259464	0.619014642786275	0.595868877882093	0.0866620499900787	0.225536639415173	-0.237378658668476	-0.630856662039578	-0.65400242694376	-0.769731251464673	-0.491982072614483	-0.422544777901936	-0.607710897135395	-0.353107483189388	-0.191087128860111	-0.121649834147564	-0.0753583043391987	0.0866620499900784	0.202390874510991	0.0635162850858959	0.132953579798443	0.0866620499900784	0.0403705201817135	0.271828169223538	-0.0753583043391988	0.225536639415173	0.410702758648633	0.48014005336118
-0.93567222316744	0.0499352630036863	0.0147349956404318	0.316451573039756	0.542739006089249	0.769026439138742	0.769026439138742	0.723768952528844	0.663425637048979	0.497481519479351	0.165593284340094	-0.0456083198394331	-0.392582383848656	-0.588698159158217	-0.483097357068453	-0.332239068368791	-0.0757799775793654	-0.0757799775793654	0.0147349956404319	0.0901641399902629	0.0901641399902629	-0.211552437409061	-0.211552437409061	-0.407668212718622	-0.347324897238757	-0.362410726108724	-0.332239068368791	-0.166294950799163	0.105249968860229	-0.0305224909694669	0.0599924822503304	0.18067911321006	0.286279915299824	0.241022428689925	0.30136574416979	0.391880717389587	0.61816815043908	0.769026439138743	0.678511465918945	0.648339808179013	0.678511465918945	0.542739006089249	0.316451573039756	0.0449066533803643	0.135421626600161	-0.0456083198394331	-0.0154366620995007	-0.105951635319298	-0.407668212718622	-0.286981581758893
-0.872594354786256	-0.518139697848789	-0.500416965001916	-0.606753362083156	-0.416866938723799	-0.302935084708184	-0.226980515364441	-0.0750713766769552	-0.0750713766769552	0.000883192666787761	0.228746900698017	0.190769616026145	0.0388604773386592	-0.0750713766769552	0.000883192666787761	-0.0370940920050837	-0.0370940920050837	-0.18900323069257	-0.0370940920050837	-0.0370940920050837	-0.113048661348827	-0.113048661348827	-0.264957800036313	-0.416866938723799	-0.340912369380056	-0.45484422339567	-0.378889654051927	-0.302935084708184	-0.416866938723798	-0.302935084708184	0.418633324057374	0.418633324057374	0.380656039385503	0.418633324057374	0.532565178072989	0.57054246274486	0.418633324057374	-0.302935084708184	-0.302935084708184	-0.302935084708184	-0.644730646755028	-0.796639785442513	-0.948548924129999	-0.758662500770642	-0.644730646755027	-0.492821508067541	-0.606753362083156	-0.302935084708184	-0.340912369380055	-0.416866938723798
-0.210233937534046	-0.169669568817541	-0.392773596758318	0.180922475089394	0.372154499038632	0.441693416838354	0.302615581238909	0.45038578156332	0.5807712524378	0.433001052113389	0.267846122339048	0.224384298714221	0.433001052113389	0.459078146288285	0.511232334638077	0.537309428812973	0.406923957938493	0.406923957938493	0.398231593213528	0.267846122339048	0.424308687388424	0.285230851788978	0.198307204539325	0.372154499038632	0.589463617162765	0.667694899687453	0.754618546937107	0.693771993862349	0.780695641112002	0.867619288361656	0.702464358587314	0.519924699363042	0.0853064631147755	0.0679217336648448	-0.0450790077597044	-0.0798484666595657	-0.245003396433907	-0.288465220058734	-0.392773596758318	-0.236311031708942	-0.340619408408526	-0.210233937534046	-0.158079749184254	-0.0103095488598434	0.0505370042149139	0.0418446394899486	0.172230110364429	0.0592293689398792	0.120075922014637	-0.0363866430347391
0.144218131063039	-0.534539839014744	-0.614756690023937	-0.477242088293893	-0.556577435445841	-0.42435185685926	-0.437574414717918	-0.384684183283286	-0.318571393989995	-0.371461625424628	-0.543354877587183	-0.556577435445841	-0.741693245467055	-0.675580456173764	-0.609467666880474	-0.583022551163158	-0.754915803325713	-0.503687204011209	-0.35823906756597	-0.305348836131338	0.0384376681937734	-0.0805653525341494	0.0384376681937736	0.197108362497671	0.263221151790962	0.144218131063039	0.130995573204381	-0.173123257544756	0.0913278996284065	0.144218131063039	0.369001614660227	0.355779056801569	0.48800463538815	0.329333941084252	0.329333941084252	-0.0541202368168331	-0.252458604696705	-0.397906741141944	-0.516909761869867	-0.543354877587183	-0.384684183283286	-0.252458604696705	0.197108362497671	0.223553478214987	0.183885804639013	0.289666267508278	0.435114403953517	0.620230213974731	0.990461834017158	0.911126486865209
-0.345908921036397	-0.00735908053858605	-0.183404997597448	-0.0847419012238	0.0313323298040209	0.00231377204706566	0.114242494823893	0.251044267106682	0.230316725851714	0.155697577333829	0.27177180836165	0.255189775357675	0.22617121760072	0.309081382620592	0.404428072393445	0.396137055891458	0.238607742353701	0.180570626839791	0.267626300110656	0.234462234102707	0.176425118588797	0.16813410208681	0.255189775357675	0.333954432126554	0.396137055891458	0.284208333114631	0.288353841365624	0.126679019576874	0.0935149535689249	-0.101323934227774	0.188861643341778	0.0976604618199184	0.0106047885490528	0.0562053793099824	0.188861643341778	0.28420833311463	0.391991547640464	0.0810784288159442	0.0106047885490529	0.0147502968000465	0.0147502968000465	-0.126196983733736	-0.337617904534409	-0.287871805522486	-0.072305376470819	-0.0474323269648574	-0.101323934227774	0.0479143628079954	0.163988593835816	0.114242494823893
-0.455825896290234	-0.254706584089471	-0.576497483610691	-0.352393107158413	-0.214482721649319	-0.180005125272045	-0.352393107158413	-0.248960318026592	0.0613380493688703	0.0440992511802335	-0.128288730706134	-0.266199116215229	-0.231721519837955	0.250964829443875	0.406114013141606	0.0440992511802335	0.233726031255238	0.268203627632512	0.147532040312054	0.0268604529915967	-0.317915510781139	-0.559258685422054	-0.559258685422054	-0.835079456440243	-0.731646667308422	-0.542019887233418	-0.662691474553875	-0.47306469447887	-0.214482721649319	0.0613380493688704	-0.076572336140224	-0.0420947397629503	0.130293242123418	0.38887521495297	0.250964829443875	0.130293242123418	-0.0593335379515873	0.00962165480295989	-0.0420947397629506	-0.145527528894771	-0.0420947397629505	-0.266199116215229	-0.300676712592502	-0.576497483610691	-0.47306469447887	-0.438587098101597	-0.542019887233418	-0.90403464919479	-0.559258685422054	-0.783363061874333
-0.746788798162431	0.0930745579775432	-0.00890884955373945	-0.258296846121834	-0.271151897491323	-0.12974633242694	-0.33542715433877	-0.142601383796429	-0.258296846121834	-0.373992308447239	-0.0526160242100034	-0.039760972840514	-0.0783261269489822	-0.181166537904897	-0.296862000230302	-0.463977668033664	-0.155456435165919	-0.309717051599792	-0.309717051599792	-0.322572102969281	-0.245441794752345	-0.0526160242100036	0.230195105918763	-0.0011958187320459	-0.0526160242100035	-0.00119581873204577	-0.0140508701015352	-0.0269059214710246	-0.168311486535408	-0.258296846121834	0.0116592326374436	0.101644592223869	0.371600670983147	0.500151184678041	0.500151184678041	0.590136544264467	0.410165825091615	0.358745619613658	0.230195105918763	-0.039760972840514	-0.296862000230302	-0.373992308447239	-0.451122616664175	-0.181166537904897	-0.258296846121834	-0.219731692013366	-0.386847359816728	-0.11689128105745	-0.168311486535408	-0.219731692013366
-0.0716659330098846	-0.112990541891064	-0.530369091590971	-0.594127059579075	-0.549850692920669	-0.616265242908278	-0.811081256205265	-0.673824519564206	-0.598554696244916	-0.647258699569163	-0.545423056254829	-0.505574326262264	-0.434732139608814	-0.461297959603858	-0.505574326262264	-0.510001962928104	-0.496719052930582	-0.470153232935539	-0.611837606242438	-0.532140146257307	-0.545423056254829	-0.55427832958651	-0.518857236259785	-0.55427832958651	-0.602982332910757	-0.695962702893409	-0.749094342883496	-0.62512051623996	-0.492291416264742	-0.576416512915713	-0.691535066227569	-0.571988876249873	-0.456870322938017	-0.505574326262264	-0.253199036309349	-0.270909582972711	-0.244343762977668	-0.217777942982624	-0.275337219638552	-0.195639759653421	-0.151363392995015	-0.324041222962799	-0.355034679623683	-0.474580869601379	-0.425876866277132	-0.492291416264742	-0.611837606242438	-0.780087799544381	-0.957193266178004	-0.974903812841367
-0.559164908174471	-0.681928319815985	-0.3750197907122	-0.230334341277558	-0.204027895925805	-0.177721450574052	0.00642366688821897	0.49309290589565	0.295794565757502	0.0721897802676015	0.45363323786802	0.401020347164514	0.335254233785132	0.361560679136885	-0.125108559870546	-0.190874673249929	-0.0724956691670401	-0.256640786629311	-0.309253677332817	-0.0330360011394105	-0.217181118601682	-0.151415005222299	0.032730112239972	0.032730112239972	-0.046189223815287	0.124802670971108	-0.0988021145187931	0.203722007026367	0.177415561674614	-0.019882778463534	0.0458833349158485	0.059036557591725	0.151109116322861	0.49309290589565	0.401020347164514	0.506246128571527	0.558859019275033	0.374713901812761	0.19056878435049	-0.125108559870546	-0.480245572119212	-0.559164908174471	-0.730156802960866	-0.506552017470965	-0.3750197907122	-0.33556012268457	-0.151415005222299	-0.151415005222299	-0.00672955578765753	-0.204027895925805
[truncated: 150 more columns]
