# Supplementary material for: B-SOiD, an open-source unsupervised algorithm for identification and fast prediction of behaviors
Source: Nat Commun. 2021 Aug 31;12:5188. doi: 10.1038/s41467-021-25420-x (PMC8408193; doi:10.1038/s41467-021-25420-x)
Supplement: Supplementary file 9 — Source Data [file 41467_2021_25420_MOESM9_ESM.zip › raw_data_csv/fig4b.csv]

2.57254847877527	1.08207781318061	1.40832370917207	0.947020361372106	1.51250417380852	0	0.199313512866078	0.715425116577226	0.00292023147365095
1.45145107349963	1.19945118372355	1.2207048986756	1.58161955183302	1.0703049144777	0	0.283533941020972	0.452314400453006	0.0344336966628762
0.250680123675732	1.07714935459517	1.79339913627852	1.85223263879705	0.527492660104765	0	0.548065937396356	0.613951676120187	0.0124690565480039
0.270839175978691	0.828067785465807	2.86595001940876	1.67086844977552	0.377374338488502	0	0.467039995069859	0.393680153657646	0.0089811907200683
0.616022700527991	0.863429941905693	1.81188563904159	1.83261438817978	1.32154113463714	0	0.120058853451624	0.34158711744754	0
0.127984366939931	0.569165579123966	1.19021744917936	2.819355887899	0.291146593101501	0	0.176749934843063	0.183793064627017	0
0.499651139388813	1.10227715418548	1.60695680421051	1.17540395591684	2.65982854518505	0	0.437305440512888	0.552877908059124	0.105023232285797
1.32943472211607	0.395960761220518	0.780230685494893	1.49822018663281	0.747761207809153	0	0.503846458257484	1.86172176810902	0.339114297287877
1.12351606307065	1.04042064515823	0.645973084777251	0.710772905231046	1.01646760107433	0	4.85508505879688	0.380169573041854	0.141559035741861
0.782881143340614	0.647327667045513	0.61612419910686	0.418162056723593	0.313785629264664	0	0.180614180157404	5.25160070322907	0.201917424646961
0.643796238695373	0.964599962698662	0.295688813865159	0.139585434992474	0.242133568243161	0	1.50524595919323	0.943599805080941	3.67708161411778
