# Supplementary material for: B-SOiD, an open-source unsupervised algorithm for identification and fast prediction of behaviors
Source: Nat Commun. 2021 Aug 31;12:5188. doi: 10.1038/s41467-021-25420-x (PMC8408193; doi:10.1038/s41467-021-25420-x)
Supplement: Supplementary file 9 — Source Data [file 41467_2021_25420_MOESM9_ESM.zip › raw_data_csv/fig4d.csv]

2.57254847877527	1.45145107349963	0.250680123675732	0.270839175978691	0.616022700527992	0.127984366939931	0.499651139388813	1.32943472211607	1.12351606307065	0.782881143340614	0.643796238695373
1.08207781318061	1.19945118372355	1.07714935459517	0.828067785465807	0.863429941905693	0.569165579123966	1.10227715418548	0.395960761220518	1.04042064515823	0.647327667045513	0.964599962698662
1.40832370917207	1.2207048986756	1.79339913627852	2.86595001940876	1.81188563904159	1.19021744917936	1.60695680421051	0.780230685494893	0.645973084777251	0.61612419910686	0.295688813865159
0.947020361372106	1.58161955183302	1.85223263879705	1.67086844977552	1.83261438817978	2.819355887899	1.17540395591684	1.49822018663281	0.710772905231047	0.418162056723593	0.139585434992474
1.51250417380852	1.0703049144777	0.527492660104765	0.377374338488502	1.32154113463714	0.291146593101501	2.65982854518505	0.747761207809153	1.01646760107433	0.313785629264664	0.242133568243161
0.199313512866078	0.283533941020972	0.548065937396356	0.467039995069859	0.120058853451624	0.176749934843063	0.437305440512888	0.503846458257484	4.85508505879688	0.180614180157404	1.50524595919323
0.715425116577225	0.452314400453006	0.613951676120187	0.393680153657646	0.34158711744754	0.183793064627017	0.552877908059124	1.86172176810902	0.380169573041854	5.25160070322907	0.943599805080941
0.00292023147365095	0.0344336966628762	0.0124690565480039	0.0089811907200683	0	0	0.105023232285797	0.339114297287877	0.141559035741861	0.201917424646961	3.67708161411778
