# Supplementary material for: B-SOiD, an open-source unsupervised algorithm for identification and fast prediction of behaviors
Source: Nat Commun. 2021 Aug 31;12:5188. doi: 10.1038/s41467-021-25420-x (PMC8408193; doi:10.1038/s41467-021-25420-x)
Supplement: Supplementary file 9 — Source Data [file 41467_2021_25420_MOESM9_ESM.zip › raw_data_csv/fig5b_left.csv]

0.886134789364269	0.42105271893451	0.682230098255866	1.30055709751614	0.800779035035167	0.776702817467628	2.30840187532767	1.22970400647902	0.939556165881703	0.654881395738031	1.22738723807803	0.520806279663696	0.648044924721833	1.09935843449005	0.733937020226221	0.716692471865993	1.20709354107434	0.794631206045703	0.765707614599971	0.521623526658891	0.948231103378853	0.864169593125613	1.32802641938548	0.921051038301399	0.927771743968552	1.26835621931122	0.920454935482896	1.05312802774928	0.832971771042403	0.865645575229146	0.931694038925885	0.72903192025423	0.694412548370917	0.630947144694118	0.720877926827781	0.605127870500475	0.845304173298034	0.80535526329195	0.629251010091816	0.595304622162778	0.771704186609483	0.968712592864896	0.851405550005871	0.911860376091034	0.626115533275533	0.862629882667173	0.899112669560223	0.82633619309585	0.706916406519971	0.78780037193559
0.853565090939084	0.419860379615726	0.723466949214146	1.36582165444841	0.842651352607441	0.744555532040697	2.33497088244591	1.12563280698628	0.868210355044656	0.721264996657647	1.17371810467844	0.573152459769359	0.655221461191005	1.10351517513952	0.758479597872292	0.697807862755796	1.24750672773586	0.823705390156374	0.726733706236785	0.571768666761601	0.923956426175624	0.976227349009579	1.35369524961004	0.922685832723751	0.925135262930013	1.2789949927959	0.952350309812611	0.983509229222246	0.837110195312536	0.913132414756324	0.939928493167714	0.784529287855661	0.756954916957508	0.680394127856572	0.652500300004846	0.529899247763188	0.823070431727961	0.753759670826725	0.629504655970598	0.634842886797275	0.71153337396408	0.965284517090929	0.814268086308109	0.871129290167534	0.655076930079882	0.825565662214305	0.891958580953892	0.84737778537461	0.676795735169519	0.781181755793604
0.862553543338424	0.624718629544799	0.664360585740624	1.45126779496146	0.380365085631895	1.02715494001076	2.24921080777413	0.954815356197032	0.908394772170577	0.877158484630295	0.924757804604369	0.762733252896223	0.840647206758797	1.20377191106218	0.870060069173443	0.802899028010505	1.35902041579933	0.92705419615492	0.850064285628974	0.75812488904992	1.01330351414484	0.989681001495508	1.45105879312475	1.00077157666402	1.04720042900005	1.42398108294887	1.04757274189921	1.3190725321494	0.908258751309087	1.09446624455688	0.995601445703892	0.902045188357373	0.93710884294227	0.748836566399298	0.696116008417063	0.62652059530051	0.896799543356079	0.766669207220284	0.75236445813889	0.742969937893668	0.726942034862816	1.01789438549806	0.855195847075674	1.06025360453969	0.686902482902152	0.838994548512325	0.988537776264715	0.91399150966959	0.751102131015323	0.886405035589792
0.813541192540074	0.785865073424338	0.864793153168439	1.21857860224834	0.869693322485	0.950277393226843	2.04805706096755	0.817353532126877	0.685918093503599	0.945922576308941	0.903039074832393	0.690526826804991	0.895284730111754	1.1232842483271	0.775022810306856	0.736488758955428	1.2344789717271	0.849291315971516	0.711337811679126	0.715197781551868	0.887907642173001	1.04825916863358	1.23802982391917	0.9304851406254	0.902127534661958	1.31532764452021	0.877890523445726	1.12118377188432	0.842090709263259	1.00590707547802	0.893136671300828	0.757581260861646	0.754153796985768	0.887447200102996	0.648345752251556	0.652837614056566	0.76655175916088	0.705359539944722	0.638260446505276	0.639001830593851	0.68754063788204	0.920463086365477	0.778414719180555	0.958739771252341	0.792728243036438	0.720971827653807	0.872125821313363	0.778518077859398	0.661792874497723	0.826873024577017
0.853238704327121	0.721268336249226	0.761138476871486	0.374137496918593	1.4600265734495	1.06633289288082	2.23389323515931	0.7860519143503	0.798217845392965	0.945694524400679	0.770111643153951	0.77877824948646	0.85734334508016	1.21264002758015	0.888482850133314	0.78966655750199	1.30892490882897	0.950402929827431	0.848884810260993	0.771353678712583	1.01376249206528	1.0245716802532	1.46720287814521	1.04830551302963	1.02940772105247	1.3761533977286	0.999601500271769	1.36933371989692	0.946299605387627	1.08078676436889	0.995513924579586	0.938519536018202	0.955360447533712	0.835279772764094	0.666528134101028	0.61016393050041	0.909222634436681	0.800164437610083	0.808963239400234	0.8063884366922	0.779589333494525	1.04650954465543	0.889777820288427	1.02973430776805	0.788173294160416	0.873136048160742	1.01530934815995	0.959012652623758	0.821267477354841	0.84945378665638
0.676005329922181	0.850120264404595	0.787796714039523	0.8975913655238	1.25721929519329	0.801853228189303	1.03036466417664	2.06909632804737	0.680272796341007	0.949680014162299	0.845827863030819	0.687331560955476	0.826003629339363	1.03575670650879	0.781234098358215	0.546816997746985	1.05565220316809	0.713651444862104	0.597061734802076	0.676646082703937	0.772950215180633	0.934942322379556	1.29374111757165	0.84285654201648	0.804309699054267	1.03964929854808	0.782805567223614	1.26688262919303	0.736562323734544	0.973062059787656	0.811735262523092	0.702164742281609	0.749768310348988	0.899339315310883	0.431156256434741	0.442199088481943	0.697846366996426	0.56811286603345	0.630589851376996	0.596071373172786	0.603277764054632	0.808716668989994	0.651614646478962	0.913048912454856	0.774142748291254	0.658302692539718	0.824332751231218	0.767532104486491	0.594496220734498	0.554439065661925
0.890322893735256	0.565893054384395	0.625026093902509	0.827744297728265	1.19591303131465	0.907273889696414	0.778190136167719	2.12847574333148	1.17419406457839	0.906966795160932	1.23176601389872	0.667310291832041	0.803052390693074	1.1699034456264	0.782324704731581	0.697521421467496	1.21190052888228	0.892174842011949	0.79964841757352	0.714076247888387	0.929548774665066	0.909893100748498	1.2899952240012	0.936386713247557	0.963538984668072	1.1779690858318	0.915007133554845	0.886500290643848	0.915601252561442	0.953159604300415	0.959232129259513	0.782133971468171	0.698049241609772	0.804402903069414	0.740611218250427	0.70104157545405	0.875333938246577	0.853077680101711	0.723082204435435	0.738190046867208	0.795229620817176	1.01091894939031	0.871996579700221	0.900524349599685	0.803170330509535	0.866499817531544	0.883514361179661	0.853684427463416	0.766633612698857	0.830098583930675
0.862835841171804	0.647459220917851	0.622423837156627	0.93506094346649	1.05406391238534	0.986884148259448	1.98149576259815	1.20979501313384	0.949272444850045	0.750708876060403	1.25325500495354	0.641449907373783	0.686655027028032	1.02656550975815	0.567113509309976	0.714723652676905	1.17781013962867	0.825377157323462	0.712200200438657	0.663901013947553	0.880717027473768	1.03109039868344	1.0568934907628	0.792530988614788	0.8798797489884	1.23950704363354	0.923421797928415	0.619859138815482	0.817647080731363	0.894325239339649	0.741582740709211	0.648378991609011	0.573822048718644	0.82860723187936	0.692343508543878	0.68502915612179	0.761278276944574	0.791909033930297	0.631881899215617	0.698092858517479	0.739110367505561	0.867875392703798	0.794536950190754	0.840769524190874	0.760633088695794	0.794313142223142	0.737440248406656	0.738158443997904	0.71340569176032	0.818749282761597
0.67568791167709	0.933289874647847	0.856730622717588	0.791374003394306	1.34755843929425	0.662343110557817	1.10146376919949	2.02964164180377	0.570612720009496	1.03129790669835	0.435866129576215	0.858575974249549	0.925505846367578	1.15238711322951	0.9256067395811	0.774298371678604	1.19511707269009	0.925300970160145	0.804058542211665	0.858521150453901	0.96984209550554	1.01973357172283	1.34772239571779	1.00632174613662	0.972086702121553	1.2273760833077	0.90553726911725	1.34722315850931	0.930150023969961	1.09945755102438	0.997358372448831	0.918357995947206	0.943914361808673	0.909247501177741	0.685580754686466	0.635651606915952	0.890985552242352	0.806656532556703	0.810899989409976	0.823481654385358	0.804385147843972	1.00249853902903	0.878450352810535	0.986282618900711	0.864132389705951	0.849564708965702	0.990569213841744	0.955127333296187	0.805840592858188	0.809869349586888
0.920125466944369	0.901576716512178	0.949508462853364	1.09866993489734	1.1236986306921	0.876562059260308	0.976383552674711	1.23084936513222	0.96322263580445	0.959403175228948	1.28193634635198	0.73816250525179	0.90675925447522	0.386658123417317	0.670764944282181	0.746088384350411	0.89347929944487	0.658581117233556	0.7121245540049	0.801762821278205	0.589958874305689	1.08684311378355	0.474507055380894	0.635480911995848	0.594169424082527	1.18345831978324	0.762713275497431	0.775146684682314	0.644558494338777	0.788898812353744	0.714598159735172	0.581081992471578	0.594094563914374	0.950529405030632	0.738441249928179	0.763673540776684	0.523314980471229	0.714770783158206	0.627557565624037	0.656969687891352	0.715515115385968	0.506797078941042	0.486564861179796	0.715500606479526	0.845343704777258	0.704576195928273	0.466097099825184	0.520289963932523	0.697990961494013	0.749194520510673
0.968781288833876	1.00247804232354	1.01689591249404	1.06669443771079	0.611660790369821	1.07706444798597	1.03228367333241	1.16135996015882	0.993085266595088	1.06969618019565	1.15457507741196	0.861328871978303	0.965701392971529	0.592592703573478	0.817558288661168	0.882677142495285	0.865268636323385	0.786712796138629	0.824171927566108	0.867239787808322	0.617198505689289	1.09743659460457	0.656681510398701	0.809301071534484	0.725671993701817	1.20589126959409	0.865758930902414	0.945628078756881	0.741055493277146	0.919479382091835	0.785165368330839	0.797758851262127	0.869893466701316	0.980544233465282	0.777329630918317	0.830513706955498	0.691727610963584	0.725092461928131	0.795767050784472	0.80661636248668	0.726090005473184	0.701042935969618	0.647558508886869	0.884292455849937	0.859144589342398	0.678420389139085	0.736960442160258	0.733444424158616	0.795291783957554	0.878242618311498
1.27992181936614	1.09944152568995	1.14290467673761	1.40074171444651	1.31444533820905	1.45992354848197	1.36993961819136	2.50645137432611	1.68683875852767	1.09127711463437	1.42851492382143	1.69550895895715	0.779904683658784	0.993439222819637	0.973979547152645	0.872885221010926	0.784327018819788	1.01631442104758	0.701583444640683	0.770395063514562	0.721798771365412	1.36688097899502	1.37654224929418	0.783985083827588	0.639428762067965	1.53974713503496	1.01453614244506	1.40656731904118	0.59082452633927	0.971351449967609	0.829891318871258	0.664229122905636	0.780692109034698	1.06742976669893	0.657396633496546	0.668319994156566	0.561721417319915	0.649913998208939	0.591851920031779	0.542507703761357	0.624291332459719	0.763867824203051	0.638625593961682	1.42748059755041	0.809660827131035	0.700182991567031	0.84216089962095	0.645356911053121	0.638607829229246	0.69078732568209
1.23597436807592	1.1224335326619	1.13121345584621	1.33655353392683	1.25290868966581	1.41571174650256	1.32171768128485	2.29941642698045	1.65145743486668	1.09693836925558	1.42779223774854	1.59726816842783	0.777082666753394	1.04444492623303	0.870250763565289	0.674995461515788	0.825764797286215	1.16351786509258	0.575416544529622	0.773940554653761	0.728054296228933	0.750790722346602	1.44798612437043	1.2319296970056	0.698551948227103	0.725133656754462	1.79281780611922	1.08735498361657	1.35088033008709	0.883818687186487	0.567421446059256	0.527690143276994	0.721072668869582	1.15339314099824	0.546509197610316	0.598063650153815	0.485207909957865	0.441089564323987	0.556984522224329	0.486643437983328	0.482822068146695	0.598199670495848	0.464668767979705	1.38565554111008	0.750463120095727	0.556141111706404	0.701750395535613	0.559888563559854	0.550582282443919	0.716340722317174
1.00816403371976	0.698082284908325	0.770428158735714	1.11647628867951	1.42727981090194	1.15893758111657	1.03142015088869	2.65849568485191	1.51632805455222	1.01821401313082	1.03511003118494	1.55149899479255	0.944717793253509	1.1950161774812	0.676730538585653	0.63045784599047	1.22079231016217	0.755553833812459	0.707403564905902	0.575718150331097	0.907946246841779	1.27121227905642	1.46045151504979	0.866908562734705	0.854204944935279	1.55926850043426	0.889156631723051	1.25518068208075	0.772978256884829	0.904803170944128	0.897149168636868	0.673394933810705	0.683776661745081	1.00639867264064	0.634412733331492	0.539202376294149	0.727545359581462	0.666160339432005	0.553043327653975	0.53953748287927	0.64284307755422	0.89998568147481	0.734512848126761	1.15311631100355	0.75850172236721	0.751365561175412	0.914637324924069	0.742164122008798	0.640116751119528	0.711541186777265
1.04223746932425	1.02999120036787	0.98034160430664	1.2487305505521	1.38182563409525	1.26775443445548	1.14925155533153	2.55284775697104	1.42508986820018	0.887630394890637	1.2447952427601	1.55333040851065	0.70991669162536	0.992934069700659	1.16028624206843	0.839055124095824	0.545240011824089	1.10554276315662	0.68209263609777	0.774545830525269	0.7875442395012	1.24570134927483	1.40960412452691	0.937489983558838	0.750404965286628	1.29046284260284	1.01822382127178	1.35208250871848	0.772587724939047	1.07295466271477	0.886435592421425	0.718390395304939	0.750153971114139	1.0719873346844	0.52419967935342	0.537047421617698	0.650947032514097	0.645512148629729	0.605030685159994	0.522745878981463	0.608078000142582	0.852405626994842	0.651922715315522	1.20875269021503	0.825597202711795	0.649608092692124	0.832358529365633	0.760676770155478	0.609924334337866	0.583360515284736
1.3134375896585	1.24011626892309	1.24010392049794	1.52861280468679	1.14566672299649	1.52765227859967	1.41087015232195	2.23356283889391	1.71202577728425	1.1881928853089	1.49045491521132	1.80536187199423	0.851830016595174	1.11684033608558	0.893324980760158	0.977197158719537	0.820016915396371	0.646053766996512	0.617741688504708	0.745669559131958	0.901164416835378	0.571036107518483	1.47455112033391	1.19277987177767	0.823468265342328	1.64436680248209	0.86612133039678	1.34956517479148	0.719298206576492	0.983612409761166	0.907266771341509	0.758957441301442	0.851283058102799	1.16860298087752	0.762080127796176	0.747508497767228	0.494872904871474	0.763065978619614	0.744384974091128	0.71796394877462	0.736185201203011	0.694382503120952	0.641851883956044	1.30125074051538	0.843567106279047	0.757459095951857	0.872408701984771	0.686209031680746	0.805387450088064	0.756197463633475
1.0284630617581	0.6886514577818	0.756997132251251	1.09302343394155	1.52691531054799	1.13060703291224	1.0514487093709	2.63644092325986	1.49340407778225	0.987293437710617	1.09097595019512	1.48164258805651	0.567050602901867	0.74765487611417	1.13136679449898	0.674392043397925	0.732402658815219	1.28162615134966	0.735104821940892	0.760184258377778	0.851575391185336	1.1465912425326	1.48049440128708	0.867833227983358	0.890071861687052	1.60557585450449	1.08843854218951	1.31748612649209	0.713305741943144	0.927202814742346	0.716677468223023	0.606036308599102	0.718140625989452	0.94951758997999	0.551809066089579	0.544373035649517	0.690008775370721	0.533822919830428	0.54504046270639	0.454261700769618	0.536154022177528	0.874017781012009	0.650179035601667	1.17411995573354	0.672950935668477	0.683176502505749	0.876083180413486	0.76333851616793	0.54987562237816	0.684421364906066
1.05954285400848	0.94659674648254	0.924271593121239	1.15808254353787	1.4215075788476	1.15795514889215	1.13243368592936	2.68454442186024	1.34748687774739	0.7982088694502	1.06614924528741	1.45913380805835	0.621237714958464	0.999648481919113	1.21132109688024	0.838593041080539	1.11281353175826	0.748725838569759	0.535364210505371	0.732722920248394	0.796761547704025	1.21479935675282	1.56761717360371	0.96975692762719	0.810277375100955	1.18489608325648	0.962848456620144	1.46312771292553	0.809390644945154	0.960964077485508	0.949880191815729	0.766896120344315	0.765488023464706	1.07798267748475	0.526130580404411	0.494742759453725	0.735929570324368	0.676649629229226	0.670843935358334	0.596433329433342	0.671386879205577	0.890504980482282	0.703638129776213	1.22317934621635	0.857137923777634	0.751950756817333	0.902178824689987	0.84374556164612	0.625763602769925	0.477730886568083
1.23244410932177	1.20835180936084	1.1807617401423	1.41014953052754	1.08449530044808	1.43427109551487	1.34635024321285	1.8110924307749	1.62841188856971	1.08861195850263	1.37081760109167	1.71335442583273	0.863195033131318	1.07656833595626	0.819841091396732	0.882376063059523	0.76873278231466	0.941847585061048	0.664796644315246	0.74607692957	0.821977637858201	1.38023295822162	1.16133947328056	0.875400278437123	0.544404249879736	1.62765744949141	0.980526571851084	1.34648539442568	0.710015366834323	1.07517172908274	0.858457690471398	0.720387158236169	0.810836575330577	1.16235144459119	0.638678672436045	0.725744719921497	0.481383279244435	0.609898447802953	0.677667203391685	0.656723953294236	0.621670437695191	0.697510886633578	0.55827121659367	1.19175428266094	0.898340001937862	0.651149763902124	0.84355228090023	0.634918249566495	0.62831825448764	0.70590462829648
1.06118078526457	0.922599994727008	0.956159047466237	1.19440141515095	1.21633091973365	1.23999384713975	0.855198846627043	2.36651863670394	1.53308133241781	1.08537102225553	1.1380726529586	1.52926439047326	0.634658387021367	0.919300717660461	1.04038699412144	0.798130197637586	1.37853323760913	0.793058590868963	0.784105678499861	0.642132706780762	0.870420621619486	1.37819816605882	1.18036856351139	0.682424486615759	0.919000157102019	1.78194422821359	1.06126181392418	0.995715008339667	0.629687623208065	0.981408430734196	0.514028298633482	0.497095211472111	0.593344268260011	1.09519405776938	0.601345700773505	0.614912522802368	0.624187778333144	0.576313881096856	0.540282830942119	0.570204779433963	0.585047524008129	0.761653522660115	0.588059953058628	1.08261040534721	0.800464216695878	0.630262040952917	0.617184737004504	0.621277307612227	0.589692467316469	0.796817074080137
1.22301734623576	1.11144155862147	1.11657620792312	1.31881632947327	1.10619624904599	1.40445113192022	1.14725946134153	2.24879361887441	1.60001416244657	1.12408454214205	1.30763479216422	1.63029401287477	0.780451326118505	1.07602258713325	0.902861806347531	0.655092886426576	0.885999876269197	1.15640767122887	0.683760825421755	0.841005862408914	0.793225943089446	0.828953969764701	1.44881840680226	0.984153460722801	0.743410240030298	1.69960469291449	1.02248360988684	1.17264670426221	0.625563346665416	1.06924277163216	0.650251105806341	0.531351711681202	0.632822207153785	0.90263147930066	0.696243455466446	0.692477920013542	0.610932635061911	0.641637680429524	0.612176728624078	0.634556052730298	0.658066290824382	0.565121863984286	0.56059480697718	1.13267951364281	0.766881932826956	0.707668924044983	0.589969220810956	0.614867026629844	0.693233458229091	0.858506246212741
1.06884032513292	1.02885639379383	1.06753110860431	1.27874172960977	1.22981637619394	1.24049482482577	1.23821144058651	2.22836208248625	1.33365222288879	0.967049075490856	1.18360011679008	1.45579108117346	0.741481119659659	1.03732263345331	1.1449989692022	0.943669925540999	0.814850626711889	0.845128993641387	0.819621294828009	0.846106311732703	0.921539259781339	0.860067223657858	1.32318659997313	1.2766228069094	0.947121400923066	0.724285350193475	1.32235641632703	1.23965804871642	0.901972362140286	0.834219575434374	1.03698309242588	0.852161110012862	0.842492475065528	1.07584128774002	0.805504555740611	0.699465951215422	0.795719006666307	0.897466209319416	0.751646172923554	0.802876729881777	0.898430109122707	0.966773883905568	0.9249691492218	1.12625729627472	0.952028585534749	0.955115025142141	1.01446026261358	0.802344257208697	0.841584407008499	0.856172886430567
1.21044349182592	0.956327249714561	1.01165343199641	1.32042946623154	1.25722918970313	1.32562981195942	1.18523471961583	2.33907938944552	1.60040138123512	1.18808998550213	1.21859764638206	1.60953998497089	0.745744615412414	0.950160618076045	1.12716432686383	0.862504854880959	0.803787792091503	0.960823552539429	0.775597303046198	0.881205583656559	0.775887684705461	0.932105463775645	1.36102385348886	1.3815565353416	0.978903328160024	0.812959954629034	1.26871419948742	0.824507411461977	1.2232114050131	0.724601532399043	0.94630020264958	0.791969846703436	0.830340819190866	1.16485714631421	0.924829142893181	0.824942983950872	0.856982932800072	0.923585679731542	0.851790832619698	0.808522466199014	0.91686596213678	0.944049514145604	0.893166644072086	1.20608603710183	1.00964693855339	0.991214391886061	0.985190413985634	0.883685705961609	0.915376804723727	0.709392533519858
1.07667707494545	0.715499217274972	0.725477161700395	1.01359449209798	1.44418484111938	1.05093210086145	0.909463163714679	2.4551806730815	1.34637875350541	1.00792538492012	1.02606817600281	1.36084169892238	0.778172249671488	1.09141818274131	0.807433929231721	0.835639951733991	1.22026810233511	0.792754712132965	0.814993065351508	0.625263272413135	0.932752563883393	1.07367030501732	1.47081207458202	0.9845153728063	0.922515934784505	1.34473599922016	1.02462671054903	1.11422478937153	0.855774309382726	0.949586775869404	0.906142042061501	0.786931915486594	0.749477555743293	0.773685116505082	0.744921155707316	0.682107572649498	0.844488073992351	0.810882866123425	0.649525520578604	0.681953825554643	0.802439338450138	1.00692366612332	0.876623925255352	1.12550929597148	0.736059779389054	0.883315035704299	0.943996040524	0.882755426244728	0.719204418533549	0.775178388045178
1.27727143068531	1.1476583020754	1.15526916477936	1.37234692497505	0.582273687165063	1.40546817808927	1.28558980290875	1.42451208950278	1.58509653586919	1.1950151806912	1.41335610555307	1.58286966532151	0.930714906028733	1.03195420581653	0.863999618891494	0.957415394469399	1.07959256261313	0.734880303048252	0.900467171361857	0.894611379057	0.671620234137344	1.4496173169722	0.723161253763592	0.781073019292594	0.697688404674763	1.61641400749379	1.0693654675574	1.27524812236827	0.674197835434109	1.06510913169803	0.836597668952644	0.751156563630608	0.854086367103554	1.14738434305623	0.801685656664946	0.83059231071548	0.632917965037613	0.737264149716499	0.761360011467897	0.776851990800848	0.750668526451858	0.63420521281566	0.562767292824994	1.09370602898165	0.915912564584745	0.780490066320009	0.683781006924084	0.706602261806832	0.807818622703006	0.893317919797611
1.34525714645067	1.20765337113366	1.25162967229695	1.48481987183618	1.28947403939269	1.4538912799243	1.41357586297806	1.99337443200692	1.575418192492	1.16725195150148	1.40312588391478	1.66568550463164	0.911197987513514	1.10573888285702	1.03463690636425	1.09714482817958	0.842930183322972	0.73489101925039	0.822254709438566	0.97122629576219	0.739439762404258	1.31020883267675	1.24965573572519	0.95875888271526	0.483558221530414	1.20035149767427	0.756435919194786	1.38190452534382	0.86386141990058	0.870118885514573	1.0175053488666	0.918939169167663	0.991666632977036	1.15449901162596	0.911930498550724	0.848260261139641	0.787697190591843	0.927211562311799	0.964890973436158	0.886297886244272	0.918959795191308	0.89318363620384	0.891203015756064	1.36188360134902	0.959825013157713	0.942355972138999	1.06561531403956	0.941939013154673	0.953872603822547	0.762043586737276
1.06078322823081	0.914767598339438	0.856721416819273	1.2512517482267	0.971270575510178	1.32054964351794	0.645899682151316	1.89141361535209	1.54188923230174	1.21620941698756	0.891121195831721	1.57388981115638	0.813402389072015	0.876593748723498	1.06108702717747	0.688034161491106	0.962231729458356	1.19979284910504	0.883046563478996	0.873096501932621	0.86682884087033	0.917808443996743	1.17536865600951	1.03464921966378	0.84409991027481	0.877005266860921	1.55717461267221	0.963339296726973	0.870795409657307	0.961755561671934	0.764895929706156	0.713524212404291	0.710662309358907	1.05767397000664	0.880650174175494	0.937705121526152	0.742084486935897	0.901063731542378	0.785662747988188	0.8288859800073	0.872593223003071	0.888973793815948	0.842218950045271	0.95351431819714	0.96269860329103	0.876456606235264	0.794673440160607	0.716614701375519	0.880169835443975	0.991765012942851
1.15839383845566	1.14080550278543	1.16615795570603	1.36124507084209	0.587995906878298	1.39930018074532	1.08912712874991	1.29896135445151	1.52541977341129	1.22827228360923	1.28239342973532	1.58224355813744	0.935969358348967	1.14434777563728	0.595068212492791	0.806617933775199	1.01955988674375	1.07298563439463	0.854649254414917	0.900184448729024	0.963317304495624	0.782861400179226	1.39919714878555	0.700591366683975	0.766556076937524	1.61192819560147	0.981104485571244	1.02321859736738	0.78534497256718	1.07425438913683	0.793918056593061	0.738073030649228	0.804780709834607	1.06731376536126	0.874263347268055	0.916206725512054	0.725462779614862	0.818171591613772	0.820769180656947	0.810169801422263	0.821836534370731	0.716660810404201	0.704276081892743	1.02544476919787	0.955109405549083	0.848788224442346	0.646629117540232	0.735263997427519	0.852068209668155	0.99974609661089
0.983122014584698	0.744076336561987	0.842948543062281	0.930593819392414	1.34993266471139	0.979437407818514	1.06501988139249	2.17587779173462	1.1568825312406	0.889704341949094	0.906644796687496	1.25475719884679	0.816594003198067	0.837308316053903	1.19563491968224	0.944007677309746	0.791937486020475	1.12760673982286	0.850633911305648	0.797373684260135	0.747798917845697	0.932592042998649	1.40246661225663	1.03378334654321	0.949854494681516	1.14728774133968	1.01926562108269	1.16509949778908	0.925236086842222	1.06076170212076	0.986222083422529	0.799138128647235	0.858776906190394	0.789121933952415	0.786852001549776	0.782911864479862	0.880508127191288	0.826813912079803	0.780021217241642	0.716372869930844	0.814948156150317	1.01093576460757	0.875948443732486	1.14473886475919	0.753857179128661	0.877123631464202	1.00700007662314	0.928500547141721	0.766806085142652	0.795970514602491
1.08488097308993	0.960437587091708	0.971243961066287	1.17754779476958	1.29272934801662	1.15693931479602	1.12595067201865	2.10267720111233	1.2245868609644	0.870075918095142	1.03226235053193	1.34748697046079	0.88088335917855	0.922275957334376	1.17248479812467	1.07341425636303	0.679322508039152	0.908521003575457	0.842695723583834	0.726445203948117	0.920908398086368	0.967189817012698	1.00897811493129	1.42091698176002	1.06652954685706	0.931548224038546	0.895827111695369	1.3574868077735	1.00747368909534	0.869611528141841	1.13233862260351	0.942740654273878	0.928560675020678	1.01380330439755	0.896495556570278	0.806212972194694	1.04040585323046	1.04102426255806	0.93715283769792	0.90527197337197	1.03042565862472	1.07539117427487	1.0399117027976	1.06387940184186	1.03125239130924	1.05284687984066	1.06387335489183	1.08211739835847	0.902246206049009	0.706245426656018
0.711234801679322	0.887498893395167	0.851101983356651	0.730231630037495	1.337147799952	0.618238054533911	1.08709656823758	1.92240525546327	0.415263129698373	0.67594379033613	1.03072479466739	0.836965025550785	0.89122995700016	1.09637237232711	0.879658572456694	0.79882044610016	1.20386517450686	0.886093979740179	0.834986613053557	0.811497842559305	0.972196890381476	1.0537252835072	1.33184799283718	0.976897988254834	0.976628108666728	1.28671654749009	0.941744388683463	1.31017991888453	0.857104360519324	1.05346853748036	0.945217272137117	0.896986608250631	0.950866665970527	0.89818130944502	0.664835137386814	0.61869810657964	0.875362199615198	0.766377455066967	0.790629783640727	0.783870528399539	0.754005866788835	0.964537457831451	0.840456854543976	1.0244123446903	0.821504521785631	0.805273402538792	0.963529343783419	0.917897577684057	0.774226720413548	0.818191165813299
1.90927677940862	2.00136180883919	1.87846274407304	2.0806189303655	2.56230978403745	2.20766503812842	2.36078188649726	4.14923513305835	2.64125781966436	1.56032515451598	2.45332438381166	2.63387166539376	1.23505550186622	1.82512318210053	1.75504369383871	1.13931163729676	1.27312131757741	2.30311473281966	1.16731341897282	1.1925373186903	1.00483099547286	1.18936850727273	2.38631279684162	2.36688746792492	1.32137179253834	1.41866199453649	3.41641840650392	1.99528061186352	2.57788781713048	0.813456887503833	2.0775375398024	0.927515161674719	0.99454257259764	1.35670097233207	1.90380454520997	0.492594854255318	0.747702526560997	0.789899431611531	0.776792918372856	0.651894717657332	0.413220479832222	1.08964465914352	0.596159383277069	2.51266122392773	1.15925137438677	0.627356176686135	1.32306482579255	0.967850158170581	0.623391368556615	1.04595264995438
1.72819132833366	1.47811673647581	1.58076502980919	2.01459216178717	2.35310630753006	2.222949511025	2.07933821498028	4.611827525345	2.69406110622836	1.63572436660627	2.12112349470548	2.69170585603924	0.99944913476446	1.53362931213375	1.84771282374817	1.12627820405724	1.12124164395216	2.19962081881125	0.973573781305731	0.964916092071999	0.854345039835162	1.27959677507805	2.06580868023322	2.34175059069167	1.30567935011994	1.33367759085433	2.96838788060741	1.78347128188918	2.36937974632984	0.896705848672819	1.81716831055226	1.1469100350167	0.816162098038147	1.02622542909007	1.65991991633707	0.72274728223993	0.772951797344563	0.874314254187552	0.651341627598704	0.536017827181197	0.670191663969737	1.19358310037701	0.775349295336121	2.39864529154312	1.11517532606109	0.898555032393983	1.29320937989066	0.891182531678213	0.59801531092009	0.959502800796032
1.83381356363508	1.88967633734204	1.74728370071907	1.94393961023235	2.52744734925748	2.11942612963261	2.17114247065925	4.09414836632838	2.59528254314018	1.63266192573777	2.25349918929521	2.55343658553888	1.1743867293167	1.77969151714528	1.76080590490619	1.13965410906671	1.24473600874187	2.24921881519613	1.10488570294148	1.10694313515452	0.994452025623817	1.19458645001736	2.31765099416188	2.34270238489853	1.33537511258929	1.34865972412615	3.33215601839787	1.96819732137881	2.45990764445893	0.877391315438055	2.03224470817379	1.01725274042111	1.00782188422777	1.37752959555786	1.79415233371733	0.532785861910137	0.740800591645454	0.771782340943254	0.407174244641903	0.765172050752497	0.660946200335814	1.15482450842215	0.621409198527834	2.44183910043566	1.09798478032107	0.589913282886819	1.30121020968868	0.959672755929313	0.658938612734716	1.09878970690063
2.05863335647745	2.06720812565322	1.98265304965447	2.26756491191562	1.70417898073836	2.39852986158216	2.31421809896745	3.62045613922755	2.81027604863867	1.74856162304967	2.45013941830226	2.82212946566433	1.3305056356262	1.92777789783372	1.30889040959754	1.13583351174981	1.29349551557693	2.16283307354561	1.12069523731392	1.17672042505141	1.1957444902658	1.06368678470834	2.47006146197461	1.99060813005527	1.1279604228904	1.16589994937641	3.33438917202083	2.00919803295002	2.35419879663923	0.837260996957915	1.96297064432025	0.997430649349263	0.917768326706912	1.28079443020448	2.01086815122514	0.712717493018413	0.916720685172624	0.644127956961277	0.582467910046082	0.883050928399301	0.758185794580274	0.61615338080879	0.722068203782963	2.1475433618733	1.32496024480741	0.749915927488876	0.908601875140482	0.866875277212514	0.838118296459483	1.12163110676242
1.7047576995022	1.74019324718796	1.57960336078399	1.8351171374787	2.57145208415177	1.78636443808876	2.0049328708058	4.32093291573954	2.18061202648433	1.15030450899628	2.06897063546776	2.21954267131921	1.14255532171943	1.62870342797638	1.85381578123167	1.15479609941694	0.961605927444977	2.20037205085677	1.14698227678185	0.940723414950631	1.00897936120797	1.20987071641879	2.206024305839	2.45681881941844	1.39281662509212	1.37630638589514	2.85795895610322	1.73960850508741	2.44742602931858	0.979045504658248	2.02083493286006	1.08592920413019	1.02955129639616	1.31899246241776	1.77509256079056	0.509817372851667	0.86293797418079	0.47850614059776	0.78597086996407	0.702672146531958	0.525232842793824	1.21513578922584	0.708607007963551	2.08922342569998	1.1864354222612	0.744531919648124	1.33724773029229	1.0492417716112	0.670019825090765	0.924854237552309
1.68417825031052	1.52438197477737	1.52932719740079	1.99041929456492	2.19305836107897	2.17577758275148	1.83631955235623	4.43907401132448	2.58833933290068	1.68833739103756	2.02714981516564	2.64884677620576	0.999536448391448	1.42515484561596	1.76679701284221	1.04120536381724	1.23043653096255	2.33639761951272	1.03627834865611	1.08962419012562	1.00012970820452	1.28827076476892	2.19461219096875	2.31465373699047	1.22897702584271	1.34910644815813	2.99814341115661	1.62903758295725	2.1911718656802	1.00134252749843	1.86782604856715	1.24399742359085	0.842158730766322	0.896477407061453	1.64105210569767	0.788752197755827	0.795594789679121	0.812064577290272	0.757246080867033	0.522973445228127	0.756993958090548	1.21320392654572	0.881064916670448	2.10458096823212	1.13580577450465	0.875057465639171	1.17981725697154	0.778212858783335	0.607609822175249	1.16733629445055
1.69914745770636	1.66631385325702	1.5998451135728	1.93345539057216	2.37336907246988	2.14926118785716	2.01728739085914	4.31669922389727	2.50277563341232	1.54874608040859	2.09124487634792	2.52389150982797	1.12568669014051	1.53545481764778	1.8240188184419	1.10575693165326	1.11677807222603	2.24738639514403	1.08796885358273	1.06879436715879	0.981772606522298	1.16222234568242	2.09920949645464	2.33807379043219	1.35414547824228	1.42027465922072	2.80857420698085	1.77473777766727	2.38850207212398	0.963120499179788	1.9530898806196	1.17676025640179	0.916612521168999	1.17162406189137	1.67819816190216	0.654245351497004	0.750869610881523	0.85841240505598	0.591304823611426	0.591212552223986	0.567716566126468	0.634303536215127	1.20284439340272	0.813666318431213	2.21874338802663	1.13218001221738	0.785197027579238	1.29085604148366	0.894077387786014	1.07117558409731
1.91190072968267	1.93560452178518	1.89004522957682	2.24256692045511	1.72859605718843	2.31147755645702	2.09117083113112	3.64733182206598	2.68817978284389	1.7660614678003	2.31956032320348	2.77207634406151	1.24289169171817	1.75143121778549	1.38828217659133	1.13700983762984	1.27587375427503	1.8028580751782	0.929647012491858	1.10809939561886	1.19678442545195	0.864998622689552	2.34163106895344	1.93381025034995	1.15929511193679	0.847766063593901	3.14614327536099	1.63008824876411	1.95626356206701	0.824519892574817	1.77627159293929	1.04669331513291	0.865344856243662	1.1377244149236	1.89648574735296	0.818554205972475	1.00514277883479	0.727842329455175	0.767581145198664	0.806309346191183	0.721708605442726	0.827985455007867	0.60747447937338	2.13485529912018	1.26442378554255	0.764979314175886	1.0270605460037	0.600575742941234	0.833894013671354	1.14536461941571
1.57952385455574	1.34415061983038	1.18039039219677	1.51978639047862	2.44700727600095	1.50474579821865	1.82537583693647	4.24799635053408	1.86038986084437	1.08557792194423	1.80207492988961	1.90061149215164	0.893556818882287	1.37230170399002	1.76732083420178	1.08657439074511	0.832047390971254	1.88333913439814	1.07294810016073	0.886835089023432	0.915914819500115	1.26504351811522	2.01973849676062	2.36913257258168	1.27468764344394	1.24221180353342	2.36495378009086	1.39000105355196	2.39793533226543	0.985865885898382	1.65866353425032	1.18831913039604	1.02037257444007	1.2326720204875	1.51360295086322	0.469115367698605	0.975045591170607	0.668330871160553	0.729495853602432	0.691486510562557	0.671994212774271	1.26741231980683	0.838668024751649	1.89306986382161	0.98065422074358	0.883411386852577	1.28551037282498	1.121541228754	0.707581655494171	0.861715843794745
1.70408850407187	1.87188046110691	1.79653968696291	1.98819588129526	2.20550636290207	2.10354282838304	2.06770139556957	3.38991691275843	2.42903688593215	1.57878002229952	2.17595734366848	2.41663327231007	1.21639462600286	1.73606182066457	1.62236176485915	1.08797799228347	1.2354092492558	2.04393569313338	1.09814237287182	1.04793535011523	1.12290814751922	1.10880531720577	2.2105274502565	2.14411495385677	1.27256742493763	1.22967837112587	3.01710845354835	1.85420206117762	2.18954779270406	0.895587996381881	1.94694998123665	0.990065486399846	0.961075624188541	1.30552495755699	1.78138445902925	0.669269729591132	0.863009992865551	0.724936036688016	0.547809657067329	0.783827151946824	0.785287733060728	0.522763454470331	1.14846389993255	0.67022166695639	2.22529963807484	1.14595341288457	1.14913371047129	0.874696114136774	0.722842227518294	1.12843504716076
1.78797277904021	1.57963949481223	1.70471657087075	2.13445081758507	1.81624985507969	2.25772262018589	1.68532178404018	3.98033495516705	2.6218478485719	1.68148437634947	1.96119545664662	2.68788808331906	1.08855625895451	1.54434579367659	1.5590807742332	0.856833357374123	1.25810189207029	1.9902005001889	1.04021433123218	1.1571813042103	0.994644266721559	1.22489313871805	2.01101254486399	1.86168364479757	0.954092733499491	1.23029029905731	2.69758892601333	1.65188922337272	1.77987930035361	0.848516071372302	1.55329401500514	0.849821821378108	0.76462372568486	1.74649322013413	0.924110017274013	0.995335366521099	0.818836213150942	0.867154957194834	0.753243706125335	0.712226916059001	0.891781904428889	1.02240010581519	0.819024283674037	1.89697564956649	1.26937142161114	0.959655572321214	0.903084230392884	0.869418249665491	0.842574829682103	1.09386780932024
1.76162374763004	1.71664696530761	1.76535833161475	2.07354180125286	1.5591805188798	2.2118943512723	1.83956978390526	3.50855247164772	2.61438487629563	1.7622322453022	2.05234261845266	2.63713414511173	1.15025403585105	1.66096530804273	1.40613153568462	1.02672716512731	1.32709970188819	1.9558954121314	0.96898635260727	1.17477263200399	1.20115510466876	1.03505356449305	2.2402055403648	1.77812637364663	1.05852832474259	1.06649636972371	2.96872992049846	1.49118914454032	1.71387966709149	0.863168260449148	1.66171150921518	1.066548740425	0.833568947275173	0.997609163636648	1.78122144956463	0.902950693255803	1.04891109059654	0.54486434253518	0.809085156495149	0.667348570062999	0.745626612730266	0.814161970109883	0.905304338831281	0.741708243365239	1.98274672726488	1.29120180892523	0.83739005676637	1.01152946952491	0.787971631777804	1.23025098685701
1.85497223369052	1.79227952193457	1.79100879941079	2.05664784352714	1.35260701797086	2.14966021294138	1.92624104297186	2.98670249240741	2.44387269726808	1.65367275154066	2.16448920391306	2.4679916075522	1.24226998520068	1.68734269776494	1.12400259709802	1.12102061430797	1.24742655576434	1.6517723169128	1.02146265747606	1.17242901262703	1.22486652333578	1.01270414526509	2.17228021335286	1.54354594469451	0.866462900214496	0.961143654235721	2.62754014393698	1.60023393968068	1.8935211209279	0.821346891162995	1.58102651342132	1.0099959293536	0.873012060603779	1.16367484592208	1.61216544381248	0.931321991566039	1.05566941854263	0.669005811044428	0.811255370842129	0.926562503684786	0.889393556022202	0.872549795331241	0.550226232633528	1.72007729796253	1.25151442155023	0.979207053613156	0.842801233729307	0.80627126858362	0.944129356575614	1.09116640862662
1.77043061124087	1.69556352734743	1.71540687508808	1.97866688803312	1.87598507446196	2.01142533349071	1.61898499282434	3.29032225166276	2.39153103347188	1.63266671935868	2.02019250482589	2.37895474940773	1.21807773031997	1.49359544561022	1.4584250306866	0.744171655785566	1.30881244447404	1.85087069054685	1.0915797010963	1.19927115045715	0.987920960578424	1.22597169898902	2.08447629261785	1.68194401638432	0.980661020822294	1.23524894302268	2.72137984988375	1.68834110690525	1.60255704248021	0.766330562603237	1.55884618686038	0.713768188431043	1.02962894973267	1.75448993705004	0.818665541237225	0.973583168470818	0.831872149775701	0.679240636081602	0.934523757924486	0.840621748773973	0.7560195902311	0.99345814641791	0.747611084540138	1.92105498411716	1.21497958484392	0.830330628393267	0.982382824882889	0.934323433283686	0.908531517048591	1.13491412876379
1.62340920809641	1.41998946747395	1.41205825986801	1.74480772153648	1.94800590953559	1.69990450831885	1.77036304050076	3.64518856626254	1.92339258905014	1.1044985318159	1.73151757461667	2.03956481251771	0.956838365188123	1.2655128180955	1.54241662481371	1.14254396223969	0.651958718297006	1.37292679824082	0.899925964931614	0.781691561632222	0.934437372299633	0.998471725102159	1.6662778062035	2.09775017606365	1.28235853182937	1.01972459560618	1.68111214198096	1.38063278419906	2.05801304318841	0.958204559326708	1.15741508233806	1.12406440374582	0.909960087947256	1.0816414509792	1.51819965303408	0.690568049537949	0.699249619659332	0.90159000858423	0.75865244074194	0.868550444440158	0.696539433683272	0.808810825739031	1.06303883905376	0.832666821970542	1.86547995631316	1.1510814996365	0.937328657553807	1.20604273156673	1.06742765070223	0.819107425111005
1.48064389789952	1.25166474515081	1.36827079150024	1.84462000465418	1.54473068777037	1.91184880742577	1.24076676400162	3.61054762919742	2.24174953120252	1.49361930670527	1.45607856516702	2.37030299740728	0.919505493806304	1.22355935602446	1.47468397038068	0.850790354672701	1.04466415985768	1.78663068415679	1.01705333812517	1.00519501001835	0.980477553360451	1.14689745870999	1.7977624488277	1.68866353474486	0.945255549230552	1.14795056645329	2.21030823467312	1.35857700716312	1.47470156294348	0.964537562527994	1.35475396451844	1.01978931091333	0.636072749371756	1.43418542042279	0.984865721805918	1.00026993913488	0.895579043929327	0.984048467297604	0.667021642298466	0.744978521575291	1.01399270258712	1.13368215132058	0.950828440367763	1.55461526203991	1.17610130111584	1.08443125433012	0.876392331520215	0.865578926381497	0.895921581475634	1.08164523211196
1.69146976915943	1.60095444130803	1.59272620602275	1.9222264303007	1.19720354076249	2.00714648009225	1.57519437813846	3.02165990787132	2.32398711592327	1.62222014100926	1.82056738584961	2.3727041200347	1.21501984438244	1.52240772604774	1.16629549836212	0.874229344133632	1.2162569095629	1.89654842922672	1.08381063893371	1.10180500707817	1.18159296961892	1.17868473727784	2.08245606408022	1.34034074596455	0.870545099903375	1.1621537323917	2.50165192460927	1.61602347696918	1.62901075618512	0.927293408857788	1.58788342715651	0.961180314621487	0.742132882935674	0.865750926332705	1.65619329096855	0.9863725415464	1.03048022090723	0.798651455196669	0.947998985965479	0.867180925726569	0.927393872193381	0.946184326307027	0.811109001745741	0.666332134536406	1.53730027708883	1.27929007839965	0.942935113412487	0.867000166070947	0.97511070385555	1.19140278218923
1.48185002340493	1.0745191475879	1.12741437437154	1.28736348073648	2.09276151157675	1.50174855765444	1.56594806588592	3.39517754210441	1.95399747528829	1.46832809564336	1.5951283250858	1.94977017097735	0.971148954275778	1.14411246824664	1.50570678491851	1.09281575976475	1.11372566183591	1.64645692152664	1.00428340995841	1.05331275915685	0.874783900619997	1.20982128015314	1.5025545347742	1.9081297813906	1.0906496178791	1.08307380915964	2.33720466229492	1.46169728121301	1.90204339115828	0.955781645249342	1.5684215324546	1.14574484511155	1.00539554731325	1.1197832095885	0.99509376596814	0.843466879451691	0.757660770989749	0.947651648883739	0.800569781819794	0.804625643564918	0.770785174139465	0.769519150510808	1.16087308401878	0.936515137512061	1.81607470784944	0.906302192135947	1.2330022139974	1.06666879787354	0.824302126549713	1.09596532272151
1.21040249172608	0.790059910830069	0.854395957577706	1.0240012993282	1.7169566836869	1.16122088487988	1.244681474542	2.82729278975008	1.50014485251616	1.24460919103473	1.16565213836966	1.55540984194816	0.940170665165052	0.87745982092664	1.37626693323024	1.09094654540732	1.02199004014861	1.44497136119462	0.96605051357511	0.997897999461234	0.900591327521525	1.14215568502561	1.14760557390804	1.55580178063991	0.936644066564586	1.0947445012611	1.67645863965852	1.20521082358254	1.52471706221609	1.07180076186005	1.32030204860898	1.20719430655003	1.0093051996044	0.996326976904563	0.920772412188696	0.853253799735939	1.03708180384438	0.959293051338358	0.848241533244707	0.837114186607975	0.917465605120724	1.09110326859938	1.0370576875567	1.34724575862057	0.7260580936088	1.0279478742557	1.16469768236593	1.07364510234384	0.891500402044761	1.05469525546455
1.09897585994783	0.959611655342122	0.919351032814727	1.21849386210764	1.08618527822474	1.20311787641099	1.06141834950352	2.14288882198613	1.3675795042293	1.06194883243483	1.09670776803621	1.49092485999609	0.905336187884356	1.07278380075077	1.10254033394112	0.906326572822686	0.974597166493453	1.43253680411437	1.08575256497843	0.94565794392827	0.935917007402113	0.984180353280668	1.39912038909767	1.25624559367901	0.987805136888631	1.02448804806651	1.47853518890829	1.06035809768917	1.15522023309576	1.08216156134591	1.14889156842967	1.11087761636606	0.921334823664799	0.907652560443795	1.13226204354703	0.910785914067663	0.896877297547848	0.98114229763628	1.06405236368563	0.914245697600492	1.01663186938928	1.04941591228046	0.978372724138116	0.93081073843246	1.11363071182743	1.079200293353	0.908575495284833	1.00440807720523	0.990570755657964	1.08915280787164
1.96773735078834	1.88209324182388	1.73691335304286	2.03925030586202	2.71039471778991	2.0521557735486	2.2857710621379	4.75933855491649	2.49273370592225	1.3133762373282	2.37994227183747	2.54391192594607	1.18560371383896	1.80823139180287	1.99655694076285	1.22659427998331	1.08127008620611	2.4817810264254	1.19451771927396	0.968416747369349	1.07409178405357	1.31916530761422	2.48992972739278	2.62713268695066	1.47672809874304	1.5053039736129	3.23438679380554	2.0377500916023	2.67377303768907	0.961926508169563	2.07463124184602	1.16293569945487	1.07574787559417	1.36226844313247	2.00626692419122	0.435421015568443	0.624316255556788	0.909045070915577	0.460743823606739	0.812748185881096	0.67219400420923	0.560110710294067	1.27908978851323	0.722711349178112	2.40777417428263	1.32348051498766	0.763972260624465	1.41014437925839	1.00847246810372	0.721892644890655
1.81898999404202	1.69867630960353	1.65485827649019	2.0921028563327	2.4031730714894	2.23822687386284	2.12880675958881	4.70433123637017	2.62877625426655	1.57101697753154	2.18288552072203	2.67046504985204	1.11872105329026	1.57609369717868	1.86387419206007	1.20181993577933	0.994037975000807	2.16783673081672	0.994883243444176	0.90450526459875	0.960642275230863	1.09161424754083	2.19447646760285	2.42201703200381	1.43134077040494	1.24882906902045	2.84694115541027	1.92430705402072	2.41447307500908	0.9595769170083	1.88799331602986	1.21444814145457	0.925155789782086	1.13286756921379	1.74686212320355	0.640149340358318	0.789880706004253	0.840265131796791	0.656761211371088	0.705909934560954	0.463591222115103	0.701153736620345	1.1728240148879	0.794171179451808	2.36340041489786	1.19856927561967	0.908793721340937	1.32156948050278	0.945642558489515	0.556750103216396
1.77210295779701	1.67120684952128	1.45610518362492	1.81160512792249	2.58569341279559	1.85711756337433	2.05698277746698	4.58110150114834	2.28004392708518	1.2561179790635	2.13270796659338	2.39408687456586	1.08362582240997	1.68229825449157	1.97898630459113	1.19573335429606	1.01694606879695	2.41137192493142	1.23852768961551	0.80745570155375	1.11051972547551	1.35095097700376	2.36429504059068	2.50465953499353	1.43978856406051	1.48480396722525	2.98992605171912	1.92808946224163	2.46350839025565	1.04813527204269	2.0328215660662	1.25143002206193	1.09641484043388	1.29701922737774	1.81412551936411	0.4855231173668	0.565879211917772	0.929580780501274	0.611318295342052	0.783538339635275	0.692296567574826	0.622786713959375	1.29046263404682	0.7908948381413	2.12696508123844	1.30356872212535	0.788284662766302	1.33753780946935	1.02434634190007	0.716354192241343
1.91188635515176	1.96587716069162	1.78010951384297	2.00174333135813	2.63769392262778	2.17947579066897	2.21760723153382	4.28306138485004	2.58135245341469	1.5702596053443	2.39273948556872	2.55371881252371	1.21346145506124	1.74695588773416	1.75527979894167	1.03966373441752	1.24346046917219	2.33403212244372	1.12241378660661	1.10826606644591	0.979916028836193	1.23255353552212	2.35734102641943	2.37758006100728	1.23449194136762	1.36261378574336	3.4183000189847	2.08800948591059	2.48587135360647	0.829294956420484	2.1438569486645	0.859307899040303	0.941381442252217	1.33337237837613	1.80004563590631	0.4793587446063	0.688443235982442	0.752395268472522	0.315051415244064	0.72598408203693	0.657015833761705	0.360059504124531	1.09291411604702	0.558186424561367	2.49164009938912	1.0534037528048	0.516009597996377	1.21747429751637	0.958044625078866	0.623608760860794
1.75146575545315	1.80576523933687	1.79816056123868	2.18551601250977	2.01111949346083	2.29486781832298	1.99448686782363	4.12108745419833	2.74877183921615	1.72804198993057	2.22636761485121	2.80959678602296	1.14797195700171	1.69703187334096	1.64261865788093	1.05610686846915	1.22226207255039	2.17055634586554	0.961294117436195	1.00722087763945	1.1126733151216	1.06508113470414	2.35014318412102	2.09961994703946	1.23942098293334	1.13963185803629	3.28544255251502	1.71920329173455	2.03025811314547	0.83382376669376	1.94474496564527	1.03217839470558	0.843937428355093	1.00937150925298	1.82478791780312	0.677219675402624	0.90679849532543	0.518244508208314	0.588920689187767	0.545718287658481	0.591360653931457	0.60447033026049	1.00877035663527	0.649568344714449	2.20654959522436	1.20129178958171	0.671599775784953	1.08878383504134	0.541331108349203	0.668273354640668
1.93948214965763	1.98372704424834	1.9115154658731	2.11196636695495	2.5034995583612	2.21846253010912	2.32426994640621	4.00265356822351	2.71616169319383	1.63420868304773	2.45309155592939	2.67831355888679	1.25609060147761	1.84993615476964	1.7301151883848	1.077109141899	1.27719856217424	2.2372535540101	1.13978256204486	1.15980671628366	1.04656070673775	1.15600379065491	2.39961554556784	2.33589240652791	1.30189716438062	1.33471216814632	3.46829144963403	2.03017529281967	2.47336895024067	0.700224445051517	2.03524378284878	0.822592948056926	0.958139347068649	1.36534887483459	1.94848508225921	0.502318918319396	0.785095737587133	0.683499407336961	0.294305284204326	0.779696928889914	0.653185514965083	0.387487964251598	1.04377328524693	0.525925192177009	2.55903964702314	1.16512984550167	0.551730495473584	1.28277315077109	0.852438899581679	0.653618986671254
1.60499209838824	1.50532480286741	1.29286469520119	1.4565023047258	2.6450414916716	1.56735588658244	1.90043659146492	4.47498691891835	2.03264125945872	1.2690171816581	1.86722881396694	2.06385999020687	1.0232616195224	1.49267490890503	1.90864372888692	1.12449377462695	0.955855837821305	2.21872691359349	1.1846878763396	1.03651628532231	0.863627509892599	1.27798103112392	2.12867506684943	2.53089765710168	1.37178032115283	1.41207100308735	2.77846080952772	1.67500577182695	2.51795646138312	1.02392766560706	1.84206066604058	1.17698774595026	1.0555332211755	1.31599584803394	1.59213297528932	0.488839592004757	0.483521560243171	0.936673635858476	0.579564459138028	0.781981692791402	0.721174724066295	0.576339839612233	1.27806646635468	0.803202259800527	2.13567266059637	1.05614583910565	0.796537813637065	1.34946042938879	1.11473834159454	0.677328516763246
1.6059256585516	1.69182236546648	1.51583876990006	1.78054584539737	2.56964372312217	1.72426535131664	2.09340593788271	4.30305910807199	1.89189011606721	0.977745856843681	2.12142445200159	2.0263368483422	1.15774933040132	1.58112199466176	1.87613640789117	1.24460607574323	1.01162272192984	2.15242279228702	1.18913024239076	0.918863826237842	1.09685081536138	1.30039670186655	2.14953851728799	2.48393236834403	1.45609066155433	1.42034339153985	2.69178246179473	1.64454631489173	2.545007182017	1.04621970759475	1.93957076038201	1.22112434573947	1.12005176440553	1.36330056797793	1.66297594513685	0.485918916975327	0.54695017595478	0.967676158516212	0.652758963174726	0.868540170563373	0.789325438763955	0.679313868308946	1.33480148409463	0.849206535738493	1.99752174824161	1.24612119182332	0.813347809752687	1.392020116911	1.14350523279636	0.776312617663352
1.58171366753059	1.49154196571158	1.34267885227358	1.69998296531635	2.43093875176245	1.54099958311562	1.94462126075707	4.11626398867875	1.58454874105679	0.774776157330347	1.96616104464386	1.82058798446575	1.17086134027246	1.31552108599463	1.70351198033933	1.28192412271379	1.01233196377651	1.87536758769399	1.0718387458317	1.00593140325533	1.02282063192399	1.23518956550951	1.99125744103986	2.33336713574457	1.40755751207904	1.2600143160607	2.2571831386502	1.48529941432723	2.502163859371	1.06339196698864	1.698354713629	1.23193663357421	1.13014779698467	1.25632220530538	1.51127644109744	0.563386772167708	0.596317716114292	1.02124357086796	0.774034055514454	0.915960243169568	0.839630574638105	0.819041984109909	1.31496794579031	0.931244055717918	1.8543575673173	1.22463304001354	0.988880161108713	1.37252959208101	1.23147018194427	0.873637820547508
1.74200217079219	1.76500039115894	1.70070640281849	2.00314750318047	1.80530618007614	2.05432977126883	2.01112145434571	3.28848597653248	2.33646359530238	1.50472850715955	2.10831664332584	2.47904822357324	1.12626199120379	1.61146273072361	1.41027944416707	1.18816114673698	1.14894092179429	1.40841335863164	0.873377471058436	0.928204512216974	1.13933128833875	0.827256100092815	2.08824487377542	1.72839604579167	1.1306176438757	0.764974923858311	2.68818281436783	1.33134076188359	1.90401998906098	0.932173146978277	1.63128293863214	1.10181755720518	1.00271311530728	1.19675326332316	1.69046712099301	0.760745902596165	0.894412851412095	0.611891584173542	0.714957111857018	0.824474674669364	0.801405430136608	0.73724530321085	0.990730126412047	0.72619126362467	1.80500911193268	1.23892535042301	0.814739473040084	1.20025949674017	0.743275658934926	0.843230370676533
1.61967495190145	1.55583840694093	1.56329533806898	1.99141964893156	1.61554110713783	2.0502825861033	1.74364895003421	3.44170758520874	2.35129312170478	1.59998281482851	1.95731632613829	2.45456899686482	1.09580246829422	1.43374222102871	1.36135057706549	1.12138359915134	1.13729079074315	1.68838343025282	0.789930019081769	0.92394826644985	1.07161493061111	0.942472308131735	2.00070302772435	1.80345110973031	1.19916757223087	0.872489735665328	2.59146038974512	1.40171573492576	1.70252946095616	0.861123613785658	1.54516449364379	1.09231853809491	0.839641838555112	0.96789713042275	1.63689104315945	0.852954012629852	0.978945572544599	0.574179899890797	0.819858468749594	0.675566888336764	0.697250113878545	0.798220174010214	0.961463482498675	0.815925652411737	1.93173709376579	1.17527377230524	0.850948052698247	1.04450341021682	0.641020691272885	0.791931971101423
1.61162667075855	1.43949672987048	1.40608967306335	1.87547307370844	2.05078828493408	1.81880252372827	1.81063634500189	3.89942831542797	2.10342635264988	1.24762176871709	1.80738067387051	2.20292544489965	0.960860742996762	1.41511570243472	1.66670004189853	1.24572334968494	0.737816509319298	1.57615762274848	1.00993155861981	0.732800400533569	1.07388033903518	1.18732745799512	1.88310163687728	2.11164893557309	1.38862870941293	1.0212755915764	2.00639181044487	1.35256501493518	2.09087976132647	0.981477730364168	1.30513859055412	1.26391589665867	1.03689694279248	1.07987986543784	1.54995139728424	0.757758213108008	0.642586796960581	0.993545303823405	0.887537271711847	0.909464507681136	0.753144663164087	0.907709919350905	1.16481340947438	0.957896911357858	1.92769719729085	1.14598025705778	1.06584284543934	1.31191994179615	1.10717573642303	0.914068552473369
1.74980474136792	1.65299400038425	1.58166867396273	1.90105072374021	2.18466970474014	1.93715025745497	2.02896682258077	3.4404141968356	2.19770710310126	1.47373343122111	2.12835468921499	2.29943400911838	1.0891088229925	1.47873502255658	1.44198876032156	1.26097675422099	1.11199684293196	1.06831048464231	0.927403358893921	0.983995713281521	1.0602394788163	1.01328793742732	2.03742550957601	1.95119813823116	1.20583575711038	0.866069943617392	2.34768830161313	1.2866888846518	2.0925763939901	0.867334233112642	1.47150779920906	1.04947003012609	1.05217302114988	1.25831855268195	1.59001642541299	0.786019665118072	0.835529051915837	0.863435471606683	0.686328851505399	0.913559057696266	0.813366067940137	0.738673027082261	1.03700579874737	0.83690516681338	2.08352575413586	1.13873448447912	0.889393499274896	1.32695611452703	1.03288961543801	0.903135862373731
1.48131172204431	1.26173751141695	1.22059433152627	1.67704019500444	1.96913757783825	1.69490376120101	1.68099546964235	3.74958593932391	1.97569923342332	1.23799529081578	1.73219681749394	2.0876289593836	0.958485563990448	1.23548877452194	1.61282943359021	1.16415013743341	0.953438986875343	1.72950143301553	0.899932774359051	0.826774370685998	0.968106211352781	1.1745166459216	1.72956323568357	2.03309084415504	1.25661125403466	1.12649030200951	1.87409016855986	1.38662782394865	1.9791075111969	1.06621078620208	1.55170217356498	1.29642101493063	0.966008765284677	1.01192824374847	1.39312056427247	0.817982436548814	0.733093924929766	0.969881283939426	0.957294204627688	0.638197898547407	0.643460640826437	0.965001372184145	1.26248442982018	1.03926914816579	1.64780176605791	1.10654197707327	1.08909978396636	1.24459452780551	1.05262496424101	0.763888570047535
1.69176387510442	1.60034229298509	1.5707026714104	1.85632457291705	2.07536532637423	1.87505699179166	1.9542521945226	3.47061905517071	2.10231301790179	1.31399083291839	1.89273326337597	2.12211733652367	1.11604472579494	1.35804734124266	1.47122407388037	1.24866933192326	0.938963938538425	1.32355733667792	0.93972710844564	1.00339341086486	1.04777321089349	1.10850964789788	1.76374115551117	2.12000586619956	1.3520886996366	1.07851019258198	1.79920176786142	1.38807308118155	2.13360710537998	0.829546181740357	1.28718711152094	1.11405240632277	1.04860516042393	1.19615219727012	1.62806203807294	0.790371836072259	0.838444396670775	0.935773791247167	0.736615019688161	0.951776181108909	0.833263486836238	0.791383565097221	1.14600470838433	0.893499783331413	2.1060417710042	1.14540703085949	0.934119691679878	1.32278738955084	1.14139720630079	0.858640145531879
1.66223778902595	1.46036066899738	1.43809973892438	1.79305235051567	2.04054230143774	1.73099362438973	1.81662400960144	3.49011630673375	1.96337578111804	1.08862909241058	1.80202099032383	2.10167107384487	1.09270257123985	1.28156920252762	1.52273786647255	1.24157954160724	0.929476924197627	1.4100661789272	0.930166264774285	0.931291732963985	0.979886029195401	1.10127766214196	1.59067141141947	2.05164065865336	1.29643855596222	1.10078670358175	1.62348134649257	1.39660948271618	2.102892126887	1.0265851384891	1.2960007773381	1.12497844767382	0.92226383054732	1.18716525750202	1.53306337670861	0.798740220914979	0.800120205498103	1.00678951555091	0.848425835475181	0.95870242730461	0.846174030142578	0.927699393523716	1.18053279838257	0.998465725915366	1.79383136706297	1.19539867600436	1.04211619978848	1.31141383479238	1.18019851208503	0.884040577699847
1.30314266813457	1.17212661315524	1.32202182935032	1.73060411308492	1.28736836137246	1.80781991527911	1.29356477325855	3.15116351814731	2.09050490809353	1.44179356972531	1.30059898163952	2.22986526467694	0.876017099207428	1.25605151997753	1.38738291633972	0.900926375385717	0.941954250185536	1.64298860960863	0.918375686029069	0.87902239431869	0.946996935085333	1.04430815514461	1.56752624688919	1.5569867585676	1.04022942012452	1.05349269383609	2.00043046559285	1.28255122088314	1.4204074150604	0.939677177381687	1.25532758974659	1.09664245342001	0.682329490175286	0.575796954220287	1.33995218919154	0.941924542283708	0.986556330624541	0.798927366239696	0.949653730419062	0.649652902123603	0.652402860764198	0.922538074461104	1.04492554088912	0.871896621639728	1.46133833942706	1.09241391651535	0.940776706382769	0.850319764126258	0.700971745601674	0.811121660435626
1.29677335926357	1.12835397114036	0.972863026813424	1.23015668912272	2.10214194490592	1.2421700663213	1.51929303310377	3.34945424979875	1.44442456628142	1.09802031114438	1.46346603396707	1.45971190420909	0.943626977012891	1.19556888864443	1.55092288222232	1.05697788566962	0.915525710216757	1.7623904077734	1.02992458433715	1.01214318578978	0.914691468157928	1.29799536474126	1.70128292608939	2.03462227515766	1.27174382987636	1.29667577051676	1.96772223321176	1.22841061992669	1.95655476012972	1.00301843549677	1.39737966350599	1.20605761377045	1.11149598080139	1.21889964495854	1.19223856130309	0.694033188306666	0.574492480547296	1.06531569002673	0.864101056879095	0.806285271970268	0.820234550748723	0.835212196254972	1.26752014032252	1.00283548696644	1.46631959371301	1.00170345750344	0.998801548809923	1.28920168730879	1.14756413373025	0.813989356871958
1.35625459508797	1.24219188420767	1.28401679077273	1.56306860304148	0.726409002445681	1.57674041616533	1.27181092562283	1.94713136135894	1.76796536193892	1.24010050044351	1.44027936336594	1.82547352601484	0.979193336250047	1.22929637256667	0.78186201173087	0.877554806902672	1.03378674686793	1.28428665244316	0.969139943393508	1.0485431317478	1.01482403089976	0.875374117246259	1.53280026773165	0.987867730668882	0.860907917607284	0.93083814249573	1.70211964453378	1.09814860799355	1.22334527768121	0.899270335763057	1.06574936104772	0.946347972205293	0.686518840879961	0.844344030951852	1.36029845543035	0.97272584594808	0.967095981293758	0.827995397416646	0.958942047005519	0.886905063130033	0.891436806981362	0.990248592767147	0.714895316869578	0.719032724544992	1.05298392025769	1.16556336394746	1.04356338571275	0.672507653583796	0.876933376917651	0.925383060547404
1.38061434293934	1.31979873790687	1.32779908882621	1.52415545387567	1.05414509629054	1.5702039605686	1.27390505035236	1.82886961879148	1.76972237702453	1.32807229568496	1.51229734383792	1.77707012786564	1.05652977145072	1.28213832062231	1.01025939569513	0.850790157988342	1.08859638333769	1.47867126006458	1.03255594153748	1.05779065534823	1.01617642201515	0.998885771719517	1.56164677873323	0.988373609775027	1.02101472152802	1.08083067837645	1.86326231629108	1.33663459978923	1.39870711752197	0.899781897364974	1.30831714340945	0.915133049465329	0.860365290047158	1.03601353059293	1.38215309553582	0.881429901444275	0.940627272382061	0.871445736070706	0.863335112486237	0.920768063228391	0.907699831553385	0.865916160471797	0.993702726244165	0.847097174778212	1.42241976927532	1.11644990028448	0.889971601365806	0.838483820645781	0.948109871268265	0.898418740750382
1.42527469481935	1.44077542195781	1.36457325357547	1.56974958008567	1.91567771773314	1.67369917812675	1.74851466225954	3.40851010128046	2.00272218903675	1.1356175320572	1.82611369612676	1.99710784863607	0.882122691751859	1.36892705523212	1.40841589270255	0.893426408257483	0.873677866121964	1.68029264792743	0.794720655464071	0.731417195911392	0.820832673294565	0.916170473446625	1.7988654524354	1.84434523420072	1.03387970557539	0.986458871297751	2.42435819609216	1.49287657010858	1.87512789373079	0.646228560180526	1.54358859051332	0.806809447024637	0.771740181990974	1.00131135918388	1.45048221170468	0.423320187000785	0.571600207152772	0.592997803971846	0.36782868749098	0.60015511058413	0.428012412919224	0.395760906570629	0.842893679406596	0.503767523259005	1.89678826823328	0.91318594612714	0.531196585689515	0.998046949705651	0.644813368472098	0.508179663394
1.68770928127775	1.51319007679151	1.49503469904586	1.73951508838762	2.13315823971804	1.79180570933195	1.92998119452851	3.5215505246832	2.07887089818743	1.23070410072552	1.91651750008436	2.09746681003839	0.987796724161815	1.32865046799893	1.39360991304953	1.07067981637554	0.82856022539304	1.36130155307602	0.774907264781988	0.841408136403856	0.778877680495414	0.970469278951791	1.71456080423009	2.05223329552656	1.09519218883619	0.967513164234002	2.06556149399951	1.44965663581821	2.18076170373317	0.691069600007275	1.3366162928729	0.864713443447991	0.830931946085499	1.05953657653744	1.49418895621917	0.545819886882952	0.618875240811811	0.716134091490683	0.445417569032305	0.7240146040865	0.545302798045925	0.519389119756894	0.917993076742644	0.60026850502706	2.20192761106376	0.945740329415912	0.700007906132692	1.15592557653709	0.956342372564441	0.629024548329672
1.4451671647221	1.44931756941069	1.38951234196786	1.71185016616929	1.8342130037022	1.76376446903975	1.70524473318477	3.28433578891067	2.04216680855173	1.19775160278922	1.75643657722663	2.17862734334519	0.942178486646485	1.30029623890953	1.35553252067024	1.01403693371942	0.820436992243064	1.35728459034294	0.703583105414566	0.633784926382294	0.856452920351258	0.811562591458842	1.65717805864326	1.77910932333807	1.04985310362615	0.84684959237762	1.99108873156176	1.38620815106983	1.88696591052697	0.721713730516654	1.39866345542258	0.887699098223391	0.792580901295588	0.892591461945968	1.37665809194991	0.554935227627174	0.682608589384381	0.628934987496789	0.507004388662654	0.658526311354267	0.549372151962462	0.55820869381136	0.910551531593191	0.602058282474178	1.83037954869325	0.941602707411519	0.686695451940315	1.05636759906753	0.828310984929791	0.643620354361437
1.35983781761952	1.08060933277557	1.05496049249714	1.43193921271533	1.96283838755364	1.35317411861772	1.5021222441748	3.61352099523377	1.62177551669434	0.921754456768479	1.46191378024069	1.73176405077703	0.790460361179729	1.07281066528586	1.54090469190273	1.02568870976365	0.594886155930038	1.45963343901009	0.901561879107645	0.686625355727899	0.791062360407995	1.08706241347207	1.56610614922598	2.04421332110688	1.19551193209459	1.0885727493778	1.50411958967562	1.18796251436049	1.87783852116618	0.977496292133113	1.17127363734785	1.14783999861797	0.915208099666152	0.954577799722105	1.33509993770018	0.598194256588522	0.51047978442346	0.967883665441907	0.824807339390829	0.779938221677919	0.631346826351835	0.860652982647951	1.11835497389756	0.915586724068059	1.44422754231846	1.08416677366145	1.01688851966244	1.17261415772134	1.07396942785208	0.763711745936041
1.68083997478538	1.44663818322798	1.40285941820553	1.69122774130134	1.98765724339334	1.71254368184799	1.78092946059037	3.33892484109414	1.98548959926027	1.17488794966034	1.76319369835007	2.05508308999545	1.01744997163075	1.26061702935091	1.36437656091223	1.15091404611151	0.835691163892635	1.26394710809042	0.753687115778668	0.916494115495292	0.872029660111121	0.960278035438398	1.56447528759076	1.94489331041606	1.0693399183797	0.914283599605484	1.71455616286952	1.42529878779237	2.16973299283605	0.794476800062568	1.28926567269065	1.003216548395	0.90280264625048	0.997227733415214	1.32751037264994	0.704116539660576	0.725011924597583	0.814119625197115	0.649038532236007	0.815784750482216	0.674046426951763	0.698727843359723	0.995222039705876	0.74120198388116	2.05694023607475	0.948146445182095	0.860213121421841	1.16882602072267	1.05512642750379	0.745052881436952
1.42566712569331	1.24020613041242	1.23476521568049	1.59527439548511	1.80338655988651	1.54453946155192	1.55297960905177	3.30855007957795	1.7585879176128	1.05566705987841	1.52748823217667	1.91730696541542	0.779275807168547	1.17887781877413	1.40467888884323	1.04178083108507	0.542839501488845	1.16825659417792	0.840850887797787	0.7189767796749	0.875663179564847	0.916926755339058	1.50111424896382	1.8845906338323	1.13175509948843	0.884591610916195	1.50889333929096	1.14821112345862	1.85864442440255	0.926325956773919	1.16992232865124	1.10822377595769	0.85450216939357	0.942210243788148	1.37380658189155	0.668777942179825	0.63714974100179	0.857887055332575	0.787182660433166	0.79877712511646	0.684499088445247	0.78726357404127	1.04273130327377	0.839565639934002	1.59175298972464	1.03865602460069	0.897187863128391	1.12861917176138	1.02878044867656	0.768353083056427
1.40963957657639	1.22925345889811	1.22818395365794	1.55644973490704	1.67452508209969	1.57844739058651	1.48280024019843	2.84660713050706	1.90594033767687	1.26353257835362	1.66525766298331	1.8790709764952	0.939713953107607	0.990207953210464	1.1267518883713	0.793275617967295	0.979014825499164	1.49949582043992	0.760280332773286	0.879870277422915	0.717375326156188	0.922831348540398	1.73268690836748	1.58765703330937	0.911843819195397	0.953552640479843	2.18071758974528	1.33457828359395	1.54642069453199	0.648266200032227	1.29952564522244	0.743088474710058	0.730302173646583	0.808355427867148	1.32247014899849	0.612161004162639	0.669980451802117	0.658313300879924	0.529445836944377	0.606086265755228	0.597078112855132	0.592675294884406	0.876822508468375	0.632708943135199	1.59674401888863	0.892912420916393	0.71044310047418	0.87924261180257	0.799504769136073	0.661267600468936
1.34461989051528	1.36811774978959	1.32758234873421	1.57433557768205	1.22686324584111	1.6461835488611	1.51834915850679	2.50220410816205	1.94839449857807	1.25534423754817	1.65569960604009	1.97783143184409	0.880923453869474	1.2631038506544	1.00073585275134	0.808870429969853	0.916477950394623	1.32797608766066	0.72910646406524	0.770531912178067	0.852486506081497	0.564762749578074	1.66684443133961	1.32701817526485	0.880514376691052	0.630689469985598	2.27241472883495	1.18374604851722	1.44367723519281	0.605973033720432	1.28966421901057	0.784125887857489	0.622261914565621	0.855162045633036	1.36746171818548	0.577951332687091	0.715653960195951	0.324264185583017	0.508149689974285	0.55645215904049	0.541271231257094	0.529772340833728	0.564147334350712	0.439223355886863	1.48147257321208	0.941280503661111	0.567903063871079	0.793298076851092	0.420947614435041	0.559788528755412
1.42794562232751	1.30057313542114	1.19177892982465	1.44878907594154	1.98994871132305	1.41754740689146	1.62703406613735	3.29849379185337	1.56859158911232	0.916680157860679	1.66230946118471	1.64535350745451	1.05930658155416	1.18361528322635	1.38468392605048	1.09793494740045	0.932358330902867	1.59172316763034	0.875921498470953	0.851484974390229	0.941523811202601	1.07212247083773	1.72843719073317	1.91746826951251	1.14377128923762	1.05423061840258	1.94986857204705	1.40196611617136	1.96077002538323	0.884184606335133	1.43025274545082	1.05533483617287	0.991726390857646	1.10231545537402	1.28592163990566	0.560943057129026	0.620445909879741	0.870851638819699	0.667232248647971	0.773235607229104	0.750193775955316	0.716212924730666	1.07155940144144	0.817494065284759	1.43817715202929	1.0398174172942	0.853719457263178	1.18577256971489	1.03508582910469	0.759716955760083
1.64947107943953	1.54807373054884	1.43509278889593	1.63653832029645	2.04620411381255	1.72409838559575	1.83981230527054	3.21431986173315	1.94241574228022	1.20518192890607	1.89908176735501	2.00772139140905	0.994644182044782	1.37800114785217	1.41234767591582	1.14264914981741	0.970875951225856	1.43113914842687	0.811225678821361	0.822692760239949	0.947004950572733	1.02102579811257	1.66987872002385	1.91486718057487	1.01688493998769	1.02664715813575	2.00895138142627	1.53231088671721	2.05595275701492	0.855132383203438	1.50260815602374	0.99590007272524	0.962889968915522	1.1805248306314	1.36535629415221	0.674290121512464	0.746352345907535	0.810660694578906	0.606195612223388	0.833000141544122	0.706991832537717	0.647892182197109	0.99461961389155	0.725690612321485	1.88262535206536	1.00231852357751	0.804347178889591	1.19943722842547	1.00092979830585	0.770173127589814
1.28243515517805	1.23276768663258	1.29375262720149	1.55935476761615	1.20787160197079	1.6406817104146	1.42195178797132	2.60481278756443	1.95362499046821	1.28101937566126	1.550892142121	1.97791793736391	0.774958744760017	1.14922283949971	1.0887952963847	0.785482939544478	0.891954200012791	1.18962188515261	0.642785769167939	0.741583341058491	0.802332986116392	0.647897415989539	1.56940862178175	1.34010709488736	0.880053121670434	0.623065100668092	2.12873184299166	0.955386163815633	1.25843968724697	0.653068157958993	1.1342736033827	0.760556055292921	0.622888232563147	0.742397318292766	1.33022126124808	0.650341434385439	0.705865081841288	0.390751474055363	0.591480413494882	0.493483630938378	0.445469324113787	0.583931425695219	0.73922596215902	0.564884425187357	1.48715877637056	0.942909408588043	0.61292193603893	0.79154903977809	0.406778779282092	0.581896816480422
1.55354490502321	1.34171771097503	1.2891090797642	1.57181536748597	2.00202773101067	1.49136488279215	1.70502708002809	3.44425894985692	1.54611853533259	0.798903340037129	1.65322657313214	1.77008934689362	1.12784820801775	1.10175467367338	1.47829750771393	1.24864970870716	0.770964498551972	1.36518488218476	0.859316724990886	0.877716477530737	0.916257841334068	1.04971455898117	1.46525924539185	2.07350191885946	1.20596002248724	1.05438813766921	1.33879343275446	1.33566495635394	2.14251411615738	1.06017266240235	1.3228761968941	1.20099875088888	1.013767746902	1.14492038616702	1.34091629240735	0.700270467145592	0.703233507856071	1.02681762161557	0.892573551114425	0.922250080675562	0.864087537013314	0.913447233706257	1.18663152396033	0.960205100486009	1.54384937590239	1.13956012261033	1.04156200593535	1.25298260272654	1.21241340461477	0.839149844509303
1.66886415909152	1.36146746539637	1.34700689420303	1.71239868737854	1.93096839590114	1.68464187796857	1.78722874053936	3.21473965321645	1.8956594069445	1.17723558918571	1.76623709895026	2.00900124391205	1.0770083231602	1.13253329118954	1.31159656160179	1.17718387835128	0.940192404854988	1.25046644283176	0.775919072481023	0.933118090963703	0.815860776749483	1.00613099183467	1.5366542614788	1.89288420554756	1.11443114233158	0.95449656476089	1.65014076090434	1.41199630364074	2.0750490070893	0.893299789366582	1.21424376259355	0.97785587522028	0.93681313779097	1.10593506022758	1.29213162845044	0.809180088607123	0.810881431006587	0.912190468506554	0.776197287959604	0.880986776320165	0.722767927470728	0.847776112320324	1.06587930439694	0.870130698050834	1.77564439469151	1.0466380785494	0.975440811412105	1.22068923437468	1.13715289896373	0.846946820793249
1.22414170040228	1.15584092654045	1.16300244490073	1.4075088947383	1.35001470076827	1.51556422489526	1.24497485696049	2.81698607760743	1.77489677568518	1.18289075551183	1.38037128923216	1.79115105722831	0.79237697881305	1.07769210865218	1.19950298815313	0.702383079939163	0.876582780244388	1.56135563250071	0.767054173295292	0.876904493323622	0.740233368603592	0.907052833972019	1.50526505779752	1.56006499532402	0.805612713907622	0.949281239026609	1.94282319173875	1.16635776333861	1.33404339788857	0.741366249604507	1.23291693801031	0.828666858382034	0.586417473421744	0.683801592819871	1.21722345994247	0.644636991473046	0.6754825516058	0.560347681540289	0.620891989299824	0.470356198534331	0.60350482675578	0.628864997697508	0.776035162321954	0.60260773446475	1.22705539818272	0.892658448618621	0.669105787677844	0.735734297759113	0.569701922162007	0.520787441555599
1.59860097281249	1.50720327676055	1.38456731440495	1.57504818311119	1.96091661146361	1.64353003638808	1.75548435886871	3.0896488739586	1.80771807727005	1.16114876710933	1.78473311514685	1.8942395324686	1.06278324585233	1.31823301414782	1.35729546541728	1.12690056063013	0.988418420197105	1.51745877197944	0.858193419559552	0.874279675825849	0.928490849462657	1.04510223479575	1.64887672716488	1.83554061098504	1.03815499666722	1.05658512681981	1.95472099732253	1.52487082402565	2.03039760331328	0.893471997476652	1.50734903013117	1.02403038350918	0.986032119712058	1.14556802924659	1.27891435945085	0.707179620368047	0.803668429992136	0.857289936528605	0.647589896866451	0.834404856951541	0.752382656444787	0.691252816097421	1.01823883966837	0.768063589965092	1.58147503004325	1.00568745488981	0.826446503738035	1.18320785873434	1.05303859193131	0.762126840698669
1.35766892591655	1.17596272319444	1.12812718605017	1.45469932413677	1.38819409211369	1.48240770669067	1.32925463485503	2.81653631240603	1.75130269084971	1.16270706458803	1.44445194139345	1.78034371268735	0.900601212454816	1.1137806431048	1.08099397290857	0.765677180356467	0.928825206131464	1.44540741110107	0.771050512583789	0.87921079866535	0.9177286143383	0.941229027051073	1.6775546877858	1.38349480612779	0.737017151566897	0.910280889270148	1.91015178001359	1.21819639600708	1.40700605201108	0.808556064059623	1.27404354067555	0.826071229722739	0.747160185388416	0.791352192737263	1.21072859771123	0.738297696045401	0.708834419524975	0.769871927357119	0.757188435395956	0.72454522505329	0.747564915824798	0.769850977917094	0.831140117996537	0.713728463613012	1.18211437092932	0.978501028115675	0.827692780105228	0.685020083834486	0.83235383137169	0.783329353764235
1.10072933396599	0.993753879512292	0.870676033083508	0.923954326290773	1.84707801717715	0.836424964003622	1.32640697004269	3.10151076294563	0.938008281416749	0.674144081515405	1.19768143403505	1.1911947890702	0.867125624383664	1.05018931884084	1.51300644150793	1.03816902542423	0.730218390608127	1.62323952737793	1.07696746651638	0.865860700284546	0.88476986674198	1.12502532988954	1.44431810789787	1.88802459144964	1.21432448136617	1.20503672811333	1.59851533929791	1.06709688420766	1.84212863226086	1.06323160723864	1.32069415509062	1.16758268128938	1.01825981152327	1.03703614517103	1.12023725220271	0.586923849579081	0.492475059835918	1.01341198776168	0.816520985953153	0.840932385759405	0.828995076986858	0.845453865415132	1.18781666136866	0.936231893621168	1.26904858654837	0.990296138193717	0.975614956868672	1.15075329506001	1.09653835840693	0.824786170432966
0.770782361398856	1.22102197460523	1.16936299240724	1.25007892648177	1.63572032561445	1.16281861103596	1.40898041157082	2.52209708383711	0.893660101476423	0.490942639534656	1.32339313438787	1.06070211939403	1.02002268686342	1.17573595655988	1.39455502914542	1.13272161765264	0.849234067008215	1.39062795535191	1.04903084718029	0.892462198836501	1.02628477051513	1.10122814049895	1.25806635832935	1.68803175910345	1.20046836193731	1.12296972157619	1.36771304850732	1.12321900867533	1.66021524079159	1.07968726192431	1.30569049067997	1.15899336310611	1.04401726865562	1.07970247371492	1.24698912206106	0.767620999473355	0.783493778600944	1.01918200259885	0.886757208210189	0.964901004411713	0.929861110415183	0.912349752387124	1.15111256901513	0.981029434754914	1.30292008212123	1.10979237861078	0.966931416272278	1.17404232546483	1.11308904268743	0.917939723249764
0.827995505158732	0.938189602043305	0.921203779909682	0.671351927003171	1.58078871708695	0.536099100836566	1.24489585931673	2.44788437907009	0.573711104364031	0.76155188556739	1.1025875040672	0.710479701860433	0.919702988678979	1.01899333004732	1.37231341052576	1.02044435026474	0.851691338193902	1.43779659594622	1.06991795733844	0.936509781550143	0.932983163693791	1.12896536038148	1.05000569721444	1.62524667469536	1.1741565133286	1.1558584930685	1.42510035202539	1.08748327021095	1.53808313830184	1.066665470416	1.19559835379882	1.14300756864563	1.03239910367798	1.05574746672733	0.991289905746131	0.808205867148808	0.724955893842301	1.02882896058257	0.909419955770468	0.917835160622925	0.90713322168601	0.910042483797301	1.16671345347368	1.00396809547586	1.16774737308181	0.937670373266574	1.00003130591599	1.13801861010609	1.07965316753515	0.91720423983699
1.05597435644536	0.982412073388787	0.973948192264239	1.1429176045539	0.726965344477199	1.18421393899001	0.878123532785531	1.37653151033032	1.29340859133642	1.11361961632251	1.07529835101458	1.33468155965619	0.88085211411233	1.03443660779793	0.825377399542682	0.767200220535535	0.980260628954167	1.1933594554715	0.938436918799577	0.908548441609526	0.946070282844398	0.944903800573327	1.26515546412239	0.641913886380786	0.831410400970885	0.925505967840155	1.35339191550333	1.01933415339661	0.936336131857929	0.916301603361951	1.05563598046424	0.894031407326807	0.830720853278254	0.83969393647524	1.05183540128126	0.929865757529752	0.90553300720629	0.85470716074709	0.952922767352943	0.862555425065639	0.904512563162367	0.925033329412736	0.82945929934862	0.809219915536337	0.840497409438828	0.974632052965592	0.928241596090931	0.635617707068102	0.86011233688258	0.927267204313347
2.03532219777381	2.0554424010512	1.94136337239033	2.27760988181227	2.81318148135079	2.41397762321913	2.43597626436826	4.92917931867266	2.90600887798512	1.77335704344674	2.53875416342454	2.95327200761244	1.36646225091971	1.89428161227176	2.09195419141496	1.31553868687878	1.18138236759428	2.49962096314536	1.21895904966564	1.00468226394601	1.17501798742943	1.29914336175636	2.54894943244651	2.7249263008814	1.59730003151912	1.5199225359315	3.40507840605359	2.23899596950002	2.76016566377652	1.03083625548071	2.29428436346629	1.25798803349998	1.12384307784505	1.41159679330335	1.99202676912275	0.603213903580201	0.84799321292272	0.941175423938144	0.608621346518334	0.854072754741176	0.682245405355619	0.633249322219305	1.36719924210572	0.812132887480331	2.63704911061656	1.34303508191682	0.811584741875155	1.45345995606462	1.07923754232204	0.621146159601579
2.09880067149894	1.89383796794105	1.75917700117239	2.21796872203743	2.80689154054823	2.31798329124665	2.38068163883426	5.20662983930942	2.81487505445427	1.59192078855587	2.50680621016055	2.92593651303289	1.22311986182537	1.82676863380911	2.06530121221564	1.35184115630912	1.09617327828504	2.44553407614213	1.185040257899	0.942216358015709	1.24527241965897	1.37055976184819	2.56429097138807	2.80126650052456	1.5318619803699	1.43627747517084	3.15123096515535	2.09629599580719	2.77777500265084	1.11603598757538	2.21549537530483	1.41112017178315	1.1949661672727	1.4031139816781	2.015063734354	0.692278994177799	0.789269722086398	0.961701478755466	0.800984365842379	0.877447315413409	0.708381034885281	0.797627094905027	1.37638873847742	0.920036200860948	2.49621359069891	1.36832585787486	0.99315291922309	1.44797451503548	1.06974879309225	0.862783870673261
2.17826440248244	2.24183021604879	2.14639003718609	2.3577519492692	2.85976429299582	2.46849346657858	2.64098579681971	4.56111563069525	3.02232027838597	1.81448308532169	2.77066924528466	2.99069624319844	1.42742521874036	2.067061728163	1.96576591441642	1.21523273740542	1.43241307120586	2.53173709999916	1.27149747082264	1.29159229450338	1.16594547271593	1.31999123629928	2.68875419180379	2.66059985501416	1.46893850981043	1.50627319165987	3.90646317918785	2.2898674045974	2.80794724861889	0.800575153343592	2.3140194653248	0.923631938739304	1.07276656623127	1.52811918108181	2.18126578749209	0.551759047895409	0.870766771213798	0.76815761894321	0.32678098129999	0.860237162611507	0.723321907738231	0.431890142724779	1.19501253397893	0.597355625228728	2.88543050021903	1.30511827865059	0.625575514442507	1.44262035653482	0.964112135054978	0.729647859796246
1.76193686858032	1.75070547445437	1.55866915073869	1.76219995886561	2.86142034218605	1.8600991272426	2.18509506339247	4.70978175318678	2.24918089866378	1.39712473087371	2.19150386604737	2.32579700794947	1.05066974863796	1.74943617681562	2.04475152970304	1.18457585610682	1.0811543938811	2.49009435744723	1.28738745834275	1.11316608580877	1.05762322076949	1.42315094761749	2.4406798115104	2.68627493521436	1.46741626474315	1.5450413204795	3.19182873438724	1.89430908162168	2.70764797364842	1.10088205663195	2.11332879959488	1.2424594166515	1.17157925079552	1.4781954339227	1.8041129393228	0.480652392690988	0.528811062565305	0.995857400819773	0.542423827789946	0.810163730561811	0.784413477860122	0.567127197544865	1.3663009853982	0.819046896665082	2.2572771221438	1.18339420957821	0.739989430052194	1.45272525390889	1.15711325679558	0.737869368825611
1.88719119275035	1.86814503539518	1.8708204875587	2.3547317890992	2.29832267276183	2.36697998552921	2.25116340814233	4.42403583612841	2.79023556421925	1.7304757313349	2.36442757158459	2.93106201043456	1.17577255623698	1.81552388041264	1.90697279814592	1.40988488476695	1.21717736706445	1.82542547709841	1.15447913031536	0.960351838978245	1.31891434598592	1.21637874439498	2.51618097712367	2.25079111488795	1.56501117977924	1.0431229201362	3.04970144745282	1.55290562292055	2.29293309549623	1.15839542755191	1.70883080548546	1.34934729979727	1.18252230843052	1.29604248142835	1.94584320708234	0.895587116406307	1.05947018316989	0.914702408261228	0.916062715630742	1.00212324807256	0.86573200516659	0.931201316893023	1.27682216340811	0.971767375255189	2.2682716804395	1.49463186171361	1.03319960303288	1.50599587821967	1.00411662614856	1.01213662544375
1.88620688365882	1.82422010042628	1.64500192078868	2.07677051685278	2.54323119712899	2.20439422262945	2.19336716168315	4.57054434724478	2.54213302860569	1.48088787984299	2.28309375807599	2.66152453774843	1.26653555232152	1.69464638290372	1.96261437362148	1.34027337426758	1.15074728154303	2.28322302166259	1.15551757816896	0.81620231568873	1.23200120273179	1.3070766549486	2.21165103208193	2.5380612891793	1.50425319461598	1.3970987654406	2.72792649227656	1.95616110831302	2.49738927062873	1.20415754655255	2.14793374370532	1.42285094441487	1.21211367582161	1.34379374158122	1.79150281301354	0.780667920966904	0.863299636923328	1.03372789267233	0.869384304000586	0.894116991108489	0.777559621055174	0.86788398209676	1.41080731496747	0.99023673316726	1.98544598357626	1.38122514616535	1.00443691647286	1.39240409500348	1.10981775264197	0.863902866994114
2.06888146498392	1.92050060116133	1.78974226301621	2.1393107016715	2.66407292424367	2.18641975308642	2.37163955816517	4.43182893023279	2.61760427836894	1.4912396671491	2.42968287177641	2.62645672263341	1.28216500566166	1.79465691310532	1.92160931262639	1.34884304565077	1.20230366021012	2.05825778197716	1.034585023709	0.998603580971807	1.20744877630549	1.32186202535126	2.37759705443447	2.56303320260262	1.3979366793398	1.38147123299313	2.66234430421513	1.99788631176901	2.57247268527892	1.07953539352945	2.06405717656646	1.27996108074059	1.22398458727338	1.4633915247501	1.91614749324475	0.787660945010611	0.818055836764077	1.05255287345117	0.776832917144721	1.02102589867994	0.855269597734334	0.808269530244289	1.34899327349216	0.899558815074777	2.38793865404853	1.35470943035902	0.954671435963195	1.44037429479152	1.16852801711748	0.930808455752777
1.59109698453835	1.63108926331775	1.38938243530646	1.63688399506196	2.61970883414986	1.67966389053988	2.00982399753394	4.38994564615241	2.13589508299081	1.33822134690981	2.0253123573507	2.2321769311792	1.05309902613151	1.63049096720599	1.93185259559565	1.19749828513069	1.11863030076813	2.34831851709231	1.25242543827037	1.01759249091599	1.01661379665909	1.35186237515185	2.17098022569798	2.49019656120077	1.45570232823362	1.46031179352432	2.86435322220619	1.76297256159865	2.48944942969824	1.08058888587416	1.98259881611234	1.25199530522212	1.12820439272452	1.37130662946562	1.65735692474814	0.636108302922	0.673948069867198	0.987917003772467	0.687684997835793	0.857046869483304	0.80605086649527	0.67580894312346	1.32474306505867	0.902895802423419	2.02719699010275	1.13519867124096	0.819546998744809	1.42134080374558	1.11893572724	0.803337113514254
1.68369763514781	1.55444872445554	1.65252880220044	2.05269458815893	1.90044209113417	2.18972392392551	1.8457837376551	3.90845024793571	2.55516230479001	1.69127263947092	2.06842616577631	2.60016588296273	1.13212922346134	1.48904914814154	1.60285555386242	1.11356980095842	1.28534948046952	1.98897409824071	1.03583299669532	1.02191391483935	1.03644423755278	1.20708212005513	2.24344030913769	2.02335388577459	1.24393403220706	1.25036084865361	2.74030563127038	1.45590850422794	1.91628550893833	0.949242215687623	1.59270217674384	1.14824037297789	0.859999681027223	0.90257975082634	1.74226628674859	0.911465567787379	0.98167027783984	0.833839120116731	0.839821771250127	0.684086821879353	0.663515759608991	0.867100962273538	1.12429230768046	0.897212677210705	2.11081873207864	1.30003637944442	0.979794329890833	1.14403849151211	0.721773655262268	0.805675821004688
1.85784335616805	1.80726546275079	1.81175816476743	2.13664917690368	2.30933870086299	2.12917102843781	2.08518157546104	3.75546866694238	2.38477727336037	1.54766749650509	2.17723087252272	2.52418917015924	1.24006021559253	1.65856991510972	1.7228539131705	1.46472848919282	1.11514317532854	1.25306250295589	1.088242319644	0.973797912077204	1.17845766585618	1.1620825398386	2.02798956608598	2.08335686779777	1.32215675783124	1.05079909655728	2.18159714829218	1.39356540383575	2.29716357596486	1.08265799733396	1.5026901523248	1.27105754871078	1.17929119584971	1.29115141395159	1.63441069116216	0.90320133133377	0.957404299687171	1.01713715825394	0.857976783272941	1.07912186238974	0.950068907097471	0.911056293691493	1.20278357526204	1.0173839513262	2.24671056826373	1.15267605732165	1.0634558941599	1.52369077413448	1.2378880668292	1.01271059636986
1.70187738409395	1.58145714814322	1.67094074851676	2.05250493638414	1.45040981529539	2.16248718524087	1.79528848916489	3.45631736121107	2.45598152742866	1.636023669416	1.8405233752852	2.53440568060422	1.04512128615325	1.51589484531521	1.45278808957855	1.15898813244112	1.0214294232953	1.3610516590822	0.892215680822977	1.00068743499195	1.17723514267001	0.991756863592065	1.94303121809036	1.83892428503843	1.20972984835286	0.932536493089311	2.03308582280108	1.01012057761225	1.72292041851767	0.896514154593142	1.09910855933167	1.22288092545809	0.880021276839296	0.898589396308421	1.66530569353848	1.023209379588	1.04194545319422	0.739804502278319	0.988076174997981	0.76978724576048	0.744127905964753	0.975225448756495	1.03836945038399	0.901884018828642	1.95715694566711	1.33862357413108	1.0422179937928	1.1001531327556	0.681129411617475	0.867593564595387
1.94766233281381	1.77617929193959	1.73065884958095	2.01802800980725	2.32815012603098	2.06256741825129	2.15619723881372	3.67142694663928	2.31730616242805	1.41214212036302	2.19968849243703	2.399869376717	1.18843395231355	1.49322848722813	1.65265929444444	1.31077952143966	1.10343141805406	1.56128796113193	0.973145145748806	1.08877046850744	1.04989977681596	1.14651647770202	1.83742477519359	2.2610943721581	1.27553682721867	1.21438171345284	2.09775545955568	1.67608467817904	2.38831670633964	1.00113681347576	1.56003666245138	1.14730683574635	1.01510339912315	1.36264007710092	1.66050953439113	0.842909401611731	0.912579308541705	1.00558929190936	0.780943212315168	1.01912099783102	0.87202403209673	0.878137471724674	1.20740507647319	0.947086016402109	2.2240159774005	1.24305452713521	1.01501274840213	1.43588576593614	1.22766687191196	0.871586808763937
1.51093429632922	1.43564876639322	1.4322041138615	1.78476916014011	1.89485028933515	1.75252750447891	1.74004726689325	3.46737135898957	1.95362850042261	1.34846916931034	1.79587673859927	2.12684054179135	1.05961499988524	1.36767526321962	1.57842621435485	1.3650817122778	1.01704139437442	1.21243546485994	1.06375132075814	0.916716083317972	1.17754175985255	1.07108990451847	1.87451556864457	1.78606032304961	1.32690379186018	0.876716590121621	2.00376783872413	1.16422757777531	1.87378903853979	1.22359780001586	1.38952263765807	1.40763195493134	1.18477347679304	1.10989424154697	1.34502752839694	0.96234520376891	0.981316117665631	1.03553555996472	1.06176155365921	1.04708402109392	0.972906401655611	1.09741765440776	1.21414816307329	1.16312897591607	1.62419578573297	1.13868467387284	1.1967844494875	1.42893678176611	1.1530397807554	1.06168343410518
1.65346611992942	1.67544212155953	1.61220876991094	1.85954822482033	2.25893017200564	1.95897615122356	1.97250206080964	3.86856617469291	2.34946492460463	1.43362334444488	2.04445808811658	2.38014510557128	1.04305145618185	1.54530057853101	1.62708289536412	1.06136151054303	0.932100676991314	1.91846505665028	0.923026452652466	0.822663039203999	0.915243295288983	1.04873089407211	2.00575951451424	2.17178392184848	1.2478410713034	1.15644422411557	2.76381988142509	1.74367161428701	2.20359059995287	0.802885728545625	1.79566015080623	0.966038463353151	0.895626523218601	1.12522919117667	1.60377883411503	0.470457027883109	0.67821423555921	0.736902946086875	0.452430583789638	0.703850374716139	0.560035070093242	0.474650120323538	1.08575507628625	0.635011096199852	2.17844247913286	1.02813334268129	0.622704402492886	1.19856912276651	0.886539138035389	0.567352025294254
1.84731097323123	1.64956890692841	1.5928829773819	2.05832907849365	2.31592885188032	2.05863724026168	2.03776558010915	4.29227106431002	2.34603045402026	1.36650417543808	2.0856673966027	2.52913934433483	1.06971503308336	1.46753592424202	1.61881665115298	1.35723447064189	0.860226640063247	1.50853184244955	0.939130270193126	0.951183949551514	1.0309296496289	1.02601859597623	1.97249943749424	2.25728945876308	1.33177459847889	0.954433518863006	2.31840050345033	1.61486279464998	2.39285347314661	0.997100284166097	1.49008051210221	1.20933889959678	0.991052869545152	1.09157463720862	1.59554627644305	0.735979768359243	0.83143813532944	0.87654199092398	0.756651689751407	0.938243351496186	0.773415643696047	0.811577074703474	1.12185829290619	0.891415708787418	2.27048712800074	1.14760817927623	1.02333136987608	1.39559032328991	1.21415505422035	0.906086798151477
1.69966608489692	1.59568234279977	1.4306163673105	1.70922090935315	2.3259894514313	1.77352994977174	1.98285144587431	3.87131803331388	2.17324588779987	1.20046568628938	2.05313971096896	2.15613061510619	1.04690496381125	1.51799491962496	1.64606164690231	1.02126975606614	1.00769082026509	2.00107567205609	0.940751501008966	0.863681799058969	0.917669607918449	1.11635465393874	2.07156493636474	2.21498847206905	1.13053870668536	1.23413506239505	2.63124066674211	1.77361427574609	2.24339929826094	0.816818642693829	1.85393956263444	0.954636731949652	0.955374918852109	1.22583798884726	1.64896877371385	0.469828635551846	0.5354651408127	0.777097093251735	0.443948257844262	0.69254502267017	0.581590779529148	0.491223897613042	1.07462333544127	0.602042951493595	2.02968961676557	1.08021227363023	0.64901274229191	1.14943430593543	0.858574946665181	0.632139962545631
1.57101452849901	1.53639328011935	1.4082047906848	1.64764630991827	2.19885157575265	1.73714635789482	1.86815130651744	3.76036186139484	2.13618496952793	1.2309964308134	1.95979856816691	2.13838279093051	1.01597675598099	1.4648920102303	1.56842930770649	0.958063160990911	0.968157790285225	2.03024219211886	0.958438103093549	0.84495132596527	0.904026896673608	1.06405287567892	2.05542515452893	2.13085625365868	1.10375191456931	1.2394674974046	2.65363788277196	1.67031278906755	2.13813386763603	0.770033422582057	1.8132587149239	0.960226836079193	0.91561039425208	1.13000208833353	1.57836855458686	0.450908420217641	0.561494985145901	0.735416845685138	0.444079713486285	0.620558098566937	0.533718126332507	0.482798297130535	1.04005635865859	0.608291674702439	1.96124394717129	1.05738578000515	0.63371833279536	1.07948856690401	0.764420302394671	0.565945573486132
1.82119193632214	1.68560625001934	1.64887836048195	1.96813983686834	2.26708898782356	2.01986044725564	2.0510074183025	3.90962894886542	2.33379825661763	1.3458544692745	2.07631193735806	2.44607891445371	1.15518578722431	1.40635434864671	1.64400562464465	1.22789286901036	1.02225836607151	1.58182971299313	0.989210610824213	0.981929175599838	1.00837436280803	1.04378558158921	1.82448482096604	2.2343012289364	1.31880760130047	1.1148227796585	2.19719377545602	1.63809927152091	2.30129651568576	0.98140215595092	1.53657585328959	1.09002156436766	0.90495905383284	1.21850544130975	1.66503052455947	0.711137257141471	0.842664123577269	0.903453753960616	0.704347816718514	0.922138027859672	0.785705816245802	0.75358550578484	1.15770570971647	0.848336831323319	2.13901662539067	1.19500574496022	0.912937582338671	1.34166016143943	1.13790788721755	0.825598129387674
1.88038581243704	1.76125307149317	1.69711447212296	2.07738077624115	2.4070453615481	2.09353183761898	2.19131587564033	3.84750149437012	2.43364279606249	1.5284650152231	2.2481871360161	2.51845337544592	1.18740481691609	1.5587501821941	1.61360294527515	1.36910844151545	1.06037282796762	1.32123871893358	0.894571641197571	0.974344565757309	1.12098709494587	1.10610128299055	2.15745121223937	2.2757676135071	1.35530807284681	1.03371153089427	2.31345423084636	1.52917840404988	2.3428088762901	0.987806793187021	1.54888914244282	1.21801326056488	1.13387698171783	1.32371174147555	1.76553230337523	0.821131460114184	0.902678772842392	0.958128100310463	0.773988669625907	1.01393637940306	0.883833151907694	0.80732294346388	1.16361656424112	0.915605215423964	2.27206876015659	1.27324589576392	0.975974051981645	1.43493796729604	1.17469198358347	0.972389160266533
1.40559250948069	1.44632702499791	1.41454412133322	1.85355145309916	1.83346869605777	1.90127568362592	1.66930107520567	3.64222505235854	2.20466106462102	1.40277416059383	1.73913584054325	2.37170472114136	0.956196968346591	1.37630794602364	1.55547839098784	1.04605319852035	0.980162657603797	1.70975895638494	0.854447756001959	0.834409247344012	0.941340655548541	0.943935795923397	1.89373925525655	1.83449580482989	1.18531750140741	0.950002522430995	2.50063282016771	1.30854990481545	1.81507469768999	0.958030271739429	1.62340075211873	1.07663626083461	0.83535889413129	0.848670337443362	1.44145620665109	0.646087471897838	0.772340783459146	0.679207332273976	0.676034231532726	0.566596944507092	0.612690430907419	0.659045037397669	1.12770053415174	0.737938703260699	1.7252450165463	1.08461134910399	0.75032388041279	1.05218198202002	0.833708702567201	0.668985955699666
1.51985261512505	1.20075416743383	1.21311192323217	1.68600932398373	1.90710909964805	1.70669738377535	1.47781608690985	3.77746324078981	2.06240708896305	1.30213655747384	1.66433585549361	2.12795620369201	0.868483445803647	1.10354770962144	1.39271821817811	0.786738600634283	0.980398493229063	1.8268132662133	0.920774044745911	0.95252952510434	0.689292641138863	1.11006268644564	1.89459712813187	1.8714169763267	0.942301156996918	1.12691489577863	2.44542657098451	1.46899042333801	1.75707823559455	0.780987267757299	1.34917277625525	0.861764653578241	0.636985048729067	0.683203456885512	1.4258007821416	0.631298822074565	0.633229386195356	0.766360777834289	0.628114140049924	0.586364164180979	0.617953533394284	0.673884345500216	0.957036936157992	0.70378074051066	1.60590880921642	1.028381248152	0.824253591975945	0.92765735497886	0.824704874748088	0.661968101230192
1.52607549982512	1.49506588289923	1.37803354467434	1.7337753156253	2.05521167905103	1.80486951596907	1.73594566669819	3.56656744501087	2.03533444529866	1.24324717829806	1.81679019485947	2.14649351190641	1.07904291592889	1.34828787540047	1.54213258381631	1.14427223908738	0.896279247998732	1.65693180794875	0.881330619450932	0.595710075626083	1.02315239820774	1.09261466243333	1.68287558047024	2.03702436156243	1.21479220172654	1.09702681485954	1.86778324486165	1.59818240052334	2.0674566172742	1.02117716887061	1.68329227616307	1.1844689760192	1.01973430268849	1.11682762023817	1.43289125444846	0.70665615792796	0.728616674925157	0.885455409000665	0.790001250684938	0.74573819239734	0.70028722439276	0.760936213658935	1.15080701145653	0.851927169689615	1.71515070680293	1.06177664331207	0.818936857284916	1.17771097032854	1.02283477633271	0.699042505846255
1.76300634612479	1.67600001608236	1.67214576909756	1.97390148710416	2.0998577067503	1.94406167695426	2.01844378512428	3.22281331676534	2.20802579709873	1.46002592596117	2.07943017058763	2.27667570926129	1.16171015890089	1.54860276280334	1.51417547677677	1.34494490946721	1.11783250789948	1.17903205812952	0.953344313784327	1.06506798520294	1.15025499558128	1.01022754892112	1.97426737773086	1.94305846348522	1.3017246672921	0.915056537831987	2.21415265554775	1.29273817997382	2.13520487655571	0.908384462539134	1.32091293443553	1.18709359493427	1.13139407568993	1.27389725558902	1.59404015379327	0.866447823311833	0.942488020409848	0.930386034120352	0.822298197230349	1.03832693570428	0.936340623589842	0.877899819922255	1.11081254698357	0.967030921348778	2.0160381718744	1.1786293431989	1.00540220794613	1.42110915108777	1.14050062652493	0.994615491696264
1.58559013272279	1.57082355090186	1.48285392055842	1.75594287024492	1.81480050067049	1.83597277448504	1.81478793397796	3.18473999597305	2.10229644524734	1.47253442193803	1.90355662644222	2.15796725220909	1.09196991152319	1.34984687990062	1.36303140489395	1.19969940920276	1.10105733570298	1.29161408338012	0.933132303653704	0.989998023550992	1.10839152675048	1.00946212480218	1.93805112029539	1.75734441551051	1.27107885111482	0.833697361617293	2.23223398149229	1.22218176071368	1.81042765071798	0.837177886637999	1.36687726161896	1.13082020053187	1.04258999084258	1.11374781015565	1.45820839245242	0.870633115018841	0.932464922518206	0.830288466744015	0.815653565908403	0.896326166709406	0.839364939948882	0.827268062194132	1.06193470851473	0.919197547116261	1.85952912939693	1.09195779364111	0.943932029452961	1.22731507508851	0.949502215917433	0.921073574786996
1.92945580187974	1.65480369387849	1.6445436785291	1.99107912995386	2.23073351975857	1.98300097632668	2.1014017457242	3.50686924235719	2.23231768242699	1.42648000947966	2.0819230360713	2.25981325002427	1.16385049844056	1.31368307661421	1.49352575650379	1.35854419622406	1.04383787307332	1.07849656881706	0.874695567301824	0.99486667949209	1.03447092259313	1.17241681264952	1.74848439947426	2.14899744654423	1.27213113011881	1.04456230866838	1.62140601349123	1.35015259675991	2.31093773007413	0.973344045452116	1.19501322357893	1.16081076174477	1.06579610333974	1.33852696651475	1.54903697895231	0.963078826584332	0.91390019782906	1.07186164188545	0.911529333735276	1.07553312099267	0.910684070679148	0.969013218827412	1.17007928635156	1.01330644937024	2.16663816766522	1.18332885531255	1.11015098234628	1.39706928252681	1.29215462168925	1.00750937709569
1.78142027020465	1.76325212200374	1.79735200037097	2.01384297738973	1.96352887118035	2.02899343723956	2.0104893576939	3.0855858134047	2.3071693804054	1.39049061360411	2.02116461637774	2.36455959351431	1.18827886484331	1.59908497031886	1.57266832796469	1.26660955760809	1.08106368258605	1.1482992681832	1.10572682463798	1.09902659294061	1.16914891060191	1.04159144299211	1.8003486656392	1.92857422930282	1.34352644805106	1.01092489684318	2.10098803562121	1.2246953117485	2.01834007760036	0.998816739870611	1.26616658373316	1.09566219891483	1.00661525245465	1.3050850402863	1.7648262253323	0.856180378488853	1.01287583893187	0.942089805025689	0.813865905689465	1.03037265002036	0.954237029893893	0.882709143951563	1.09743470758781	0.924975876833641	2.06132089452999	1.30508039768884	0.963304811105137	1.36311093886296	1.10098103887644	0.978466483265818
1.4567947815502	1.3125285819462	1.3764033182613	1.74265810333813	1.13675099689221	1.73979683622303	1.51485017510809	2.67522723844346	1.97172093204068	1.28131627019373	1.67450372484556	2.09433644613399	0.999097499778104	1.20486456970903	1.07698806212534	0.983975974273029	0.959753019869268	1.34372527671165	0.815549204251015	0.887552918155244	0.92496550960081	0.696964803939696	1.7452461571428	1.39079512745387	0.990167773774257	0.740229735324711	2.00449687362718	1.14910529305344	1.456739366435	0.875323977701587	1.25696468555286	1.02825642962533	0.790884440246936	0.852875650381126	1.43678371175123	0.858864848862673	0.887582388921058	0.536664240751052	0.870366591872704	0.722136196436424	0.739872223869341	0.884475280203959	0.760635259989196	0.706294526320569	1.16971812062617	1.15599188055213	0.913203819323089	0.886674420654649	0.648792360329482	0.803645953542633
1.6401321916889	1.57344088356865	1.50107827409079	1.74701865058231	2.04162597091427	1.76376039386417	1.83639493051857	3.14386066555043	1.95440649710884	1.35118246733566	1.90971738374732	2.05119450577837	1.13816926361939	1.45871128799291	1.47514115603362	1.3255366664513	1.06765174077415	1.21194329350816	1.04710948035272	1.01346760321711	1.13704760295186	1.14849322962313	1.84620805967291	1.87026115536198	1.1370652019043	0.987355352221789	1.85495551774733	1.23459914139403	2.04238677518543	1.03863114608189	1.41895509870148	1.22074012209517	1.14448884497262	1.24141110405806	1.28898153971609	0.919640267872993	0.93280405067924	1.04166610879058	0.882661364592888	1.04901709777651	0.979626920216176	0.89597847632543	1.05702150627516	1.02212371805612	1.86889147405949	1.0495006796111	1.0719497787416	1.3969787572711	1.21847281634707	1.00671451138511
1.76637212358242	1.65152549297066	1.59803284427171	1.8535232882163	2.02529540841964	1.89464357072252	1.95197743534331	3.14315773447536	2.09259679780975	1.23895007827884	1.88210756596751	2.16808330455737	1.13001706435077	1.42571794520842	1.51064484034514	1.29637643095943	0.942769671889496	1.30489816536873	0.960388495411761	0.99386340204571	1.06934231535657	1.11156007727841	1.62379783082089	2.01163656217022	1.23241501473032	1.12782795246585	1.57087036162034	1.41847828666249	2.09096299395543	1.00702601720255	1.30435660145866	1.12209726167382	1.02775093603346	1.27235466968835	1.51679210707809	0.875298265450223	0.952013466200759	1.02257904625295	0.839591268079261	1.03706390655365	0.89458005162398	0.909895254234907	1.16576172516809	0.936280928305238	1.9633666792781	1.19514118761731	1.0190392138363	1.35185043511342	1.20909268491964	0.909119964341221
1.03906096727671	1.02011635944844	1.06379066165684	1.32349199835713	1.07540920692234	1.34056657147764	1.00843237576786	2.05011733282487	1.59878159750971	1.18369223764067	1.02074701084073	1.70171841104675	0.771777840874027	1.08320091154059	1.15711970789401	0.825614990271602	0.995677111367029	1.19393710950987	0.962956143868862	0.907003685704066	0.890629148962012	0.901856343706022	1.23970053445306	1.14981332485461	0.966124813790343	0.898786871381975	1.4056144893504	0.910719809032892	0.886015180712323	0.961350422759428	0.946645712240849	0.939276504056405	0.781809064584456	0.722577432507918	1.20373079230688	0.965121744751342	0.970171702441367	0.846651227440605	0.948726461845094	0.831876171959115	0.918224693931246	0.943566906809517	0.999426673885958	0.941594474581826	0.979070420247755	1.04106129216217	0.953797485691563	0.907641803582184	0.797958113454492	0.941720551528242
2.80996311918646	2.8192545718273	2.52257678922978	2.95770914993552	4.05055596010827	3.06946645494711	3.39832417037797	6.70606678587341	3.53584151652963	2.0188125516459	3.50803840786372	3.66395749383193	1.76887133718956	2.61131312576181	2.84257859499606	1.7949307037189	1.75919458898208	3.48658178256611	1.77463526465271	1.48718318124986	1.64456042349145	1.95293957160158	3.47358713509291	3.81450678045611	2.05956123804907	2.13522775227242	4.61868869963237	2.85326755371664	3.85401282486619	1.45989883783237	3.22014646334785	1.6526577150383	1.65084880829239	2.0954830326667	2.72578418345015	0.722888283913567	0.956714408248426	1.28696962975903	0.715913119088324	1.22708472773166	1.06691404356215	0.806776530534134	1.86262299329315	1.07554953197286	3.29251843549979	1.83379079412498	1.06133972155869	2.01531387947295	1.51830713336565	1.05017969337303
2.60003292624045	2.54732807776902	2.34897743421568	2.75958366951396	3.65225115593356	2.85981271045804	3.0666422582926	6.1497282576468	3.46012819348158	2.09159504221051	3.21893480127553	3.52637962842622	1.55246642972326	2.55816476007066	2.6860421228463	1.69206885973605	1.59879871185407	3.17908164032588	1.70775699676496	1.40926149242556	1.6221001097093	1.85328028129011	3.41293503627083	3.48137075374681	1.94105634421896	2.00268117165575	4.29827994933785	2.51894065781811	3.4850275471467	1.38603473797841	2.88930345901588	1.67073570034651	1.55276867133633	1.96265451521705	2.65156182008628	0.810592015759602	0.968766165860954	1.28203317884206	0.833635921366807	1.16679861208499	1.02627643590136	0.882154870216449	1.79211450164307	1.12639617101936	3.0995238716466	1.81841575754745	1.10493921727981	1.90476736015548	1.38581685992238	1.01743476832484
2.59902358325523	2.40918787365138	2.23478720226352	2.65648810675615	3.49755796719957	2.85731422515636	3.04009030872959	6.15034032431435	3.45626610049846	1.95764746876472	3.19156859078096	3.48270433962597	1.58300533269048	2.3042424419319	2.52323678709632	1.57135603987825	1.56364185392702	3.1477480292035	1.44281708320316	1.29537408288642	1.45958196088351	1.67621282764481	3.2356552643878	3.41946390587598	1.82009439499962	1.90040635685245	4.10110347307728	2.66513737830825	3.43261690281632	1.24582031150062	2.845818437726	1.59659380205805	1.44336480193662	1.76855153979231	2.49837089710923	0.820727874955813	0.922524824811082	1.16657513998358	0.779783557411553	0.986979428477122	0.810914520924477	0.830964629981763	1.63374084327785	1.00413563677888	3.19299139829349	1.68795887208858	1.05546733200079	1.75372728003237	1.21198318503488	0.958330495645816
2.02411824503383	2.00022974407711	1.97002684323393	2.30027018543869	2.50939465157389	2.30797998040531	2.40935895718923	4.14099826283059	2.60793829026059	1.67892600807819	2.47889108217545	2.76944221260037	1.36367166577504	1.81695568925184	1.82757646975571	1.53299116942217	1.286785168715	1.57905481685675	1.1516515837412	1.13938565152979	1.2866661740911	1.17505005739199	2.30090874589272	2.32439907714926	1.50357500195523	1.0688499371726	2.77953129966865	1.56912206783118	2.55601941089296	1.09181565943635	1.76268813698447	1.35697002304085	1.24476901954754	1.42235486718431	1.74150613332633	0.900014577141617	1.00675131388396	0.984354988700514	0.857545984237635	1.11965355713875	0.984484309800362	0.892643994902083	1.25915296000428	1.05039964662639	2.34838591977801	1.27010911082558	1.09173364800534	1.599675948781	1.27629743164533	1.0412052406305
2.06989850025193	1.85978568675053	1.78646216783033	2.13037131738148	2.75005546999985	2.16206014854015	2.41061593274358	4.5388701382295	2.5854355758261	1.48969856630514	2.46037089450368	2.61603759182893	1.26164562428374	1.53669923081887	1.78441844176242	1.29511296034593	1.16301570131421	1.90640771563897	0.941278094384774	1.12620559674626	0.87179669487643	1.21015885769225	2.17328150873047	2.57723083889382	1.32832904750251	1.23527695093858	2.82373219755189	1.97601964877213	2.75125255271147	0.890485786817477	1.79341871631168	1.00838823793923	1.0060351081589	1.37307803845731	1.79088860458681	0.663913148969434	0.769910606230338	0.876539710289024	0.532512111228773	0.809061127081894	0.590325793523101	0.626952244707636	1.18729445202414	0.764538209791657	2.59710681757386	1.16582525821466	0.848584745005714	1.45351582874399	1.17587685082989	0.742732171257015
1.6176111472533	1.63364194314575	1.50072677011826	1.68972076754099	2.30722521553205	1.79204136875479	1.96609358225608	3.84207191822887	2.19875739006406	1.31695056250988	2.05052975265464	2.18538637477111	0.981867522477595	1.58415988174955	1.64925483665521	0.955125375581556	1.01796147098823	2.11408545898353	1.01241010365249	0.907644430383295	0.899653457569392	1.11313225442116	2.13726804992945	2.17561783387508	1.19164940108749	1.26745838213029	3.00573875523686	1.7859985910188	2.19728839282023	0.749231163865942	1.79726590455805	0.87774388125796	0.876954833173867	1.16493900686347	1.6641745216474	0.375682262354435	0.550538179019214	0.697211680152145	0.300072869535739	0.616491619170854	0.527686723081458	0.340057509004656	1.04349759789842	0.538469372209394	2.16303598297638	1.04340827170023	0.527190311344591	1.14940031923219	0.818343122557031	0.543247160711512
1.40068792408225	1.39687959235152	1.234862205576	1.54343121986951	2.15855607362802	1.59119741598497	1.69896414991433	3.88995039007541	1.99015209044098	1.22308912494471	1.7342493828135	2.10243042157089	0.77708345677498	1.41324535123032	1.65762283848257	0.981501050933057	0.848438494315238	1.80131816089622	0.989411520577181	0.81360956753035	0.920846234115205	1.10909469093336	1.93665132466664	2.11680214975727	1.20041053088462	1.10279514403476	2.46864456926408	1.37772588419549	2.0222135634355	0.925181592651179	1.57753109290714	1.06688761410016	0.920425964021791	1.05374933134067	1.52185026048264	0.494433800943576	0.54832735934541	0.788835478856573	0.614113592922801	0.658782042594091	0.622653003743698	0.583878245285945	1.13633747226197	0.737140117727902	1.71708598913522	1.05166228266938	0.744342366949336	1.15986223713716	0.937973028709785	0.68436851831339
1.43228213530214	1.36178300463738	1.34936488358679	1.64990856932695	1.89980359875271	1.7088111735195	1.66608557924069	3.5886404432082	2.13690048618285	1.23922806968003	1.7190651020501	2.15386697622889	0.823548100118667	1.41554772565296	1.52961577595006	0.877281884217878	0.837230673958779	1.84840571241174	0.940412355234204	0.750936909384701	0.893215252534172	1.02099959683975	1.91741055790134	1.9564698599698	1.17321703990029	1.1176508055089	2.53204166176663	1.43726554799355	1.88094214229283	0.768124346819633	1.53935383942879	0.941600589738419	0.814306204831559	0.980122724172454	1.52538748093367	0.484350824811939	0.57825014659822	0.69015518190504	0.522731334538849	0.585080889275154	0.488836463589427	0.55245346846356	1.00544335916835	0.629628978367861	1.86688586334874	1.03971739467759	0.653658719680308	1.03363213534186	0.717694175786601	0.581365247866027
1.79877642772596	1.58932064280011	1.5440357851733	1.88968723987935	2.32640490111268	1.88387869816943	2.0471557953635	3.84717839848052	2.16082365530379	1.33404830569071	2.07651460439883	2.21999162543387	1.24332944516671	1.38684802274007	1.5857166806558	1.22163057890703	1.13870497536683	1.84677891631632	1.03778809867775	1.01436229266386	0.79783793845759	1.19264973648216	1.9416870716798	2.22382138851824	1.32031590073369	1.23272502897021	2.44852352787745	1.7899857096707	2.30634048787529	0.942005589581894	1.65037334254795	1.0027231290783	1.00373819179131	1.30659411925264	1.65842843696869	0.693564564123084	0.801799557625963	0.919534646583897	0.624216283621198	0.866215316577912	0.737802488608994	0.712349890024275	1.18159215612966	0.835757394387396	2.02325943185552	1.17752211501544	0.875870181496496	1.35787686642564	1.11611894471258	0.776600464340184
1.7014937684484	1.49410269025785	1.45081536374933	1.79099320016298	2.30339618766165	1.81706999538433	1.81656148708689	4.04082679051001	2.04874735100619	1.16506430861468	1.85456202890087	2.20906722407172	1.01432256959735	1.41347637037536	1.73618138026088	1.27787253221268	0.797585667107224	1.72642364452673	0.954772004345149	0.811627281760948	0.992664951157205	1.19439229900037	1.78851488365763	2.27455024778605	1.3249670824442	1.21930578162614	2.02695163329164	1.55434416690623	2.30481702272086	1.08047554599003	1.62202723345651	1.28510941146965	1.06304577821388	1.0627064959995	1.49982151505656	0.673340623960033	0.713436622532875	1.00698764089311	0.817864990459988	0.90526056117737	0.744761812718085	0.855895102742196	1.24491276954881	0.943683493784842	1.93906208012085	1.18728584107168	1.06367360594451	1.3748003768135	1.20786802827269	0.839844460101654
1.81255679077521	1.7059071999386	1.74289973535861	2.05888513256602	2.21400387943513	2.07241149232942	2.08312915385205	3.6987986661906	2.32436802291007	1.41519778853611	2.09959411927119	2.43079337356266	1.14866394720483	1.42825048587871	1.60217822757721	1.30918304524365	0.991572406345997	1.31276878968359	0.989203794455691	0.960830016447278	0.884659303314528	1.0809519055769	1.81829739944342	2.18034776614707	1.37472243532035	1.07062346665531	2.04376410931929	1.38269265494482	2.19952379938818	0.960412514001271	1.31951258338182	1.05601118083142	0.992945927437515	1.23626011741432	1.74614572194397	0.784912592795115	0.880902280944371	0.928120328641777	0.734823591226533	0.98011976864089	0.779831314222353	0.817889590089143	1.14605210866216	0.897365547574244	2.22256138050411	1.24571128156962	0.984795836007677	1.39367302923207	1.16385671931614	0.897306189878473
1.79149178854047	1.57630451373351	1.5587458274135	1.93484159903465	2.14689034530825	1.92681807277095	1.93079863820491	3.93322558573836	2.13593182790353	1.26126273719668	1.86377384512672	2.30176374276411	1.12502850967488	1.38250060250521	1.59994364140364	1.35751024335413	0.722879450263301	1.3062108956669	0.956933507790536	0.866840976390059	1.04056400284806	1.08802252269992	1.78038811657354	2.21810806885717	1.3738250343242	0.978634365625858	1.72522537036918	1.46397424321441	2.29809706027773	1.05457628333689	1.28940526760431	1.2786863003686	1.0470125970961	1.1029886903567	1.53555028887542	0.839320393657399	0.863866160535012	0.999396884985101	0.906457137317087	1.05754287343237	0.854140503924709	0.917875896001289	1.14909337055995	0.94279172174551	2.06869948486735	1.21397154133222	1.09804189911543	1.33946653816179	1.26776229102842	0.955069169477738
1.45377923764253	1.19226399992208	1.23751841246102	1.65667293494503	1.91125979541922	1.69291936253346	1.61301493009716	3.75438768607142	2.00053009411254	1.18882576873939	1.53041433798636	2.16137866242163	0.859849703909452	1.21026008752829	1.54747876937432	1.10137670833346	0.758998972647686	1.60694018612439	0.904529437795981	0.843612295652937	0.908154040388572	1.10269918218498	1.51173662908143	2.00538709773624	1.17848556962122	1.12004799063805	1.72728118957176	1.24898186082012	2.01526126791402	1.01781393365278	1.39359693708228	1.21807483354352	0.906109778986202	0.876643615589285	1.22053742646187	0.775765671691699	0.711458196621637	0.993679639395421	0.889560981860017	0.726769973597718	0.654021460226021	0.906694900864167	1.15888755146427	0.958688306770554	1.63935435159669	1.08267309219591	1.08270843849779	1.18362654864751	1.06081993981288	0.78934738777273
1.77526818240008	1.61647143690837	1.58755610125442	1.87891595104272	2.34393674269248	1.8504303922369	2.03975533065839	3.83260049910467	1.96916918662683	1.14462812056426	2.09056228439044	2.14388102987176	1.24799193820698	1.31686579824802	1.63020177882191	1.32677016118923	1.0667622839051	1.65051514401998	1.01490296663203	1.02349811368591	0.94082226601045	1.17919284315631	1.77049131362201	2.27135260908141	1.34927266869967	1.22747757508175	2.09809746468393	1.60406892902186	2.3545182795425	1.08127010373669	1.60629345554741	1.13404931307504	1.08786989309468	1.32036581355963	1.60621021004314	0.770681127326359	0.841250992670317	1.03181038198877	0.817046436272327	0.946111474800717	0.854642601413697	0.873237541559456	1.28323373723068	0.982376101782543	1.7993165803697	1.25217614578374	1.03756728624679	1.4378871180804	1.24083828356184	0.910163843579861
1.98017183019955	1.80097356723556	1.65813542932224	1.92926097564417	2.39956904065134	2.03036200354003	2.14070913705517	3.79377763057831	2.2615980399239	1.42498128719	2.18658576966063	2.34535799345944	1.2208247986293	1.53621306177909	1.5692685997956	1.35727914624717	1.10107424005895	1.65929935878029	0.871956889262953	1.01887703198168	1.07679695079172	1.1749038314342	1.91072501573567	2.22381159104872	1.1452132301796	1.18716341965652	2.24916589835378	1.792510250318	2.49207736103212	0.990141772776594	1.76532191673963	1.20319037381239	1.13859702507502	1.34279862945162	1.50412809972394	0.80518196622466	0.899034874633617	0.999463169075632	0.758226069555914	0.976992465509696	0.835927613528814	0.796889347242553	1.17076723844462	0.88808872304278	2.1275954732359	1.09768547589643	0.980715008587193	1.39272474831987	1.24237883084506	0.897868699150105
1.77964038068239	1.63885110424013	1.60892379874963	1.9012605031054	2.29988782331494	1.8979368941502	2.02104441609199	3.81557210603875	1.96865890757014	1.06536964038411	2.05956940447895	2.17494569717998	1.2652577415105	1.24335750215084	1.63191182648261	1.32455098948114	1.0590352560571	1.65472337188314	1.02964108018081	1.08944753386404	0.950920895008697	1.14473352810318	1.75402796907272	2.28051697520146	1.37973198192592	1.23023482735875	1.86157095794691	1.60207828608366	2.37336320662877	1.07201969107675	1.54870460869663	1.14093278419568	1.01195507650701	1.27528805680279	1.59790720311365	0.793229540159581	0.880344297742826	1.05721934822661	0.836596508772836	1.03682794310455	0.876040546138744	0.930483409962495	1.27310766432638	1.00499596927393	1.94825154444156	1.28744437515282	1.09492755107284	1.4122112464943	1.27790328135031	0.908900631063865
1.43084670890415	1.32555388357823	1.28559832136525	1.76673422446886	1.7390193905872	1.80265674806931	1.67360942256415	3.48477523841276	2.03048309466064	1.32685960819321	1.74334454548826	2.17892207003197	1.02697417485033	1.21165205595325	1.42106044276759	1.19279184656379	0.929265536752907	1.41188434216965	0.693792300736717	0.732600051547123	0.997478394832937	0.923564360387462	1.71471585256446	1.79271608819369	1.23671978278278	0.836950862044059	1.91217368236389	1.39041175737303	1.80417225181984	0.894410617609615	1.32874567544102	1.18710521118037	0.938499430808053	0.924443765637801	1.33898530531643	0.821718118271746	0.89951468753494	0.795560651350006	0.878019596632379	0.776966440052067	0.661731658202455	0.881017632225164	1.09788498711071	0.91220350039508	1.74317422150139	1.05702834710093	0.996702721428873	1.1778209330856	0.950885383724158	0.861800566760975
1.89603187581837	1.69612725523602	1.69030304649346	1.96496149432954	2.25651980182601	1.99472328354328	2.07835341599852	3.70502289443307	2.20876260705492	1.25013425802776	2.03890087275003	2.32585942697483	1.2245706548518	1.46160030531801	1.6559198026841	1.32114757460151	0.995705802931585	1.382969731295	0.964284975323627	1.09135253345361	1.026939665287	1.13120219238235	1.61610751825773	2.21631828467893	1.3146487700023	1.13497395667847	1.85459486705701	1.53311405071256	2.32241058579844	1.0116372641956	1.37947544717528	1.19871491846875	0.841811049579066	1.28388167159334	1.62712613364463	0.832062889050595	0.900375225458135	1.02840515383893	0.817634383581581	1.00472446510861	0.834755615294451	0.897657551965799	1.21052795069756	0.966454273052921	2.22113903904029	1.21512195404578	1.04579728113845	1.39797285814534	1.25207828859513	0.872986670774461
1.42629521418523	1.13595334526327	0.990701134158444	1.26339136081723	2.09493182912864	1.21863146441426	1.56937780258742	3.51585981021731	1.42368631265724	0.910166653680792	1.52581413390384	1.53219491911984	0.981917394905964	1.1359825663602	1.4923829243237	1.10493882538493	0.880375045457662	1.7304163176094	0.925585944120081	0.865788031350894	1.00271109248357	1.237068051832	1.84259112187651	2.04886406991742	1.22994431585223	1.20384646425257	1.79598907153077	1.35702187955188	2.07319728222065	0.997319187682423	1.4212051440679	1.26937022471802	1.10865384166874	1.15759917902071	1.2324473565201	0.645937246906956	0.550561948723182	1.0757339137965	0.877339550909867	0.836265362205466	0.865253740216372	0.881141443089628	1.25151342235816	0.990804195392515	1.39443861928319	1.11645263748051	1.02225694423644	1.2689725903302	1.14695955016014	0.873142561503399
1.09293263969895	0.946548974135175	0.98512923756156	1.37976681552805	1.34662423004504	1.40418145578438	1.15920686277934	3.04553662288096	1.78232766912749	1.14010451296379	1.15176632047835	1.8450445136213	0.564247097361919	1.13173023576114	1.35246963119774	0.747872818394641	0.71223214779001	1.48586936099654	0.853912755642189	0.733604900918236	0.7914523311571	0.962423664888354	1.44208525962139	1.56073416755111	1.00893002644945	0.917477633620463	1.86163954103672	0.924196556303861	1.26797154059317	0.888455216469657	1.11259572653156	1.01033101368854	0.722322933716796	0.650091350247075	1.25540918395527	0.694625638378886	0.606773389314722	0.711590071403938	0.809020522968522	0.544539107092159	0.598558711757256	0.778199659012077	1.02518259031755	0.79178615613843	1.20563889846066	0.978884153053044	0.835621148075686	0.890061219973223	0.658839737228957	0.670587588282127
1.78965370428694	1.62859921213876	1.44915353405876	1.69143788278049	2.19373275409651	1.77028462764583	1.95160625257092	3.38472827549288	1.92451384347239	1.30174802105082	1.98739624093445	1.99592139739655	1.26918528734939	1.33315745986594	1.42111685752568	1.30397949675896	1.14529436887167	1.55708598506547	0.956212724024385	1.03874825682782	1.06903421449778	1.19807479422929	1.82654746360011	2.026271371794	1.17783681266594	1.10183918484594	2.02363898408352	1.61044454855329	2.27717644658135	0.962104416168687	1.60811634381836	1.19664116736035	1.13432564505963	1.28684959770911	1.25854178176358	0.880972282413313	0.874863860934136	1.02427931699038	0.816235635884448	0.973920181492805	0.898426488713967	0.819187196256984	1.16689409306144	0.942684490535752	1.77629797641717	1.01602546557262	1.00388945097913	1.31712437522614	1.24475392027922	0.918250473355253
1.5291370454805	1.54448008095932	1.50074276757276	1.69688656107838	1.99118737717537	1.72762008724489	1.72569505283653	3.09906526756741	1.95517001519498	1.27515415851201	1.83514559975181	2.01534338308888	1.04945147756608	1.44699354665378	1.47639906081601	1.17848292426361	0.999519384047353	1.36992433057096	1.00697857641935	0.894800822682264	1.0113004250271	1.0808581012395	1.82255398792817	1.86329844316918	1.14998492981695	1.05369676184203	1.95020262897823	1.3224012004374	1.91589357297816	0.925565007196751	1.41901291182934	1.04625028942292	1.0281310426884	1.13288784545031	1.4723320189568	0.748541585948359	0.832244991305049	0.905589951951322	0.672850609376079	0.895160813656591	0.816130767913383	0.73958094990677	1.03322497612874	0.831518975532591	1.872732489765	1.0352146702976	0.857671524820359	1.27668454822824	1.04469763978914	0.840810411887395
1.65767293687926	1.44728127647145	1.3619574750452	1.58541236178619	1.88654392034661	1.63401216236118	1.74488134138971	2.74820394457024	1.75233602893229	1.21469663829346	1.69402841231354	1.77314499154984	1.20468976455542	1.20343003016918	1.35837616685453	1.30400492198711	1.06865168549302	1.22170873180874	0.917822945605853	1.05503311498569	1.07633817824935	1.1956674239636	1.39655751305469	1.79562657561529	1.1180371018267	1.09810111503124	1.3364340226604	1.39366645160681	1.95121479172629	1.06689352161632	1.29598080360215	1.18504181604442	1.06870468090209	1.30588498098478	1.22870037693467	1.01883412653104	0.95677877455272	1.15377316146685	1.02359854444897	1.04614482494629	0.985113766871256	1.02336259275628	1.19895132169136	1.08217715902772	1.67087759790546	1.06075588075125	1.12296556126809	1.2834336150947	1.28603277578458	1.02788907094366
1.10038441571983	0.904843742105436	0.944529930748837	1.277577894424	1.07926454091241	1.38264300463243	0.73594303309886	2.20270782615704	1.64960920397613	1.25355247570648	1.03491946386412	1.65592131154402	0.732875031205117	0.907210024343575	1.09664417583016	0.536615510494739	0.956054620367919	1.34919535979661	0.866906742446699	0.896809231746519	0.800106355641413	0.993089425085322	1.26412246495225	1.1453569747969	0.72772444487254	0.983147198646048	1.65264502874417	1.0405219900005	0.707923776062988	0.786543556772935	1.04712110854469	0.686545473450258	0.588841007094085	0.583556882882104	1.07587117380703	0.851755640222022	0.848287417778865	0.725875130556094	0.817437022926342	0.638760644818722	0.729493625230236	0.811599878934562	0.82654803502965	0.780317086406932	1.06932310065073	0.895732112291164	0.843160192151852	0.707704600981696	0.677335515281556	0.762481636952971
[truncated: 94 more columns]
