# Supplementary material for: B-SOiD, an open-source unsupervised algorithm for identification and fast prediction of behaviors
Source: Nat Commun. 2021 Aug 31;12:5188. doi: 10.1038/s41467-021-25420-x (PMC8408193; doi:10.1038/s41467-021-25420-x)
Supplement: Supplementary file 9 — Source Data [file 41467_2021_25420_MOESM9_ESM.zip › raw_data_csv/fig5b_right.csv]

0.660172779871766	0.609257463915459	0.506507943995875	1.07260014103007	0.69227465312467	1.20502550808415	0.757577492596879	1.11679001466321	0.752341886911489	1.33266364725401	0.729117467202384	0.782643508125797	2.07271250008766	1.32062384383612	1.56120465489822	0.896923898504281	0.56983920190135	1.01534057690729	1.34638281708933	2.06384785412826	1.69982934219005	1.41174272895517	1.72193141305582	1.09228146609731	2.27938972534425	0.889912757171239	1.27477752262079	0.806572906712973	0.780986498807446	2.29762222051323	1.22962033932388	1.36096088150996	2.63933845881902	1.60758103035207	1.49466037851722	1.58004955482646	1.27343272625896	0.878087761660102	1.50311664228988	0.58053083854046	1.17417439656025	1.605203201196	1.64098040178232	2.57799529752332	0.887040038460123	1.24061991972471	0.797072263075683	1.94835321487102	2.44163092418334	1.68215476337302
0.655380634431881	0.643863736709752	1.10493987700609	0.478623155893124	0.588544961302769	1.00342494831299	0.692327726443088	1.19147574702693	0.862628633638011	1.33497367680858	0.772989749315338	0.811970590171193	2.03245992964465	1.43567402310961	1.61722833350077	1.00082280716713	0.619084741220751	0.870981155319401	1.28260557297795	2.21990008351052	1.51351521074924	1.37786160430272	1.7383114994983	1.00115859813626	1.92528400896992	0.709072580622631	1.19816279645928	0.699234743908331	0.78256525928771	2.0306683367281	1.15926210804784	1.09427376297875	2.46643817399713	1.73567995142913	1.35604888623024	1.48040609379842	1.15272559658395	0.7220504822389	1.39373656559543	0.696274623898135	1.3535268975288	1.69852584317075	1.73931505056728	2.65997776963992	1.04802336081965	1.27821905794365	0.657141546478975	1.9244058354332	2.56711261672671	1.81873200341552
0.785412590655451	0.636799850913351	1.11847237478818	0.606142041147194	0.768759673655467	1.48428231115751	0.893711325058516	1.01016146840664	0.800888642380084	1.24614559805773	0.767481512762585	0.564548843391677	1.92687453191902	1.2811270389937	1.14826803712938	0.903776416586474	0.781746246323623	1.06354704395848	1.21185445271495	2.55303989027716	1.80297286838851	1.67823690857024	1.88493402016735	1.15232687619104	2.31278370563626	1.03207298956756	1.4488784613073	0.889368713854463	0.925930448945781	2.34047671027102	1.28208470550403	1.4297284319762	2.3796380911393	1.92759824887685	1.61780860563873	1.41962352363728	1.39662291985937	0.946462513596295	1.41362562651215	0.744127199542203	1.41280711253547	1.83752756801112	1.86266827380215	2.92535719327771	1.09036376929495	1.50968842797085	0.941595063184512	2.19967899962798	2.65126094856435	1.98112328641942
0.750862299815166	0.598088916878852	1.01970349511115	0.534786077179613	0.686776755330303	1.22439475053043	0.72748677257822	1.07360125470271	0.758836382172528	1.32063874228777	0.684909091737643	0.872343466906099	2.12040751783164	1.31592752414132	1.466173313987	0.822431713038979	0.610712780431499	1.08877144813688	1.32314769720221	2.17413043357983	1.653499114383	1.30629198150574	1.6125335864762	1.06043205192057	2.12511331217021	0.983765738502101	1.19719672072319	0.751395608052618	0.750602351495284	2.01431369371978	1.06182725253882	1.32480925609511	2.44406822421613	1.57636743824772	1.2704995829481	1.46063373245397	1.2358337585962	0.882633022158316	1.50307848069394	0.599369724457999	1.13902628250661	1.63501250896187	1.65118827637852	2.5897992363756	0.806904238587008	1.13167396576262	0.858740556722271	1.85157687430737	2.33993841024796	1.65042085686968
0.542615736549795	0.877033001073645	0.75829904766286	1.18707531316092	0.690671671511126	0.884256494413638	1.60995622933587	0.89108132642996	0.902746507733275	0.791535365875906	1.13534521412505	0.816138153110244	1.91037762717598	1.14087471906011	0.938006570024609	0.79970341192185	0.871972550284897	1.1428479984247	1.10946306212556	2.43868170972592	1.88583452512365	1.70093915087867	1.8219943819744	1.22731928643949	2.11820133178002	1.08730032807126	1.52184434350829	0.903818758968171	0.99437882785107	2.31725528042184	1.21860445670788	1.43613007687752	2.21099186169218	1.93561077717976	1.52247946522912	1.34581777090133	1.19202006194401	1.08585995211744	1.25196311962956	0.791864923259613	1.44702609266254	1.74363973452231	1.86814242932028	2.8711809623827	1.12263851648123	1.54657185492696	1.00653547003015	2.20183177257122	2.6660907796277	1.95523143803363
0.726804794718507	0.593918081590886	0.559256998645913	1.10525189104614	0.486430833277356	0.714213144732361	1.03880901399617	0.721698835383018	1.20307300334826	0.790308060086658	1.3706187854627	0.74183342997304	0.843458909226939	2.0510248614099	1.33575160746669	1.45913991852626	0.910881912578225	1.04740698496412	1.30011893356686	1.89232553433843	1.49503220122234	1.36600480733325	1.50419705345909	1.11620389138711	2.03271117269886	0.851107634585252	1.16607726338965	0.744802867416077	0.692526843336527	2.04498624764385	1.23328122481606	1.11294962271952	2.42260205876796	1.4594129537102	1.34406532262671	1.53668919937562	1.19333935178733	0.745723150389413	1.52130620338886	0.632577734595284	1.17306397193211	1.51446488344452	1.52161155780602	2.14918249652918	0.92062716837423	1.07328999154057	0.631932692569581	1.67003336871237	2.24925818703265	1.63713526637378
0.709997395666102	0.662764630765029	0.694819368445363	1.01048635892856	0.619302921660437	0.820655620341295	1.40800104370235	0.801641838305148	1.05308531902116	0.830985419898792	1.34668679498247	0.785527965540706	1.87398179529723	1.29386663044084	1.32779239122461	0.577236153940351	0.738147671608272	1.21108557168986	1.23393510854142	2.09854254736963	1.78460248630465	1.4073310557792	1.68031625615737	1.08003045645293	2.17195408123491	1.11834592161683	0.976923599720017	0.773019583974159	0.746406148297243	1.96137661933754	1.12433363450872	1.42565671889869	2.3772819525286	1.40805133335276	1.0950267920335	1.50762608169834	1.28019213971308	1.04373955527958	1.3967844477099	0.642566417721597	1.08690887825733	1.54377451143326	1.44480543369703	2.49381194716353	0.781858157029009	1.18830159269377	0.840531674258028	1.78373782876702	2.22654430787403	1.64309323106529
0.702389254599391	0.656357440067493	0.522487926989911	1.10791534894814	0.580741001765688	1.22710102816272	0.793558953134756	1.13650991049335	0.729155805967546	1.305317546108	0.81051187201647	0.840571499462	1.76612699979226	1.30715573493525	1.55940247851124	0.9305749885763	0.701880416336555	0.988995916833483	1.33324587729945	2.19098630921946	1.52914615807543	1.25167973522017	1.71627781445134	1.08376998849793	2.05606462530166	0.798017484659107	1.27526611813068	0.776994613648796	0.814349882866157	2.15682393177249	1.09948111205622	1.26178958527655	2.38960815371389	1.74503306672413	1.36563236302821	1.45168389695873	1.20840633489029	0.920965965808069	1.40234986441363	0.681696153005946	1.26362061134997	1.61891874262519	1.76416204907141	2.61191345528269	0.953780426078694	1.35859043353708	0.93849067978899	2.09029825329998	2.39370751083193	1.7059117074517
0.726896176045447	0.720420319887771	0.760735122488796	0.987738643920056	0.626949102223505	0.724324745291844	1.43119828937231	0.839672597805148	1.01450610897983	1.10857838196479	0.815276305347732	0.747445808072757	1.87963620828602	1.09573808021511	1.40690554320535	0.784567714932835	0.771515545863729	1.21406087569887	1.34383443039808	2.19133095220556	1.69080672139302	1.45535069567546	1.69881124285853	1.12494019381299	2.2633172508248	1.06074252357989	1.40850938723943	0.786102746558702	0.811130427969817	2.22463559604529	1.07005897467294	1.4553462018039	2.32740463396012	1.64933090835089	1.47233996433975	1.32520096647803	1.23279975835585	1.00508517537309	1.36194960113194	0.622627027631644	1.22214759756493	1.60606419387114	1.70083339143666	2.66090364267217	0.888262490388314	1.30897294093097	1.02547864536381	1.98366287488042	2.35249504232838	1.69023946373133
0.798131802029912	0.679579102369795	0.600756429958646	1.1855189821133	0.621185359531138	0.775656230193779	1.20244493564415	0.936786956032636	0.826203605169732	1.33582978084977	0.773871578774886	0.827949473836993	1.9523385485298	1.27586298749601	1.31602533648704	0.813370014960668	0.693236434538686	1.08500993461952	1.30024250686354	2.19513441847657	1.56010490630075	1.23261137585426	1.71750207836082	1.00779439732705	1.73443300640138	0.824797753453233	1.12416466903254	0.663147191349636	0.824068711419005	1.71308545070236	1.08079661701534	1.18901145641223	2.37141961966605	1.54448568277439	1.21005897547926	1.45285659571649	1.06786206268326	0.762093874312137	1.36929699249385	0.855154883202245	1.27582825804859	1.73990478284175	1.68551257246239	2.62782261608186	1.00448533504356	1.22248880131683	0.794468075628179	1.63627561231293	2.44360601976184	1.75459432577556
0.789810470965137	0.751794753664937	0.849822890462084	1.12349363284434	0.719671446404254	0.890073749991116	1.58280963666955	0.795925989575589	0.985868637601852	0.755426240040758	1.2555642613366	0.545288795767016	0.727109750941945	1.6516897880211	1.09199548030666	1.03412913989992	0.856193609219737	1.32488540142714	1.26844632486026	2.19101180422495	1.82500034563444	1.4109845764867	1.76546758702878	1.14945292355066	2.1667928505168	1.15912862393911	1.1543682532668	0.819012543337031	0.933001101067485	1.94754076756996	1.05093953687984	1.50029867844479	2.27496535091868	1.4401657352471	1.22243394565332	1.43251649169688	1.23494497286264	1.12319200808541	1.30796439668297	0.757252575251733	1.14513795871632	1.59346530201746	1.58565623160007	2.60491705575331	0.835295232206134	1.29333126892076	1.04901927070688	1.88566847896774	2.30340587936845	1.72883568373765
0.769377856864513	0.855321628610425	0.881745880392275	1.14915840964319	0.78097512241224	0.94740319740574	1.52515960233968	0.798936687350437	0.851340514101639	0.8923657997302	0.86700900799277	0.715358659098863	1.87995473922769	1.00156616876978	1.02666133969703	0.859223314098463	0.985573202222176	1.09146057187903	1.12140829816387	2.22061111759845	1.83290840385421	1.50275818297959	1.74146540981719	1.16508561744661	1.7084403000084	1.04848405068241	1.3388394679492	0.925851927831525	1.06911988311541	1.88439632207535	0.925893960003731	1.39278866447104	2.01287083829808	1.67923124004708	1.35696892588179	1.23320083447404	1.26356259729631	1.16798426603268	1.21868787177694	0.972236511828387	1.37028660359208	1.73980494260303	1.80968676790004	2.57845794731824	1.06102550809102	1.35425294047401	1.12721455172409	1.7705333673836	2.3871996219296	1.71299705886439
0.798693320672845	0.761668961549366	0.766659967965798	0.703249502883536	0.865912690381747	1.23126265422342	0.94795112914424	1.07742191784478	0.777135210707962	1.23329509144824	0.780003251291668	0.881946419113408	1.55693309685818	1.05274333317146	1.31961076753799	0.918044056987051	0.848914747266465	1.22205459101078	1.25649928994107	1.78161272673353	1.56351686168692	1.39045164986498	1.41704334194635	1.11042265233182	1.94398930169036	1.02593029164603	1.28527272883898	0.88105328699718	0.896611832612817	1.86029070526721	1.0828290317519	1.34732084517983	2.01385639378424	1.37095197923931	1.23636886547529	1.25122329151163	1.23739259744654	1.08532501375259	1.20620810696691	0.685844365183635	1.10341953895564	1.37437784988621	1.34862235044677	2.04600973925148	0.857048105524403	1.09731088358255	0.848941117682763	1.52629501908273	1.96051699693513	1.41858085507312
0.75111898599593	0.804315277683743	0.597681952518076	1.20861464179975	0.658385975134728	0.764467924932039	1.02469952961037	0.858041700832488	1.01207151700893	0.944696376036931	1.00320811528766	0.924566241977929	0.839749287844455	1.88009720251335	1.38823945551489	1.44303131395511	1.07070163795871	0.795638008418532	1.03067485497638	1.88631424509626	1.38986467232977	1.30622017054372	1.40196758013935	1.04982457001639	1.52412416196205	0.746407321523322	1.19503972130644	0.862224545149139	0.896754847631845	1.70064803081447	1.09787821499676	0.923197021034106	1.98557172670653	1.61451263237978	1.35278563007901	1.25798185011283	1.06246023189685	0.853708347844917	1.19552701680488	0.813001726083774	1.2826140583994	1.55362706687449	1.60289600016478	2.2465569674936	1.06068967878066	1.27433331318832	0.888384715131686	1.79986085520534	2.10369786699069	1.65268246181819
0.818473374852879	0.907313477086246	0.851957282257481	1.13435236527805	0.803661406578719	0.938349612966326	1.35443249288819	0.982447915156386	0.769537524366604	0.802235589320185	0.956122497926145	0.775841201694639	1.78230592286318	1.15436793985023	1.09611979873111	0.943654100323876	0.968278902728436	0.93298523383132	1.02756336129999	1.99549219523419	1.63619722172614	1.52021015509802	1.56032328280653	1.17035104982698	1.58081284253151	0.976702437324339	1.33217138316672	0.981130499305011	1.06147599626991	1.80970532703485	0.97128053769266	1.25374161006984	1.81803448465565	1.63929045587941	1.40643949074103	1.08183317077639	1.13846633418148	1.10676583317728	1.10765221793344	0.94744035822329	1.35482930978927	1.63243684466268	1.70224206630426	2.33081744959131	1.1708916340943	1.3668030582205	1.08974145993389	1.82246342739775	2.18159993159871	1.73230679007444
0.838847161243333	0.901280909833043	0.913389117236752	0.965291208881095	0.793937964453948	0.936765114883981	1.43201626754308	0.935442992734121	0.86103618700491	0.790491396321881	1.15079808330129	0.915780351596581	0.777208847267105	1.42679579309459	1.03751798208765	0.818181395805936	0.940728644596382	1.2870724383874	1.27741814372692	1.78635114996953	1.63634651414377	1.47766537994685	1.53001844526142	1.13701883507461	1.88130532112956	1.03272180247162	1.36984478205977	0.946028142437735	1.02889896141506	1.87192281290745	1.04110834577818	1.40273323750849	1.87782525248223	1.49156579737593	1.25505688749372	1.26519437305382	1.1957189647462	1.14125874403796	1.12889590570168	0.849258324399922	1.2224445411305	1.37901521040702	1.5310397381875	2.12779380486887	0.977081904344753	1.29036643058401	1.02306277991584	1.72953582952981	2.0243852788754	1.52251872003034
0.782866503502915	0.894093903066192	0.805081263689243	1.13669697770852	0.798587673295784	0.942671186227344	1.32516463111332	0.940555123516904	0.951156827594379	0.956495129711633	1.01067166607094	0.861669531795247	0.745691569781102	1.68193826833993	1.26031668821724	1.12253051927126	0.9376644705704	0.903375591831713	0.942772474695928	1.93076751849123	1.58137294611238	1.46990645245353	1.27838128667766	1.11285973618464	1.54658055706539	0.955587598360555	1.25078071208585	0.94990878040484	1.02884994750992	1.73351622238287	1.1178507254741	1.17769588430511	1.70862378158267	1.65551610511552	1.2767746649819	1.23957827409766	1.06470339990247	1.09003564589521	1.05824086242109	0.875775950160013	1.35403151147388	1.54082603930684	1.59227111887192	2.25495725510888	1.08716838258849	1.35023932451983	1.02575831691786	1.79132055184623	2.10852651519219	1.65199066667446
0.715388650998276	0.955480086879389	0.978992715159767	1.15130351351569	0.893049231491419	1.06333405973651	1.52161376857777	0.918090864716345	0.839802366924332	0.965747208556669	1.03973107415317	0.894211216125008	0.608014291620527	1.39745171637746	0.987196849794138	0.737244707302545	0.977785808936726	1.2729826678498	1.08257920128447	2.05760255739918	1.72127892296205	1.54309637802037	1.6977910369019	1.1972089436155	1.6070726260572	1.0869901928942	1.32737660745283	1.01132205688804	1.11783905013578	1.80022254333328	1.05570593684213	1.35464908922517	1.67950055946168	1.62617728320667	1.32642727738219	1.17112485960016	1.22162578758055	1.16050980446753	1.05217621813104	0.989338176490184	1.33531236932962	1.55531382930665	1.59394613917322	2.25923905621327	1.12507264708217	1.3872337578131	1.04451281347328	1.6631626609232	2.14317606454324	1.6567898361787
0.878431584169076	0.757967264262239	0.577013101293119	1.02043970154526	0.654793657999035	0.794848731542293	0.796854948080222	1.18510775481281	0.93323493914217	1.22043042548028	0.900752704316737	0.991321754435152	1.74315407286887	1.29434109591422	1.44543008570062	1.07190978112696	0.661264428225057	0.858689065498626	1.21401490358724	1.58040298413613	1.02683617649919	0.941369142050099	1.20575079078695	0.939513713780091	1.25290777647517	0.679193641663907	0.980562492612001	0.726287809081811	0.776543646295513	1.30716365404474	1.08023127893609	0.762800913443389	1.89504340038501	1.31300312812559	1.18140196524698	1.25238825900149	0.927419823166135	0.667229721990196	1.15619816412312	0.793752372633957	1.08860613259388	1.38215493303353	1.29769946198502	1.78523645338668	0.974128534258674	1.01790218529247	0.660811697134004	1.32071146101044	1.75970134540856	1.39749687619596
0.865137011472114	0.995837211283106	0.886671595692384	0.978918679407284	0.854451301159778	0.867892869148062	1.32243946026574	0.981542774259084	1.10823015925973	0.929833113894381	1.21836646624986	0.909511071853024	0.892400522870377	0.978368888023996	1.00709281317756	0.848590286960881	0.990490697334984	1.19525267332035	1.16897240436731	1.49093039588777	1.41262048437248	1.34555121538707	1.42250088994447	1.15213668160557	1.54412714676937	0.905475887466558	1.24114615126604	1.045480719412	1.08753663405054	1.55119801694549	1.17609843430566	1.27798259077074	1.72750038076056	1.37752822341168	1.12005088241262	1.24324986401165	1.06348262421663	1.18900141885563	0.993305188309832	0.970476271700653	1.16469629547778	1.26738584931084	1.31082978920059	1.72256462410149	1.03162334592804	1.25834710482962	1.04714713704844	1.47214305497252	1.7478566024027	1.36700465779085
0.628546732921306	0.555471699949131	0.480162316981782	0.871973146898628	0.523378826045376	0.601016601602889	0.867307394866221	0.524793328735721	0.859109213422863	0.612117491576963	1.05571509991147	0.590550973003019	0.664578387727843	1.64566070104722	1.02110203026452	1.14721927384682	0.66234520415245	0.566167696456103	0.862827686789169	1.03920296986131	1.72285684091447	1.04698058407174	0.927411912754977	1.14556711312573	0.735740200651292	1.25546375870234	0.668570094928268	0.879323341159895	0.590960021840597	1.10236438239582	0.805326909460551	0.705720710812686	1.83283273013507	1.22713995162297	0.944938973818637	1.02880812836201	0.753325072395436	0.596970874586273	1.02969839826123	0.555921865084053	0.982806792067	1.29977283859623	1.26968154103975	2.02718815545526	0.763945470320236	0.974668827044928	0.637045777767388	1.46268625225145	1.82802226914836	1.35705746375885
0.601949772954532	0.587184480984164	0.446204297087184	0.96663353793935	0.512756949414804	0.641081365580331	0.717035719031585	0.542735155308023	0.975315094526502	0.704302865590889	1.07170883859218	0.717563182097387	0.718521537876646	1.68425464912717	1.10853730704036	1.18469588841746	0.81742696396648	0.510131902194412	0.768801692204826	1.07314965250401	1.5932374856703	0.750039621018685	0.873989505190717	1.22571184940633	0.722641129388337	1.3221052654477	0.610549651492315	0.809198933769115	0.537222575826657	0.473121773891853	1.36809787982533	0.932393509200279	0.624811491775248	1.73278400658507	1.17969148417337	1.13237253636274	1.14654167698001	0.802937343613339	1.1625522803826	0.589496461817739	1.00168555801741	1.28399343474912	1.22142804893273	1.85730557149782	0.809941843191646	0.961522132170346	0.458448656748282	1.22335263307432	1.7262506811036	1.36678388010581
0.661027758599728	0.659080614638457	0.441275001805297	0.920179062775833	0.5233274448451	0.559415411446529	0.735040833229401	0.591533574872032	0.881702818926304	0.74854689816272	0.952435968136687	0.774277448952243	0.724549300213322	1.29167935787367	1.01018749692938	1.1174706894535	0.849530612213603	0.586329563079774	0.676913445927085	0.947419984700624	1.50911373692838	1.00698724902153	1.00408780684305	1.15750744973779	0.821245558123912	1.11918144358397	0.912893921953308	0.60589937733141	0.752701954856135	1.20382254686707	0.927145559620169	0.631418643973669	1.72164048339179	1.27927543244775	1.05607612777643	1.03048782050443	0.729637495523356	0.614856028136976	0.916021363378888	0.701517081863615	1.0725825861631	1.24434226122156	1.29863647312047	1.78273437147467	0.884931475897102	1.02922850620456	0.613211011256829	1.36047111100296	1.82095803893428	1.27807425762555
0.58955184053049	0.49990918227848	0.484142876689846	0.799453685386942	0.456566406102912	0.567502013294677	0.83544540261716	0.587529535808701	0.893760497768985	0.569028577181805	1.02900632124872	0.513724181534602	0.658725748535665	1.54225459683633	1.0005198759315	1.14241564105266	0.679772994446477	0.474272852689943	0.808472648213614	1.01404779474402	1.38569835395286	0.846546174828606	0.865960457786027	1.1305498464191	0.745546204394272	1.50140924318832	0.748268378529701	0.779768019132114	0.532409762244995	1.51567637279762	0.852618080555106	0.789580640178984	1.73853039929692	0.94683504483675	1.03666685698434	1.12046406875705	0.853863540736305	0.473652388505385	1.13595616687553	0.409956981557768	0.767187840150564	1.08856812447203	0.986411228388178	1.65929041716049	0.532562398930177	0.769990733083794	0.524581746497671	1.26726995375094	1.4082646764091	1.14310959940707
0.849986050342315	0.82385191964309	0.632111337036999	1.12169422250298	0.742883445094827	0.82102790432788	0.766263286980761	0.791529178617385	1.08716280100838	0.953288407922739	1.1348292359301	0.916187531103666	0.888303062833829	1.69220014070726	1.27362827018561	1.29266587423389	1.02064353420222	0.711675101600241	0.777142399704618	1.08381249471738	1.56064101090524	0.840187422435802	1.03201232688898	1.05853390880996	0.863348947394002	1.03840711179722	0.586092765644812	0.948764402845251	0.593656711291036	0.737243754661646	1.03000528295334	0.977516190302993	1.79623772346932	1.27205853468021	1.18760471623565	1.08452950638004	0.721587609994057	0.584050521170824	1.08752155213963	0.796827779513472	1.14512882759578	1.39889239082137	1.30297705632074	1.85635545961947	1.0134378490874	1.03565748368238	0.615277139509362	1.31574430384459	1.79026773669547	1.41647990439965
0.661195589525752	0.636465199517202	0.558169995025687	0.892252510958395	0.575447377001586	0.680619068008635	0.910890032423262	0.647513521436618	0.877734590394796	0.711186397790185	1.02243247948055	0.669886809834696	0.732691161955839	1.47240337815884	0.996394390522077	1.10261891709178	0.754716010790315	0.688883543073216	0.852940928449183	0.98845621872132	1.39522688543761	0.964459226815808	0.889026648363629	1.0985496851507	1.39219119378183	0.735729221130305	0.675724933367043	0.597341953119996	0.671869902679686	1.31550637550511	0.909633353501166	0.833263533586506	1.68036444448839	1.11221038638363	1.0510455409572	1.10598990858241	0.856309434045186	0.651958715346103	1.06359865775771	0.624028091132635	0.952781914367702	1.20822599478642	1.16303266721295	1.7466373298703	0.781851918166604	0.94212322683714	0.68493073386385	1.30603340052383	1.5919004512718	1.25431637519256
0.794931719472439	0.735780503434661	0.637508452306569	0.986287172129604	0.665492954297288	0.752794417429754	0.891939927487529	0.6805945467262	0.944275103635188	0.773112958834274	0.98658631180538	0.787656724754933	0.705900295486837	1.34818535377229	1.03941537665817	1.11606652793462	0.804333923138528	0.730571363208194	0.856271146641946	0.938084703074817	1.48265682841322	0.954984538877557	0.998923254763648	1.15891207765324	0.849429097158821	1.0379586046002	0.648408233148323	0.992197514544058	0.606704698313612	0.763300414207635	1.10392662378929	0.918741081065048	0.690846377526372	1.68435587935107	1.3691239568286	1.04563190423634	1.02498480824387	0.718580588557752	0.95033351872134	0.75148636387988	1.12509209155751	1.21410507984965	1.36781578585393	1.8461153507867	0.906514517417959	1.12564445781261	0.783952676891274	1.48636128726367	1.83371235637893	1.38574302993663
0.725144568088026	0.62820198749806	0.63708718302346	0.857655701938283	0.638551178159933	0.680625767113391	1.03236481970129	0.684501652376265	0.687575266204013	0.666830327349524	0.836405339664224	0.687407472396477	0.717100091883415	1.48156290308233	0.899317749162573	0.958411624341305	0.680179794976811	0.750270757282189	0.879245210736405	0.978710941115837	1.64863232678144	1.31440363151688	1.05661645076786	1.27954919376571	0.896643899997286	1.20279968776546	0.818740957427155	0.944470444337096	0.64450214073596	0.75738863360805	1.24730536161677	0.929979967150011	1.10996589677762	1.24631645165928	1.00178591518992	0.55531092227235	0.912957063672975	0.829182796408349	0.603448258549831	0.680570283138785	0.980582752217078	1.29270881401827	1.3228967636255	1.88901469227869	0.793963949713556	0.959552633901103	0.805444348349808	1.38960542050519	1.75036823269809	1.30705168399636
0.789440758821811	0.682324031122843	0.634326372638124	0.980681744615836	0.637732837206369	0.760503373722816	0.90275818614446	0.685867408487674	0.957783191794805	0.845565169732422	1.10512631546984	0.575386088155376	0.862714228155958	1.5061875671295	1.13990407673648	1.16086837098014	0.719730787862831	0.683381058612737	0.921972345916493	1.05494912441584	1.28155166179593	0.998259189466128	0.847481555457041	1.15992408859285	0.641657502096666	1.36102656140497	0.776602205333136	0.67792315025329	0.667281945982719	1.25698008630825	0.909846402176548	0.869536318534585	1.72554176345392	0.883095294119579	0.963568094674176	1.19272779889296	0.94980633527552	0.69324389452538	1.14394615165636	0.733338492263358	0.927808000953219	1.24084781335394	1.02822426359861	1.58471571137792	0.771536881490991	0.942720817032527	0.684855512761186	1.11288470727635	1.45895478805724	1.23545302201853
0.716979863609049	0.797428523334497	0.686851090196103	0.856722162031812	0.699974188742302	0.778469605628396	0.990862503069247	0.777665529204813	0.811551629477831	0.76108530488635	0.855342796106394	0.765796023942853	0.660652711820027	1.12207993815101	0.874451657402188	0.856568817767545	0.759113279859731	0.82992186425608	0.858578302532552	0.830844650381342	1.48961605670878	1.34890754816234	1.21028464717331	1.20276601727982	0.940147667643489	1.09890821246416	0.725385494067667	1.06485516522858	0.738970090312637	0.904878957724689	1.24526314875574	0.541133858864312	0.927795318910044	0.817959285146924	1.29430453838251	1.02573265392793	0.649154560221584	0.846833314278083	0.927103464747414	0.775956716390248	1.10078941332061	1.19479446985109	1.26151696063314	1.75386427119148	0.898188941429785	1.10043574316488	0.844275850043975	1.40519305476735	1.70700485900774	1.29080869723817
0.825695102730586	0.672270820527747	0.658690481256366	0.958004484010811	0.637732858046803	0.674019399529179	0.782591214389113	0.679071115011373	0.970748343363994	0.788921604276052	1.13876550038293	0.748469106564747	0.87069160174488	1.47446754685469	1.11032954776029	1.21859873370673	0.794377298653335	0.72288079914355	0.909977788025527	1.11948657188603	1.37353991605974	0.901732761480782	1.19189780953716	0.762301831143323	1.24463730504215	0.771309799237047	0.765260164531971	0.64562952892121	0.669145972722669	1.18683467505354	0.919127859248176	0.854069240492138	1.67379347425197	1.06712740525539	1.07056792501115	1.18940943149632	0.863471291013043	0.676107605008743	1.17403600449348	0.690402723018621	0.861182415614989	1.14087481832736	1.11830427385337	1.56362802355225	0.746014021256967	0.879827868663576	0.705560660776665	1.22580559539244	1.47362619482922	1.14712715299562
0.686993166177676	0.739363685004207	0.69609648785606	0.847928552050012	0.702047878311806	0.768889666047194	1.02406326290928	0.787271671831272	0.783545382484917	0.706578997836214	0.79708338184041	0.788649512343249	0.677601916665327	1.34000430867115	0.935073694794389	0.909669554442475	0.793262597454233	0.799858730611693	0.861988695154338	0.928572755530718	1.51364316242738	1.27603201531989	1.16988767890323	1.16921707860478	0.93277336704738	1.12226242842353	0.778597146979128	1.05933417297922	0.704462518600386	0.851595838154386	1.22110249294267	0.475124654332313	0.882800067078421	1.16871200685997	1.26672647525465	1.04450209575138	0.871457068193642	0.872393133162869	0.619376598984771	0.74905344499629	1.04055956102071	1.2342350072435	1.27402465713903	1.75946754085136	0.892853979904895	1.02950099570007	0.842001022465388	1.34831283371771	1.62949547895737	1.31457895310956
0.763917194409667	0.627525286443966	0.622162511443348	0.817546405649173	0.648005153364884	0.705774038606466	0.942595587366075	0.639806027070127	0.841279221484418	0.765996870381742	1.01112402063753	0.558926957511932	0.747962328717915	1.1779461612479	0.905090306513711	1.00531883289469	0.660514966668204	0.682633411928972	0.904474007006142	0.933246032076671	1.33101999589875	1.2228168373691	1.02746474934192	1.08893367218668	0.864940875256867	1.27638774539904	0.778583301018927	0.835052857590321	0.631345632257342	0.76880238965278	1.14290003866141	0.836346390034998	0.943263030039925	1.57021034999714	0.999629520954318	1.01917609815228	0.867455706512323	0.840720494569748	0.954950315106122	0.689102389262349	0.910183727505252	1.1101114728501	1.06182034176807	1.61623481594963	0.735563130777093	0.934435329877691	0.75296033117351	1.20811191066124	1.47558253610943	1.18449740601732
0.82838321151492	0.794664154830062	0.675675599764742	1.00598122610504	0.717074390497709	0.768960143123202	0.797171617072848	0.802635834507587	1.10569151172448	0.85592520105529	1.14456900123352	0.886328589520342	0.901477344910651	1.44556006360394	1.14822429321638	1.26938855412742	0.959495993686053	0.738823439407619	0.904195993797054	1.12470636659109	1.30360548237673	0.842080295699216	1.12417190703542	0.772274531711191	1.32368864023567	0.722365146730554	0.841778492165429	0.680651803539399	0.610870447343444	1.27052510414999	1.06773374573564	0.649321866851117	1.68755881956734	1.16737739571303	1.1898284885529	1.2115028448797	0.770881770962542	0.541838007516976	1.22194520923371	0.742938450969267	1.00904902490247	1.21068255349107	1.15670465023815	1.56265973992568	0.896578487770281	1.02508650828675	0.709844328548937	1.25038839132982	1.49903559288416	1.24654864279019
0.82551395048166	0.738711045422722	0.739716346158773	0.869073699590427	0.692406133660523	0.822675544637682	0.892266091024066	0.842263887982496	1.00136920739548	0.819734363474668	1.04041614871532	0.795482189091898	0.830203260763544	1.38755227991454	1.02337378719685	1.19347611092268	0.884761324288125	0.708567157289291	0.869389118173948	0.866665323751683	1.18196839233216	1.07156592487234	1.06096448130388	0.838481936945819	1.27528210255805	0.791485155288657	0.932331253405777	0.709893297724592	0.777632397561497	1.14802868414097	0.990780322745126	0.77978485156185	1.50361809662492	1.09574021589246	1.0099748220322	1.05814256468691	0.891719145622936	0.844033746740248	1.03857260795961	0.646391296765811	0.871712608375563	1.05181151468235	1.07224758499934	1.40284100084648	0.779478106763496	0.89981287140691	0.758444403613298	1.20139075918372	1.37249016162008	1.13193045510274
0.83085920444155	0.710732094753861	0.726925506903463	0.827519744190285	0.636210128265352	0.823241599846451	0.956280373252872	0.745448155674769	0.950325829466719	0.783282566767729	1.07579879663764	0.656055480384036	0.868036687840889	1.32245213644949	0.981889660086809	1.12507126369639	0.710332202525338	0.676608002382046	0.985372243874166	1.10460517604264	0.900397323956571	1.0951663589089	0.934890496313816	1.07842575155623	0.835494512925001	1.47698211594649	0.860925729003409	0.698603720048903	0.748426716969071	0.640975755196857	1.28946302839139	0.949798242054706	0.922273571930517	1.59112564808939	0.91249573119855	1.12827386956925	1.03681917494539	0.799507458092091	1.09995479490348	0.622077357123433	0.678578429766017	0.925007502688759	0.703768927974153	1.13821759843827	0.656291174035737	0.589912087524555	0.650920284383876	0.945063649676848	1.02742370837011	0.992806709033053
0.957745348534063	0.862204712872728	0.807409905734801	1.06603571045809	0.863259057422566	0.965991168820785	0.90382481412879	0.784959770619954	1.01243952482057	1.00300791515543	1.12750330545443	0.867596694554678	0.986571908584576	1.41377895619925	1.16988459636808	1.18242377452385	0.911948687045648	0.900086276692244	0.985389960400573	1.09808608789387	1.50667094057492	1.13158421572482	0.987119004417327	1.07268004815129	0.938176235861369	0.859601353912393	0.769128520008965	0.94403160910662	0.638285788103423	0.974111284965086	0.902424002285131	0.708968492917192	1.64141320239492	1.22417557387406	0.990455187291896	1.03256789007316	0.793661426713935	0.880250053269635	1.00469517035385	0.934362056442546	1.07301748230661	1.30393603414681	1.28471756764977	1.66736616912654	1.00262392234696	1.02749552953508	0.847396570725146	1.21480208865624	1.6399702640455	1.34136615209554
0.935221073614971	0.898874203539612	0.756455557202633	1.10082515571321	0.846281106514522	0.909973533959075	0.856065390521659	0.785343114627998	0.90704782994642	1.00838052547925	0.973248969016657	0.94938217178284	0.891159906948282	1.39069171777617	1.16184423524605	1.04307611070762	1.00261633672784	0.884103196130742	0.872665041147974	0.968087389949606	1.52121204507986	1.16499217947455	1.02295290152404	1.17749010494604	0.981123980989303	0.706594871930398	1.01008582704538	0.71833614621657	0.953530780947162	0.849435933182138	0.859933154458265	0.706299135607139	1.45743519304881	1.38561823392981	1.09305684240275	0.937765949329832	0.737409345461445	0.840598213968191	0.876129160458321	1.00359810623991	1.25865608593773	1.31968717845522	1.39647601159215	1.59899503611927	1.09279647764538	1.20454109392104	0.838137679416324	1.29902893262588	1.7384861431265	1.40699379676213
0.910120396411318	0.810707893968358	0.768925073626257	0.889405401195478	0.675516121956063	0.854857340699686	0.951957713254434	0.876243907844028	1.03935730413354	0.860694386643439	1.08306746935263	0.808667878862542	0.904493614295368	1.18376953845828	0.972562318122065	1.17734560711898	0.893766518622871	0.725579689304644	0.952145362137484	1.06545222923097	1.01145211706007	0.995213115836516	0.962096967452419	0.866825794591664	1.3410708939462	0.839950966464518	0.838474339275068	0.869029887556811	0.775829544962364	1.31254418200083	1.03909960408015	0.9358064138898	1.47942070509728	0.744671152120809	1.00486260019845	1.11502735054515	0.928605447757684	0.893027690216395	1.04699122694781	0.664754019084532	0.711978546718285	0.639716149599905	0.732624520387293	0.756717747082056	0.716588465310232	0.741450783987945	0.703427780948676	0.961949988697656	0.892398222534629	0.7778761790764
0.778286234969232	0.83614061929047	0.78380498171337	0.922363577053834	0.792574904243444	0.855397277332048	1.047263981838	0.868479339620704	0.864361592968532	0.838687330922473	0.905304721670553	0.840466287621713	0.752358303751514	1.25838963850757	0.937978687453477	0.881677626180721	0.851415086303194	0.852233379395173	0.919521699630789	0.865042879742369	1.35730948221529	1.20128280060283	1.112663564887	1.12289130076679	0.957806244513917	1.17879537771412	0.87914724329976	1.03577714406227	0.848194678742362	0.893032147093665	1.31189969788739	0.641845046804147	0.988175326118283	1.2073189056057	1.08759481611304	0.789871989889698	0.967857974000768	0.891078634696305	0.527457624986677	0.802821701578484	1.04162013796811	1.11011111794988	1.16880049522211	1.47765217497055	0.908352091702266	1.04487090890898	0.863163521466476	1.28497341873407	1.4425757236108	1.18624176050841
0.563226763030025	0.474535235534124	0.51206609336994	0.726953928950638	0.40343929135965	0.564728468920019	1.01514880940273	0.724775541925749	0.966182454187812	0.519234837854054	1.09182294215038	0.525733069174849	0.62358598635214	1.63602362090669	0.981714655827802	1.20193809912485	0.655865792335122	0.514989087292659	0.871315694085211	1.02610515688858	1.41141857552237	1.22390255821244	1.06211650759998	1.11712903647203	0.823163276891668	1.87852366949847	0.829020117244058	1.01871569271272	0.595379852331117	0.487338539167092	1.72824603886578	0.91075425087684	1.01447728125675	1.85791897487901	1.09236954935304	1.10458900372712	1.17157387773223	0.999324526982122	0.701552972787657	1.15797998067917	0.636111731264149	0.910382142616899	0.993958313634657	1.81453877194741	0.388516547771926	0.749525581898396	0.627402789624379	1.55843639413889	1.48318768743021	1.07371580756603
0.772075137644229	0.597651084234052	0.721055123636176	0.849842730587668	0.576697636888888	0.739178447357274	1.16550190966733	0.796442453109899	0.986427329219079	0.692993608296079	1.26231891447881	0.598449204368261	0.827060407060528	1.62696369372026	1.05664349467142	1.27870378690364	0.676809233699415	0.701164570424167	1.06346809014499	1.19164726470718	1.42336643937992	1.38176558691183	1.07366477422807	1.26027062282295	0.964846897044405	1.91358684306149	0.978337077509981	1.00266823762959	0.765411159556498	0.592263572465113	1.73492414139395	0.993987813806972	1.20705492021286	1.96659050734912	1.07813664272782	1.10303416356131	1.30643968500586	1.12774849730809	0.901747929724894	1.25395892197575	0.363464142850007	0.657557351893421	0.862327427227169	1.03520622305893	1.8484089798639	0.808562090315816	0.861638065295563	1.52216117814161	1.49578231069497	1.04360930981286
0.905279951121347	0.763433713701245	0.84270635471821	0.990115613480121	0.690795387912005	0.886195347590289	1.17863511414791	0.915408397641336	1.15282280087649	0.862826427771525	1.32174855581164	0.7528428552843	0.964685008142511	1.66219230870463	1.19629573227187	1.37335916987275	0.839645486717048	0.808480868102604	1.16370792140968	1.34304805680796	1.27975162785693	1.40724657231841	1.12157609027005	1.27539612551819	1.06399424219194	1.99447154370745	1.07305377430405	1.09111507008944	0.891071294651244	0.772072540878511	1.68020046281404	1.110903668634	1.23423009807186	2.04070843712328	1.00876305401997	1.23512227013948	1.37780496018337	1.26659403970949	1.00919387173644	1.39069446047287	0.538514412272301	0.94254330411717	0.910364036413222	1.69431711280036	0.595039111139442	0.714885487863371	0.89632590920186	1.50249026986558	1.28449723239919	0.989005256496564
0.592051973471269	0.564800658335351	0.401480017427729	0.747512463846529	0.460161362564596	0.645859956526807	0.702072482649557	0.559364314196367	0.930579246408576	0.7104312095733	1.04323792323606	0.571295642237588	0.658466798177527	1.46646571702804	0.982442865855317	1.05417002298463	0.754774543232161	0.427380305344646	0.790942119136015	0.998397440098873	1.24072041917762	0.971441560823855	0.901703131327233	1.08890789687272	0.750564565999412	1.30326208299046	0.60199976265452	0.79032737905048	0.566774857398816	0.51804227434046	1.30207690198361	0.895412844587895	0.65074103691054	1.65943521129291	0.949538445516282	1.00264827893258	1.09402954182464	0.866033807516339	0.453241353152705	1.04666446034503	0.521201913849517	0.879552122307176	1.06968757267698	0.988870979423286	1.37118048489264	0.765124981334066	0.709217101147353	0.807291105118349	1.54510600844274	1.12342018877964
0.907119703531851	0.711272731101889	0.746263002840328	0.923319845746883	0.684435957830188	0.893467091849016	1.03345576021211	0.822516860396464	1.06838597265695	0.866578068851301	1.25039563093252	0.771818387220426	0.966844239400996	1.68401623108689	1.18413083013009	1.33791386002584	0.889252652501364	0.693653168987149	1.08419718600989	1.25588761636867	1.24973621831678	1.34058913277075	1.07450526470875	1.23452875891533	0.986576413510041	1.78986233767917	0.965561177030625	1.03961558763855	0.828664291683865	0.726639728812668	1.5087298667374	1.01938490279838	1.04673121936494	1.91960324186699	0.822344244160461	1.18906988578478	1.27827653099477	1.18830479608381	0.908405431072114	1.30367522817753	0.595014611492183	0.670368695296776	1.08831933610246	0.892155890243045	1.48533773257954	0.686123816120606	0.677736402510359	1.16813943889634	1.34775707620385	1.11748745124166
0.805380719842468	0.715880850379928	0.667441836057563	0.988120582842356	0.612552632927557	0.797305543650359	0.96328649398417	0.831707630607535	1.0981584906992	0.788969276452342	1.20804326510491	0.749977037221541	0.844751910875102	1.61049136240465	1.10708681277716	1.26722442291388	0.829399502976982	0.587665237734286	0.953975307712814	1.1459741510091	1.09058709605233	1.15447547222631	1.09354315240487	1.13749715997694	0.934961145833443	1.68891029972343	0.860346031214655	0.960944499714125	0.754056622395811	0.623724222519638	1.61711846466841	1.07504823824364	0.940252105246319	1.81398780754647	0.930221466844656	1.14213163231128	1.26217083563304	1.08740791111829	0.726791654621691	1.23189308182867	0.550804273809033	0.796948660182204	0.995028215807621	0.893536743933225	1.43996549682469	0.703637265498778	0.755648476714204	0.597579360224625	1.17122240319321	1.31785963378934
0.733665059839656	0.672496061015852	0.58378629934048	0.958510332713167	0.542790170775638	0.770601969590339	0.808918612628067	0.761151498215039	1.0665587647366	0.800360038334607	1.15116184896452	0.745417034023073	0.793940234327477	1.61196187054469	1.13724948311234	1.26858173494334	0.884534850555705	0.48225951466035	0.875196581507603	1.15833906385025	1.15041533911717	1.0505911630199	1.06324093650097	1.19779326864648	0.901619296048869	1.60029650234437	0.775450459203168	0.941404506744344	0.741531749895412	0.630976622724216	1.56258260804019	1.04454446336971	0.800401173165243	1.79158713626327	0.949506442259054	1.1678568686672	1.2098720328607	1.03476539516286	0.614213847993028	1.2478817004493	0.583573578664333	0.749577192773025	1.09334049058888	0.897461606593289	1.33269913147404	0.825882363830461	0.685294835332933	0.47829720059362	1.02427565199039	1.2942448704451
0.796747111945068	0.692701177942166	0.737783596077845	0.715615802813653	0.667990760144406	0.769686550787393	1.09740869659768	0.861642119283269	1.0089042358539	0.678085929442208	1.1628142531233	0.728049830688146	0.822730325318747	1.36013072371262	0.959594968372941	1.25699938067175	0.793946856973871	0.7815692530155	1.05653399021099	1.14872793521023	1.34102163022305	1.31647815741423	1.11497997661252	1.15317699008086	0.980363041334434	1.70041260057548	0.94542354923381	1.08728851463603	0.810927430939009	0.710833032472114	1.58803145810586	0.974585115985682	1.14208148873612	1.77856792622992	1.09476148422784	1.0368651947411	1.14544755343114	1.08361142037452	0.91268406634103	1.14324620633662	0.512398204963883	0.735740992145283	0.983229376273377	1.05434212466115	1.63328471855252	0.493274162044993	0.846534295812474	0.852598238063873	1.372113941948	1.46501021928048
1.04774064565111	0.929384012167414	0.953101327445695	0.973158525220289	0.884580994353276	1.05758240534051	1.28562620932329	1.07219775269532	1.28953427901226	1.01823856975874	1.40309208925977	0.814585142518933	1.10138147649916	1.61756988269735	1.26279496179273	1.37938329874924	0.928302213493832	0.927422807485149	1.27323870557858	1.3000970872696	1.15201210458783	1.50722449850788	1.29758611975029	1.32689878772335	1.17047217865531	1.88598292197531	1.16511608401182	1.15393768590286	1.01189044055245	0.922949336809022	1.68926035674153	1.20764050479723	1.31737961427865	1.92136132916586	1.08723854806203	1.23661122231805	1.41569011524921	1.30047539500948	1.16325260365394	1.32967520860677	0.673568321413921	0.685640691028787	0.826191246856421	0.918355503186852	1.4830911632721	0.701391413246576	0.836281353919006	0.915130769848213	1.40955363739598	1.17096249393973
0.997415327842007	0.928326640897145	0.895826039593689	1.04470465823181	0.799998154641263	0.961789342463319	1.26767367576665	1.05752416970541	1.239920529458	0.960516489918804	1.34909581282327	0.905810202455068	0.984709366931915	1.53221451765467	1.14319571823493	1.3550690875848	0.989744057819621	0.884197745200304	1.19408960711935	1.29466836254211	0.974065681344903	1.43031061371781	1.25867535352249	1.30362245157859	1.14297332038569	1.77147042622253	1.05456351233523	1.23615549960489	0.998283530523362	0.928013201028047	1.72962810740568	1.24060922370414	1.27722743271989	1.84238415291966	1.16486747038454	1.27611443562844	1.38439749600084	1.15783797381332	1.0958425016553	1.27868281723533	0.652874642494161	0.7984421535762	1.05831700795951	1.37638249476081	0.661037685001413	0.983153309875451	0.923428904979037	1.52145515383087	1.31606295725121	0.885941205479682
0.994502381482103	0.922156148189063	0.902314452545213	1.00833739178243	0.804434147651456	1.03091182221801	1.17071990881912	1.00768536640507	1.26860037893596	1.00053396043747	1.38374434856603	0.83385558805323	1.03774208957801	1.55878119172027	1.24843556200746	1.36598264636984	0.968762827434984	0.873820299184459	1.21177955335075	1.31598239505683	1.09726244011438	1.34415915486663	1.21356726715674	1.30718520191534	1.08220108898479	1.84384548608177	1.08255163730195	1.00755919104063	0.959200486175601	0.827150780090952	1.6762247362812	1.24878704658879	1.17016966086361	1.90801708682676	0.871745042131974	1.20061069293792	1.40562318980353	1.28306086877094	1.02537178194775	1.32797792165044	0.701136177720863	0.758552026718278	1.04098365640466	1.39807001636167	0.780564918954047	0.792745495405572	0.839680913521117	1.27711113031821	1.16374622781923	1.0805833346614
0.820080049602214	0.726074126650317	0.597318035427785	0.869973181935564	0.634859849535734	0.820452807774954	0.720328128830529	0.69671486208133	1.06280534631689	0.881798929785669	1.15586445522191	0.744590044529012	0.84941828306807	1.37883781644258	1.02548839925006	1.11931312319025	0.872906243811174	0.556883719428835	0.883960937547711	1.0798144322769	1.09593000715832	0.982406184485688	0.931920555212398	1.0731283545073	0.871856190876264	1.21768937153371	0.687317429631685	0.825284781420479	0.704967187226001	0.66800942653629	1.20614386572287	0.99801535526806	0.652124831184093	1.62726331911703	0.91294925697009	1.0143410339778	1.15533401557643	0.908546297108144	0.571122242455412	1.09265956701992	0.704795674953914	0.956492860984681	1.08119450776858	0.972654745733581	1.2355830588439	0.875265353414138	0.739885241716461	0.299559573694032	0.737945148352976	1.48327868899835
0.994700969879269	0.866788821127954	0.887276739112704	0.997425213555054	0.775467822612451	0.937454769827114	1.18560617804602	0.986462100844806	1.12924654839771	0.935037495586052	1.32425029312878	0.891773191345484	1.02138234709833	1.52869053827757	1.16748964685183	1.33521035012844	0.993282705833306	0.884124903121572	1.17494739339355	1.28395966141462	1.09559556145525	1.3622228835084	1.17064754247243	1.29769466616912	1.09757415995613	1.74700422740796	1.00190799277775	1.13846500573795	0.964103259313592	0.901416029915369	1.64582120782759	1.16028832104088	1.196281018127	1.82106652073691	1.15647122060079	1.25949372616277	1.36391869930073	1.2223992641391	1.07900647122087	1.27782203363815	0.712252991116791	0.774960574655025	0.819490202037097	1.01617614134211	1.38191160369541	0.739998480703967	0.933783980953257	0.897072622170458	1.32742595330415	1.1857369521008
0.870610845091671	0.782484785067686	0.802064196163571	0.874789711060426	0.679321711359042	0.807099595907034	1.12842416755642	0.919406225438232	1.08486569538715	0.780451162740309	1.17667889752966	0.813964601752414	0.881520672984235	1.25926672100094	1.04827760548435	1.22496057396989	0.847790826305646	0.829373457012613	1.03776981101174	1.10555497638538	1.1986216317945	1.25513555224566	1.04950283380196	1.1595377483175	1.01958827247727	1.61452584396777	0.956816723480526	1.05827961280463	0.878869543845745	0.789993014881546	1.53290425786218	1.04696902997414	1.1800068353756	1.65448829044797	1.16857455089217	1.08345243186921	1.21190845277905	1.01742935891286	0.993886506067	1.10876337616333	0.61498284176209	0.768092027971592	0.825519227129778	1.06787427608738	1.57531868532152	0.516730564973261	0.980035530309084	0.956728852428491	1.48317666744036	1.45346440130766
1.03531748586334	0.929455523860685	0.975663721778978	1.01484944350242	0.860638990420544	1.02825669453537	1.25535584287941	1.01920857584718	1.23638395734517	0.988367840997058	1.36420815365682	0.923361894912397	1.07408341126921	1.50039521723724	1.22184817827571	1.37499573026705	0.996172584493271	0.991155905517674	1.22767016275452	1.32066781880944	1.18401370358058	1.41474831947292	1.15341278216627	1.31810448728121	1.13312860332239	1.80321233869316	1.14823159372805	1.1403962472473	0.991025093723418	0.855017079707421	1.68052212461084	1.23884889757641	1.31081213500764	1.85532204955248	1.09392215212949	1.19280928624388	1.377613636299	1.27714050128294	1.12760528039413	1.32950122538621	0.733835008211383	0.739404702275128	0.796595785738673	0.90031799492203	1.55081410092041	0.666471649878072	0.978011604366312	1.09735238810572	1.54924981192751	0.913965305000611
0.988987557222483	0.910821196462595	0.950723046272183	1.00088503050557	0.819177710911446	0.988471109087303	1.22899342116732	1.07656399010542	1.22242329450718	0.952954725352852	1.30455308785697	0.948208689729588	1.01105032541351	1.40937671691799	1.14840013183068	1.32821415444953	0.981224973533586	0.955953806708246	1.16532353296678	1.25876566480664	1.15754905303199	1.38831498005297	1.20028338954715	1.26556460537091	1.16872411262105	1.73196707516672	1.10980545284953	1.22385419573437	1.03140041185459	0.868593772202972	1.66903985260263	1.18744068399617	1.25531315709491	1.77094243401643	1.19203485365501	1.2120856928631	1.32335623746608	1.10941457619877	1.11027903673364	1.273715658137	0.679185002405785	0.799077964914682	0.704766179734208	1.05246115736579	1.52104687152685	0.561637016557487	1.00412968436546	1.05243557099565	1.56016054783872	1.35913396095157
1.12092217887315	0.987068130531712	1.04227363167145	1.04791589262185	0.963022143343488	1.11334648900515	1.21206173239509	1.14035586860146	1.28442774317159	1.05996908058539	1.36666722672717	0.962936334558575	1.15098101773398	1.58212654783043	1.24342327334547	1.4092362982375	1.09796800631962	1.00620331751952	1.21747938508743	1.26457473021315	1.17887136752205	1.40074819646256	1.28218196167453	1.20250616073345	1.1600100804552	1.67124729376908	1.15563271411468	1.15474486201535	1.04650449940475	0.950449758466324	1.55925125914233	1.20362847082103	1.23759528691474	1.72210988111803	1.08034636586428	1.21512929967889	1.3332712218538	1.29548597934937	1.17697789668024	1.27928618400825	0.747314213329554	0.808423616942811	0.980743184351172	0.921209006366914	1.40798030709553	0.748111353284834	0.907018900081557	1.01878550911496	1.39625418178887	1.09557077984427
1.07459530673753	0.992052031179226	1.0109897075749	1.11277737166151	0.908634609319238	1.06188205539237	1.20514693298826	1.10903766608245	1.27037610797513	1.05056017169472	1.34626888114599	0.975517295502089	1.12428530620299	1.57785397571443	1.25312672801185	1.39428496653642	1.0683192473517	0.980572694115768	1.20732389509762	1.3229221342253	1.01463517526588	1.32239839064766	1.21398510063474	1.27020389596936	1.12448615749595	1.74254672617982	1.15234658150598	1.08529226864585	1.04837877781244	0.896464542819671	1.62436158594871	1.25433635116091	1.22054052895054	1.78773295733122	0.966120139140594	1.2665922519037	1.3647917686829	1.3057890255871	1.10011855586662	1.36412658465478	0.794241310712637	0.812504186969167	0.982713574904184	0.883446878846692	1.23548948430068	0.856195029237247	0.909131720450243	0.995990246737263	1.37360171513396	0.957193586891008
0.881755608902141	0.776369078690347	0.749540210004878	0.856786507379149	0.717089574107807	0.917085685533219	0.894551685238978	0.734459791962479	0.931846018696575	0.876105765520424	1.11227448677616	0.772913890397135	0.918294945614298	1.31433926199355	1.05883391589337	1.07010126750948	0.864952744700145	0.720049067073546	1.02158808515675	1.11153970983512	1.0816834112951	1.09091712197063	0.998720768209629	1.09962586201905	0.912407715940036	1.28774087426865	0.851469236363037	0.818750367600658	0.829629862846092	0.797837466348258	1.19000483164315	0.984855564546536	0.887160457721355	1.57490596833392	0.878899199724473	1.02559747802739	1.11686417562826	1.04679742607352	0.771052138468581	1.11058644322855	0.825357116326752	0.939940928486715	1.12358492435584	0.958842558766171	1.22590337835782	0.86171054661646	0.779302976443565	0.514663571464595	1.35849261621536	1.05978602471973
1.06156871854513	0.983043800538083	0.937900065582065	1.03973369034287	0.85895047630659	1.03738682477697	1.0946455756894	1.06779504692181	1.22851476139834	1.06389338666175	1.28778007937502	0.978236985942035	1.08402404005626	1.3922373453173	1.17925603858784	1.31592951453436	1.08168604598359	0.838862009295457	1.15434230277746	1.26668980741397	0.770303521424081	1.23421703532302	1.15328386251426	1.16238339428894	1.10463218192148	1.43495096491447	1.01005858294392	1.05543862902533	1.04089649230693	0.945688225955542	1.47861282361008	1.21198338884508	1.13311008692483	1.6395059252453	0.958260516853786	1.24209417265595	1.31938408148194	1.17700249214686	1.05973123390658	1.25485239058727	0.869960149126353	0.959541755124005	0.920165988061465	0.950227997375835	0.947281650949308	0.89705103172511	0.791349211324253	1.10977907042441	1.10615452267208	0.998776776133722
0.952961178872709	0.839378124079846	0.900113722666674	1.08766913548763	0.793100469316232	0.934117187575837	1.51488286330655	0.884645335011444	1.10719408316429	0.775356099366935	1.43839311788524	0.823417617345325	0.935764077255748	1.5907281056132	1.17356922089964	1.32161907255313	0.771270908669459	0.926113974909614	1.34068827618973	1.36266544909253	2.0078388814039	1.76114211365148	1.47616973041331	1.68814374619027	1.21974486910159	2.10766599151797	1.22748273954608	1.34787113393869	0.929918647562529	0.945346670658083	2.02414757157856	1.12964115899338	1.57326761742177	2.17655210212347	1.54003694608824	1.30283461115919	1.5121753087727	1.27198732626785	1.17920782133747	1.3203985922042	0.78410676042016	1.20877016774582	1.52420457336293	1.56878284887387	2.41675267899675	0.860120031940342	1.29357376084589	1.12923970372157	1.80993402677267	2.19177126209048
0.93882593618659	0.740011824563511	0.864802402070171	0.981926015435943	0.777882304832167	0.899120044813585	1.41824878251505	0.841696540567176	0.963463628645387	0.790754173485121	1.29876639009011	0.784783881154739	0.940165276925377	1.50498947549377	1.01088432529509	1.3114791869665	0.711620502518302	0.877559381642575	1.26558694425126	1.26284008915515	1.80767049210486	1.61091959981811	1.33447241073652	1.50999140695171	1.10142831821593	2.01033222707529	1.1603858344111	1.22297892515461	0.894495776910081	0.907671366420805	1.81553810759769	1.02675970266683	1.45768134622244	2.07263890419546	1.37792538871706	1.10076677380416	1.45238723206302	1.20349351195849	1.128561488744	1.31703452779836	0.758253016455567	1.02167904439864	1.40944151083126	1.4060288900467	2.18639991890544	0.782475757415842	1.10039023592351	1.08940795142574	1.70060998023784	1.95651270815667
0.813672305454361	0.752995318699035	0.798127308123962	0.943871862213888	0.697066061192073	0.78375160799953	1.17077961763841	0.837223308853254	0.995525984747677	0.612873009138874	1.16635576325805	0.808167694720994	0.832284416382965	1.470070616327	1.05483161782688	1.22819540499482	0.79168175986391	0.794540506878661	1.14604443845061	1.21713596831065	1.77597454733376	1.43965653443421	1.24996642506461	1.46720476213201	1.05912355762811	1.8804768651048	1.02826252044681	1.20795634759024	0.813233387257529	0.825112075915023	1.81995962384938	1.02179306017845	1.32227447834701	1.8820786375498	1.41398606361057	1.26516051367317	1.2868802557696	1.12526317625779	1.00355038977811	1.10567279850065	0.698015035810436	1.09406052946899	1.36930149442987	1.43868099091773	2.07773811410302	0.85002254340813	1.16960573729752	0.995136351856845	1.71517886402611	1.88812040498078
0.84490967136491	0.783613228429031	0.833541303869187	0.906910187921717	0.745006688772032	0.854806527451253	1.26700813738161	0.805302395781798	0.939475375198869	0.659050153305695	1.14116726942895	0.824796802914861	0.815022127201982	1.35518321767757	0.880832729308349	1.01925067773707	0.718857261739486	0.867235922093597	1.17522787564329	1.22201515339456	1.7818948532177	1.48134760549236	1.30307304255943	1.47241823604539	1.06974435980549	1.7307973370601	1.05072558341198	1.22853256672654	0.855830433397888	0.876253608037886	1.70037460844439	0.925986121129772	1.29395142954697	1.80893580363931	1.34007427469385	1.16683516566366	1.20347434318034	1.14798939618731	1.01242326550984	1.09801448903459	0.737971668244215	1.0602963383607	1.36756602644311	1.36377757444056	2.06345743426144	0.843036279944423	1.13783613340173	0.978594236582828	1.47675189030799	1.82850936988758
0.867979093083387	0.819128307781996	0.835968450503876	1.05589526348131	0.795420811964119	0.847019003875448	1.32907135760585	0.81063925733694	1.05277194688701	0.757785786930832	1.28465090936076	0.774966446906833	0.877138523477752	1.56531948527169	1.14990086556379	1.2661144261442	0.829216093164621	0.839534666090994	1.16856526472062	1.19977461098878	1.73344181203297	1.49070487427868	1.31605656893888	1.44211616663376	1.06012616433969	1.84781721626535	1.0984516537782	1.15620046538156	0.812122139254406	0.777461144524188	1.7851561018968	1.10147565028867	1.34476435948279	1.90131614475017	1.36866424969241	1.1512054367019	1.33628461646853	1.13131619189965	1.01511634753303	1.2744797244996	0.767747554599201	1.11449203101617	1.34508136322755	1.33714592121524	2.06091984548039	0.878474445961683	1.1710842718776	1.02840203142248	1.65947216925389	1.75760145304136
0.808190828166038	0.787757430322349	0.77583105635463	0.897739764611271	0.712032597430311	0.788719502045137	1.16197303044969	0.896846976139916	1.0615799596426	0.674834535106926	1.15754060256048	0.834429020915267	0.827514904607076	1.30194080377393	1.03348824257261	1.22391250011668	0.821823294610099	0.826352087547533	1.10730648053762	1.22215303342648	1.60004738596821	1.38264868727559	1.28260537240912	1.41016427858783	1.04441058624897	1.77982540057585	0.987276435309975	1.22335003670036	0.816657229346822	0.832565173936538	1.75739626861749	1.05146569792073	1.28305058257521	1.77614573733871	1.37031068214095	1.22717172756686	1.24008421897829	1.0996560551086	0.988785850791234	1.10787137281464	0.665027767149519	1.01870492120795	1.24414053778829	1.30576668442513	1.90080349085575	0.799143079177	1.07515297972106	0.960706703075362	1.65651117135434	1.77112455361611
0.773386429850756	0.687114435554311	0.741417209504064	0.91455362004653	0.650530729194346	0.73006406261304	1.17313694714211	0.810111389426871	0.965102342861535	0.659432370122975	1.12494441212834	0.740829170670422	0.804143221888688	1.43595670189132	1.06579011325563	1.20975384830008	0.789716283455799	0.739540885235239	0.946497301437715	1.08875986152605	1.53374460278378	1.28773818854787	1.15358573709211	1.25383087121846	0.968896251130505	1.72236124373874	0.940336861213915	1.06747188561855	0.771334313412224	0.726916634723492	1.68691720596304	0.99837299799121	1.13011058633378	1.7470347383933	1.28024621614501	1.1372748185479	1.23403712875347	1.00140710772349	0.921975462594454	1.18585148984209	0.623383988322359	0.986243162956764	1.201341187785	1.25046913818054	1.88063351464433	0.751101733379967	1.03699216494916	0.940320789788825	1.59633356974355	1.56503444016078
0.743372605308942	0.696140311142914	0.745624673096306	0.821776901579563	0.676663953135817	0.79765415934952	1.17905011949092	0.722860913487626	0.828775082261722	0.673238886208145	1.07050225233636	0.666576723780801	0.731878130398346	1.24408486511381	0.862968432401473	0.918934219272265	0.623759935888109	0.752676252242295	1.06295053887092	1.02292692688046	1.53017505926077	1.34290913154243	1.10148523381873	1.302386158323	0.945166725420706	1.54120026825035	0.942531094314041	1.02287485371459	0.763762977145733	0.79995189469592	1.41502433676279	0.923368445379353	1.181876924829	1.62399036203159	1.12430863183582	0.995386406861546	1.1447955847618	1.01604691860015	0.944595908543135	0.981714798719343	0.694412177817617	0.986751427972162	1.16011205334051	1.19227946465814	1.7256658965899	0.714642133379925	1.0097198356749	0.832326770365777	1.23502849669238	1.63802184379198
0.704125038798053	0.790524703099431	0.79559096333996	0.870084518881051	0.700310667385733	0.85751596872821	1.15342192885716	0.819954457602781	0.877929345801234	0.716214606702578	0.999387992612635	0.810414682025656	0.690669819409699	1.22597517412438	0.721083668347708	0.834008966869986	0.73722612453672	0.773074850699516	1.05494079043703	1.02235395986493	1.43690842436878	1.34695009233161	1.20459409003481	1.23655265297651	0.962461144207595	1.49860470536642	0.876056134010673	1.11032017140694	0.788256944233148	0.893050885826474	1.55433716525037	0.979910347106181	1.12352093615978	1.38662932751664	1.23907681498229	1.13204459189063	1.09417661606184	1.01651109588311	0.931809927515152	0.924611804070739	0.76694655586501	1.0569474497696	1.14848881638879	1.20242020909119	1.67380144329278	0.877166081817973	1.08460091806513	0.846030237211829	1.41401285306807	1.57712147197749
0.908722374759998	0.884563619650207	0.919594798903418	0.993964006986892	0.850784575198668	0.965457896543914	1.30912315221459	0.828598593142427	0.97012600037372	0.792629087958874	1.1395900750365	0.84330351148306	0.85159129433448	1.2119847874644	0.93913688215808	0.949041450050767	0.707546476507272	0.935327175524766	1.21749288125766	1.17336222907995	1.6298863647768	1.48849174555285	1.20932213690938	1.41203843510796	1.09277063797022	1.56534248489297	1.07730290223676	1.14534430405019	0.955500764680935	0.976988108573986	1.51243049977575	1.01894158866385	1.29012024339302	1.63519512890743	1.2535145566739	1.13024653401399	1.19324243450306	1.11126011295464	1.10896964287091	1.08288457574498	0.891283785443806	1.11352666347885	1.32684557712691	1.29147120633359	1.86826997454697	0.919740531034535	1.11205713630192	1.00774546299178	1.38700632077268	1.70991786414316
1.18347567389976	1.14731962526293	1.13346245886787	1.22178495585124	1.09494762761389	1.20936722396239	1.47941593296297	1.09009150692384	1.24536900011197	1.04146988768355	1.42805817500251	1.13046404218466	1.1503448100154	1.42627994023617	1.27752152790157	1.37444237077364	1.05957929694923	1.16034388722026	1.42731166512228	1.39628570468072	1.80683632556218	1.72420963167641	1.57697876745583	1.60566510041239	1.35334392592792	1.81068282344165	1.33645013081683	1.44004481818692	1.13345022905274	1.20169220455822	1.82078342284681	1.27225632235117	1.55248367564142	1.84654697733421	1.56035663141097	1.28168659036313	1.4413872982551	1.34236002935281	1.32660439290048	1.27849922549192	1.11962764012697	1.34809586176499	1.5294038533973	1.52139199836193	2.10831266339043	1.18702418668526	1.39512131822565	1.28815704665048	1.72229564105054	1.91863756269527
1.30916808471643	1.24633974431496	1.26048703128098	1.23668219382044	1.15384141539817	1.28166746487683	1.47899678304564	1.22963574136712	1.3675115634526	1.12835684758343	1.46118663862115	1.23729222387224	1.27625159514139	1.34776999683555	1.25459506879207	1.45076238500003	1.1808882786865	1.25010241542833	1.46584643390581	1.46795270980288	1.60499106415694	1.7118234810152	1.58341093640977	1.52592570326753	1.43411356326012	1.81244591421587	1.33110527203934	1.49085011407573	1.25742289592222	1.30444327869658	1.82665617408827	1.35900662492338	1.63687717153864	1.78830015998046	1.52742091021967	1.3801686781024	1.48674021291388	1.3905588080801	1.46205934880399	1.24566873922818	1.19183026070097	1.37283201485021	1.46135637777489	1.54637195908309	1.87846593408597	1.20470929890534	1.43595556072903	1.37238812778364	1.74307014967816	1.82971555451311
0.752540858205735	0.635843714708095	0.640413490863983	1.30488310488503	0.565653993212057	0.72882661255988	1.62592192675674	1.02304382153625	1.37418410592496	0.667029467187999	1.59027029022683	0.788266991013121	0.894144322016302	2.80934361630166	1.65354595180835	1.9485208751745	0.996788246122165	0.737389926098351	1.32027443849323	1.67720140579739	2.8548177548006	1.961318798734	1.70836058122695	2.13758960861916	1.26461417565468	3.01481951727867	1.34917469887132	1.64427015855669	0.848854209456842	0.758848746608432	2.97596856764329	1.35020033140494	1.65586231624137	3.153804470493	2.09497827481556	1.90046970238515	1.86899831372784	1.56199566435197	1.03015667241822	1.98826376672663	0.506344620825145	1.41645141457693	2.02541660391824	2.07049101284185	3.41167836849295	0.96899294674614	1.46391668421103	1.0363256353305	2.65920032876984	2.99072956878481
0.789219799791436	0.699150109225849	0.713341691785854	1.11938078149913	0.598180785033061	0.753129907596275	1.64373613476391	0.983798565687564	1.32015146246993	0.621991646216236	1.59319469011369	0.764598544280142	0.905352551728159	2.69257545246953	1.51753520802388	1.87760097029169	0.966851066736296	0.773741058787771	1.39601491691323	1.67110898909901	2.69838872996178	2.03244503204678	1.70737616323066	2.02893236383217	1.28719350754091	2.95334121912584	1.31402431090711	1.66883598608603	0.826924200544714	0.775458796458722	2.7988744865994	1.29088332685664	1.66629725642138	3.0253238346023	1.96525714064888	1.80785642478242	1.78249621105911	1.53624793788812	1.09775552529678	1.81193129261407	0.445877546308648	1.30284704460889	1.83170575156658	1.94695104713784	3.20416689881339	0.865945066866208	1.3268535046814	0.957431835405294	2.46842658290889	2.88372332226197
0.640853193390255	0.747862255027798	0.497737124719738	1.2828092350856	0.555661439425977	0.820339788481909	1.31410104804469	0.922918971210648	1.32375791923545	1.0032874026423	1.52179260833705	0.862626259615258	0.884416035412148	2.82507520221628	1.71767404249775	1.71555041709999	1.20102933612511	0.736545998316636	1.07423429487411	1.48925701008667	2.83203499835564	2.0139832399047	1.68993410379944	2.19088026536699	1.25676604659706	2.47420411883357	1.05265323692098	1.5288062882916	0.891669373795338	0.894610564817272	2.69565230891734	1.39192474747421	1.41199246995591	2.84629152835953	2.12538166926153	1.88197916764348	1.75915828719519	1.62339008301675	0.838556188933617	1.74085247369735	0.696298065972627	1.52645139513229	2.02399002813378	2.04653050642651	3.20871747804866	1.19475888572852	1.49428996819226	0.700030601784094	2.30008151988488	3.00813700811155
0.840227402992032	0.760911672167994	0.693919288940911	1.12341386197692	0.534579970521533	0.949252272401468	1.53067419187289	1.02949255347124	1.44610428768295	0.941384780880982	1.78739033338375	0.774038741523458	0.985389769598746	2.45010653407287	1.61122085486822	1.79159475297029	0.992597143824781	0.805567127342572	1.44001846946831	1.74213742702045	2.4273578369478	2.0375967918909	1.53302989700145	2.02029322603914	1.2309057923359	2.85475830689416	1.27125465772282	1.50113503670776	0.900513740838925	0.862390873322719	2.67233495691124	1.46804874833817	1.634589650481	3.02088718260875	1.74297602047229	1.79665243528187	1.90380774442404	1.66634219308899	1.12588216021126	1.8166954235667	0.540914394313735	1.17104319060024	1.71273376961576	1.62061845452678	2.86379934027145	0.890695622015009	1.19106108670721	0.871785770746742	2.18179947920287	2.59533594183171
0.810289172770649	0.672066245621607	0.613301174356404	1.33856961297993	0.614703709930573	0.811475943109055	1.35527535636521	0.911659077634485	1.43623544539365	0.85224991083092	1.671631502025	0.843117121045632	0.95710024557021	2.72496451974654	1.67841044448073	1.8600766494874	1.03153679024002	0.655375764580441	1.28264469163784	1.67055279892961	2.61189639736837	1.72053832982575	1.56086294718806	2.11773197342738	1.21293504264073	2.614164455554	1.2085659504708	1.39446253263273	0.815851312533414	0.687839878265056	2.66516320916594	1.37563729275011	1.39467202061406	2.97563596733602	1.85538064775319	1.78731920883714	1.86597554548807	1.4784265956167	0.796048174876613	1.92248412840915	0.593365845106214	1.31818724474725	1.95184247814966	1.84244224169605	3.05654633066266	0.998210477196299	1.35902509276425	0.823353862417003	2.23231242179061	2.76031161638453
0.835171921320257	0.629755324468897	0.709153737424039	1.23941862069429	0.613261762844663	0.784879513724503	1.60052995491904	0.992250271426567	1.32432611062164	0.731946628470126	1.60110379677195	0.777350889159848	0.958669299934063	2.64165681579833	1.5471987716949	1.832857343664	0.950022513289531	0.754719757105461	1.33641546042285	1.60739483086089	2.56326152817406	1.86886482202219	1.5737837277915	1.98002789453363	1.21119265256425	2.90302579908245	1.31513256394634	1.53992876633266	0.875571168502102	0.780823095932655	2.6789704431189	1.28245761359362	1.5761932780208	2.99235689727301	1.8663305978189	1.73389048436006	1.84146667932026	1.48870240184366	1.06440905457673	1.89951107551823	0.514377124928657	1.28277320221468	1.8745655455826	1.89821358785932	3.10510291448753	0.889962351195002	1.26413871275913	1.01541572051236	2.4455328216564	2.72621480383185
0.814954698498057	0.638818051062191	0.555515254979047	1.335868206378	0.569315520371363	0.727091718057938	1.34252384498103	0.851764404994241	1.37386599658627	0.820367527756366	1.61119371925641	0.848854906962727	0.919546498609083	2.57800007708651	1.61012632510915	1.84346616161183	1.02534397281412	0.628744503528025	1.17876410786723	1.61329454834139	2.40278472590363	1.69017392329391	1.5459428083064	1.96955414136	1.17228632757027	2.45472142791725	1.06369589161393	1.43256497889331	0.792505706506985	0.732568434606132	2.55511792194069	1.3223107859805	1.32918777022268	2.92879920022911	1.89535644456206	1.70031331260484	1.76783655886354	1.34677912938475	0.807378130108327	1.79804168772642	0.595834609134288	1.37901472580494	1.77929644837266	1.87642296369068	2.86952743111085	0.983667960453401	1.33565052540176	0.858103294567307	2.30321717862811	2.70651076547768
0.467069341048974	0.811172009187235	0.698898741725703	1.27866409164715	0.684628057447674	0.884209643163456	1.70870138332412	0.995453253502671	1.1443962380958	0.863002709165186	1.48152754061387	0.776995520952098	0.645038072608321	2.39796473956523	1.43766188799841	1.3222179985634	0.942074016006634	0.880368872302115	1.28516077870368	1.37965312250369	2.98081181666447	2.05172049266147	1.80815661060662	2.26556404507173	1.25455555293691	2.57114960506212	1.24028093960713	1.58645372688232	0.933252558147106	0.931251688547144	2.72876167397689	1.37913939898834	1.63561033880077	2.68390418136213	2.14607814365643	1.88964907280163	1.72177137394616	1.58668578650087	0.999459535668671	1.61519707325453	0.7178618188303	1.56655209754269	2.04168066041311	2.05384991592314	3.34223669167329	1.17035093999364	1.61626958159741	0.949515762790144	2.44665170701756	3.0038468647689
0.625146704539394	0.681145839935044	0.725080036990797	1.20352902835851	0.643480511104852	0.730770547150912	1.64588588247771	0.903659378247255	1.18268496044713	0.585986123160852	1.47784236136195	0.796410945123001	0.757245199833159	2.47696972987883	1.46047528702798	1.63665857344188	0.920280087262137	0.795253028082506	1.31394834320204	1.48715253316048	2.84342057054621	1.92702734730945	1.67355808221739	2.09147174234103	1.1903933590154	2.74532607088096	1.28612614985277	1.56019990139015	0.822046402173742	0.787825041906847	2.67646795571503	1.21594799484977	1.65426474887808	2.80155782246697	2.03234952142836	1.78941799793237	1.68122096631166	1.46024146992802	1.00529007633342	1.71959579253609	0.589146917239447	1.39979920917827	1.98803415566419	2.02282066399088	3.33940056040889	0.967563501113404	1.49755469206222	1.06243644067408	2.47583691184907	2.86436851713837
0.850120408624796	0.661410812978324	0.667330537277232	1.23319828536054	0.583820510580509	0.810749607033405	1.3640979543264	0.96228829325229	1.27104846452611	0.783190842116379	1.58083754973994	0.883741417094194	0.994523122837439	2.49263671975191	1.55759724331953	1.80721340305728	1.03243722524358	0.729387492214107	1.25785309252802	1.65972792800933	2.41815636262801	1.85628700186873	1.46296366282252	1.9228033421618	1.22136986977756	2.68564384528955	1.23804212009958	1.46718191424627	0.907794185627523	0.809797582969963	2.46923990376026	1.25991535636246	1.51021067209576	2.88707837428101	1.76689342096297	1.68589221084538	1.69476878311959	1.51573127423952	0.994094882622521	1.83710218146769	0.64245120257078	1.29996235664646	1.85204566073352	1.87703737295189	2.89674989233532	0.97382985044961	1.23815631749023	0.976221739819995	2.09869086843578	2.63146343926179
0.819314939867745	0.8514665186932	0.86263505179059	1.23988516887408	0.800547350632365	0.906867482294558	1.62744153811571	0.933753279937285	1.20279995366318	0.773947133677411	1.45927807299097	0.889753388343117	0.827924512285546	1.98092443246348	1.11049355362051	1.26880288906978	0.809317925969144	0.935068152755479	1.38024629320858	1.50602806342393	2.45615379121358	1.80485445664702	1.59250653331662	1.95152802195648	1.23300522781444	2.34668635759294	1.28348757571084	1.48767645315881	0.856808623708657	0.877416434062289	2.36203965227421	1.13957171345967	1.54842984849346	2.30750819831459	1.79766386913904	1.59448963865801	1.61649409065924	1.4042046541035	1.03672051407686	1.48771860494343	0.706417346099232	1.33261740520857	1.77192152079844	1.72778118584171	2.81776953913217	1.01492869858378	1.42495985488442	1.05457831947095	2.16638317849803	2.37376385667039
0.72751005150039	0.913016740089137	0.809141619373047	1.0965608703346	0.696063917244656	1.00637946784437	1.44077488034019	1.01882318284869	1.2415922047193	1.00419081381329	1.4720376391417	0.864100970188351	0.83974069867489	2.04309958054533	1.37854555635663	1.2253228698305	0.986541845058698	0.880535857466191	1.2553057671827	1.39029095631706	2.1872376486267	1.77401374079027	1.49641453939124	1.83780212362063	1.19923045362065	2.21478999436717	1.14594656280471	1.46382148170336	0.977160114279792	0.944259470910173	2.24892621713753	1.36764831380772	1.40625849342674	2.37545877166965	1.65801737392975	1.59714995261826	1.58804300940628	1.48857330942219	1.06796183293582	1.52184906400403	0.725520758559325	1.21878722532238	1.5134503579547	1.5943896743005	2.45728262652912	0.981505818556255	1.33896392781326	0.859687832252869	1.92394954173229	2.24102324954061
0.881206952327125	0.875820396851556	0.897712408762803	1.22139186991757	0.815554138144658	0.938353247846826	1.59557018310329	0.855303945195788	1.11506325766116	0.768223803453572	1.36563021350214	0.871986645399192	0.788245678288202	1.81377718948663	1.0653422853769	1.18283793053606	0.746154801100614	0.95265747010572	1.37068381415344	1.42509984633733	2.24073150224224	1.7680388399089	1.51670092856562	1.81979469562082	1.17800311911877	2.13743165580803	1.24805561506865	1.39292212272569	0.839228467447703	0.913236986872659	2.18550727563201	1.1537724858892	1.52552427362977	2.19268552156189	1.68332155434034	1.49303892779525	1.51919306544836	1.29815826521386	1.07908750156512	1.39076859828152	0.779976103890438	1.30268992983452	1.67699575044723	1.62332880328644	2.60738003743279	1.01015816871887	1.37785395365088	1.05892790182093	2.00240990370318	2.24658941298767
0.916609058108123	0.750398587033781	0.597645910215922	1.26684710851786	0.735779170276532	0.895587839209465	0.963415696774613	0.723924233730578	1.27229591000709	1.00367393633148	1.41497544134427	0.931273809997854	0.988727946142015	2.08439874167578	1.42739181138044	1.48985158806393	1.08195439042421	0.681154347595073	1.01927973323668	1.37832555737624	1.94700183650151	1.40847871626176	1.25675927926861	1.60917518129925	1.08342188465067	1.5260920917737	0.786752869890201	1.14921600014879	0.753278852371042	0.868006265564473	1.59639131585288	1.19128291089373	0.8977109677147	2.18824459972526	1.59173969054277	1.33080687629269	1.41726225776147	1.04972327768759	0.662589009050147	1.4169101682724	0.883376640737462	1.38801339435041	1.64073766101114	1.63466371612871	2.23711731684531	1.15704878769316	1.21961207290921	0.607310718547576	1.52306145822711	2.27172703961251
0.874115671139695	0.929921254141889	0.753741979279936	1.07506917137525	0.772274191892092	1.04112247923926	1.1687664652915	1.04132300736735	1.35875396832868	1.11499032358567	1.48156961426443	0.911502515666734	1.01718933414485	2.07393539394474	1.40594455744071	1.47351450924805	1.21258517353998	0.758243691574884	1.21824360502542	1.38150989718724	1.86186376634911	1.62628319676874	1.4041454156463	1.6756802967096	1.21541259676543	1.97281598741645	1.06741683719679	1.32810558591247	1.00341056560134	1.00577216814214	1.99957710128504	1.34451421110361	1.24141150111488	2.10264590931663	1.54441628305464	1.54505021068538	1.60364081998272	1.45300117537039	0.964689386802606	1.45894664342629	0.846026224035495	1.3450546940295	1.48645617222457	1.48509027406174	1.88355883672356	1.17853311256248	1.13945109224292	0.624294331172325	1.52955078142986	2.13675844826825
0.83333612549588	0.839287580114545	0.748384313677952	0.822695104796563	0.682410994853019	0.829678590102624	1.22667066552843	1.03153020298847	1.16982557659611	0.787767816121992	1.16757328027878	0.854255752506396	0.91333263692072	1.56137561209922	1.13913691327971	1.51483832763749	1.02305318523616	0.862668705148318	1.19650298745521	1.30983572083122	1.8090076869427	1.64843753451674	1.4561942127507	1.49825819941351	1.19324653848034	2.01287832148937	0.999758489860406	1.35554613826815	0.978201084969109	0.997884682449806	2.02746458816861	1.22291978921071	1.48631677345527	2.1862472851873	1.55443530279482	1.37364837586035	1.31758006668469	1.28516630466848	1.1700117148623	1.26336483112026	0.804245051895948	1.24332844843168	1.428197914819	1.55938835120221	2.13495947572171	0.994798064258487	1.27292559757636	0.989695918866914	1.74350448954602	2.13716580046891
0.666033833792731	0.911345765917951	0.71620089583283	1.28015805311583	0.733103369756503	0.955512173150051	1.22533808144511	0.8684289405636	0.937072012680022	0.982139429759577	0.989889253018873	0.932216468150315	0.694783448639242	1.83242523845809	1.19391997884428	1.00345502099022	0.940046991489014	0.842997106769954	1.02214489781654	1.06983187486157	2.17309989282247	1.68826612464092	1.54030664483466	1.66222977109136	1.12376953079283	1.56014309361849	0.889357032938229	1.32467803285979	0.908134225865711	1.06075707784863	1.7805239324809	1.14482617400891	1.10842689939537	1.9250164630227	1.73846295877895	1.40111877899755	1.18888487856116	1.18402833393514	0.946157426099978	1.15967545020216	0.946844646127925	1.40895276420811	1.70731834405445	1.71384604961936	2.42811845203894	1.20705162808533	1.42418684669037	0.85481362935952	1.81573416950887	2.31210035599663
1.0203547651253	0.781398242711098	0.735500743798813	1.12696012133971	0.647026511319966	0.972713803156323	1.06669075256624	0.901183445888255	1.09187243261073	1.04904328544702	1.32649985452543	0.924644718075202	1.08302501564492	1.85400488399249	1.34125153837577	1.53131319752702	1.13419543334531	0.774223427045482	1.11077738180417	1.35990212653017	1.59979511721036	1.55969640921704	1.26274921350212	1.4911475854817	1.1877569327617	1.64920052435187	1.02309626073997	1.20695274182443	0.983173325082351	0.992910031963869	1.67567612248013	1.14196038672413	1.27333789479991	2.04529418538256	1.39558397349754	1.2734724567524	1.45749032423086	1.30379462953653	1.05916263324945	1.44729716209874	0.918703638256896	1.23382593220167	1.4863178667752	1.51506361676018	1.81054526822225	1.07613239059115	1.07458662429659	0.84210333590216	1.37560479022961	2.02150838142785
0.871463582116328	0.925333346012515	0.940108879911324	0.977555469458789	0.778283200057043	0.940987146975841	1.26557128142294	0.964484273724386	1.02709862589529	0.687400961302897	1.0967149024682	0.927965470489933	0.809046637760374	1.17622012429792	0.842167958206215	0.999878247837627	0.770600416405459	0.884231943920748	1.20271888401941	1.21479993812175	1.6614141011295	1.58663054572719	1.4368168120314	1.41728152933472	1.18994553378947	1.79216383667171	1.01512573545858	1.3268635183266	0.922683762045763	1.0466497863854	1.80626909651657	1.13135379929358	1.42170954783525	1.79552220290408	1.4710649083011	1.26984119116814	1.24956670897703	1.16812780307771	1.18837947234721	1.01780677083991	0.881362990899854	1.20906610798862	1.37828402612494	1.45802984823452	1.99320584127979	1.01938220078864	1.31170405816581	1.09144128500689	1.68548854688077	1.93749461835175
0.857647610339486	0.940220939233607	0.954809437623774	0.810557584085961	0.849241520856696	1.03574232449507	1.22889178904992	0.932292648831088	0.948961982947066	0.933154978756498	1.24460507917249	0.843990100135774	0.914027678895112	1.1567378862688	0.901008645935831	1.03106406650402	0.932455600742854	0.950177947500144	1.22402761875461	1.15405134201406	1.48925296533938	1.51606143044681	1.32432110982498	1.29123184049711	1.09842076308598	1.56283683244826	1.03540286735248	1.12956571071098	0.954784604733253	1.05290207476137	1.54538118291018	1.1598370934224	1.32174678170209	1.61643142643664	1.24317052276623	1.07807870242025	1.2065595750629	1.22390831388022	1.17906047026596	1.09317598527473	0.948207009575291	1.10184061323531	1.24531511259158	1.21057278417083	1.68791065034478	0.96937582270389	1.15753940459157	1.01880286024684	1.34583045009505	1.66073678062207
0.718771400065832	0.915998881577726	0.694404171572264	1.37176525100412	0.683062402714748	1.01327138717931	1.65438193908621	0.995361343149501	1.1879558977527	1.05242908448611	1.37639003126085	0.904679034620028	0.697857463277271	2.76880556377194	1.607576609283	1.42158291645993	1.03781147281536	0.950919431140109	1.27000142211699	1.43932899060394	3.13064459101211	2.49266042788524	2.02829119398999	2.22321272863462	1.4218246498417	2.40530684134627	1.09076174813087	1.74266839133498	0.935759993053596	1.16052789805762	2.69925715163392	1.41229810316162	1.51225767082122	3.00348809233118	2.39112618646241	1.8207367202128	1.64224402015087	1.4949402586912	1.16338070745276	1.50421959151455	0.858121066794485	1.7370463127575	2.22304135270159	2.32845103052185	3.70171926475195	1.27257191299151	1.81996560257464	0.969964822211132	2.73927246921061	3.45934570425951
0.597564183335159	0.950097671915531	0.729646938802081	1.46411832556083	0.742417052405312	1.01397589898415	1.89793949988014	0.99552731098886	1.12016694451634	0.931877164722117	1.32283716213254	0.924646946566025	0.574058102136004	2.80250725092698	1.5420001181314	1.26363941410647	0.991009807593926	0.979539527615336	1.32076897421451	1.44682801357806	3.3600090697803	2.38491116046724	2.10963919247571	2.5103249637812	1.39452403615705	2.66483850159215	1.28917723001092	1.81315429149646	1.00035714891473	1.08167816735792	3.02762924339883	1.39661931576237	1.6913968730773	2.8538662816427	2.46831355806887	2.05032229776208	1.74680277777214	1.64503803168239	1.09696383632267	1.61492526665865	0.854854504873547	1.8340724782738	2.33460955660352	2.39212223004854	3.83610476541361	1.38661141953215	1.85853102376687	1.01583586388157	2.80788771675888	3.47143249883272
0.830451532219637	1.03539652653751	0.762182926907916	1.60205984300885	0.844570514725758	1.10445418235862	1.7309892415147	0.99088783925918	1.15849749805783	1.14257269352082	1.32028460473737	1.03651708736551	0.729524824314255	2.7572457348249	1.6478335848532	1.24833175880043	1.10095779758061	1.06149813834465	1.31453157187072	1.41236250493585	3.30391408336227	2.47273798428593	2.05377692216426	2.40708691171348	1.45624607845305	2.01482054315039	1.13718669992675	1.79451347257051	0.936101492837419	1.27248151618317	2.53873287642088	1.31165386647633	1.46301518345235	2.82770328738383	2.55673122904355	1.88506166945917	1.56788001013834	1.43536526459176	1.18689058751874	1.40143105708812	1.08078924133212	1.98541278033456	2.39166832483176	2.48640418244549	3.81024364086939	1.54301519758736	1.95878816553954	1.02619886366832	2.70752352324485	3.59200018705339
0.706979573281675	0.613049229267551	0.47424856355236	1.35488093830096	0.558401048129927	0.694080369236661	1.19448619148522	0.737092888818521	1.17366831710693	0.824611331558993	1.51466919480903	0.817225010930297	0.8641353340218	2.68118596986374	1.51324690568831	1.762426159523	0.970977617116504	0.701728829854894	1.0013497943169	1.51187530453093	2.70632871275628	1.6547446249755	1.37945249593491	1.94162109716121	1.03421539060969	2.33100817509648	0.893583149383188	1.30774995865261	0.684239843337959	0.76646202435621	2.24535219978527	1.18487388751103	1.15892934173563	2.90468483534395	1.94070089627442	1.59669051531581	1.65910416809153	1.24017029456794	0.663528640643722	1.69743662514735	0.622678555318984	1.36521497835024	1.96593959324681	1.96516212562994	3.23424284227625	0.980336733452892	1.3701387718045	0.843236762388432	2.31420423262146	2.86308439163647
0.796618813131227	0.810547139008678	0.481060092648634	1.48212243150653	0.641229591999685	0.885709463012868	1.25410204824925	0.852735128097857	1.28646767965846	1.10173597538546	1.46902224731106	0.957976227802767	0.889647228599227	2.6076963158748	1.71411769489364	1.7266669093176	1.18705956158773	0.826878412887148	1.07406714571416	1.47303286737163	2.88082061669678	2.02330121150604	1.71801122294335	2.15641070965638	1.26480303338749	2.03292937389797	0.992079994515229	1.44894552866237	0.878409519675851	1.00098623529908	2.34948331399054	1.35168955425348	1.35613942556079	2.86207214883091	2.23132760280748	1.70977054464603	1.75380076471087	1.41065706593295	0.862787670926186	1.63200657862024	0.94107573929303	1.73079887019199	2.18070548992171	2.20251684485945	3.31287639066741	1.32288454468591	1.69300576790129	0.830032774187356	2.31006554442846	3.19209466932816
0.638965356247404	0.942801125602776	0.674619966336638	1.25963086375065	0.674865646372509	1.06132719532728	1.54516959277563	1.03130558922466	1.24708837555447	1.09328413552135	1.41809853100331	0.898321356108864	0.804054589130781	2.48923731298492	1.58672939831326	1.41233341923335	1.18987233731483	0.888755449490406	1.19750178647634	1.44115605733284	2.64362457971497	2.13715411856953	1.87118700037654	2.12862822373529	1.31787523077327	2.26115311269623	1.20812567872709	1.64169825619736	1.03362230590494	1.09345724614562	2.5402185603371	1.41606299270885	1.52393540099673	2.57030543397555	2.06449820782406	1.85513208525691	1.65854413296883	1.64218714486499	1.06212972764382	1.60017877948135	0.903473334986375	1.66528264094858	1.96961797094388	2.03793926355303	2.9795492847112	1.40205675926009	1.5897358614134	0.79540669680274	2.17476338463688	2.9128757446243
0.864949032542759	1.09048826070706	0.704388414774503	1.66102145561833	0.874448940460543	1.05389685381648	1.31145547907546	0.974501433930165	1.22075616178872	1.2938376740239	1.27818569656078	1.17389464421743	0.944820525264651	2.78360253482565	1.84968036754876	1.58597911422625	1.35441344376278	1.06049089578663	0.947206776484137	1.25208944084668	2.98113099691794	2.00543116125584	1.75668543726788	2.12214009477658	1.29953677459502	1.61835762085836	0.889750583410499	1.52935143895023	0.938903159849408	1.22804265314221	2.0183335570643	1.29508950343523	1.06921160376471	2.57311591664412	2.36213589773099	1.80438980147387	1.47341421368492	1.26661588260217	0.904944260239088	1.42682572155224	1.15515408036465	1.89112813945201	2.28591881384963	2.32109821936693	3.34092676346039	1.5423151488523	1.8381520961101	1.01018223766954	2.41880356045937	3.19997254896472
1.03789810629522	1.03293767347358	0.694025616098623	1.52136485096166	0.878567623842283	1.08001117715348	1.09152588507124	0.879073391413073	1.25650293778629	1.26580082158407	1.3228056471316	1.13316173385112	0.979145313726629	2.45894667298076	1.68911562630445	1.44608474109425	1.26929727843742	0.948566922174597	1.11772719655693	1.37662634324648	2.58701011694737	1.7598732100251	1.57239603555006	1.88588556102734	1.30036387110337	1.34502010484291	0.795712711384269	1.46103975594072	0.814434581045232	1.18039406757858	1.75441108756015	1.26752693509629	0.977988750753605	2.41458154052654	2.15664363453955	1.60476014109299	1.44079242771241	1.08039492058635	0.894370115670606	1.3311386305483	1.16421672010806	1.78098830031047	2.05034701732074	2.1793195254305	2.93918537207236	1.48757639854064	1.6939224571907	0.847039911683427	2.07904307936907	3.02624452320855
0.748907475472309	1.02759710960663	0.886935204261584	1.46818132092548	0.875761762665299	1.04175598487723	1.72503589791235	1.05976821218562	0.954037099703378	1.03728030233232	1.10130096670383	1.03779706431056	0.747660094658155	2.29178769731976	1.43647822539345	1.10762641537087	1.02322024645756	1.10703934152892	1.17181097286881	1.14937655241326	2.75341107175289	2.05481092889606	1.87279889855845	2.05482120369563	1.3097909540601	1.93208338399601	1.14161917947317	1.61208593286734	0.972952703507064	1.15550103808877	2.33407454153956	1.21036373331248	1.3805032327499	2.30964348576806	2.13741346755198	1.7177412938861	1.34947384172285	1.3883128862878	1.1490224747615	1.32351466134902	0.977724340572854	1.65362916365178	2.03373479665	2.08133169757959	3.16061487687699	1.29276470457687	1.7128418262257	1.19316009243672	2.4471534452458	2.80679187897232
0.889635370171862	1.12479045728953	0.82886313819272	1.45272348128415	0.92833351400528	1.15514568139005	1.51408039877307	1.06225331894683	1.17076512279977	1.27635611110091	1.27159564588328	1.12291373735684	0.858888848810066	2.3598455694242	1.51859111688119	1.31653565914863	1.2333934801189	1.12349139056667	1.13553279776394	1.25334079983814	2.77445952624273	2.113647762163	1.76889588777219	2.0375576739804	1.32562540913577	1.87073916250933	1.11203004765351	1.57810155332719	1.12661081836122	1.26816358212542	2.24093399856564	1.35278957644373	1.3660680656629	2.32601638915043	2.2187507088479	1.68784943458775	1.56575956553795	1.46722890592101	1.10824285274839	1.35377289289901	1.13052590066393	1.83482169053593	2.07799711574183	2.0921866896497	3.05824839240301	1.48003371950812	1.7893490307804	1.04491568573749	2.25870592652735	2.91949890432008
0.741953397588123	0.789743816684623	0.810514994757288	1.12853190337631	0.744310984991471	0.872190828865527	1.60985984875216	0.900145842370765	1.11529739298331	0.717821671982112	1.37175381276364	0.636779774902981	0.737967674810146	1.77139264593678	1.21009411636412	1.1244687012001	0.49154347781318	0.824802079280915	1.33258875369314	1.25641300944608	2.33462981102886	1.85179742545802	1.56940715587294	1.83533120858612	1.21436130878555	2.27911038504481	1.19318195603849	1.33344918279982	0.83001271444999	0.884365386137606	2.23166105006609	1.13351980954846	1.52873144272087	2.30449867502666	1.69957099143122	1.36102524631596	1.49426951905182	1.25457981581447	1.09412075881162	1.3463846499014	0.692438333691126	1.27480815263963	1.67594530921317	1.70349807065465	2.76212423552204	0.86602199296819	1.3939112700944	1.03526602920844	2.07291712284992	2.5098928702448
0.820692840565927	0.936565123603578	0.689192181376324	1.32717463687748	0.759828210071717	0.986976723277728	1.27663411401001	0.965945004619489	1.2218189843492	1.21270399663618	1.26067358598561	1.02816636800105	0.993720558522454	2.2890430919387	1.61472933659751	1.5496012587419	1.21665017136771	0.975248160314881	0.926186851904769	1.20928794028507	2.44279774512814	1.87772221735745	1.60141268667063	1.88439809801259	1.25083332592395	1.97478051469783	0.981914333171511	1.36610127582247	1.02819748739254	1.13790667928149	2.06221049045622	1.32827742464301	1.31234874182681	2.34138354952278	1.98041530200789	1.5593897136358	1.5513546504619	1.44050238797996	1.00066000137084	1.45973516991957	1.02635981020695	1.62075697220249	1.92423137275691	1.9472228872624	2.68188521741615	1.30526150455062	1.59336519388556	0.983405614331694	2.080149322654	2.60186864281854
0.639539132315323	1.12141563875009	0.948647194714145	1.32125033923637	0.911512129530505	1.19026599620577	1.69782340857802	1.06376315698375	1.07599470070263	1.09913388100392	1.30084727560419	1.01834051217584	0.688958560962462	1.88364821078032	1.27933472784646	0.954087448751208	1.02627452289734	1.0521938363216	1.35007123526443	1.2155081748767	2.63663553091176	2.11073700119654	1.91817884933841	2.06395954790497	1.36193259162346	2.08963398611862	1.23757074864858	1.64816718937506	1.13557546246566	1.26801396540432	2.32056110114019	1.4442306045373	1.57805418850032	2.2378707129806	2.08668173967814	1.73175443523925	1.55545173944752	1.54650085881255	1.2180878085609	1.37255744494726	1.11585977414954	1.69485032169409	1.9522688742105	2.02306134540551	2.87282872057445	1.41051930082733	1.73500464612345	1.06760444596253	2.12000354268627	2.75763604391384
0.853127837858204	0.631672528540665	0.594416657420075	1.08284065217098	0.582517147178912	0.832987393884517	1.0552767303755	0.821040409215051	1.28039115364803	0.851983704136119	1.44066410700138	0.775186919128919	0.946482897287702	2.14145035613647	1.36010985535565	1.54655644635037	0.988322290099288	0.588008326194411	1.08813790262558	1.39917414389698	1.76434520703829	1.44627818208411	1.26684168308738	1.57084302025392	1.04817813887719	2.05217558945797	0.944598341632888	1.17299244173157	0.759902571724197	0.685478970685752	1.97703369136187	1.22479626917184	1.09569923543824	2.30330985113905	1.35765399422213	1.42146571691912	1.52462003579657	1.26535743539499	0.75205119702693	1.50500252712935	0.546437208689931	1.07570873899847	1.42225674838391	1.3218956278041	2.03637350206157	0.866354034434433	0.892818968001915	0.597010373544454	1.5601665587751	1.91229738178009
0.79634166429718	0.742834948929354	0.645405423162018	1.16236517107631	0.670174656073072	0.695737868669509	1.01118611048988	0.862521767287121	1.21317110583546	0.74409165674704	1.26303257880469	0.910929100611771	0.912008857442629	1.87827345623019	1.35665882992869	1.59479059875727	1.01003753456507	0.749040730252117	0.948103647776468	1.33132923776215	2.1525370718278	1.29476113174309	1.1536490115309	1.60277456827038	0.990682186088694	1.80663885425832	0.81340393973532	1.23966767196958	0.744928854476287	0.802508132821007	1.82811188688408	1.15159650158019	1.05637317884726	2.33673463114382	1.72831586947387	1.46396168270509	1.43515737716845	0.999568527529729	0.781846957224076	1.35711826029862	0.705564245956217	1.28701590286988	1.65592469138471	1.72558645040239	2.55634408363067	0.968044522642318	1.32978996377815	0.926621416129325	2.01840119437097	2.31247021622706
0.847924688963576	0.750888097151457	0.619086823037135	1.17941308770885	0.699321518547149	0.7158239644639	0.999128392454439	0.804759914082849	1.22126093275881	0.760802227174946	1.2951863105033	0.9271910393363	0.94215541029416	1.93473793954942	1.34489165218183	1.59520479601624	1.02978306729073	0.754012566546388	0.97757472780614	1.33602840967396	2.08695537426319	1.27454150833071	1.19818125265013	1.58050174135385	1.05056199064272	1.81590698201735	0.846674086374623	1.21841236513389	0.744768879453699	0.815376591377771	1.79209134656703	1.16741038291601	1.09132285116462	2.29924280072813	1.68124108810779	1.40426879315023	1.43541921115509	1.06817415487189	0.766446968792728	1.3490032893097	0.741984194577658	1.28859799461004	1.64265941156029	1.70745982308596	2.45561782903707	1.00808688870393	1.32583707415089	0.876934871914917	1.91503524495655	2.23709417514557
0.675851880533189	1.01836082229008	0.871452412785379	1.16812682327398	0.817391282517549	1.07042928464969	1.49344243776501	0.978801503276567	0.948411277388326	1.00167538803355	1.21683851693773	0.945029074424771	0.768954532495348	1.7420679510053	1.2847507056852	1.0983783754795	1.05301211998112	0.949874896681367	1.26456675225019	1.21459792434523	2.24139824867948	1.9460045050723	1.69763373068146	1.79913864448273	1.24459593956324	1.86030536434353	1.15470561184201	1.44009742871689	1.02770541978598	1.17187936819161	2.07074968386068	1.33450821523511	1.53418282592004	2.10553362006929	1.84119107637279	1.55150839553108	1.42764660194722	1.45106348058766	1.17606881202553	1.32317451538254	1.04878028570101	1.48985351204617	1.71683961370973	1.82322901619327	2.56235636300698	1.26845050946477	1.53603612037999	1.0441468118477	1.87565197361118	2.44587771739545
0.837886909208521	0.978400049225012	0.975015728507874	1.11570522941924	0.891145905879425	1.05319657728782	1.53653372353598	0.920896073582099	0.975322170692599	0.921015118966128	1.19689055015808	0.889710597328801	0.692923023976096	1.51644858854887	0.941097619575726	0.77975808769824	0.776112038014779	0.991561043304932	1.30781742347311	1.20240266471595	2.05765596011425	1.74791225956481	1.53219048940251	1.73004149687954	1.25413429202191	1.81555987023873	1.14689839520692	1.39305178245618	0.957171807993526	1.08351142737132	1.98891821554387	1.00564656149467	1.46869316250875	1.62759140962093	1.64705604190362	1.39420848778449	1.31606096032017	1.26832952847528	1.19676046886823	1.0548830772947	0.916230092603054	1.31935001625032	1.57923456231354	1.62292920220969	2.32203639180816	1.08974351018475	1.41800118873007	1.06365484243368	1.84839788438875	2.21432310306738
0.928981739059103	0.927544012710726	0.724304419559409	1.28275133436736	0.811424445744695	0.934175095966353	0.850733017924948	0.826467892761506	1.22221433755601	1.05119376000573	1.27199165136763	1.07959089438244	1.01002823047502	1.86696053241426	1.38356298647346	1.48885341086215	1.17224455586766	0.77310609037241	0.91324135643447	1.2437137815592	1.82450448538011	1.16879644605661	1.12684968012177	1.45632219484975	1.0488745187485	1.44355841250697	0.7586239355727	1.10276465515281	0.88742926820484	0.916244363389231	1.50169086447974	1.23340488386437	0.844908641813647	2.09780432437927	1.49509120182226	1.32596829469534	1.35271477803198	1.00327607763802	0.723782102254477	1.24440797622123	1.00478326356401	1.3587220621359	1.61755766276153	1.56422968765469	2.09701827460692	1.18772929515759	1.26398187237674	0.77328204572203	1.52305065395202	2.100459832889
0.936260792604907	0.895592636366332	0.968607588285373	0.989268389118268	0.897079746619761	1.03032534261485	1.34695563131997	0.948271893641491	1.05588291974718	0.957183193303491	1.21420108931005	0.695906263042953	0.890507650417771	1.19451676170462	1.0211040859086	0.954007600018667	0.573735569412572	0.941415612415918	1.25034551693902	1.09010280556765	1.53073420179387	1.53724565523039	1.22481976224798	1.33673028190891	1.16616065719557	1.53074348526368	1.09041248549339	0.991061253452003	0.930617828552996	1.03071922037873	1.36024027661794	1.03525107779772	1.30896051396323	1.63628826963362	1.16305060243642	1.00629879901849	1.21756318334657	1.13913758505296	1.17908781962623	1.06270853319189	0.898026614353953	1.0428291141612	1.24939624751114	1.27347165633665	1.71393585773347	0.894493030151237	1.07828873578583	0.993837749907835	1.31713130680203	1.67802517956076
0.477685397003497	0.559980987274996	0.51310327735862	0.911094063034572	0.414432583441572	0.639266443478035	1.15674997413931	0.752505261559149	1.03204756520544	0.617223532231072	1.20334265155079	0.604559905911124	0.614262386690973	1.77816367684389	1.14193103604914	1.19595033766451	0.716200266842146	0.56663030848114	1.00570118604578	1.17347579528284	1.95169829119361	1.44616364972783	1.24365351345764	1.52012348411744	0.947399241229209	2.06599705956812	0.932883866885006	1.12248488376055	0.684083240867043	0.620520533580772	2.02196086777427	1.03763684437937	1.17436428572698	2.12111346569783	1.41663457578464	1.34886234113444	1.32740876004888	1.15394139025214	0.771326305547661	1.27689516559223	0.433560218557013	0.985354984222082	1.3545673029568	1.37347155405247	2.29054790535366	0.698557424482344	1.04304493938942	0.727175990665276	1.82070966329189	2.00793583740776
0.701412805122569	0.673483162572153	0.660614009034975	0.814571831072527	0.520296987346626	0.748215102279966	1.29775359523762	0.825424128915797	1.09275998349057	0.703029463686207	1.32542151811481	0.525781946111674	0.743060421771988	1.65596775218808	1.13635925263049	1.35689553062659	0.752056740809883	0.710819024688183	1.17408343201636	1.27126658489848	1.85268228013478	1.63000526942688	1.31852512310786	1.40032802829073	1.05688570695092	2.19027535721843	1.03104428994294	1.18597326789893	0.743488731549071	0.663494648473689	1.98913707758087	1.13240552625715	1.35187851140204	2.27410554698032	1.34046459542422	1.20900895206906	1.42147535876868	1.20037891361335	1.00437917238334	1.35302070103624	0.475140549631169	0.935497383791267	1.30124772517855	1.29106786370985	2.23021553866079	0.702133758484375	0.99678367933033	0.811262972542688	1.80052470513151	1.94115894629905
0.488731906858147	0.544432131908892	0.505391016063817	0.924208070497324	0.496785595307858	0.580944381306067	1.19979107401569	0.728782522384969	0.945079859711676	0.543440461828688	1.11948208831842	0.616642521715191	0.559418719060127	1.84064086144186	1.05742845156738	1.1534026353278	0.683280251458444	0.615971582132026	0.943147460621881	1.13733232215149	1.97649319782691	1.34072432967217	1.21286827606335	1.49905934811199	0.837607991871422	1.9738662418048	0.915434828650869	1.11843111628122	0.624261185489127	0.571973581195915	1.99556722408056	0.950816806882315	1.09823811036818	1.97348172722611	1.42146946057639	1.3504607111515	1.24281464381259	1.10033695143319	0.645940532893954	1.26785627426727	0.39501266277337	0.999907708153838	1.35933143920923	1.35504963104719	2.29812908404689	0.72022485349554	1.04509286876093	0.700515658461266	1.78282671125274	1.94394900786583
0.531560167538032	0.584413994691878	0.545261477011372	0.892868085961267	0.48203707929378	0.63710582820917	1.10912831455231	0.726043312502266	0.980354433980683	0.645326409699514	1.16797658690423	0.684846731209237	0.639762132477497	1.74485762225421	1.05790071973518	1.18923263637649	0.748646955046685	0.604301351080485	0.947815578770762	1.17747397433144	1.86709832668938	1.42028941818214	1.19747516868523	1.44545118187693	0.941764895235622	1.94168252817042	0.871076198294146	1.14284723895289	0.67149152998879	0.659738313107996	1.95380388920319	1.0342436931497	1.14412719287534	2.07959058669737	1.39079398438673	1.28295471843499	1.28590489141165	1.11722382742619	0.769806693176198	1.27141207626558	0.490379496334307	0.982069235317224	1.33974378281131	1.36426914293392	2.19570360957162	0.750667110984905	1.05025579420331	0.758292467957738	1.75943407171999	1.89855333897069
0.612663657168638	0.774786466355477	0.682293514509655	0.923970238104762	0.610125667989027	0.771078233311445	1.37165330783846	0.78837454879814	0.964958563595892	0.69316008949413	1.20570762096598	0.709214681919402	0.642245014523712	1.44505671092843	0.954112659387707	1.00336729779883	0.741572524049433	0.747969434495192	1.12658466618776	1.16752817604626	1.91911751510025	1.69459866490189	1.51509277507914	1.614002092219	1.09257316195453	1.91659420390884	0.935723224613674	1.32408437991899	0.804147132775454	0.896801889899547	2.07573477592984	1.09266001395575	1.34816843985693	1.96870080148398	1.61123585598018	1.36097094594857	1.32964994300909	1.17955465950701	0.999676869415045	1.06302020520385	0.691435208749928	1.21767052876184	1.402906653069	1.54109895665605	2.3086640265182	0.895018470906522	1.25442316900554	0.794269367824854	1.73970342784279	2.27201369793194
0.498290652814702	0.591280799200676	0.545526810410265	0.931305710303123	0.520093625543286	0.628911710563781	1.22094764978292	0.727459414592986	0.895165762779672	0.570499447816326	1.05795215222627	0.647108801342874	0.548723764353676	1.80200475565209	0.967035496871732	1.04657482983642	0.697236634768364	0.655576035867959	0.957775147506313	1.10829739561681	1.92642671141876	1.36802618980442	1.23661489409546	1.48830971195297	0.86302032265551	1.88106644426636	0.911276868646545	1.12395806420261	0.653239926750211	0.636259756399261	1.93870901819996	0.915421631401636	1.09851707066014	1.87121312874298	1.42501488991122	1.33725820003722	1.20398474071464	1.0938300570395	0.695554235084255	1.19124213306227	0.468149412001544	1.03083245784598	1.35284850834701	1.36978610086737	2.26901730669844	0.779325212593462	1.06804646813434	0.716669304600199	1.75186130487562	1.94024297085312
0.603729364562921	0.552446785741636	0.464782255015578	0.920842027796439	0.490593161461759	0.627606325128558	1.01866373185279	0.675415445614239	0.998295252095758	0.618397547244077	1.1575725381334	0.644353218713337	0.685469437981904	1.83529585809289	1.08206769520701	1.22787781512606	0.762529951272443	0.527148339275167	0.892180029584126	1.14291985720259	1.69444318153072	1.25419527612326	1.14280232276742	1.40221205790117	0.832550537389695	1.82692072989372	0.784576228940002	1.04101454919779	0.626512836580297	0.598408573301091	1.85439385048024	0.966852781202226	0.937441367683474	1.94471196919024	1.27710489465933	1.29064161360486	1.25490236919065	1.05828120252832	0.60472902241067	1.22948097497937	0.437098753531494	0.954007735593581	1.22946358677263	1.20641289410643	1.98155692310933	0.744409307335518	0.871302370641109	0.519019680704521	1.45796086323899	1.76719281388756
0.983925721094499	0.738769563563915	0.905080590603315	0.981336101723238	0.650373171631764	0.887979578524292	1.46000349888324	0.878562058010067	0.996366221755125	0.729602116822598	1.33093831562936	0.682068683264766	0.964261871306641	1.70110449425896	1.10105523802449	1.47209173699026	0.657807426350604	0.887847929914927	1.30897643181991	1.32322034267419	1.83531912165591	1.72044754994657	1.29988405742609	1.39685376165716	1.14827699998583	2.22929252432885	1.12692942055829	1.11223633100951	0.895124089132755	0.91108361654354	1.94812549242139	1.05599509099176	1.54876035525311	2.3123748485867	1.35299360048652	1.19170823609417	1.47802605122782	1.21914387324014	1.21639189004041	1.41683179382236	0.69989037314115	1.01270763893357	1.34612904194311	1.51003214645228	2.31467539338914	0.684294657875891	1.12162229937769	1.17525534024587	1.83295522148329	2.06820593008732
0.817175472470882	0.775213764526269	0.796596953889535	0.920082722832924	0.71817462990441	0.847364030134375	1.39125618641148	0.777236728505479	1.07133347447614	0.733276590183325	1.36943084354336	0.745909121961909	0.815580318069668	1.4257237020582	1.03369469688069	1.22607199504427	0.696880090712033	0.821044491998094	1.251236337585	1.25170717894356	1.81914093285607	1.63521526451241	1.40663091644698	1.50760181506574	1.06803437129954	2.05879181644526	1.08137571253467	1.24552008677808	0.792594998297046	0.869752626873415	1.90376351720182	1.11950398643181	1.4463648479486	2.13946543150756	1.39588190686687	1.09631706786208	1.40128580494966	1.17832733311375	1.07451351522164	1.25046654684379	0.685322256097964	1.05234579927974	1.37200600951542	1.42064446269143	2.20158325682139	0.788164214159077	1.17643644299657	0.989191527273015	1.75300955139688	2.05461538226709
0.723401889273202	0.805789951035886	0.81976625284845	0.967759606062041	0.627598314802284	0.825146082010597	1.38508968304014	0.839424223684632	0.969296405214887	0.667557309938386	1.21205654202771	0.755509072410035	0.689956151857078	1.50942851604608	0.915728239728934	1.10801491062841	0.713061351040242	0.784409398153399	1.19382451223923	1.21488609959434	1.75198069834442	1.6213887801232	1.45065200741857	1.43751876238221	1.08783368953592	1.97546597464168	1.02023952722475	1.27606165407117	0.780437084657333	0.934888266538327	1.93946790137567	1.12752104408747	1.39134292116314	2.00433717146225	1.49174748926712	1.21675058001524	1.29840674892233	1.15527234468441	1.05043803960635	1.13934035298927	0.729099154885407	1.15767926528189	1.33324677548579	1.52645349220414	2.24470170284971	0.937314759325404	1.31628021008106	0.992944350390094	1.79548562376802	2.12526287454527
0.984519179874982	0.793703348803261	0.902307212817023	0.849735638357106	0.720839796618661	0.876075978766973	1.34888308174035	0.873190617395756	0.982337702551079	0.680852063017742	1.29093121345099	0.839415014331815	0.943618303305008	1.55828995776916	1.11980377303466	1.41359275678187	0.863497770135683	0.926490987679384	1.27102757060592	1.32433855547254	1.702548928116	1.65660670229168	1.33067213994546	1.41803795639581	1.16571841538482	1.98823161982344	1.09906887114643	1.2438501945091	0.909921912469207	0.919216965595442	1.84527160004361	1.07872808078162	1.50196999135396	2.14332909031245	1.37131747223523	1.18650256316146	1.3462252479269	1.20270503811433	1.19519424584254	1.24652817436781	0.730223737851404	1.06668096233991	1.29821686103059	1.42742117554808	2.1510923219184	0.725101082335545	1.15908762258827	1.14901886023276	1.62284142497854	1.94795360987146
0.962160144694992	0.846400618098532	0.85671377785216	0.791965663080647	0.805350846659068	0.876635088375408	1.36763270832332	0.904213868551495	1.0938908389653	0.699113934905576	1.31411194824509	0.859100766928399	0.97449776794534	1.25471543390436	1.10469948204941	1.33003182153878	0.879417078148671	0.916385107779308	1.29138147211803	1.32450412172604	1.66126517951606	1.6547236853447	1.40457383388171	1.45908365831276	1.1643652409313	1.87566325564462	1.10088691684217	1.2925538374479	0.884716365105653	0.95447577096991	1.82543314894795	1.1061555630502	1.4925659120985	2.08733369366101	1.38932194250291	1.12633803330502	1.30753974538521	1.20966565196645	1.19163747773879	1.20469661929021	0.79217213145324	1.09249556388536	1.31947238082081	1.42603574223876	2.0735798699412	0.862920397851585	1.15259178792314	1.06625369869311	1.56166773080306	1.95904787561062
0.839968039564906	0.72759432568777	0.756195187621548	0.901661602857649	0.653751957310526	0.867134262036075	1.16451420399693	0.892446405822541	1.08052609947122	0.836818978946248	1.22950128512293	0.573378882914356	0.896148963558342	1.70048640115646	1.14640298904232	1.32724928931668	0.722324270515802	0.77643279677616	1.11480312333809	1.22140341497936	1.41700348322472	1.41941585871251	1.1175884077592	1.30301080861207	1.00268892581372	1.85371204202751	1.0494036691943	0.919132459711899	0.768066077557143	0.725182350173803	1.69605589105173	1.01980180609095	1.18945637199149	1.94459562870427	0.961891928559004	1.05173045028268	1.34428550794333	1.22177039096754	0.985550780522964	1.3073697900637	0.502619379487057	0.723056355947629	1.01736783201638	1.02275627944176	1.72593313613641	0.567638925155522	0.829147414242172	0.782415871960771	1.469619973778	1.49073399225443
0.961884434948142	0.881103286583673	0.889826082565582	0.929704781677341	0.739571588617765	0.81400480762885	1.28194211271314	0.946531261120351	1.08580663789931	0.72047345937745	1.25208486955591	0.900645066013937	0.967816041757092	1.19295921547458	1.06781977008777	1.42279181316246	0.919978652760897	0.940607130150059	1.18132379505815	1.28027606866932	1.54646938656965	1.51049904334394	1.31612887160822	1.34064107859139	1.17108233585168	1.8590882907589	0.949082406767993	1.28342025563572	0.936185642750058	0.959753632464045	1.80576175152241	1.14544724533762	1.41987064491233	1.99803089848431	1.42376750434062	1.21694245975605	1.31039176224873	1.11767023281474	1.19894001204546	1.07710802845424	0.781913670800648	1.12223438937099	1.24844382201851	1.40980760067888	1.95293224214612	0.847598336738648	1.20664439777117	1.13621854239173	1.71791932802335	1.84945834259024
1.01548776175418	0.868455115471021	0.970596849429526	1.07506556013625	0.844893744709094	0.964844872059675	1.46242081540025	0.819789913320914	0.938098952036098	0.808988395162853	1.30536612656336	0.777735567854957	1.01681080429159	1.47880504910126	1.07871508159298	1.33220408270531	0.739945313626051	0.964157681488177	1.30494813697097	1.32459364781325	1.71607105084843	1.66678511828533	1.28653195237517	1.4833275757674	1.1382557917218	1.92527798438405	1.18080043642826	1.11747784458321	0.8938004561056	1.00768392033344	1.75153078129818	1.10520592653256	1.51926758665099	2.0202007014252	1.29104053983204	1.1266223392388	1.4214480032253	1.23148576603671	1.21454315499277	1.29693427398192	0.911963805847461	1.11169095696156	1.40215153267239	1.45373058961833	2.12495373466395	0.877220140045559	1.17721644170084	1.16735650468353	1.60805394018083	1.89377232222222
0.848671882646872	0.862285416085208	0.881778332536281	0.983587352391163	0.776271156796857	0.982767963265407	1.29090405371619	0.844034173910469	0.969082310519293	0.90714852478876	1.24103911015837	0.702290812653425	0.857342056345356	1.20449369137804	0.992934573090047	1.01822279482178	0.700943409048597	0.859826353143122	1.18805575723324	1.1081220142791	1.52526045922246	1.52622219047357	1.23343581755638	1.38708576571371	1.09554965395902	1.55033221767029	1.03765702543731	1.07706293091813	0.910849367367746	0.979852109587211	1.42428900319106	1.10099647916595	1.31358454874649	1.71917594972278	1.18508722327179	1.03570216548626	1.26113537389357	1.14916053441829	1.09820553043935	1.06755545679758	0.878809903935396	1.08615839254334	1.21628222176355	1.29288725565963	1.71577111765541	0.866931500986649	1.1012014581481	0.898449324254203	1.26258597817329	1.75013804868227
0.908689159109721	0.834226926057527	0.79651301046583	1.00731746221843	0.689866392450112	0.909162770850789	1.06124132804987	0.861210562737102	1.02246968301074	0.910386285053277	1.21133578444922	0.803300894869858	0.951625913855592	1.51207918841337	1.1141385361719	1.22723192045774	0.938306512693338	0.749765528992102	1.0512339057674	1.21802560190599	0.886775222304051	1.29731432880289	1.10135334180128	1.19568187380042	1.00600930075621	1.53404984920591	0.922490378668104	1.00831330626074	0.893235459875876	0.82456753820945	1.49426610165689	1.08674492803861	1.06835546570317	1.7171920926181	0.952732780005026	1.15944025277215	1.26699084158484	1.20297557719557	0.951058932057899	1.20772526913632	0.673248948237424	0.750707642670145	0.791293681076084	0.855917837979462	1.16304818737591	0.648623150655003	0.787696740293248	0.721074443532419	1.13521147148357	1.11147963154667
0.625104987062818	0.798828857844764	0.680056999594811	0.962634830258195	0.63347653569578	0.81533767483353	0.971014521254735	0.759202571878456	0.78944950439481	0.875125951611466	0.863806567644658	0.759986836345706	0.663981076610708	1.36730150828964	1.03444623099113	0.851344455400602	0.80987280013817	0.752908974411651	0.830892586454996	0.908200332368284	1.55969107320474	1.33276080274482	1.19825904698622	1.24929018676032	0.961806457158806	1.18641000976169	0.750962849610403	0.951483089065406	0.796841321881519	0.900332061729432	1.37248584609022	0.950904281907315	0.970726541340486	1.45102878356285	1.29072652514515	1.07802910621814	1.00381176193102	1.01046117569084	0.867357487367874	0.946307992597721	0.853168344841891	1.11633408139316	1.27048765643447	1.24240479431622	1.72849196107099	0.912400443239039	1.12970544088772	0.783861844854831	1.33876342310833	1.62283775026279
0.948266942800764	0.882783819997202	0.886233794685955	0.951638503330609	0.745164736383521	0.86207662208918	1.18752373778845	1.01798368527571	1.14029557022862	0.852795395109503	1.20605937499935	0.93714539162803	0.960356578592728	1.27079257239843	1.11717744731319	1.39915218039506	0.965372254106099	0.897034587750778	1.06992876990686	1.0888586629807	1.39172657308719	1.35168618800496	1.26360250553115	1.03728245762274	1.12071556964733	1.72629197918895	0.98587703522393	1.23397953333212	0.969616749458803	0.955816850703791	1.67566379554953	1.16094059300874	1.20608713530006	1.72004759998988	1.30095207820914	1.17941619049949	1.27059517133341	1.02511520224219	1.12434879211719	1.15950510239607	0.78697676498638	1.04718469097174	1.20686129509945	1.30121652114529	1.77540859210711	0.873253048274956	1.12234498507985	1.12727117211041	1.65580514908753	1.68480373799336
0.932119884205998	0.970600106386015	0.909309315586549	1.06178943692873	0.804985531451413	1.00010641302255	1.16183290754335	0.864616244803462	0.880283658428315	0.962411675208567	1.01327605396874	0.917747194150422	0.866679755036172	1.32830326009932	1.01937087832269	1.03377350206464	0.951825861198588	0.915038908240671	1.01215604538522	1.01035688829297	1.28103320436548	1.45506896016135	1.27396486322376	1.23159953363552	1.06017892314977	1.34416033519007	0.933969419488786	1.10340084488146	0.959182217347131	1.04300435859767	1.46101798506332	1.07499752331701	1.22519494653526	1.46374679692944	1.26869124002897	1.12304801338001	1.17006748139652	1.12462777895052	1.09749059123041	0.997339848058108	0.978325970475298	1.11546961851297	1.16202171376105	1.20881502972258	1.54587823470242	0.980224010547838	1.14369101657127	0.989674543685333	1.33112301335547	1.58001281869125
0.62650040108321	0.701498219253448	0.669849562346572	1.02778665852379	0.568449429608767	0.745698183557927	1.54858171974574	0.81656604123501	1.11697569451474	0.659978920281248	1.42640352833322	0.69331867952911	0.642211897242501	1.98419962130512	1.16787350763336	1.33016161707394	0.732513445280201	0.746420288127328	1.28881170475008	1.38771703309285	2.31108025045047	1.88257935226388	1.61440048428758	1.75401952993166	1.12013853685317	2.4413888904177	1.1125447741934	1.39097684154786	0.774260620154642	0.803926060148132	2.39199576587433	1.23689591325595	1.5360817148317	2.55715327629257	1.71486489952871	1.4557482172387	1.53788714210375	1.29514225431762	1.01935845654611	1.40247290992994	0.594078668820454	1.18868141904635	1.58722443096995	1.67249778278922	2.83912012899135	0.89218534919006	1.33292697573039	0.957161160855301	2.22528292779146	2.54230474540111
0.666000066780065	0.785135918376091	0.706865265952806	1.09780815379808	0.646424244658223	0.904213175850461	1.57617777954369	0.854700819922767	1.15087514796631	0.791268805679226	1.4234099792156	0.771456452875115	0.709841718081134	1.97990323353144	1.24707635558446	1.28333168377796	0.820082788132345	0.83956436419454	1.3108331148221	1.35850298721114	2.36190459378632	2.0083099652971	1.65538723043084	1.78678648701792	1.22195197172929	2.32079317005089	1.14397709036863	1.43842763105378	0.838938678068266	0.917170447260084	2.33149553716484	1.30852284769825	1.55610013754539	2.53388092587808	1.76323725102136	1.44611509364707	1.56063805838995	1.3697430415591	1.09033912664361	1.39584553794873	0.715998193826626	1.2641402778697	1.65274521717703	1.69560789426538	2.81918604435465	1.01226008992331	1.36798952630075	0.962642178408808	2.18899969566003	2.52351536725386
0.707473302708402	0.8096250259703	0.637929377832883	1.12029294939926	0.623622889515631	0.945769354233477	1.14786655090744	0.87761093160589	1.22401769769935	0.984673029066242	1.34069503368366	0.828430669987803	0.817588136042678	2.12863906618575	1.5067740413426	1.44954570304605	1.00987611195284	0.814008805963346	1.04002981637761	1.29623434406089	2.24852545672394	1.69556159183451	1.41680593313584	1.71146793674978	1.17943139662619	1.99771685509562	0.967166430048379	1.24792869191663	0.880820085535921	0.861565559460327	1.9912636662078	1.25658047869093	1.19271232310162	2.39507188384669	1.65820430923242	1.47409906468053	1.49516750357577	1.30424634719782	0.893793840339543	1.44045835061742	0.731765503827351	1.27473640145632	1.65434821658241	1.58150848177627	2.55127926252122	1.01234600672189	1.28790711978421	0.758321791713955	1.89110234780344	2.37411087056685
0.723904910389799	0.77750725769611	0.760512477403334	1.11970367832725	0.604171099418899	0.829516548874523	1.448313400552	0.867060112411763	1.09237182395842	0.757880920503715	1.32582358957463	0.738858823730159	0.695308529695167	1.76708455856875	1.13536553467549	1.18474124099255	0.77486168942446	0.817190320870457	1.22627343655467	1.32667975814979	2.13616861776729	1.7223283647383	1.50138045813868	1.70584287938284	1.10839530275717	2.13373552457809	1.05672680133138	1.31356612790961	0.865937266867618	0.88187096226928	2.13304758464738	1.20276668675032	1.34068587591631	2.27321956276776	1.54293044445608	1.35117781252534	1.45752421842098	1.22101511611955	0.977246187324383	1.32371561552459	0.677001934695986	1.14027403171023	1.57814093019	1.5905063347277	2.65728140994716	0.92696969727386	1.34434339709689	0.949099092335536	1.97207323588479	2.30983975845214
0.8244182617929	0.898784962171713	0.783133467436872	1.05219587814397	0.767837085831432	1.05564905987527	1.18746347620511	0.975526110281906	1.18125144788344	1.0901867985043	1.33360820737303	0.935512289912248	0.943638282250912	1.83020716386591	1.41096736242701	1.31772707553032	1.09496043371216	0.92377364587884	1.14254721172528	1.25218784065593	1.96643474515052	1.7087874150566	1.42984751917227	1.58008769207686	1.24201583084121	1.72452716533966	1.02015442035165	1.32715324286596	0.95248983858907	0.994730236016988	1.83600632234325	1.29060258123955	1.24768577484665	2.18777045633537	1.61158633552769	1.41109171006381	1.39794225164883	1.30312908476174	1.0241794552072	1.35188544436331	0.811297679932842	1.2073268958684	1.49981500619025	1.51296860141507	2.25205842790555	0.974539846148888	1.18740856208239	0.896478650131733	1.7606931036514	2.00000357802506
0.968518892307616	0.994291221325925	0.858735680437069	1.13546709030098	0.805912204632462	1.10534140211955	1.20753324614385	0.967903298042831	1.25390822196545	1.14127045185986	1.36585564094923	0.959318342188612	0.893656253160341	1.67733035858035	1.34235002714321	1.20689652663584	1.03933320209525	0.950383377692013	1.16479999721448	1.24612774031822	1.98489565896779	1.74392476461594	1.37596792850282	1.57834074284566	1.23708535668817	1.74885006440471	0.978324746905035	1.27691501499139	0.986206567357409	1.06527500077693	1.75980299632343	1.37538008548006	1.24876231539318	2.18125814673048	1.58968835043395	1.29041365564825	1.4761290987779	1.26435523938772	1.09443984117975	1.29159160232865	0.979264937157988	1.24296838613847	1.59320457311366	1.47678873644645	2.22352593873253	1.13607948849576	1.30577116180315	0.929256731313202	1.75574640395352	2.04395591460558
0.90416121235083	0.908748256749406	0.814695022350271	1.03304370296114	0.634702496035633	1.03213718413087	1.22495647739882	1.08724309012102	1.34608354151046	1.05541069773117	1.51231936843521	0.875543484771225	1.04764889277497	1.81235508779739	1.43922208954224	1.51947319748809	1.07299151576991	0.874267793264753	1.23279847979058	1.41957768491965	1.799305697119	1.70604471381702	1.45885443732437	1.56553305054813	1.23409058415729	2.13427700624658	1.14156366797401	1.28188071050209	1.02517813139094	0.961743437798812	2.03949382739033	1.3698499854203	1.45285806495541	2.26477083524449	1.4553201495629	1.4283658770361	1.57773449530507	1.47026736471538	1.18064307712556	1.46359184219136	0.791150735449118	1.1372810782435	1.41324185415226	1.37563804670058	2.06231703744606	0.929806189790019	1.14720720274093	0.927258929438651	1.6980163360076	1.96165502096879
0.91563107456327	0.899575354041301	0.810461312437107	0.918458620659185	0.747060372085432	0.998616574045177	1.32300642948483	1.02053897646923	1.26637930805671	0.961958335465385	1.43273689858117	0.848945239867355	0.994030920806904	1.62585374612816	1.28914784253754	1.45780653730646	1.04108903176932	0.935315116386855	1.29016421397535	1.43654067530169	1.72687267602834	1.62842956170062	1.4584272458134	1.52371828174406	1.15761554464624	2.06234290780622	1.09798905025139	1.31446989213906	1.01517545323505	1.00263564461879	1.95496729082285	1.27878395325677	1.42515890268809	2.19381782928091	1.4454377996135	1.416725400989	1.42917986313049	1.38631453948131	1.14620519721646	1.3479909485196	0.781203270894196	1.13208621423532	1.39976503807237	1.39998970567469	1.99345000873707	0.994800702164372	1.13392770238891	0.87505415524024	1.5479429979286	2.0128126972708
0.852369692451755	0.929271873856936	0.950352973122833	1.02382389953116	0.747707662780535	0.956670938283096	1.43204158602184	1.02341338523508	1.2653193160774	0.86472049660731	1.38306829248936	0.867201599603602	0.925586912968625	1.37965183212014	1.16874584623333	1.2543118201653	0.874485902965927	0.910649758886631	1.30829045848079	1.3439555450248	1.83980737720353	1.71779022396397	1.53552231594612	1.51306231344162	1.28602285937607	2.0733207259452	1.12015977644455	1.37796348679393	1.00144856331145	1.06566925866155	1.98633234378053	1.31119628447494	1.50664115209167	2.14492796871781	1.55549198712226	1.36838242735472	1.49230933264967	1.27272783571915	1.21207454988444	1.25595446327549	0.840952707613791	1.20819469541149	1.42737073165635	1.55348892637585	2.19102978615888	1.04488251389271	1.39309048085014	1.0664314749469	1.85244997243056	2.11976933824656
0.959145749891486	0.912658001942731	0.732763790596472	1.09816294279091	0.760105609198857	0.961034222244185	0.918752428331361	0.966408031714428	1.25333754744421	1.06053428205148	1.32373248607757	0.925097016146915	1.03215363739544	1.76623467961662	1.38401753036697	1.44863648926078	1.09844344660785	0.847485338964874	1.03233064456697	1.22766788548641	1.41458704297476	1.01594076616547	0.990868451455442	1.38593610759587	0.966153416903449	1.40169307105562	0.963857073949861	0.897562930110306	0.889190330575028	0.779576754338074	1.49853000719865	1.14458222738214	0.910787699396972	1.86651930693732	1.30012474093675	1.3328244555837	1.40140912328834	1.06127977854212	0.746422319489994	1.28594201905085	0.832907690981066	1.14724837934757	1.30215079316749	1.25941956373594	1.64114565317058	0.981562778893176	1.16410295353049	0.71228356800908	1.26230167513876	1.69830786580443
0.713506603431538	0.651946558221291	0.581738295085109	0.727987265876171	0.496343047034821	0.757019914208674	0.848314973372572	0.702957796055412	0.912685382627787	0.731769461921931	1.05107149475553	0.554612046258568	0.762711514961656	1.14821487591811	0.93849585416933	1.00403017787254	0.703915804130409	0.536626317411034	0.890834414006343	0.970051368959594	0.856019858622996	1.14843635925097	1.00065188087612	1.01101712054195	0.867342505323569	1.34864602265278	0.758040881250068	0.852217677988858	0.706980808895472	0.676073415843612	1.2870901346376	0.93931557289968	0.925758959755805	1.51248333451143	0.785142186906152	0.864191601889158	1.05604239815967	0.922454941317198	0.805584367263601	0.944163763919045	0.519100284182903	0.584581165390371	0.60356807703767	0.763123027187523	1.11871752329744	0.549096850819548	0.652185071027958	0.561243423532235	0.933526854059313	1.11731940349792
0.604628122860317	0.569016406776876	0.483325026875668	0.680062215697206	0.467766445746049	0.584369016474694	0.761755358477349	0.669179298868734	0.843345853939342	0.622815016770945	0.920011895072817	0.547582428515529	0.645015443381036	1.01750126444398	0.818941961646127	0.955626047620073	0.644937882616246	0.495444178372253	0.734519437956337	0.874352653411683	0.622093146686084	0.887710385800794	0.83752843562248	0.951964719301036	0.725270666432791	1.26765440308147	0.614524407202654	0.719392968196349	0.622037017778929	0.54076849649817	1.22392831497905	0.819484751640557	0.746927445774147	1.36364904702159	0.674751085537244	0.856082468534328	0.95161418434952	0.824910530958944	0.642706081761343	0.876988907259942	0.455221860595476	0.556588997487944	0.682000603141156	0.610279771398331	0.822046332384844	0.565372990978853	0.57192716888167	0.480974831927217	0.905046683121647	0.762682342719707
0.616684693072526	0.635597570907092	0.482905050209939	0.686617776491355	0.49934129510775	0.742669009352666	0.609204139230326	0.615016592376261	0.837731435750006	0.794001149978899	0.893289671477776	0.638036847875481	0.721406474990826	1.1665667498168	0.941474635299708	0.954112726937675	0.787515399974553	0.516345503198068	0.710568373488458	0.885900305163799	1.1019872594971	0.994852968152372	0.923750414213668	0.916684969040355	0.786618560257823	1.0014393505613	0.587391684354577	0.789616059066425	0.63505281754527	0.710898562977555	0.996564989641376	0.871471244729533	0.689208044420317	1.32190226880642	0.925352909019912	0.83210250121057	0.933251578644097	0.837778067179906	0.633129281650346	0.888970694699791	0.665208359478387	0.853071227916449	0.996176394392215	0.93330147130933	1.19517134140343	0.804219786182712	0.741622449286531	0.450078048294165	0.823992232473053	1.31136187150093
0.548597571541206	0.601923904099848	0.557694869352852	0.588629531101407	0.528892879142819	0.595914752221351	0.872723063271255	0.58151377683554	0.718970128736897	0.63582867261603	0.811617661804272	0.544857981927435	0.590467716021501	0.813818758986691	0.77221048555854	0.755223888478501	0.644258120367883	0.606186525926503	0.773149238066704	0.804167903631686	1.0611091937816	1.07260359768066	0.951007008566891	0.979999762373192	0.786778167109624	1.05770175446921	0.647416032850918	0.8521762424728	0.654136574795468	0.714630917515173	1.12455416069367	0.789821708199403	0.882195499252781	1.2686575413406	0.927937746409379	0.837295814318778	0.856847525119082	0.823901977646616	0.809864269468833	0.74679692534657	0.641198843351929	0.817639788920142	0.898968300704254	0.928553182820331	1.21348880395184	0.723944613890541	0.777453151910165	0.611956050016923	0.963035763502925	1.28593645592644
0.585000895292044	0.574400137812205	0.566584504625579	0.652765021517981	0.487426723773745	0.645576495395812	0.887410831101091	0.481864046764638	0.552739895113729	0.55432741556855	0.761180632520525	0.532844614549933	0.597979951900352	0.998467471041968	0.714957212225758	0.736221575200278	0.59147486851637	0.593947165050309	0.824892631027932	0.832494298501104	1.06370080735686	1.07548838015818	0.862740945264867	1.01457045060528	0.709611207867073	1.07162911189094	0.685424176816544	0.756809243163549	0.595214129244657	0.678014623406221	1.02855958701268	0.709922858697229	0.882856390035465	1.24847601100482	0.820077107853206	0.791255839942926	0.810463283899833	0.833819246069944	0.736795171220887	0.821633282762547	0.620203747490973	0.774815160185008	0.895295236179115	0.923156679163589	1.23782268402443	0.67907974425702	0.734631033960723	0.578663563538191	0.755085238162137	1.22090032640993
0.511828116699602	0.561926934232406	0.541239705604878	0.646138732206659	0.500805746262123	0.68831647342267	0.818644511834304	0.514921842288533	0.589211961790551	0.668052219839218	0.744871483833416	0.551372204940913	0.54983755767827	0.920517615911424	0.712249072780558	0.552101215331176	0.592987404250076	0.597064097802553	0.779854688565898	0.743879417945688	1.14817348253714	1.10611017124683	0.927639878798973	1.06481469338532	0.766335212446829	0.941570643835368	0.684587422533435	0.79779689307788	0.654603017341415	0.710084119761986	1.05982895250328	0.711801627457648	0.895824673226113	1.15185508304595	0.933715880405607	0.837888778314436	0.819083643536841	0.828407251139689	0.732895360749267	0.746704401834539	0.655661788268081	0.849166282780912	0.95220297998874	0.966120529505957	1.26789353742867	0.744117807088367	0.789541781768927	0.559897665772754	0.822797243641043	1.34762468617373
0.741010500188427	0.656065306602299	0.65181572399138	0.725146912238657	0.5709291334816	0.72941519348917	0.838905403988484	0.740791837452324	0.91818548571138	0.720352803741274	1.01421263730814	0.602199824522573	0.759426279662609	1.07430741566626	0.919506907436706	1.00808055859742	0.690526323438806	0.614884413368144	0.869417245105604	0.918940572869977	0.838365370382989	1.04931620390562	0.903110811411956	0.915055517742212	0.86497284340373	1.32097491614985	0.785338946559991	0.812449593444935	0.735261839578266	0.660298494307456	1.20042225258633	0.898132557790366	0.925857802465793	1.3607745673702	0.778659577482202	0.842968768114749	1.00597701923655	0.88364387658636	0.811060749109495	0.911961180856294	0.553393610704153	0.543695083254455	0.722238717046265	0.675818787520878	1.00409352485208	0.575216228558397	0.668169354522517	0.649977728350068	0.956331017645684	0.924558035838476
0.909803862702982	0.851466087484361	0.797072528052059	0.791018904169385	0.735141551610845	0.932708412032302	0.944746339892945	0.891989100018464	1.04084206721167	0.895228984818764	1.13841430472708	0.761288891365213	0.943118435326277	1.04469111435364	0.973452252047261	1.05534792707428	0.863529864084645	0.738853694771179	1.01026383839337	1.05595614603129	0.927395345106533	1.26706280268968	1.15524613606823	1.02199395870764	1.04249623560723	1.34088782196343	0.856769796034318	1.00608079534691	0.878069157499546	0.890036482452348	1.28108723449337	1.06153562478461	1.0353806624822	1.46745815672957	0.930787152572234	0.934258128878475	1.11341302639121	1.06231603030949	1.00858967024305	0.978535133116362	0.745291955446806	0.78460154889779	0.84916811566247	0.840597579246367	1.15623555789804	0.71941012187072	0.76745843835472	0.755086778737295	0.983547524483781	1.17821415631738
0.670970490422198	0.590818174552655	0.625968620275623	0.639967251279438	0.549837029278278	0.678372671601697	0.794652843816904	0.700728027658236	0.834342946707874	0.646135378302727	0.902200811807216	0.587011825456747	0.701064740544195	1.02478041620869	0.801346727431543	0.92169850303652	0.674442877787943	0.626461827478273	0.790764031505717	0.871940313270707	0.876561290316514	0.95840260146885	0.826821036657317	0.813097914255331	0.764357116194491	1.19277567173427	0.756189720681527	0.801157683726152	0.647760668250665	0.562491631352645	1.11439013382502	0.808738404198004	0.84893432673313	1.26670519475757	0.769898194072133	0.803684459542684	0.894329576429195	0.84671303639781	0.757548005600097	0.882607151688726	0.437034818198999	0.508081058489798	0.682753619236653	0.664443069597848	1.07454167869396	0.445363710130102	0.589578796731334	0.673195603792195	1.02364211656589	0.817196779097985
0.854399178079717	0.829632078734553	0.673242599463105	0.995261291603929	0.712930709637554	0.865604556204996	0.728224444657725	0.690189651617603	0.893887725660986	0.947181353775209	0.942864610186599	0.82492355160627	0.857260214176829	1.2437460866996	1.07739258241057	1.01079097195899	0.915106205722823	0.697752054025048	0.759938079900863	0.879032427994407	0.843544463039518	0.840139096280943	0.922062904195767	0.980481291023069	0.841150905391018	0.865111870230568	0.617512376461186	0.708602103683855	0.775674881490272	0.769189495035145	0.981097989344726	0.950466722584495	0.590510378600592	1.37407434769298	0.875061031126035	0.91582633808154	0.994622568342213	0.773855961399407	0.654443318564549	0.903046484150881	0.889298147675322	0.963899078926562	1.04060659262208	0.948443610684807	1.09307914977709	0.93475881742712	0.900160927677151	0.569647552496952	0.772536092454482	1.17588258099588
0.535422927813945	0.504533649008696	0.513607946195931	0.6037151877493	0.457312592849586	0.543413879112421	0.744781915915945	0.605146609908672	0.71301234724189	0.511099334504733	0.786594992958817	0.531037215224986	0.56202333559996	0.937915790735882	0.707454886245523	0.810479582680697	0.549209570370313	0.54334896067443	0.684949355062815	0.751156166380399	0.904261615942412	0.84702008587357	0.735618109449265	0.811570537549933	0.681512828202269	1.10957518581422	0.656366219895488	0.741272204497707	0.567216084327484	0.502814849491162	1.07172317107705	0.682117880495406	0.754514389914567	1.11095500525143	0.8039349256398	0.75264112809332	0.802475073562458	0.672686860468832	0.613161667840755	0.787759997042619	0.395693166689914	0.531951918437321	0.628563800711525	0.708616639219484	1.13698200718585	0.368988100836044	0.623662199246127	0.621975115342678	1.01319797141522	1.00037936410709
0.760910994432945	0.6685860133407	0.711356116425707	0.728742032755883	0.614953169937426	0.737148457171557	0.920723462305469	0.756939500973347	0.872480430996178	0.716106194596514	0.99026490656883	0.620807634168622	0.773387471727867	1.00901830014262	0.84195359418495	0.960499823018625	0.675452065080122	0.701358096198779	0.874135292237721	0.927221651422256	0.856848386479467	1.06896783063283	0.874031249582752	0.909232718023126	0.804951334094715	1.25742721849884	0.79843485595886	0.792516015768704	0.720709162422289	0.671593949657142	1.18646016775668	0.885630895083005	0.953947460925053	1.29919125201496	0.792931006451861	0.799718696511857	0.982231272746773	0.899235253060534	0.841814396356706	0.877414648702428	0.54205150884042	0.639705049429576	0.564658749242608	0.736807559573242	1.11956691792804	0.429667083047946	0.753474130956062	0.783868502519119	1.08956123140022	0.922312108274938
0.578728609451814	0.617347844212095	0.647120857248065	0.616765983738819	0.580775870698824	0.672127550228021	0.914021369320064	0.588060256415919	0.660926649705951	0.546719819841447	0.820637014804979	0.584496093141453	0.598074035757362	0.86088040554594	0.689536114618367	0.683540884780551	0.553726098788435	0.614606836882209	0.857121989220517	0.790410825300842	1.10742257571483	1.05243105783124	0.854001635407667	0.958930704519178	0.763303468767162	1.12220568223247	0.734515477696705	0.775920826589629	0.631633738961404	0.69854036569303	1.0420623000497	0.750697067922837	0.930933862573873	1.19234952568892	0.866564968760624	0.792619606922784	0.835172949869345	0.80981577184727	0.773409777542308	0.762677019960125	0.632057535519729	0.794456715402922	0.891937700852616	0.941591061940862	1.27062555536671	0.669568732903758	0.808598683158604	0.69937105672037	0.914259450283586	1.21413275865478
0.709282321174968	0.734592847376663	0.644521783994618	0.818543886589596	0.606534327724423	0.79547626985192	0.718218707218599	0.782289856515512	0.923555871807605	0.822192088061855	0.937903806570172	0.759459063173464	0.786649250406908	1.21424001299048	0.948237987163395	0.984020949847135	0.86355450126782	0.595104933504456	0.809413082501311	0.940727941039435	0.811205456606237	0.939544890213674	0.919685222800795	1.0013701035495	0.824001658172853	1.21393065684124	0.729697832288127	0.803684542606439	0.787337950450103	0.714933754178611	1.17962342100661	0.93842113121685	0.785727028601252	1.31175202894409	0.778427599159665	0.995731258022299	0.99039984269166	0.964688202452323	0.707883529257024	0.942496447087933	0.675036853394151	0.711981337504049	0.847279960376926	0.73065286407337	0.847332408195447	0.780458241124729	0.678800818379288	0.558091699762281	0.852156334994881	0.915164117668294
0.895906669875678	0.838713361696216	0.778896378560743	0.935730269414823	0.751659595318026	0.90797511458979	0.921945745517177	0.787483351728944	0.913811663028244	0.942796083296934	1.03148139660925	0.789384274332512	0.884694207337528	1.09011590026049	0.958618615251287	0.959192618060982	0.855546133411592	0.756210113076732	0.938983708008902	0.993787206228989	1.04871887983377	1.21214100490102	1.08490619943771	1.03408064177758	0.97312725231183	1.06229170050503	0.794207666987541	0.928012789326379	0.852030771205322	0.923485178543652	1.11238426733406	0.989598566850363	0.934614728844841	1.35384699273713	1.02265696201679	0.906457940534316	1.05164277549618	0.939251593266893	0.901641125129816	0.948825769619142	0.882278250377282	0.941102425085645	0.984690641945927	1.03878804154151	1.07125202174143	0.903096868313356	0.908406685905275	0.697388497988033	0.859557316626937	1.26227870527678
0.723122488418078	0.645517068045964	0.684801122702081	0.710803726742186	0.57968884116816	0.669261772648323	0.886235042227974	0.662888418061555	0.724976601078326	0.61933174484956	0.854131678261828	0.57931132249549	0.710299943077493	0.931772627358778	0.756422401661003	0.917202436806555	0.615697574807649	0.687708185666046	0.830735938753784	0.832294245840336	0.994703111255573	0.999822097053466	0.847086216369143	0.846115928971582	0.768694207244421	1.1516936235223	0.743426100969383	0.743312895826089	0.670011170513531	0.669870420962009	1.08883226777934	0.781729064171263	0.940251021790223	1.18228082809551	0.872455328701505	0.748858226322011	0.901964739576946	0.799115076835198	0.812536445921449	0.844085923894144	0.631830554349055	0.780388203566036	0.865112458435508	0.879883503524876	1.18971306928088	0.632883207838029	0.812626321425879	0.794253518464625	1.00328702332845	1.07250484489925
0.898968024619546	0.87925978979523	0.765956781822271	0.863874174815517	0.803212862608928	0.890842821172818	0.817494349544627	0.828408914412592	1.06368406179436	1.01323440587209	1.07989662148168	0.883337212216574	0.965708921109743	0.938966492750793	1.05590958695556	1.0590484489043	0.968397217093346	0.828364201120383	0.922221950947676	1.01205556029796	0.951664676985392	0.913612939631312	0.937937026415055	1.00414228445907	0.906351495394324	1.03579485750719	0.736439505719954	0.761265765758024	0.908364068029369	0.854897799983509	1.03718228137888	1.04970002152226	0.805262640498976	1.3879082098602	0.915289548534569	0.942486282921792	1.08156519204027	0.930163723834854	0.78933332081749	0.985174833335456	0.928679058321437	0.964397973156071	1.10208027571052	0.922396701211424	1.1235329150603	0.965796533484428	0.95649990876802	0.675603610715131	0.81693841986034	1.20859445503762
0.931989041471016	0.875039466634317	0.801533755977669	0.910851059210387	0.81764303976297	0.922840276465997	0.94200108064356	0.763721007758916	0.87722995477455	0.958246164358871	0.95804351707052	0.846050159609993	0.89596662681717	1.09483188575047	0.968348727704611	0.976989452786244	0.906097979638711	0.819325378618085	0.948040445559954	0.954130609000602	1.09122934627436	1.26157686596929	1.05969724229199	1.08472308878604	1.02325580816414	0.919792337670439	0.800894782721321	0.946259817848712	0.846508904732935	0.994854047041961	1.03580028227069	0.955929390759263	0.974827234653588	1.26200042395514	1.03444425148175	0.871873444509242	0.97774459554181	0.927525606445049	0.981896595697081	0.85373615677619	1.00599360566561	1.10820556784519	1.07248039837739	1.13418677108463	1.25633887648043	1.01906613289239	1.02393912760259	0.795471397757239	0.962096408156677	1.40810769715379
0.98607906729393	0.998201371340264	0.891091657595708	1.01603560416823	0.87800071246551	1.07156649862727	0.907954393812753	0.937411702235842	1.14637068292409	1.14900090632452	1.16603476836128	0.967338757722681	1.0396372041635	1.14049552604171	1.15241102304284	1.08418039066053	1.04285651507833	0.86903206793714	0.987396622913701	1.00811661022557	0.931190434893684	1.06698474114929	1.10600986599898	0.987413344468544	0.993629878324408	1.15209053515017	0.861952959106055	0.873251327831591	1.03105377280778	0.981460213689665	1.14378318952765	1.16684172487255	0.89440095620106	1.40750762907062	0.946357862704315	1.00728493153861	1.15408271546872	1.06787756927604	0.916452468062365	1.0765556189067	1.00539763395713	1.0112041038373	1.12659664683243	0.969121687076473	1.08054324667837	1.05800418572878	0.968944721575293	0.766811916907028	0.916945187969923	1.19924436796572
0.98004941787918	0.947366090265897	0.867412049615281	0.977686596983923	0.813809427950623	0.950980861128377	0.974985879645267	0.918131381067037	1.07522724299846	1.02132250067258	1.08877442351966	0.92920502299652	0.968859466705945	1.05681098864349	1.01266228187622	1.13880895488628	0.986275213613685	0.848218367778743	0.970549556149795	1.01687780250674	0.701418163670621	1.08670319802015	1.05930517294826	1.07178155951383	1.01918192480606	1.15484338720567	0.885564210890792	0.939505690441369	0.998115833662614	0.939962831058317	1.19488688622099	1.08612696503637	0.996587696681078	1.38065544359633	0.934849272512267	0.977962935804949	1.11630826499801	0.887811861092649	0.980648295364411	1.02556939469057	0.938272842818943	0.933209000971603	0.874113152170131	0.931207808969308	0.947939565427715	0.959418784293753	0.962594175924779	0.870453800736084	1.04731434015621	1.02289134715448
0.648809257632082	0.599030824107251	0.593836178669676	0.700325269578929	0.532022067680964	0.689000082064553	0.903622528497776	0.686969618179144	0.576960437626093	0.619668878128421	0.65847278034482	0.606872419930884	0.609426640052496	1.14503924691455	0.709238037885233	0.813236196547865	0.585634696053133	0.672764805827986	0.754846421125533	0.843337140638675	1.28994980727339	1.24613061947301	1.06229233971401	0.98683229128029	0.886390614115809	1.18298666736923	0.675491913782454	0.920977782619353	0.653806930831733	0.780945110027033	1.18607779996593	0.582616665461237	0.89596554441343	1.31199552580662	1.06769180869337	0.772223902924916	0.705195571288343	0.802574709455967	0.851688752916765	0.701213368753473	0.625975703196502	0.865666089653536	1.07434669054922	1.14075068438129	1.5964974942614	0.702108788738367	0.884200789981888	0.769484381422461	1.2515564539795	1.55991901229302
0.854597770624448	0.854488358496239	0.743537419619676	0.984795569196975	0.750725441866638	0.933246044991504	0.990467220392988	0.731485572389975	0.791832540856099	0.918384484178654	0.865057823350003	0.808352353910229	0.777655363035946	1.3468008928115	0.890883036600746	0.858414379709694	0.805097089827208	0.842922534123094	0.907615544805962	0.93484645063537	1.50110309499611	1.39131541978821	1.2119166080807	1.1929595385632	1.00289268977902	1.02532551921014	0.752978116017422	1.01051420693024	0.751023488608481	0.964047585232741	1.19705550315172	0.691237915798346	0.909127154403184	1.14050533814949	1.2343834768406	0.958327863615586	0.774507434276849	0.924482133521997	0.946068335957341	0.64173348662264	0.921807564178691	1.11582621694173	1.28630900392926	1.24675966011517	1.75860180343179	0.963499410208911	1.08884782012117	0.838460444135181	1.30927997893912	1.72375282490705
0.574974407152522	0.704283929638124	0.630489616212881	0.67771652685165	0.553102724966702	0.751745293748809	0.882047217161435	0.778691290196418	0.79779570878909	0.723129665524699	0.867129990301456	0.653219203321877	0.598521564636028	1.03994034727539	0.765191140977842	0.815350786626717	0.713808869168932	0.624723058478084	0.803532193768522	0.880629664437009	1.0984035890192	1.21913339715682	1.09107714368625	0.973578470205561	0.888696954236238	1.23147287104158	0.730516303876684	0.989043562807819	0.734607718871911	0.777105415556896	1.31864343203296	0.927493469121196	0.933556051087708	1.36429149926095	1.02979722971488	0.95922535692725	0.943986546368911	0.897323274228788	0.87133224216598	0.857951291277907	0.61066991262058	0.811269300866673	0.896814317786105	1.01611593133958	1.27143376690794	0.739630201575876	0.831733217038344	0.615420267768894	1.12050506886331	1.34855646448495
0.58899196392876	0.63402553646074	0.65657659438679	0.632244195984649	0.562177555149524	0.677047777299826	0.938144782278888	0.700875661939364	0.71931695843909	0.52523938530516	0.781307449837664	0.631703926184354	0.568664241748149	0.882138297359296	0.565314350695493	0.668941198121795	0.544526209499618	0.630449539768025	0.866184905089032	0.833554049870695	1.19918136435665	1.11073908890298	1.03691880629899	1.04686972468618	0.838686765777075	1.24189690658183	0.733114117564565	0.952813271075012	0.668221667893216	0.729556937541259	1.28113926709447	0.765199071079234	0.977986482089991	1.24292396492946	1.05078009926985	0.911086368011664	0.865133660117614	0.812002501989732	0.816256117071972	0.743771032148982	0.590368112969171	0.865784210444417	0.963930255409368	1.03089769037918	1.39420151728762	0.7090454581413	0.909699348087998	0.707848918794498	1.15771287397596	1.40112832185447
0.63249183214224	0.692640933604348	0.641280789447618	0.702654539224562	0.520649905269794	0.779933395388077	0.872849228077866	0.786376129360726	0.869542873501894	0.726742916714238	0.943509194173826	0.658825884267033	0.704585291856558	0.995900767741196	0.807130164043883	0.846596354879932	0.700114618184316	0.652633303266318	0.875038273338269	0.881464379777375	1.04248746041591	1.15672688610411	0.980398944334436	1.00435051465676	0.899731858226895	1.28834021266034	0.776084948396503	0.932545076904381	0.767024074331829	0.716286853296962	1.28409962574808	0.925414171975358	0.974509576419242	1.35153297978496	0.944387798269613	0.900055659855261	0.987880420350279	0.952444142964826	0.850653429537154	0.887103202972463	0.567222538537871	0.692389170112149	0.789979777272058	0.901203438473136	1.25457295660007	0.542742238765389	0.802230482595169	0.719753084654893	1.15244433860982	1.24496206810119
0.524636952758231	0.657505791979689	0.597253924072209	0.738238224895908	0.557781871513926	0.672700585673667	0.938411888222805	0.63519233446117	0.658953258828856	0.658862694559976	0.798825087755098	0.614698644807688	0.518865864997936	0.98644517608891	0.756607874373717	0.673934766495378	0.66373539827744	0.614316468657187	0.796773718441965	0.703240030339719	1.19722747710234	1.15964980453741	1.03134530318407	0.967330629169349	0.804110563659847	1.06095353109471	0.701318135013969	0.895382761528759	0.672914715729724	0.755532370928981	1.22960728393129	0.819725177179928	0.892721286141444	1.13500189051301	1.07843315241284	0.908235460258014	0.868946561906133	0.777970533673288	0.769651450171073	0.756976714872324	0.678587980575171	0.931914176239969	0.933595861025893	1.07590414731444	1.33906800274025	0.791058378770762	0.926469769749664	0.666566312406392	1.11150451407596	1.42385320778956
0.460828546210066	0.481935084724801	0.478158129939419	0.520561779559933	0.432908454430592	0.473157287446732	0.795080798983649	0.467535498315331	0.519409545837364	0.405400485598165	0.698510051564291	0.518125994218153	0.44913642464247	0.896596080567311	0.416372752656626	0.666880648652645	0.465754870195497	0.515964589211985	0.702793863148613	0.703208441400676	1.08675871751631	0.887662044046682	0.817659415621123	0.902054714680355	0.623693797653567	1.12487655038674	0.602701062526354	0.774452922181912	0.506181139920842	0.536109753047446	1.08528676215882	0.558308615842344	0.800715683075138	1.12527197725967	0.865550467345126	0.694447708492473	0.727427406398033	0.679478368553887	0.617976006096014	0.683000953739542	0.460192008384496	0.699425839413756	0.838128270501281	0.878211288585296	1.29671389557863	0.520005571130158	0.72176854216088	0.607776464448047	1.00968075938949	1.17870367028427
0.638776192401491	0.706608101850685	0.581167198031036	0.785924314825549	0.579907925666282	0.716889819597612	0.838593803680459	0.691665184088376	0.762110943352818	0.8042154443063	0.760525916414471	0.705495815809456	0.663353713703445	1.14124568386167	0.888074560164074	0.790118104843142	0.784681035158787	0.665201378995068	0.735567825871761	0.708067506756717	1.24282820876844	1.18695843047803	1.04259938575103	0.970832540105936	0.827857046877701	0.924575594125089	0.655771343630495	0.916061903730932	0.68754480584477	0.83326343337049	1.08527295003458	0.801172192584673	0.806066487190628	1.18824647342162	1.12853397128556	0.901035197253192	0.830649135922473	0.829712077763056	0.774426175377952	0.758439378000176	0.745858374192388	0.991515127303911	1.0391587582129	1.12684228566672	1.34830538292197	0.888476737859367	0.968206400736506	0.646114887472982	1.11603724451986	1.44680355528021
0.719886195922681	0.854757625303863	0.688179239829278	0.904495885922553	0.689021359068798	0.897000988039764	0.747501345983468	0.807031467277437	0.862528668578749	0.963215733677727	0.834488162579242	0.83551382219366	0.733223883973762	1.20700267668923	0.995217160694336	0.853056242272386	0.911153510650715	0.709704164328411	0.767561734759846	0.865621122314938	1.1648232496952	1.11150637936172	1.0962132756946	1.04256035584401	0.93687632564588	0.936824606924752	0.643244915382064	0.983630171715114	0.801170921705671	0.889128014088514	1.03999706199941	0.967340770006753	0.666476394784786	1.34805730315989	1.08676520198291	1.00802813225797	0.907879634156556	0.816127894408864	0.787295969805903	0.847234098869143	0.841846229829758	0.967228414139359	1.09035639522906	1.05107997670296	1.29559871925671	0.952966508469394	0.895924342725463	0.62943320692632	1.04640403418542	1.39486926152443
0.790308092900836	0.839712027323415	0.783862447162522	0.914026046946867	0.704065660378394	0.890410667067785	0.981981735164976	0.796463632329512	0.784586300736224	0.857867800128292	0.884340585937276	0.829981845558698	0.733505156427824	1.14286432490486	0.856081245583343	0.841084887849904	0.793032509902148	0.829883879199894	0.939261503118663	0.951671960535213	1.27123745633174	1.31743948862529	1.06535800611507	1.05985591198328	0.938970952974614	1.17238621276017	0.776582069945237	0.993253959063458	0.825476401768269	0.984475237227475	1.1828528368564	0.946468284521098	1.01598748031897	1.3487118997412	1.11947166920231	1.00931495450011	0.941528891723691	0.942183224689395	1.00265671207953	0.863019507167885	0.851954957424579	0.971776005004516	1.13515786665423	1.17035974554247	1.50642482586964	0.890154453567618	1.01216211189001	0.886318634855737	1.24521023992155	1.47442678584239
0.819038693169695	0.897138088091874	0.836189016657423	0.905420619461147	0.779001866984626	0.922561746978081	1.17551555868068	0.814806966679844	0.689810956468935	0.851326232758903	0.845071514226973	0.801309307098121	0.687946969648738	1.08173533209717	0.782967355941173	0.762721636275394	0.741326096173258	0.924457453820886	0.988422155501696	0.854378484844902	1.40143670018428	1.41497041445326	1.23169163769673	1.21647396697852	1.03291683993421	1.12059179263892	0.90157330075485	1.0767251079388	0.85994018367473	0.981620945137103	1.32182843685592	0.837219370495225	1.10457310020039	1.26051480797135	1.21284030267737	0.943235909758926	0.905986353963973	0.965575475003874	1.06157622470257	0.741220646340759	0.918845480983324	1.10333111750166	1.19446160814813	1.21010634461133	1.59222578982867	0.949104154452191	1.10231931764899	0.937561023517647	1.25110392693453	1.59718424107657
0.903968385068315	1.04384631918091	0.918117797814691	1.06070881650359	0.850205793251383	1.07306837512313	1.12773679530764	0.987241507338728	0.980124975961861	1.03248243967814	0.980011682408135	0.991392643954495	0.823769790614992	1.23157365769405	0.893877777891803	0.848473866054552	0.940052701968089	0.962288362102031	1.08420962799225	1.03661709432211	1.38225400413903	1.45031030596515	1.33042308341503	1.2100687649845	1.14458545097439	1.22839059689276	0.949628647573741	1.22995554411316	0.996413284592232	1.10409192658488	1.33094714611058	0.98500940030354	1.09455174525784	1.24896709853546	1.33223169978647	1.16140310293206	1.00763058655939	1.06702101165475	1.10610248711565	0.863844184862419	0.998355716972574	1.1491055517307	1.21653069804936	1.27162016860569	1.52864103695909	1.09304540504881	1.17396684597893	0.91641607423123	1.35597842069418	1.62745901891833
0.73619348792144	0.822737125189407	0.782559193671271	0.748930258866218	0.674266673580458	0.839422306682489	1.02330084285286	0.880287323573089	0.976032003863419	0.780998518420597	1.02550762024715	0.735280031838471	0.764250783578212	0.880196074259973	0.874652745894781	0.940610322422497	0.758034929671859	0.778940266712836	0.960615723223859	0.932498031229828	1.13822840903012	1.26090723650903	1.14864269429163	0.999474834466861	0.999962280670951	1.36329331836772	0.803189819821094	1.03747021645815	0.880623162644875	0.924866098915958	1.29455739477188	1.02499579210334	1.08234970239093	1.37164261125883	1.09387977916884	0.90074962574726	1.04673816537197	0.948625894735793	1.00455968221828	0.837580179878019	0.774899335755033	0.92659933513023	0.97523005759956	1.08443441601431	1.38032866765546	0.805168339119336	1.03580677499076	0.86946551710737	1.24042991228669	1.452075741548
0.805780140587264	0.803317269079909	0.695271557359313	0.930656795143311	0.681463409674051	0.843992443236423	0.705001174576102	0.750756932428902	0.787135146830985	0.907541533713773	0.779469000387139	0.848096992322564	0.760104270357961	1.32740041561003	1.01144336935716	0.907688598716505	0.900158414503196	0.709700600476799	0.742386825368272	0.83376664051347	1.12467329064785	0.994951416212799	0.976611879532604	0.949149378117655	0.864855449382648	0.85712545265292	0.600662891574588	0.870864142591595	0.691553175400324	0.812809354261274	0.971702659835434	0.780133148032925	0.608769261066772	1.16806718605211	1.01555599318671	0.957274364379376	0.794186042686383	0.778727507166709	0.755334227835465	0.772215862115682	0.799292869298764	0.902308090638696	1.06782676056696	1.00808016395916	1.27120132294204	0.90212461452446	0.83857638385775	0.676762525833571	1.0392222810881	1.24493410785076
0.910757647687466	0.9443825833826	0.866585972735663	0.934491789215438	0.869560373542673	1.02527083949851	1.11940533573998	0.909708085255488	0.818908201055765	1.02794257378539	0.812057003486505	0.829922877264467	0.832834955924261	1.25482848799514	1.00655548072949	0.880852967015354	0.864814119965814	0.963452837145565	0.984637517925061	0.906839039409736	1.3848744422839	1.45064079512662	1.24752576916334	1.20457435107785	1.07792558242188	1.0207425158739	0.957520451221042	1.04267628371855	0.908816932431128	1.05959665688613	1.24780501548752	0.832109289055072	1.09458693253265	1.14496054118575	1.18787036327904	0.984678323665255	0.912218356688337	1.07040047949013	1.08708966802402	0.777717392609242	0.97954028469377	1.11781179256021	1.21420123699395	1.20957143782705	1.53581817995169	1.01189180111459	1.08722128090436	0.917450112364194	1.23242222128913	1.54345079307745
0.802441696748017	0.83934287331516	0.83454065102434	0.85322584400114	0.768569874279026	0.870312232589586	1.10258568165799	0.862939927082764	0.819409628163644	0.784619543888221	0.825893032445423	0.802462938551237	0.747251047650229	1.08033102586656	0.780369853444267	0.838130760731725	0.7828580139892	0.871482421482317	0.972866958643077	0.911886570870487	1.30317433912077	1.27776627290101	1.15769794255279	1.079445869078	1.00842444242891	1.28304792304047	0.90032980510291	1.0207736989308	0.876825592363221	0.927339160337102	1.32283885971392	0.839654291448371	1.08976329635949	1.15977879939479	1.13043858494264	0.950271909079115	0.982512172089218	0.956365821977297	1.01511281086466	0.823990368786289	0.845139295984056	0.993277986890752	1.12512075024878	1.15693803191534	1.52201460481258	0.886711674559883	1.03177681302004	0.942894984267473	1.26305011260569	1.44572258635982
0.731048208072076	0.674205679625607	0.694302894066683	0.684522393861378	0.611006069433149	0.694539890535283	0.898874854895151	0.73815005544267	0.821955940675867	0.6229467244006	0.896459722794982	0.663267582305683	0.702548132671635	0.882278909786337	0.791518997810719	0.952689047300478	0.658333108536156	0.682482806954782	0.847733387929274	0.850529164769775	0.961640573131751	1.05864627090101	0.91993972489099	0.818234695440166	0.862719465730908	1.22152417184642	0.750988164412079	0.868754448182489	0.685362958114411	0.727808737549477	1.15425456040215	0.837009074206007	0.959582674216333	1.23115711633507	0.925491608071869	0.801694679776018	0.913019341911612	0.778509226176335	0.848572760080466	0.820992788616944	0.622895596477236	0.777368053575957	0.832320603896763	0.916061784491195	1.20573263056815	0.635463164556821	0.823094033679826	0.825394359750005	1.09883384519758	1.19430381777132
0.981239974994796	1.06174646479036	0.992043645539106	1.09846335239496	0.912829171676727	1.09428247714637	1.11779059185521	1.01204478661615	1.0323074006233	1.05773391274053	1.02043345344437	1.03578857943784	0.942926532397236	1.25942410148658	1.03485656943232	0.962891015994861	1.00871956230538	0.990534472492277	1.08283111636478	1.06482040592492	1.25072403834282	1.35891115480724	1.25538043543979	1.14525707347604	1.13583158316749	1.13953520623214	0.945171066016737	1.17544790436041	1.02079999619529	1.09634439627707	1.2667855898531	0.952769450139664	1.04637647072831	1.19791855472389	1.21994630326876	1.13376604314941	0.93631626601275	1.05518112304411	1.11021534295968	0.861011164931218	1.02472128906559	1.06331773765809	1.11517772106272	1.19812468895911	1.42304552990152	0.981414867060056	1.12369414433363	0.998108599874016	1.30017180579422	1.4353373851631
1.01437547669598	1.04885035979247	0.945715953325282	1.00238528314663	0.958834972291001	1.09442917751605	1.11341753066647	0.975226732494087	1.02550659736976	1.10928004375245	1.04331782879737	0.990618002780563	0.933196918320399	1.17138769887234	1.09394531548326	1.02398566670304	1.01605828368632	1.02660092099598	1.0624050684802	1.03497267343034	1.35968191610768	1.45714181655829	1.26787894528998	1.16564391028524	1.15452010535493	1.07521068843564	0.98129418073167	1.16774526459871	0.979283281246295	1.1313333834254	1.19525537392342	0.827743576169496	1.06509341820997	1.03343174846474	1.25196763723926	1.00214646752099	0.793741860480817	1.05577886483606	1.1593848577665	0.690899060788082	1.05738742942979	1.13011859802332	1.22473946302815	1.22059038252068	1.51953543665048	1.08950562016655	1.1248856095244	1.01370047536572	1.28956600180709	1.50561097292865
0.979157972090626	1.00331363430309	1.0118629459055	1.02789080490771	0.963616224405511	1.04553579247209	1.21589055064714	0.940219807889013	0.972923514979872	0.980149195585089	1.04868517908722	0.921563161942705	0.875852923836655	0.99594517239061	0.858923850446632	0.784822789825782	0.825259082233215	1.00799494436481	1.16060777473741	1.04223731483008	1.28439582206694	1.33258186031633	1.21137620915129	1.20137066683746	1.0976281446886	1.24541019156533	1.04361821131308	1.10138077874182	0.975805503324889	1.03865150594001	1.28353401952641	0.99406136257193	1.1750934569986	1.13771324383711	1.17174466890266	1.00604932797423	1.09149036491094	1.05481624283754	1.11550690258547	0.900296682111668	0.999862098158945	1.10837959624552	1.14194527318008	1.13961607841651	1.4343200665616	1.00973434764542	1.13931600822692	1.02206232089456	1.21365542806727	1.28185506049188
0.468187749274192	0.481809762115639	0.443457711574616	0.474957260647195	0.418812193741826	0.532084932467971	0.619089940119833	0.473670313186263	0.561513881391036	0.527223073278943	0.601459216104734	0.434290010445607	0.483598474577577	0.711668997473637	0.589244483630873	0.595719732558817	0.499717374744098	0.504480071969186	0.576801842544023	0.583762220209602	0.845540926874253	0.837899609738939	0.703055346744802	0.677105343715309	0.606606514236243	0.709329130250141	0.532513978695421	0.62187513470866	0.476244672502999	0.539548577588555	0.747213944914791	0.438371057949979	0.601028940596739	0.79577833919172	0.703805153242386	0.545985527598195	0.423780863751516	0.592701739552167	0.586158798242227	0.463470016399695	0.483118181010085	0.608692166243093	0.714824068919696	0.690607515362319	0.969226163526328	0.535494137178639	0.605622516136219	0.492268890750232	0.747653399050853	0.928127545122928
0.403120742230858	0.463556624443824	0.43938032103146	0.366155526824382	0.398019659429517	0.526881958834426	0.584862234209206	0.524612801018763	0.535420485072061	0.494679423123782	0.577389951629317	0.412598620981504	0.434779428213153	0.680679209845519	0.518132989418031	0.511807563379371	0.479703302175009	0.454507166963903	0.576893101590079	0.535702964158634	0.775490595203438	0.797633086599849	0.703475047687717	0.623187127375654	0.593089771600018	0.770467667086946	0.503369182016544	0.625073153558479	0.493107431816524	0.520905543562774	0.786374323097106	0.574302400705194	0.618711442370409	0.81242919793774	0.67811033883329	0.601005732313897	0.593289580397728	0.617400314033469	0.568178627113219	0.520650291698034	0.425357687237847	0.572994932946655	0.624337537617084	0.64251853503568	0.840581557482873	0.495356095737049	0.558594538149829	0.416247015268015	0.688775794719938	0.89946182747296
0.523532048358963	0.515990376355966	0.459377634175348	0.538158305913516	0.458368222206122	0.576675091153135	0.536662037333184	0.539663327429682	0.652902755421254	0.595385585612239	0.689714499294185	0.489895915406336	0.568746178073289	0.771999602271738	0.665563062876482	0.682808992703065	0.573764129318863	0.469908739100141	0.582603271391555	0.631370482383963	0.546191007438889	0.575400877430392	0.599023219232681	0.609801950818877	0.415774833436224	0.762480301106778	0.518668469385762	0.392878603639326	0.51121743097996	0.46457725972861	0.752811284027751	0.654161142614672	0.496293675385424	0.938515402661444	0.539860395708819	0.633434419564367	0.705639142923344	0.599079502645651	0.478559616718689	0.656971140351898	0.464882416587448	0.540606278153575	0.606822415839055	0.516354564642511	0.682625257384323	0.514017301773986	0.519891743057526	0.384394896917347	0.570144561350866	0.680639867625184
0.633727081542758	0.640042282081948	0.582098607488735	0.735777491177384	0.64218585214657	0.673436024682925	0.711351376523236	0.607918512045532	0.663384502199151	0.677813587140382	0.704061501669137	0.662760862710458	0.617994746367253	0.981138772134125	0.775161566347281	0.729155633860941	0.692635268792923	0.660300474210622	0.663346601327086	0.712942790725361	1.03960500940118	0.833009350560769	0.792341268943034	0.823907462001507	0.684770356744895	0.658526150165234	0.61009486695119	0.738120351771772	0.540557022243068	0.670221514435153	0.723056785110953	0.563246408639473	0.590614475814981	0.821540288525721	0.90243318756828	0.783502128472709	0.596638086053613	0.64090435677818	0.618492949223634	0.565476528806989	0.646167696644429	0.817594561329477	0.881989457176731	0.879274158910727	1.13365732590483	0.724296225765573	0.788766571336473	0.616529590178568	0.914334976649765	1.06796866090832
0.696282648206576	0.681242478637042	0.627382473903715	0.74470080801744	0.65564499655945	0.737628269618115	0.693589719328395	0.671790614357627	0.755965832931439	0.743591288845669	0.79807524749992	0.720793866959914	0.729807402966485	0.991171754706078	0.849184347509851	0.835083957500693	0.763637104121283	0.676958887222744	0.711874547550874	0.768572795115018	0.897267871116472	0.74142655314004	0.799083554602925	0.739988574367391	0.690942483277376	0.802652438140049	0.6334009421842	0.701258838065551	0.609528838105497	0.671477455887809	0.796734058909537	0.689970884851184	0.574895032098315	0.985029356622484	0.81502943882943	0.836062832152818	0.690334415393136	0.709795699386724	0.639091231618503	0.676554506872178	0.666654253943226	0.786160790176119	0.857442279038184	0.822990027735954	1.01024028627286	0.716377431780832	0.726218632638225	0.60672108055568	0.807259154815957	1.02372371783233
0.632904264833377	0.691014786024373	0.666406425639195	0.624947936525519	0.630735894323172	0.729752164559609	0.828842424336079	0.695708363246863	0.675768577813698	0.698802902854264	0.71512323663617	0.625636990961733	0.622767833485135	0.812301071387386	0.66371793556374	0.657774855180172	0.670312860856209	0.705685806377858	0.739872613443811	0.663809489989995	0.955842949229086	0.961813428122437	0.893711809757617	0.880161709459891	0.779428352913575	0.837396094411676	0.706267617802182	0.802970793716839	0.696722447199295	0.748116580892325	0.957801535769997	0.598950661585015	0.807042998960451	0.604967776720677	0.875288301259412	0.806195227579365	0.646610007655735	0.763343506158409	0.774930815193425	0.459291233961253	0.670800857251161	0.804827291420968	0.84113847766046	0.861519713670391	1.04901013495958	0.721703603644563	0.793053346992579	0.667024881440052	0.886401494002618	1.08281130573973
0.593945253073459	0.560738300190729	0.524214359391689	0.574876662873751	0.467435913361056	0.60327579811411	0.63455542817162	0.574872955501787	0.67674505472567	0.598852636962892	0.745635618162177	0.486297356927246	0.608607021198391	0.716577258906996	0.671605305193431	0.706729701976087	0.542858155803768	0.49762686365137	0.666405238717318	0.704170993725524	0.486259195415831	0.755668499291629	0.683283238282688	0.692070020635375	0.645192255733915	0.871249061449519	0.59205697975294	0.594332506944972	0.583778040759845	0.553000681904064	0.82450058837033	0.6793946934886	0.672351419351174	0.942923772431774	0.522426451512188	0.624073622037025	0.736283139687391	0.689703207733662	0.642927362261469	0.655808748249987	0.488083733018332	0.476850995362422	0.456678296512193	0.492445778031721	0.630568227323589	0.470371130764386	0.515588281623724	0.50255180760801	0.624521459250395	0.585736598748858
0.818292585951239	0.817256009707703	0.786388021280654	0.791014046222452	0.786709683601505	0.867153194727735	0.917547545659922	0.782742340953299	0.787758289280587	0.824912277742697	0.815029868034012	0.799557838616051	0.774183212660856	0.944424110814625	0.756301163054418	0.764700319431832	0.776793643680604	0.849940160112692	0.881355107178779	0.828465986183087	1.09859896906856	1.09452323098214	0.982838992951298	0.978619423711474	0.891828046881656	0.864098566467725	0.798857020668473	0.901217032202443	0.802065595249215	0.8977097012604	0.92064233004655	0.623019889878835	0.879176017347923	0.752326119827219	0.993507731839269	0.90457940083258	0.718592558880372	0.839311251055618	0.894826900326581	0.54718345678959	0.836986437556177	0.936438740916362	0.992034680687512	1.00810896499254	1.19802740933508	0.871981066201971	0.899812916459814	0.795894799356388	0.966529362419903	1.20779396231009
0.754191426838493	0.76741122860394	0.712653775735694	0.822548805964404	0.76008638931905	0.845097229283051	0.807484023304363	0.733630560570192	0.789443338480634	0.840951525341168	0.795830801698838	0.791988618644144	0.747484238948712	0.99177289961643	0.878819940923962	0.778398230328348	0.821744318076561	0.773007771388689	0.793486032650337	0.806154927180177	1.08644783948447	0.889381314671688	0.921323217548239	0.818911356439435	0.79953173747957	0.725768981644246	0.711156104526575	0.835616386464346	0.674378829493531	0.807805591263582	0.769144004721722	0.704109280171967	0.656052392218138	0.929967679316178	0.985539072279828	0.871721504515379	0.674472387058151	0.739546163585624	0.755588510269661	0.66161142624273	0.812074366805934	0.944928744895991	0.990032214508649	0.979660935157398	1.15938085867797	0.892485153857877	0.884275236434749	0.704060883154576	0.942790166860467	1.18526871906375
0.684113912319511	0.690800252933299	0.686426431601258	0.716145533463605	0.674948523692318	0.74183007435183	0.846777586592559	0.671608011768825	0.647627157068536	0.71713941018503	0.691253802679207	0.605966533671321	0.639330258078992	0.794801865943517	0.75481001107924	0.636307633954801	0.620629227091949	0.729165303745477	0.767310637059684	0.693642845426014	1.01255494517044	0.974089065673532	0.838154951243194	0.881559896117483	0.767123347619557	0.793011655705343	0.725035884900136	0.749576055028812	0.654545304495288	0.735721826636487	0.869873094128708	0.590592596101076	0.791609696033491	0.636606828677168	0.846443495313476	0.697538157745766	0.667843192316843	0.753669248125736	0.786366351248032	0.488724821031111	0.701080875594029	0.787519920858083	0.874222188275458	0.802860459849559	1.09226011539369	0.707573259710904	0.806332582849712	0.713479153813511	0.881722036406701	1.02672809517784
0.815555156986198	0.845679512631011	0.814924015507212	0.836955835551138	0.812336888592818	0.863375559516736	0.948772098035761	0.777434689282645	0.772415521413473	0.796219562889854	0.794138292166195	0.815418502537706	0.773870284050202	0.928088574668395	0.818594233534424	0.754053123351429	0.78492884373163	0.862168571092142	0.863568039195493	0.800642635686023	1.10690934022998	1.11421025977772	1.00871180085702	0.988318548275613	0.905239318126606	0.831195427010275	0.79076487657894	0.909090115975447	0.796813963815101	0.889334352824256	0.912104433472736	0.634249321603938	0.877990706857228	0.768762510212262	1.03682608080675	0.892596750704961	0.68208119535181	0.814542383210954	0.913026009029032	0.536546636667009	0.855622465809563	0.963670127228627	1.0027153546698	1.01985510874907	1.23028379310405	0.884919322127072	0.947143736282613	0.844890509239459	0.997336578425196	1.20219702774678
0.608438549143448	0.552561483707904	0.535026889225117	0.601501344067703	0.518838916399192	0.622517843193165	0.606514092712149	0.594392648099425	0.674861842044486	0.627964405746592	0.724374322596216	0.554850173807679	0.642456970217992	0.817362627183512	0.680440185952737	0.756516064621799	0.615755297114794	0.52095892951322	0.654094993516104	0.717458644891261	0.544101463119676	0.643205056191761	0.637296835826549	0.67831112111059	0.533331106994865	0.820033182143927	0.595232235237885	0.488294922452789	0.580930268676418	0.540708836065001	0.805904752952655	0.687929310311758	0.599887932563341	0.937071770924416	0.536549016019156	0.66656311931582	0.743689647809894	0.689930667076735	0.5584828881119	0.723746132664696	0.533120949481125	0.583883847561939	0.640824707505938	0.566941905138966	0.704564477862145	0.549095498300119	0.5565573887641	0.503042293070764	0.609812148885641	0.676635213326861
0.537996004283002	0.503925703610368	0.493213374398743	0.539320980326376	0.467084049294933	0.543526344098122	0.601126566452223	0.579142559317204	0.625801326768201	0.531143674340278	0.649822537545833	0.50891258749121	0.567203673698808	0.776212634181605	0.608518692174408	0.694536452839415	0.54979210533563	0.492291708888141	0.588440720291782	0.616155855629535	0.559281576823246	0.650030453603351	0.606119422164607	0.66293484953425	0.576409502452161	0.838623802553737	0.562652155601337	0.601384183559347	0.546021837651637	0.498987808012142	0.810872566531116	0.61708761546184	0.609177500777307	0.852769973429852	0.569246020822136	0.651307231186991	0.667931596569122	0.648872765899039	0.550997683276113	0.65487940743955	0.419184354513519	0.483391888341375	0.430702823191371	0.536179238280173	0.682811416582135	0.450758410337702	0.501642768731796	0.514601392745888	0.71307005129341	0.565541674452776
0.841299950529504	0.790828106670837	0.758968273637403	0.793865476204242	0.773671349187502	0.858941951723533	0.843623329523807	0.783338477976858	0.886070935696008	0.859217254427453	0.907276372527442	0.795945029311935	0.813034017035596	0.956358821643149	0.852993674162577	0.868149293463189	0.824175185876878	0.800644879345767	0.85212419158605	0.857797529563625	0.94736478455316	0.962743436311582	0.933628775446733	0.810966886472683	0.874563607569449	0.855704770335251	0.766743926647028	0.892370943278689	0.737412234369077	0.839036180638535	0.878829108102969	0.802545261134525	0.791947970415296	0.946787308225381	0.941356362763865	0.818865866684557	0.820240583713069	0.805132074524582	0.828648486917147	0.733464712758698	0.782335844831902	0.893169082224967	0.855217233231675	0.919301816329342	1.0598304781115	0.838689878313298	0.859666931436863	0.73427076391042	0.907683411540847	1.10861683109449
0.729469978650445	0.697443247309808	0.608360972045578	0.692675141647786	0.610682724267125	0.719868667108961	0.623045737091357	0.710670741748529	0.826944134811077	0.76739247908127	0.831354450573929	0.694476876020054	0.757625617388214	0.812902701013837	0.82758289336659	0.872637059160074	0.765976791984663	0.63924247708402	0.708275975751002	0.758879020542553	0.691301728631598	0.764015423965677	0.722947787943884	0.719822865522495	0.763748919950536	0.840901487048809	0.605022962129206	0.686602567981967	0.698048447897731	0.681833454461074	0.823111116876666	0.815102464983898	0.683479698606425	0.989978166712022	0.743356220845619	0.739915092035511	0.828160993749318	0.7354979452292	0.692261359589122	0.780875801696722	0.649133454730622	0.616939773434426	0.668314166215173	0.699517327545858	0.784098430436429	0.609490576535274	0.668968658567505	0.614253773551314	0.770520462407378	0.840901990978244
0.866629032488021	0.892394234757612	0.829124315208952	0.863384479432108	0.847414004412282	0.920155645722891	0.926855469668112	0.874396083406305	0.883004596113111	0.901268419249325	0.868423712851866	0.86482992212542	0.845253794233718	0.981947135562708	0.861763703978111	0.87935951259115	0.870609294841488	0.894070110609361	0.869721318066027	0.836113498618379	1.10501110976824	1.13003397604792	1.05763285885657	0.968433698943886	0.952333893588474	0.861279186593496	0.82759946204207	0.959901814232093	0.845640137720279	0.950285275444692	0.931930179689478	0.730891033204833	0.875992585396045	0.741153528050528	1.04420212775172	0.90228763016149	0.739828098050791	0.859612573466418	0.935858929578071	0.567036289461098	0.88234536836433	0.982022408930002	1.01252003974682	1.02693902668989	1.18971594441395	0.925234035206034	0.974097617105596	0.846166520423717	1.03866805248743	1.19939882334801
0.808171775479165	0.833895033307309	0.770419629065707	0.819919786137824	0.787952799726628	0.866219073660618	0.767627576137534	0.849924363797612	0.89259869791768	0.893618826618032	0.887133527003478	0.848576149749675	0.848098666171352	1.01053427693307	0.93232054861311	0.930497591259305	0.90468915366335	0.793831662811673	0.804663692917254	0.871086918561526	0.884140099637805	0.876874569720565	0.894481532004028	0.804503974179868	0.803460161696154	0.851592264436	0.733866867876713	0.774837926932154	0.774907003150796	0.813173875936399	0.836635021058834	0.870407402168555	0.684299752069214	1.07994907936941	0.884973960987114	0.924956813736908	0.875894210558767	0.821796588065975	0.783067392170438	0.785865833136348	0.78203126668478	0.858624995752391	0.879368662504182	0.85595047204218	0.95362436976028	0.819978506261863	0.837110974355137	0.726195831018041	0.903706018641143	0.984808812651783
0.640973218228625	0.677399994612176	0.637410701712711	0.73002418034312	0.667854079222437	0.675611012067416	0.808235130405436	0.651485946847976	0.669420180514927	0.637817645603885	0.72264855807351	0.677392158876174	0.629904855340402	0.899534125742975	0.724558557302516	0.698733240246871	0.66127260965391	0.696632645741287	0.713396439918762	0.707189216760982	0.976516648440195	0.852412409872477	0.814784142537963	0.867874768886397	0.714601480098066	0.843384939011154	0.700384934524309	0.757514102637273	0.644554441063965	0.67605554005775	0.893863247569598	0.594376942467043	0.74409040666627	0.68369972060525	0.84770369835441	0.803515942662648	0.653959433227886	0.719787760007507	0.674755493722678	0.583338259357855	0.639747019847512	0.769777115210233	0.829546446266944	0.817910909831231	1.04785668679078	0.703077752928146	0.764879282974224	0.680270188702969	0.896003500844049	0.951298918126256
0.922291591122949	0.87259980981411	0.836863942607374	0.855916252612509	0.818045134160109	0.910208223643872	0.91051333419056	0.861094924308018	0.862959985724442	0.912672393619027	0.903337864516456	0.821608814893813	0.890834679926288	1.00093452234105	0.880598083523069	0.944921583962843	0.878832266416754	0.871559519796905	0.902592341012998	0.919869688741537	0.949566915475484	1.09016792962722	1.00607167957449	0.929625156967686	0.943688292427589	0.956811750113429	0.863300754750216	0.921118826781936	0.828277611394193	0.927048893333924	1.01008888390404	0.768574758192314	0.940371239260868	0.797089107102818	0.94374585320525	0.813351402410123	0.812850139488398	0.933939925157188	0.949089061115675	0.723463861843184	0.855530879747811	0.924349085366159	0.932944300459043	0.926482430727596	1.05683149381206	0.868262171013885	0.888097230745041	0.84887937453578	0.951835640097171	1.086622954225
0.84954758775992	0.862412877235114	0.828544415899048	0.881956865455182	0.833094870447978	0.91492915214906	0.881779058143852	0.839045709407913	0.87649576514528	0.910688364546152	0.897283909677387	0.844073231005452	0.850229799787782	0.92060111090584	0.893748637852176	0.847140598324622	0.857604056980953	0.840325346203936	0.865802238194233	0.860410389310806	0.9045360396256	0.924738501240332	0.938574210444867	0.815788012220226	0.755001410442766	0.867459878608095	0.792996045121768	0.770062965870183	0.826690778052523	0.881265370916929	0.865103725538269	0.904949733671115	0.765738275770277	1.06895449190441	0.888603862702533	0.879787847195012	0.890824272179362	0.848935481929281	0.857642416692717	0.813320079130272	0.866644547283389	0.906570783898618	0.93216242511269	0.909043995572834	1.01318900844188	0.875410851123788	0.875261161271237	0.782349335614086	0.85541450922688	1.04964971952565
[truncated: 151 more columns]
