# Supplementary material for: B-SOiD, an open-source unsupervised algorithm for identification and fast prediction of behaviors
Source: Nat Commun. 2021 Aug 31;12:5188. doi: 10.1038/s41467-021-25420-x (PMC8408193; doi:10.1038/s41467-021-25420-x)
Supplement: Supplementary file 9 — Source Data [file 41467_2021_25420_MOESM9_ESM.zip › raw_data_csv/fig5c.csv]

0.886134789364269	1.22738723807803	0.660172779871766	2.06384785412826	1.86919264043585	1.00752210877793
0.853565090939084	1.17371810467844	0.655380634431881	2.21990008351052	1.5847628158155	0.853782630345151
0.862553543338424	0.924757804604369	NaN	2.55303989027716	1.62407803307987	0.829355406704026
NaN	0.903039074832393	0.750862299815166	2.17413043357983	1.64627370691824	1.03387649106992
0.853238704327121	0.770111643153951	0.542615736549795	2.43868170972592	1.75088470331195	1.03725553336994
0.676005329922181	0.845827863030819	0.726804794718507	1.89232553433843	1.20691663767715	0.962890382244872
0.890322893735256	1.23176601389872	0.709997395666102	2.09854254736963	1.60218259629146	0.815500160959748
0.862835841171804	1.25325500495354	0.702389254599391	2.19098630921946	1.45148991519447	0.776234451534293
0.67568791167709	0.435866129576215	0.726896176045447	2.19133095220556	1.22041992776603	0.882861593546603
0.920125466944369	1.28193634635198	0.798131802029912	2.19513441847657	1.58424602895817	0.85722714938636
0.968781288833876	1.15457507741196	0.789810470965137	2.19101180422495	1.52652506109352	0.936374644011483
NaN	0.520806279663696	0.769377856864513	2.22061111759845	1.55347553204264	0.981019552169719
0.419860379615726	0.573152459769359	0.798693320672845	1.78161272673353	1.1350309237539	0.996022152009105
0.624718629544799	0.762733252896223	0.75111898599593	1.88631424509626	1.47357930719788	1.06890202696208
0.813541192540074	0.690526826804991	0.818473374852879	1.99549219523419	1.30764776962442	1.1064080441644
0.721268336249226	0.77877824948646	0.838847161243333	1.78635114996953	1.16829599391023	0.985511796949775
0.850120264404595	0.687331560955476	0.782866503502915	1.93076751849123	1.21569160109029	0.949074532476049
0.565893054384395	0.667310291832041	0.715388650998276	2.05760255739918	1.33310733187028	1.09861945241479
0.647459220917851	0.641449907373783	0.878431584169076	1.58040298413613	NaN	0.996023942349209
0.933289874647847	0.858575974249549	0.865137011472114	1.49093039588777	1.36006498094981	1.05754860685483
0.901576716512178	0.73816250525179	0.609257463915459	1.69982934219005	0.82894378455244	0.459223657601453
1.00247804232354	0.861328871978303	0.643863736709752	1.51351521074924	0.568533825205563	0.437679584930007
0.42105271893451	0.648044924721833	0.785412590655451	1.80297286838851	0.514238150541782	0.433497827810656
NaN	0.655221461191005	NaN	1.653499114383	0.717058675773271	0.571101553455403
0.664360585740624	0.840647206758797	0.877033001073645	1.88583452512365	0.797013752803638	0.551160815140858
0.785865073424338	0.895284730111754	0.593918081590886	1.49503220122234	NaN	0.671544675897503
0.761138476871486	0.85734334508016	0.662764630765029	1.78460248630465	0.812787255470722	0.547939097004571
0.787796714039523	0.826003629339363	0.656357440067493	1.52914615807543	0.804667905688378	0.620930687317993
0.625026093902509	0.803052390693074	0.720420319887771	1.69080672139302	0.579467347017364	0.68086765239767
0.622423837156627	0.686655027028032	0.679579102369795	1.56010490630075	0.865658326215715	0.520644340368014
0.856730622717588	0.925505846367578	0.751794753664937	1.82500034563444	0.845111510060181	0.626098147638196
0.949508462853364	0.90675925447522	0.855321628610425	1.83290840385421	0.860658933348297	0.64431260649529
1.01689591249404	0.965701392971529	0.761668961549366	1.56351686168692	0.776632923233915	0.850023620789634
0.682230098255866	1.09935843449005	0.804315277683743	1.38986467232977	0.964015143048871	0.724066601762331
0.723466949214146	1.10351517513952	0.907313477086246	1.63619722172614	0.781186786479605	0.808621800319006
NaN	1.20377191106218	0.901280909833043	1.63634651414377	0.747851753801436	0.829050537471769
0.864793153168439	1.1232842483271	0.894093903066192	1.58137294611238	0.94830420295636	0.782588393382584
0.374137496918593	1.21264002758015	0.955480086879389	1.72127892296205	1.01433386621915	0.827162720737315
0.8975913655238	1.03575670650879	0.757967264262239	1.02683617649919	0.715360649603068	0.89896153197253
0.827744297728265	1.1699034456264	0.995837211283106	1.41262048437248	0.969731993453043	0.836599064220902
0.93506094346649	1.02656550975815	0.506507943995875	1.41174272895517	1.24884694115661	2.5517000005421
0.791374003394306	1.15238711322951	NaN	1.37786160430272	1.40446448953989	2.49250382939527
1.09866993489734	0.386658123417317	0.636799850913351	1.67823690857024	1.44679584968963	2.43884846626017
1.06669443771079	0.592592703573478	0.598088916878852	1.30629198150574	1.34706471580779	2.38531109065596
1.30055709751614	0.733937020226221	0.75829904766286	1.70093915087867	1.43311895429216	2.45423249559549
1.36582165444841	0.758479597872292	0.559256998645913	1.36600480733325	1.05523932180487	1.91918195336057
1.45126779496146	0.870060069173443	0.694819368445363	1.4073310557792	1.26275521739856	2.22170986592627
1.21857860224834	0.775022810306856	0.522487926989911	1.25167973522017	1.00863587581942	1.89377717167402
1.4600265734495	0.888482850133314	0.760735122488796	1.45535069567546	1.2675445581433	1.82532552969113
1.25721929519329	0.781234098358215	0.600756429958646	1.23261137585426	1.07809321777562	1.98549649530624
1.19591303131465	0.782324704731581	0.849822890462084	1.4109845764867	1.44358364422661	2.04977219343954
1.05406391238534	0.567113509309976	0.881745880392275	1.50275818297959	1.41787696182881	2.09960361555704
1.34755843929425	0.9256067395811	0.766659967965798	1.39045164986498	0.825748959351781	1.44770428296686
NaN	0.670764944282181	0.597681952518076	1.30622017054372	1.19856169150967	1.63349282286819
0.611660790369821	0.817558288661168	0.851957282257481	1.52021015509802	0.822664301777044	1.39724190389884
0.800779035035167	0.716692471865993	0.913389117236752	1.47766537994685	NaN	1.44259818666889
0.842651352607441	0.697807862755796	0.805081263689243	1.46990645245353	1.25441017458056	1.4038501822988
0.380365085631895	0.802899028010505	0.978992715159767	1.54309637802037	1.04782770449208	1.61559992395674
0.869693322485	0.736488758955428	0.577013101293119	0.941369142050099	0.977093467733973	1.35814632774546
NaN	0.78966655750199	0.886671595692384	1.34555121538707	1.194840379516	1.62815716977398
0.801853228189303	0.546816997746985	1.07260014103007	1.72193141305582	0.32942364525204	0.647692509734824
0.907273889696414	0.697521421467496	1.10493987700609	1.7383114994983	0.474525668220896	0.889818953347518
0.986884148259448	0.714723652676905	1.11847237478818	1.88493402016735	0.455605789184449	0.888211631084463
0.662343110557817	0.774298371678604	1.01970349511115	1.6125335864762	NaN	0.783534052411694
1.1236986306921	0.746088384350411	1.18707531316092	1.8219943819744	0.432744408747716	0.692348756290278
1.07706444798597	0.882677142495285	1.10525189104614	1.50419705345909	0.630109912591197	1.04251316397104
0.776702817467628	1.20709354107434	1.01048635892856	1.68031625615737	0.636936165713207	0.937872732073411
0.744555532040697	1.24750672773586	1.10791534894814	1.71627781445134	0.752318375458844	1.01221922039616
1.02715494001076	1.35902041579933	0.987738643920056	1.69881124285853	0.720683214424123	1.02738098690286
0.950277393226843	1.2344789717271	1.1855189821133	1.71750207836082	0.736538050953831	0.846640187481303
1.06633289288082	1.30892490882897	1.12349363284434	1.76546758702878	0.754239640310175	0.913126254572675
1.03036466417664	1.05565220316809	1.14915840964319	1.74146540981719	0.699232268953508	0.859128665118459
0.778190136167719	1.21190052888228	NaN	1.41704334194635	0.799985570361479	1.14681851688295
NaN	1.17781013962867	1.20861464179975	1.40196758013935	0.652950531402614	0.914438640152657
1.10146376919949	1.19511707269009	1.13435236527805	1.56032328280653	0.625946920324839	0.842248891076983
0.876562059260308	0.89347929944487	0.965291208881095	1.53001844526142	0.838908564183415	1.00774490768155
1.03228367333241	0.865268636323385	1.13669697770852	1.27838128667766	0.903320757520167	1.07528787291977
2.30840187532767	0.794631206045703	1.15130351351569	1.6977910369019	0.793940611029988	0.873811213865975
2.33497088244591	0.823705390156374	1.02043970154526	1.20575079078695	0.857455186746417	1.11218047284697
2.24921080777413	0.92705419615492	0.978918679407284	1.42250088994447	0.841473729450038	0.937961278254363
2.04805706096755	0.849291315971516	NaN	1.09228146609731	1.49050814823819	1.2130519928901
2.23389323515931	0.950402929827431	0.478623155893124	1.00115859813626	1.28366475598102	0.933437595632356
2.06909632804737	0.713651444862104	0.606142041147194	1.15232687619104	1.33848545170019	0.914197988268713
2.12847574333148	0.892174842011949	0.534786077179613	1.06043205192057	1.48785766137101	1.18082981580017
1.98149576259815	0.825377157323462	0.690671671511126	1.22731928643949	1.34736216903594	1.15000721524583
2.02964164180377	0.925300970160145	0.486430833277356	1.11620389138711	1.37255162402107	0.951434516688581
0.976383552674711	0.658581117233556	0.619302921660437	1.08003045645293	1.2593096298015	0.884694127172783
NaN	0.786712796138629	0.580741001765688	1.08376998849793	1.17559482759441	0.914336329132754
1.22970400647902	0.765707614599971	0.626949102223505	1.12494019381299	1.10567901812591	1.10148800282523
1.12563280698628	0.726733706236785	0.621185359531138	1.00779439732705	1.30553088612336	0.819521089399156
0.954815356197032	0.850064285628974	0.719671446404254	1.14945292355066	1.01320198848361	1.04526724725379
0.817353532126877	0.711337811679126	0.78097512241224	1.16508561744661	1.11216843939757	1.11523369533717
0.7860519143503	0.848884810260993	0.703249502883536	1.11042265233182	1.1487978882181	0.956744249313532
0.680272796341007	0.597061734802076	0.658385975134728	1.04982457001639	1.12883816051393	1.27391477127303
1.17419406457839	0.79964841757352	0.803661406578719	1.17035104982698	1.36235084045299	1.12184337348644
1.20979501313384	0.712200200438657	0.793937964453948	1.13701883507461	1.28672319818306	0.897950656832631
NaN	0.804058542211665	0.798587673295784	1.11285973618464	NaN	1.16074813637855
1.23084936513222	0.7121245540049	0.893049231491419	1.1972089436155	0.98985153336988	1.2547968239823
1.16135996015882	0.824171927566108	0.654793657999035	0.939513713780091	1.04292289514916	1.06592119875586
0.939556165881703	0.521623526658891	0.854451301159778	1.15213668160557	1.14166520157662	1.1063881946922
0.868210355044656	0.571768666761601	0.69227465312467	2.27938972534425	0.979637798720576	1.17328161989112
0.908394772170577	0.75812488904992	0.588544961302769	1.92528400896992	1.25024047153992	0.982657569020696
0.685918093503599	0.715197781551868	0.768759673655467	2.31278370563626	1.2723481527979	1.03710009594646
0.798217845392965	0.771353678712583	0.686776755330303	2.12511331217021	0.975811545539392	1.08826200488671
NaN	0.676646082703937	0.884256494413638	2.11820133178002	1.07031950993593	1.06329492263299
0.906966795160932	0.714076247888387	0.714213144732361	2.03271117269886	1.26599253726324	0.990149087347488
0.949272444850045	0.663901013947553	0.820655620341295	2.17195408123491	1.20562230082882	1.10830029115288
0.570612720009496	0.858521150453901	NaN	2.05606462530166	1.17190960623745	1.13653071932271
0.96322263580445	0.801762821278205	0.724324745291844	2.2633172508248	1.12902624688115	0.894211852577044
0.993085266595088	0.867239787808322	0.775656230193779	1.73443300640138	1.09317912835117	1.04188568210004
0.654881395738031	0.948231103378853	0.890073749991116	2.1667928505168	1.15115824497513	0.975138120105491
0.721264996657647	0.923956426175624	0.94740319740574	1.7084403000084	1.04624808566705	1.02957314517736
0.877158484630295	1.01330351414484	0.865912690381747	1.94398930169036	1.1004282466518	1.00899021791776
0.945922576308941	0.887907642173001	0.764467924932039	1.52412416196205	NaN	1.08679480175675
0.945694524400679	1.01376249206528	0.938349612966326	1.58081284253151	0.903029980414641	1.10049669479064
0.949680014162299	0.772950215180633	0.936765114883981	1.88130532112956	1.11550682715605	1.11221270083222
NaN	0.929548774665066	0.942671186227344	1.54658055706539	1.02423110161673	0.613139677444907
0.750708876060403	0.880717027473768	1.06333405973651	1.6070726260572	1.01685022656515	1.00208388450823
1.03129790669835	0.96984209550554	0.794848731542293	1.25290777647517	1.14701362460879	0.794693643806451
0.959403175228948	0.589958874305689	0.867892869148062	1.54412714676937	0.988259482364774	1.07670933044712
1.06969618019565	0.617198505689289	1.20502550808415	0.889912757171239	1.27494665372341	0.446729485190793
1.69550895895715	0.864169593125613	1.00342494831299	0.709072580622631	1.27476198030204	0.477801409333071
1.59726816842783	0.976227349009579	1.48428231115751	1.03207298956756	1.25252760979867	0.46538329938202
1.55149899479255	0.989681001495508	1.22439475053043	0.983765738502101	1.1736377309323	0.455285481671413
1.55333040851065	1.04825916863358	1.60995622933587	1.08730032807126	1.35141956863067	0.49741564242575
1.80536187199423	1.0245716802532	1.03880901399617	0.851107634585252	1.00121955637166	0.614869350549775
1.48164258805651	0.934942322379556	1.40800104370235	1.11834592161683	0.887167438282944	0.644366903322278
1.45913380805835	0.909893100748498	1.22710102816272	0.798017484659107	0.794863385258954	0.64645311157429
1.71335442583273	1.03109039868344	1.43119828937231	1.06074252357989	1.04053846086446	0.659998437318857
1.52926439047326	1.01973357172283	1.20244493564415	0.824797753453233	1.18626791003098	0.661258239662172
1.63029401287477	1.08684311378355	1.58280963666955	1.15912862393911	1.13076345617027	0.625640945362241
1.45579108117346	1.09743659460457	1.52515960233968	1.04848405068241	1.23967032538138	0.675236119562077
1.60953998497089	1.32802641938548	1.23126265422342	1.02593029164603	NaN	0.724499874199925
1.36084169892238	1.35369524961004	1.02469952961037	0.746407321523322	1.08025918246021	0.688941001783573
1.58286966532151	1.45105879312475	1.35443249288819	0.976702437324339	0.938332763892172	0.667308322106304
1.66568550463164	1.23802982391917	1.43201626754308	1.03272180247162	0.754442441675082	0.767597648406634
1.57388981115638	1.46720287814521	1.32516463111332	0.955587598360555	1.02323678038072	0.736628639503181
1.58224355813744	1.29374111757165	1.52161376857777	1.0869901928942	1.09698904590049	0.815323966863374
1.25475719884679	1.2899952240012	NaN	0.679193641663907	0.867299294758447	0.829961190009606
1.34748697046079	1.0568934907628	1.32243946026574	0.905475887466558	1.17691979799773	0.855396035059494
NaN	1.34772239571779	0.757577492596879	1.27477752262079	0.859463098402508	0.520739536639567
0.779904683658784	0.474507055380894	0.692327726443088	1.19816279645928	0.814209753660799	0.34723867736433
0.777082666753394	0.656681510398701	0.893711325058516	1.4488784613073	0.814683713236207	0.348230083081142
NaN	0.921051038301399	0.72748677257822	1.19719672072319	0.937993964042415	0.491059079265466
0.70991669162536	0.922685832723751	0.89108132642996	1.52184434350829	0.801772849334641	0.531740569474506
0.851830016595174	1.00077157666402	0.721698835383018	1.16607726338965	1.01454491690884	0.43674301136364
0.567050602901867	0.9304851406254	0.801641838305148	0.976923599720017	0.945012677139269	0.631909787285643
0.621237714958464	1.04830551302963	0.793558953134756	1.27526611813068	1.02903707428008	0.625929753639425
0.863195033131318	0.84285654201648	0.839672597805148	1.40850938723943	0.942833863420998	0.569936474258819
0.634658387021367	0.936386713247557	NaN	1.12416466903254	0.941123097589009	0.626940662478066
0.780451326118505	0.792530988614788	0.795925989575589	1.1543682532668	0.775509697759315	0.600291171152709
0.741481119659659	1.00632174613662	0.798936687350437	1.3388394679492	NaN	0.65289923751834
0.745744615412414	0.635480911995848	0.94795112914424	1.28527272883898	1.13352963077906	0.781337848916679
0.778172249671488	0.809301071534484	0.858041700832488	1.19503972130644	0.939134045952276	0.766994766466903
0.930714906028733	0.927771743968552	0.982447915156386	1.33217138316672	1.15788603639797	0.716304403349232
0.911197987513514	0.925135262930013	0.935442992734121	1.36984478205977	1.18452244580646	0.745765692837834
0.813402389072015	1.04720042900005	0.940555123516904	1.25078071208585	0.905794652571436	0.761575867643077
0.935969358348967	0.902127534661958	0.918090864716345	1.32737660745283	0.965858677193594	0.789095188830983
0.816594003198067	1.02940772105247	0.796854948080222	0.980562492612001	1.08540642581682	0.724476143942497
0.88088335917855	0.804309699054267	0.981542774259084	1.24114615126604	0.942375004539808	0.904193939880177
0.836965025550785	0.963538984668072	1.11679001466321	0.806572906712973	NaN	1.32823082208503
0.993439222819637	0.8798797489884	1.19147574702693	0.699234743908331	0.421896983835462	1.27200489595052
1.04444492623303	0.972086702121553	1.01016146840664	0.889368713854463	0.440217380884551	1.18612616168506
0.944717793253509	0.594169424082527	1.07360125470271	0.751395608052618	0.297973265638306	1.20160985329808
0.992934069700659	0.725671993701817	0.902746507733275	0.903818758968171	0.315324985163393	1.34270657975592
1.11684033608558	1.26835621931122	1.20307300334826	0.744802867416077	0.658884405271538	0.927602709988627
0.74765487611417	1.2789949927959	1.05308531902116	0.773019583974159	0.565234629597112	1.19801858617668
0.999648481919113	1.42398108294887	1.13650991049335	0.776994613648796	0.660430976468306	1.01932537034117
1.07656833595626	1.31532764452021	1.01450610897983	0.786102746558702	0.713147372097241	0.959795619789905
0.919300717660461	1.3761533977286	0.936786956032636	0.663147191349636	0.517020009528379	1.27552266218965
1.07602258713325	1.03964929854808	0.985868637601852	0.819012543337031	0.660069633453089	1.29575655283336
1.03732263345331	1.1779690858318	NaN	0.925851927831525	0.579523678671828	1.11177380759119
0.950160618076045	1.23950704363354	1.07742191784478	0.88105328699718	0.786072559304368	0.948004342269734
NaN	1.2273760833077	1.01207151700893	0.862224545149139	0.592928591941667	1.13670742625136
1.03195420581653	1.18345831978324	0.769537524366604	0.981130499305011	0.551890336368644	1.05613557739048
1.10573888285702	1.20589126959409	0.86103618700491	0.946028142437735	0.703489976474557	0.82569576242461
0.876593748723498	0.920454935482896	0.951156827594379	0.94990878040484	0.818535446220045	1.18310966202735
1.14434777563728	0.952350309812611	0.839802366924332	1.01132205688804	0.701345827298287	1.14791049442974
0.837308316053903	1.04757274189921	1.18510775481281	0.726287809081811	0.880614808226321	0.958451393268407
0.922275957334376	0.877890523445726	1.10823015925973	1.045480719412	0.766632395981298	1.16296722602272
0.89122995700016	0.999601500271769	0.752341886911489	0.780986498807446	0.42913088499033	0.503422758329121
0.973979547152645	0.782805567223614	0.862628633638011	0.78256525928771	NaN	0.473907368375499
0.870250763565289	0.915007133554845	0.800888642380084	0.925930448945781	0.229876979288325	0.437484263853123
1.1950161774812	0.923421797928415	0.758836382172528	0.750602351495284	0.436581765861896	0.439481614877856
1.16028624206843	0.90553726911725	0.791535365875906	0.99437882785107	0.45512210808758	0.613798844763234
0.893324980760158	0.762713275497431	0.790308060086658	0.692526843336527	0.459646342948067	0.433154667484741
1.13136679449898	0.865758930902414	0.830985419898792	0.746406148297243	0.521031068336011	0.628283893109789
1.21132109688024	1.05312802774928	0.729155805967546	0.814349882866157	0.603713614419122	0.627280251594058
0.819841091396732	0.983509229222246	NaN	0.811130427969817	0.556827380103469	0.55685854688392
1.04038699412144	1.3190725321494	0.826203605169732	0.824068711419005	0.555491253051345	0.672749898714009
0.902861806347531	1.12118377188432	0.755426240040758	0.933001101067485	0.510546795041931	0.763265803731763
1.1449989692022	1.36933371989692	0.851340514101639	1.06911988311541	0.558423392906345	0.736735431072024
1.12716432686383	1.26688262919303	0.777135210707962	0.896611832612817	0.799434849475091	0.639150236846188
1.09141818274131	0.886500290643848	0.944696376036931	0.896754847631845	0.769686314261998	0.74842929161919
NaN	0.619859138815482	0.802235589320185	1.06147599626991	0.822034863765142	0.63528692714126
1.03463690636425	1.34722315850931	0.790491396321881	1.02889896141506	0.804716329222298	0.608846078217371
1.06108702717747	0.775146684682314	0.956495129711633	1.02884994750992	0.717031286192125	0.851170519253382
0.595068212492791	0.945628078756881	0.965747208556669	1.11783905013578	0.838725320842178	0.853458157787092
1.19563491968224	0.832971771042403	0.93323493914217	0.776543646295513	0.75941565558465	0.683442114172801
1.17248479812467	0.837110195312536	0.929833113894381	1.08753663405054	0.848289336643925	0.882956298224934
1.09637237232711	0.908258751309087	1.33266364725401	2.29762222051323	0.960923439101637	3.52472819417617
0.872885221010926	0.842090709263259	1.33497367680858	2.0306683367281	0.737643858926881	3.8810805427769
0.674995461515788	0.946299605387627	1.24614559805773	2.34047671027102	0.722110042115485	3.84076955706586
0.676730538585653	0.736562323734544	1.32063874228777	2.01431369371978	0.87836786691836	3.46175770045109
0.839055124095824	0.915601252561442	1.13534521412505	2.31725528042184	0.943120283549535	3.42790313774397
0.977197158719537	0.817647080731363	1.3706187854627	2.04498624764385	0.620615500486387	3.17120138465561
0.674392043397925	0.930150023969961	1.34668679498247	1.96137661933754	0.864205414476344	2.73347851852955
0.838593041080539	0.644558494338777	1.305317546108	2.15682393177249	0.863467023733117	2.64350940069134
0.882376063059523	0.741055493277146	1.10857838196479	2.22463559604529	NaN	2.97237350903321
NaN	0.865645575229146	1.33582978084977	1.71308545070236	0.965973096723595	2.85228891753871
0.655092886426576	0.913132414756324	1.2555642613366	1.94754076756996	0.841734721638149	3.08938048332609
0.943669925540999	1.09446624455688	0.8923657997302	1.88439632207535	0.856620816773116	2.90249731767092
0.862504854880959	1.00590707547802	1.23329509144824	1.86029070526721	0.864446779534235	1.8589780462921
0.807433929231721	1.08078676436889	1.00320811528766	1.70064803081447	0.920768383412716	2.41709186339226
0.863999618891494	0.973062059787656	NaN	1.80970532703485	0.904256426858232	2.10337842133829
1.09714482817958	0.953159604300415	1.15079808330129	1.87192281290745	0.962102703993759	1.89463592772388
0.688034161491106	0.894325239339649	1.01067166607094	1.73351622238287	0.818166523120654	2.36574021391316
0.806617933775199	1.09945755102438	1.03973107415317	1.80022254333328	0.986276179688127	2.18542104774981
0.944007677309746	0.788898812353744	1.22043042548028	1.30716365404474	0.774730605489784	2.18422622265706
1.07341425636303	0.919479382091835	1.21836646624986	1.55119801694549	0.992774623229517	1.95976831176814
0.879658572456694	0.931694038925885	0.729117467202384	1.22962033932388	1.37031224437398	0.818652653724202
0.784327018819788	0.939928493167714	0.772989749315338	1.15926210804784	1.61110454805047	0.977417435666484
0.825764797286215	0.995601445703892	0.767481512762585	1.28208470550403	1.67290195020226	1.00074743546005
0.63045784599047	0.893136671300828	0.684909091737643	1.06182725253882	1.40312987033992	0.708637382645306
0.545240011824089	0.995513924579586	0.816138153110244	1.21860445670788	1.28662741526691	0.761688336275177
0.820016915396371	0.811735262523092	0.74183342997304	1.23328122481606	1.57526054591404	0.92192212000554
0.732402658815219	0.959232129259513	NaN	1.12433363450872	1.41334764119667	1.01560978795402
NaN	0.741582740709211	0.81051187201647	1.09948111205622	1.39472910493786	1.07170517017493
0.76873278231466	0.997358372448831	0.815276305347732	1.07005897467294	1.43013279061394	0.891569194781005
0.798130197637586	0.714598159735172	0.773871578774886	1.08079661701534	1.39132812924308	0.951640781337638
0.885999876269197	0.785165368330839	0.545288795767016	1.05093953687984	1.20493933104163	0.945439611278447
0.814850626711889	0.72903192025423	0.86700900799277	0.925893960003731	1.27246210472532	0.935748218639245
0.803787792091503	0.784529287855661	0.780003251291668	1.0828290317519	1.32147890349862	0.899174518550764
0.835639951733991	0.902045188357373	0.924566241977929	1.09787821499676	1.20248916004184	0.762447136349758
0.957415394469399	0.757581260861646	0.956122497926145	0.97128053769266	1.15833067923543	0.688609541846828
0.842930183322972	0.938519536018202	0.915780351596581	1.04110834577818	1.15325646342799	0.962642435111568
0.962231729458356	0.702164742281609	0.861669531795247	1.1178507254741	1.0620880380623	0.883316345238772
1.01955988674375	0.782133971468171	0.894211216125008	1.05570593684213	NaN	0.838294320072228
0.791937486020475	0.648378991609011	0.900752704316737	1.08023127893609	1.22711244227877	0.865179403332097
0.679322508039152	0.918357995947206	0.909511071853024	1.17609843430566	1.17332424278827	1.02363774804574
0.79882044610016	0.581081992471578	0.782643508125797	1.36096088150996	0.357883264470805	1.2041165166173
1.01631442104758	0.797758851262127	0.811970590171193	1.09427376297875	0.507840797271935	1.87979101291242
1.16351786509258	0.694412548370917	0.564548843391677	1.4297284319762	0.508549623047569	1.85663613667296
1.22079231016217	0.756954916957508	0.872343466906099	1.32480925609511	0.444259786473462	1.38043172423455
1.10554276315662	0.93710884294227	NaN	1.43613007687752	NaN	1.40179023567619
0.646053766996512	0.754153796985768	0.843458909226939	1.11294962271952	0.719006755164069	1.76247021120688
1.28162615134966	0.955360447533712	0.785527965540706	1.42565671889869	0.672094319791838	1.62925306918879
1.11281353175826	0.749768310348988	0.840571499462	1.26178958527655	0.790186525490013	1.49429376099808
0.941847585061048	0.698049241609772	0.747445808072757	1.4553462018039	0.794402478930883	1.54140064127822
1.37853323760913	0.573822048718644	0.827949473836993	1.18901145641223	0.605769157105413	1.50140200028273
1.15640767122887	0.943914361808673	0.727109750941945	1.50029867844479	0.652729397494401	1.59914996808645
0.845128993641387	0.594094563914374	0.715358659098863	1.39278866447104	0.613590041480454	1.45166529174677
0.960823552539429	0.869893466701316	0.881946419113408	1.34732084517983	0.945679189125837	1.39002713265039
1.22026810233511	0.630947144694118	0.839749287844455	0.923197021034106	0.73524707849121	0.934167686321349
1.07959256261313	0.680394127856572	0.775841201694639	1.25374161006984	0.74004285606558	1.01698333286798
NaN	0.748836566399298	0.777208847267105	1.40273323750849	0.916249911239878	1.24227827528328
1.19979284910504	0.887447200102996	0.745691569781102	1.17769588430511	0.839789599632003	1.35347563610213
1.07298563439463	0.835279772764094	0.608014291620527	1.35464908922517	0.747392071306746	1.0795371672664
1.12760673982286	0.899339315310883	0.991321754435152	0.762800913443389	0.936208277140275	1.382225234805
0.908521003575457	0.804402903069414	0.892400522870377	1.27798259077074	0.817584642898591	1.14089587952446
1.20386517450686	0.82860723187936	2.07271250008766	2.63933845881902	0.714391180477618	0.428991449372965
NaN	0.909247501177741	2.03245992964465	2.46643817399713	0.647422206625529	0.306833642622917
0.575416544529622	0.950529405030632	1.92687453191902	2.3796380911393	0.644485947601692	0.290960127361356
0.755553833812459	0.980544233465282	2.12040751783164	2.44406822421613	0.728158232707716	0.385893373334402
0.68209263609777	0.720877926827781	1.91037762717598	2.21099186169218	0.748435780558862	0.404825443889723
0.617741688504708	0.652500300004846	2.0510248614099	2.42260205876796	0.816522877184249	0.545732670674673
0.735104821940892	0.696116008417063	1.87398179529723	2.3772819525286	NaN	0.560689720227278
0.748725838569759	0.648345752251556	1.76612699979226	2.38960815371389	0.587713863512062	0.629878495581487
0.664796644315246	0.666528134101028	1.87963620828602	2.32740463396012	0.810615315898947	0.579015785183604
0.793058590868963	0.431156256434741	1.9523385485298	2.37141961966605	0.728938564690409	0.633759144594003
0.683760825421755	0.740611218250427	1.6516897880211	2.27496535091868	0.786460731148886	0.526433317038565
0.819621294828009	0.692343508543878	1.87995473922769	2.01287083829808	0.805357872135248	0.545805354372707
0.775597303046198	0.685580754686466	1.55693309685818	2.01385639378424	0.691327032165537	0.7952684600267
0.792754712132965	0.738441249928179	1.88009720251335	1.98557172670653	0.92226442148214	0.707288971526776
0.734880303048252	0.777329630918317	1.78230592286318	1.81803448465565	0.945589262659661	0.771203531335754
0.73489101925039	0.605127870500475	1.42679579309459	1.87782525248223	0.899032090441665	0.923645035430412
0.883046563478996	0.529899247763188	1.68193826833993	1.70862378158267	0.874063497657108	0.665679225674901
0.854649254414917	0.62652059530051	1.39745171637746	1.67950055946168	0.914258486741265	0.837189353789293
0.850633911305648	0.652837614056566	1.74315407286887	1.89504340038501	0.954006326148202	0.807175897117644
0.842695723583834	0.61016393050041	NaN	1.72750038076056	0.927516578047416	0.815417660143425
0.886093979740179	0.442199088481943	1.32062384383612	1.60758103035207	0.954812975098163	2.06257481396416
0.701583444640683	0.70104157545405	1.43567402310961	1.73567995142913	0.726073792360024	2.13748921348428
0.773940554653761	0.68502915612179	1.2811270389937	1.92759824887685	0.74443866192923	2.15494868958107
0.707403564905902	0.635651606915952	1.31592752414132	1.57636743824772	0.986871130239969	1.98539559423203
NaN	0.763673540776684	1.14087471906011	1.93561077717976	0.831914559855669	2.09189133684817
0.745669559131958	0.830513706955498	1.33575160746669	1.4594129537102	0.971687742597556	1.73396243081667
0.760184258377778	0.845304173298034	1.29386663044084	1.40805133335276	0.900115578920178	1.76305238649497
0.535364210505371	0.823070431727961	1.30715573493525	1.74503306672413	0.940295088704422	1.40407911799359
0.74607692957	0.896799543356079	1.09573808021511	1.64933090835089	0.903637613840733	1.74522456133031
0.784105678499861	0.76655175916088	1.27586298749601	1.54448568277439	0.863341463128305	1.67910898643602
0.841005862408914	0.909222634436681	1.09199548030666	1.4401657352471	NaN	1.9037181246927
0.846106311732703	0.697846366996426	1.00156616876978	1.67923124004708	0.756414320531739	1.80319408800053
0.881205583656559	0.875333938246577	1.05274333317146	1.37095197923931	1.00848848948635	1.07538007135009
0.814993065351508	0.761278276944574	1.38823945551489	1.61451263237978	1.00786055049416	1.38394116333362
0.900467171361857	0.890985552242352	1.15436793985023	1.63929045587941	1.21833325313731	1.33602718709445
0.822254709438566	0.523314980471229	NaN	1.49156579737593	1.17630301694736	0.872762727930871
0.873096501932621	0.691727610963584	1.26031668821724	1.65551610511552	0.804873684973156	1.51359165276789
0.900184448729024	0.80535526329195	0.987196849794138	1.62617728320667	0.892085372570699	1.54906572540482
0.797373684260135	0.753759670826725	1.29434109591422	1.31300312812559	1.04031394224268	1.30134847058176
0.726445203948117	0.766669207220284	0.978368888023996	1.37752822341168	0.974867839613193	1.47926636888007
0.834986613053557	0.705359539944722	1.56120465489822	1.49466037851722	0.921379374501312	1.80569028418953
0.770395063514562	0.800164437610083	1.61722833350077	1.35604888623024	1.34925048200385	2.27838419799224
0.728054296228933	0.56811286603345	1.14826803712938	1.61780860563873	1.34918699363993	2.33288526193104
0.575718150331097	0.853077680101711	1.466173313987	1.2704995829481	0.945247931390346	1.8914069069557
0.774545830525269	0.791909033930297	0.938006570024609	1.52247946522912	1.08857801972166	1.9813146978193
0.901164416835378	0.806656532556703	1.45913991852626	1.34406532262671	1.03663229432959	2.02482887317766
NaN	0.714770783158206	1.32779239122461	1.0950267920335	1.24905311185326	2.03198982867326
0.732722920248394	0.725092461928131	1.55940247851124	1.36563236302821	1.24341814861807	1.78169938039513
0.821977637858201	0.629251010091816	1.40690554320535	1.47233996433975	1.1203863264494	1.90725724084679
0.642132706780762	0.629504655970598	1.31602533648704	1.21005897547926	1.00973588141071	1.70928367948161
0.793225943089446	0.75236445813889	1.03412913989992	1.22243394565332	1.40612275345066	1.81376611480293
0.921539259781339	0.638260446505276	1.02666133969703	1.35696892588179	1.30345326367099	1.80151131579205
0.775887684705461	0.808963239400234	1.31961076753799	1.23636886547529	0.965857819019123	1.55662394502474
0.625263272413135	0.630589851376996	1.44303131395511	1.35278563007901	0.912482880104652	1.37410808026534
0.894611379057	0.723082204435435	1.09611979873111	1.40643949074103	NaN	1.2775643811697
0.97122629576219	0.631881899215617	1.03751798208765	1.25505688749372	0.773672300297844	1.19905946933952
0.86682884087033	0.810899989409976	1.12253051927126	1.2767746649819	1.24904417114226	1.55601242043349
0.963317304495624	0.627557565624037	NaN	1.32642727738219	0.989762362007844	1.1303981028942
0.747798917845697	0.795767050784472	1.44543008570062	1.18140196524698	1.02850970892241	1.48553659526921
0.920908398086368	0.595304622162778	1.00709281317756	1.12005088241262	1.13490238248502	1.42538705284787
0.811497842559305	0.634842886797275	0.896923898504281	1.58004955482646	0.461893383058725	1.19652653915615
0.721798771365412	0.742969937893668	1.00082280716713	1.48040609379842	0.237130100346583	1.75027436467556
0.750790722346602	0.639001830593851	0.903776416586474	1.41962352363728	NaN	1.7171391278381
0.907946246841779	0.8063884366922	0.822431713038979	1.46063373245397	0.432400632958167	1.29309332426486
0.7875442395012	0.596071373172786	0.79970341192185	1.34581777090133	0.470137491442267	1.24497584354026
0.571036107518483	0.738190046867208	0.910881912578225	1.53668919937562	0.428867362870045	1.54980392139751
0.851575391185336	0.698092858517479	0.577236153940351	1.50762608169834	0.535033141917388	1.55338450198904
0.796761547704025	0.823481654385358	0.9305749885763	1.45168389695873	0.583225776938198	1.582730167712
NaN	0.656969687891352	0.784567714932835	1.32520096647803	0.562300460269931	1.49446036342584
0.870420621619486	0.80661636248668	0.813370014960668	1.45285659571649	0.605192913996272	1.34386191065772
0.828953969764701	0.771704186609483	NaN	1.43251649169688	0.539976570636637	1.54074453573784
0.860067223657858	0.71153337396408	0.859223314098463	1.23320083447404	0.576378191573563	1.27232269498999
0.932105463775645	0.726942034862816	0.918044056987051	1.25122329151163	0.81027508590998	1.36376713447484
0.932752563883393	0.68754063788204	1.07070163795871	1.25798185011283	0.808011195452433	1.06840031574144
0.671620234137344	0.779589333494525	0.943654100323876	1.08183317077639	0.847931959223234	0.851671677582314
0.739439762404258	0.603277764054632	0.818181395805936	1.26519437305382	0.855126782696552	1.24411447432999
0.917808443996743	0.795229620817176	0.9376644705704	1.23957827409766	0.771243197877469	1.32980302031298
0.782861400179226	0.739110367505561	0.737244707302545	1.17112485960016	0.898375132014181	1.02763982088884
0.932592042998649	0.804385147843972	1.07190978112696	1.25238825900149	0.802811100995267	1.23530871569502
0.967189817012698	0.715515115385968	0.848590286960881	1.24324986401165	0.831314289738468	1.13211367071914
0.972196890381476	0.726090005473184	0.56983920190135	1.27343272625896	0.880335141856292	0.644870242261115
1.36688097899502	0.968712592864896	0.619084741220751	1.15272559658395	0.791167104790762	0.650999710444574
1.44798612437043	0.965284517090929	0.781746246323623	1.39662291985937	0.740939518724963	0.681525762275589
1.27121227905642	1.01789438549806	0.610712780431499	1.2358337585962	0.907078358374329	0.661648966566666
1.24570134927483	0.920463086365477	0.871972550284897	1.19202006194401	0.928041115060628	0.696924054898975
1.47455112033391	1.04650954465543	NaN	1.19333935178733	0.852553089546397	0.792593985028992
1.1465912425326	0.808716668989994	0.738147671608272	1.28019213971308	0.619839453563766	0.782398891776484
1.21479935675282	1.01091894939031	0.701880416336555	1.20840633489029	NaN	0.844462860169647
1.38023295822162	0.867875392703798	0.771515545863729	1.23279975835585	0.854194674073782	0.890824909656341
1.37819816605882	1.00249853902903	0.693236434538686	1.06786206268326	0.851455447618022	0.734810077388116
1.44881840680226	0.506797078941042	0.856193609219737	1.23494497286264	0.866475351375224	0.768279326966751
1.32318659997313	0.701042935969618	0.985573202222176	1.26356259729631	0.924901697044374	0.884771218961326
1.36102385348886	0.851405550005871	0.848914747266465	1.23739259744654	0.65325646771494	0.968719985315891
1.07367030501732	0.814268086308109	0.795638008418532	1.06246023189685	0.94547832554737	0.876950387342069
1.4496173169722	0.855195847075674	0.968278902728436	1.13846633418148	0.992777918857833	0.774700048394296
1.31020883267675	0.778414719180555	0.940728644596382	1.1957189647462	0.75736235493929	0.812230856794835
1.17536865600951	0.889777820288427	0.903375591831713	1.06470339990247	0.860560497699058	0.94918750810955
1.39919714878555	0.651614646478962	0.977785808936726	1.22162578758055	0.951531448779657	0.872845360527122
NaN	0.871996579700221	0.661264428225057	0.927419823166135	0.911520726473748	0.996938055411878
1.00897811493129	0.794536950190754	0.990490697334984	1.06348262421663	0.98321499166831	0.925952496843211
1.0537252835072	0.878450352810535	1.01534057690729	0.878087761660102	2.36382772973617	1.80600236745123
1.37654224929418	0.486564861179796	0.870981155319401	0.7220504822389	2.57151647795274	2.22779047231238
1.2319296970056	0.647558508886869	1.06354704395848	0.946462513596295	2.44297681955655	2.25495804001086
1.46045151504979	0.911860376091034	1.08877144813688	0.882633022158316	2.34688467741674	1.9064359703403
1.40960412452691	0.871129290167534	1.1428479984247	1.08585995211744	2.22115248571559	1.77913250925528
1.19277987177767	1.06025360453969	1.04740698496412	0.745723150389413	2.3766461643447	1.92947022996085
1.48049440128708	0.958739771252341	1.21108557168986	1.04373955527958	2.26278355255498	1.92450951682778
1.56761717360371	1.02973430776805	0.988995916833483	0.920965965808069	2.27434604358404	1.88840972220997
1.16133947328056	0.913048912454856	1.21406087569887	1.00508517537309	2.27179857172466	1.78587913104947
1.18036856351139	0.900524349599685	1.08500993461952	0.762093874312137	2.11511743750662	1.65914392866749
0.984153460722801	0.840769524190874	1.32488540142714	1.12319200808541	2.07800142170079	1.76520447800171
1.2766228069094	0.986282618900711	1.09146057187903	1.16798426603268	1.95927936532064	1.75063467446658
1.3815565353416	0.715500606479526	1.22205459101078	1.08532501375259	2.23741294551005	1.55683539950658
1.47081207458202	0.884292455849937	NaN	0.853708347844917	1.84432097337328	1.24374415105149
0.723161253763592	0.626115533275533	0.93298523383132	1.10676583317728	2.0960491718015	1.04875112769371
1.24965573572519	0.655076930079882	1.2870724383874	1.14125874403796	2.07533039155457	1.38692973240461
1.03464921966378	0.686902482902152	0.942772474695928	1.09003564589521	1.93317226501074	1.36043433972385
NaN	0.792728243036438	1.2729826678498	1.16050980446753	1.85165204259841	1.22374186987394
1.40246661225663	0.788173294160416	0.858689065498626	0.667229721990196	1.97569652403235	1.43570152786402
1.42091698176002	0.774142748291254	1.19525267332035	1.18900141885563	NaN	1.28794441570721
1.33184799283718	0.803170330509535	1.34638281708933	1.50311664228988	0.704147671853342	0.34657395170829
0.783985083827588	0.760633088695794	1.28260557297795	1.39373656559543	0.743789887570126	0.23716113339938
0.698551948227103	0.864132389705951	1.21185445271495	1.41362562651215	0.785553332980749	0.247866658912792
0.866908562734705	0.845343704777258	1.32314769720221	1.50307848069394	0.907348481296365	0.396290561016607
0.937489983558838	0.859144589342398	1.10946306212556	1.25196311962956	0.726909839485259	0.414352524548629
0.823468265342328	0.862629882667173	1.30011893356686	1.52130620338886	0.937102412705327	0.481104355723451
0.867833227983358	0.825565662214305	1.23393510854142	1.3967844477099	0.785488806865971	0.445322773650738
0.96975692762719	0.838994548512325	1.33324587729945	1.40234986441363	0.869956868062791	0.53391895968063
0.875400278437123	0.720971827653807	1.34383443039808	1.36194960113194	0.976364379353679	0.553383603641943
0.682424486615759	0.873136048160742	1.30024250686354	1.36929699249385	NaN	0.495559903952075
NaN	0.658302692539718	1.26844632486026	1.30796439668297	0.81285004993979	0.535041841028995
0.947121400923066	0.866499817531544	1.12140829816387	1.21868787177694	0.864264708547142	0.553705532414235
0.978903328160024	0.794313142223142	1.25649928994107	1.20620810696691	0.996115736905832	0.778358828422462
0.9845153728063	0.849564708965702	1.03067485497638	1.19552701680488	0.901124063311086	0.722832010061609
0.781073019292594	0.704576195928273	1.02756336129999	1.10765221793344	0.823717872663755	0.723173267932951
0.95875888271526	0.678420389139085	1.27741814372692	1.12889590570168	0.827106454048503	0.764141869462687
0.84409991027481	0.899112669560223	NaN	1.05824086242109	0.976442521696823	0.746997526565086
0.700591366683975	0.891958580953892	1.08257920128447	1.05217621813104	0.969836759512001	0.801187197802065
1.03378334654321	0.988537776264715	1.21401490358724	1.15619816412312	1.01650833804887	0.829231477177148
1.06652954685706	0.872125821313363	1.16897240436731	0.993305188309832	0.93424810705816	0.80273309310249
0.976897988254834	1.01530934815995	1.72285684091447	0.58053083854046	0.577002241165484	1.54751487703603
0.639428762067965	0.824332751231218	1.5932374856703	0.696274623898135	0.744899257783088	1.35527912475173
0.725133656754462	0.883514361179661	1.50911373692838	0.744127199542203	0.736583582367512	1.44823451132628
0.854204944935279	0.737440248406656	1.38569835395286	0.599369724457999	0.692034148043738	1.612501203765
0.750404965286628	0.990569213841744	1.56064101090524	0.791864923259613	0.740083526100872	1.28272110481949
NaN	0.466097099825184	1.39522688543761	0.632577734595284	0.630914231431623	1.44261814257146
0.890071861687052	0.736960442160258	1.48265682841322	0.642566417721597	0.792716813028662	1.41449506644093
0.810277375100955	0.82633619309585	1.64863232678144	0.681696153005946	1.01353920134685	1.35056534053748
0.544404249879736	0.84737778537461	1.28155166179593	0.622627027631644	0.906799344339054	1.26584087599753
0.919000157102019	0.91399150966959	1.48961605670878	0.855154883202245	NaN	1.18453127039769
0.743410240030298	0.778518077859398	1.37353991605974	0.757252575251733	0.833708233454951	0.942330370152158
0.724285350193475	0.959012652623758	1.51364316242738	0.972236511828387	0.636971354892115	1.10458187542377
0.812959954629034	0.767532104486491	1.33101999589875	0.685844365183635	0.8632314390014	1.35626363114801
0.922515934784505	0.853684427463416	1.30360548237673	0.813001726083774	1.09471771333724	1.11112164916465
0.697688404674763	0.738158443997904	1.18196839233216	0.94744035822329	1.07963358789207	1.45415881762914
0.483558221530414	0.955127333296187	0.900397323956571	0.849258324399922	0.925306184284842	1.33934004370805
0.877005266860921	0.520289963932523	1.50667094057492	0.875775950160013	1.08146792198509	0.90576216925053
0.766556076937524	0.733444424158616	1.52121204507986	0.989338176490184	1.03014820796878	1.04305649225289
0.949854494681516	0.706916406519971	NaN	0.793752372633957	0.949952584244755	1.17712368646292
0.931548224038546	0.676795735169519	1.35730948221529	0.970476271700653	1.05782658232535	1.18237784742298
0.976628108666728	0.751102131015323	1.04698058407174	1.17417439656025	0.286206247960098	0.859099412983202
1.53974713503496	0.661792874497723	0.750039621018685	1.3535268975288	0.468214156010598	0.820606880179065
1.79281780611922	0.821267477354841	1.00698724902153	1.41280711253547	0.401616129968047	0.831788339313587
1.55926850043426	0.594496220734498	0.846546174828606	1.13902628250661	0.38065985233157	0.94490022261065
1.29046284260284	0.766633612698857	0.840187422435802	1.44702609266254	0.460105664098313	0.913448225087871
1.64436680248209	0.71340569176032	0.964459226815808	1.17306397193211	NaN	0.843680078897922
1.60557585450449	0.805840592858188	0.954984538877557	1.08690887825733	0.523265456283071	0.851823548339801
1.18489608325648	0.697990961494013	1.31440363151688	1.26362061134997	0.682402454305994	0.849171997220648
1.62765744949141	0.795291783957554	0.998259189466128	1.22214759756493	0.585240461983012	0.962863612472102
1.78194422821359	0.78780037193559	1.34890754816234	1.27582825804859	0.495092551761492	0.756131777803905
1.69960469291449	0.781181755793604	0.901732761480782	1.14513795871632	0.661232617601208	0.985352639432345
1.32235641632703	0.886405035589792	1.27603201531989	1.37028660359208	0.514862660632919	1.02256083086342
1.26871419948742	0.826873024577017	1.2228168373691	1.10341953895564	0.717079891736911	0.944854186645653
1.34473599922016	0.84945378665638	NaN	1.2826140583994	0.819883002666894	1.02221360311063
1.61641400749379	0.554439065661925	1.07156592487234	1.35482930978927	0.786508230732358	0.814052419185571
1.20035149767427	0.830098583930675	1.0951663589089	1.2224445411305	0.896131473711294	0.691144192475005
1.55717461267221	0.818749282761597	1.13158421572482	1.35403151147388	0.879384782080786	1.06220628940917
1.61192819560147	0.809869349586888	1.16499217947455	1.33531236932962	0.82290450181239	0.959034170543198
1.14728774133968	0.749194520510673	1.01145211706007	1.08860613259388	0.917234879291119	1.01406914068392
NaN	0.878242618311498	1.20128280060283	1.16469629547778	0.931727582811688	1.01932376723854
1.28671654749009	0.704558666162713	0.927411912754977	1.605203201196	1.92571990411327	1.81736513510839
1.01453614244506	0.64836953110761	0.873989505190717	1.69852584317075	1.76339929501607	2.29596550181215
1.08735498361657	0.699036967999219	1.00408780684305	1.83752756801112	1.77117150872634	2.23375717186828
0.889156631723051	0.676274350217001	0.865960457786027	1.63501250896187	1.85713786899496	1.97814553721132
1.01822382127178	0.691943321977922	1.03201232688898	1.74363973452231	1.73316267798231	1.83208323963516
0.86612133039678	0.444859430938803	0.889026648363629	1.51446488344452	1.85486433465216	2.12695982686821
1.08843854218951	0.769864261644544	0.998923254763648	1.54377451143326	1.6777584518211	1.97406217325969
0.962848456620144	0.713290263584178	1.05661645076786	1.61891874262519	1.51969401978627	1.82893406821495
0.980526571851084	0.70821949638275	0.847481555457041	1.60606419387114	1.80012543555412	1.94629047594303
1.06126181392418	0.703366746512688	1.21028464717331	1.73990478284175	1.50747315534115	1.79981284741388
1.02248360988684	0.773724013061333	NaN	1.59346530201746	1.32799490691645	1.86595918433179
NaN	0.769922402350832	1.16988767890323	1.73980494260303	1.46751931572473	1.64533956094279
0.824507411461977	0.771421820199623	1.02746474934192	1.37437784988621	1.47546690485829	1.76538756493335
1.02462671054903	0.902399483032786	0.842080295699216	1.55362706687449	1.36231308482126	1.28029638848297
1.0693654675574	0.735851356477001	1.06096448130388	1.63243684466268	1.46341182089115	1.49500927883819
0.756435919194786	0.913861463306779	0.934890496313816	1.37901521040702	1.09115022287974	1.6160224186131
0.963339296726973	0.716399720815399	0.987119004417327	1.54082603930684	1.17106874603555	1.47273272236249
0.981104485571244	0.836980225642096	1.02295290152404	1.55531382930665	1.29911395906816	1.44609366392694
1.01926562108269	0.719281782132376	0.995213115836516	1.38215493303353	NaN	1.67363575702727
0.895827111695369	0.883090489930869	1.112663564887	1.26738584931084	1.19681461387003	1.10148148272306
0.941744388683463	0.554209218286172	1.14556711312573	1.64098040178232	0.633561157491549	1.47357975850761
1.40656731904118	0.739639144640478	1.22571184940633	1.73931505056728	0.86182151055179	1.77352756606251
1.35088033008709	1.10058811511381	1.15750744973779	1.86266827380215	0.739071553508833	1.69638402375205
1.25518068208075	1.13442359824456	1.1305498464191	1.65118827637852	0.669603066818342	1.61746651244929
1.35208250871848	1.26814160914906	1.05853390880996	1.86814242932028	0.700326194822191	1.59211751871137
1.34956517479148	1.10320726820146	1.0985496851507	1.52161155780602	0.718198323431909	1.71896932760149
1.31748612649209	1.25828930042262	1.15891207765324	1.44480543369703	0.608825340389817	1.58420351662666
1.46312771292553	0.994147067138792	1.27954919376571	1.76416204907141	0.805506964305697	1.61912329228407
1.34648539442568	1.10269290426933	1.15992408859285	1.70083339143666	NaN	1.71163965631018
0.995715008339667	0.93932573829567	1.20276601727982	1.68551257246239	0.873247415409557	1.3759738224935
1.17264670426221	1.18884668028806	1.19189780953716	1.58565623160007	0.893599992819957	1.62526576246117
1.23965804871642	0.44615998091916	1.16921707860478	1.80968676790004	0.865781649572817	1.54341720986407
1.2232114050131	0.749194936346567	1.08893367218668	1.34862235044677	0.961380133814136	1.59279619992234
1.11422478937153	1.19688489537986	1.12417190703542	1.60289600016478	0.806387202224262	1.25618276834384
1.27524812236827	1.20073027713859	NaN	1.70224206630426	0.702770265687576	1.34210590433973
1.38190452534382	1.26569050940152	1.07842575155623	1.5310397381875	1.06535406333679	1.40232739572411
NaN	1.14946782403597	1.07268004815129	1.59227111887192	0.879069017858275	1.56627036677991
1.02321859736738	1.28258134403263	1.17749010494604	1.59394613917322	0.931329037085832	1.45472927290009
1.16509949778908	1.08974282021349	0.962096967452419	1.29769946198502	1.09239881761334	1.56166207936724
1.3574868077735	1.18509612354374	1.12289130076679	1.31082978920059	1.01129006208222	0.995896242761842
1.31017991888453	0.963028803319682	0.735740200651292	2.57799529752332	0.692152401029441	2.9200411421749
0.59082452633927	1.21805187872789	0.722641129388337	2.65997776963992	0.802510352350907	3.08335264584595
NaN	0.662702080844929	0.821245558123912	2.92535719327771	0.806158344845768	3.00033250562037
0.772978256884829	0.720262614932044	0.745546204394272	2.5897992363756	0.804721426379269	2.76930038290597
0.772587724939047	0.719321723199685	0.863348947394002	2.8711809623827	0.885694485220497	2.8816442857428
0.719298206576492	0.645696252032446	NaN	2.14918249652918	0.71225627085294	2.4634768320761
0.713305741943144	0.750733593818222	0.849429097158821	2.49381194716353	0.843478854817991	2.45151198506393
0.809390644945154	0.700318061057503	0.896643899997286	2.61191345528269	1.13249507318515	2.24164720065863
0.710015366834323	0.669382559348909	0.641657502096666	2.66090364267217	0.975985170796976	2.39579983461718
0.629687623208065	0.338081625651767	0.940147667643489	2.62782261608186	0.691481962782002	2.32693865056085
0.625563346665416	0.819367052860558	0.762301831143323	2.60491705575331	0.947394204325487	2.55825332412098
0.901972362140286	0.78177228204106	0.93277336704738	2.57845794731824	NaN	2.49164738869922
0.724601532399043	0.579974992268221	0.864940875256867	2.04600973925148	0.942920170487839	1.64560088559084
0.855774309382726	0.812708832370969	0.772274531711191	2.2465569674936	1.19336502919074	2.09451227318178
0.674197835434109	0.862093496698795	0.838481936945819	2.33081744959131	1.25541336708059	1.63973164436924
0.86386141990058	0.725112391556366	0.835494512925001	2.12779380486887	0.901309660750522	1.68796784604919
0.870795409657307	0.720013972416354	0.938176235861369	2.25495725510888	1.1706561463473	2.03841728265628
0.78534497256718	0.803621620914533	0.981123980989303	2.25923905621327	1.22639853707862	2.01106216578519
0.925236086842222	0.645692064892115	0.866825794591664	1.78523645338668	1.00391541201504	1.73255192153399
1.00747368909534	0.830014895917679	0.957806244513917	1.72256462410149	1.04223295017671	1.76447670220567
0.857104360519324	0.627850075976524	1.25546375870234	0.887040038460123	0.822320126747515	0.656785811755625
0.971351449967609	0.772525146268487	1.3221052654477	1.04802336081965	0.883671633449957	0.822891250180699
0.883818687186487	0.66762525858435	1.11918144358397	1.09036376929495	0.816636927797584	0.873660272984016
0.904803170944128	0.837719639712909	1.50140924318832	0.806904238587008	0.753752407182455	0.793511035088804
1.07295466271477	0.559828723987629	1.03840711179722	1.12263851648123	0.864166243867365	0.694557777568983
0.983612409761166	0.718653126814635	1.39219119378183	0.92062716837423	0.884229725993713	0.963710263460674
0.927202814742346	0.719300010672542	1.0379586046002	0.781858157029009	0.942862715536813	0.907168112485931
0.960964077485508	0.700617241526887	1.20279968776546	0.953780426078694	0.833081760226783	0.893713874279285
1.07517172908274	0.85815117032593	1.36102656140497	0.888262490388314	0.973742120752761	0.84881168219918
0.981408430734196	0.739338957182711	1.09890821246416	1.00448533504356	0.874864918260349	0.762252792632981
1.06924277163216	0.818595032411557	1.24463730504215	0.835295232206134	NaN	0.807477472541417
0.834219575434374	0.564079023141404	1.12226242842353	1.06102550809102	0.915791653575172	0.72498295440987
NaN	0.780406232084226	1.27638774539904	0.857048105524403	0.971156164931567	1.01072208850885
0.949586775869404	0.754202829956032	1.32368864023567	1.06068967878066	1.0010031549924	0.677351140327721
1.06510913169803	0.797705636828179	1.27528210255805	1.1708916340943	1.05079387562305	0.773270105307312
0.870118885514573	0.710384498322539	1.47698211594649	0.977081904344753	1.08723897870946	0.915997382170721
0.961755561671934	0.846181985833259	0.859601353912393	1.08716838258849	0.960688010259829	0.827031982606124
1.07425438913683	0.721750081463732	NaN	1.12507264708217	1.04257491326537	0.771425667451508
1.06076170212076	0.644842284992003	1.3410708939462	0.974128534258674	0.878164066438448	0.972904278562948
0.869611528141841	0.695566763251834	1.17879537771412	1.03162334592804	1.05060013513656	0.920992151093932
1.05346853748036	0.628980638854196	0.668570094928268	1.24061991972471	0.328885119408447	0.561559725342315
0.927515161674719	0.662552586067294	0.610549651492315	1.27821905794365	0.408865223380602	0.587073713041103
1.1469100350167	0.377411983457886	NaN	1.50968842797085	0.423592148263569	0.54207963437324
1.01725274042111	0.782044310146899	0.748268378529701	1.13167396576262	0.307940429904256	0.480113763016053
0.997430649349263	0.744462919527252	0.586092765644812	1.54657185492696	NaN	0.552626301272027
1.08592920413019	0.612553399030568	0.735729221130305	1.07328999154057	0.43957967220155	0.695608833181498
1.24399742359085	0.759938166731287	0.648408233148323	1.18830159269377	0.462696826607475	0.708703667650812
1.17676025640179	0.797210190979201	0.818740957427155	1.35859043353708	0.579411899616212	0.820232299379521
1.04669331513291	0.630862016973518	0.776602205333136	1.30897294093097	0.545218206173649	0.742213297656394
1.18831913039604	0.540288416750572	0.725385494067667	1.22248880131683	0.554851580259716	0.816362761227741
0.990065486399846	0.558944800435531	0.771309799237047	1.29333126892076	0.617399788885961	0.770550205795577
0.849821821378108	0.617528238482331	0.778597146979128	1.35425294047401	0.611672670703338	0.718813900111311
1.066548740425	0.591637855978286	0.778583301018927	1.09731088358255	0.680117792203729	0.854979008763818
1.0099959293536	0.481204064016076	0.722365146730554	1.27433331318832	0.75619393482781	0.80087713600869
NaN	0.676197271233457	0.791485155288657	1.3668030582205	0.755258673201616	0.743100525686935
1.12406440374582	0.663918982977612	0.860925729003409	1.29036643058401	0.793648043204922	0.961538234072298
1.01978931091333	0.646518364549451	0.769128520008965	1.35023932451983	0.811052013078605	0.780576726190062
0.961180314621487	0.768439915542968	0.706594871930398	1.3872337578131	0.850616063926089	0.88559904277932
1.14574484511155	0.814440540089886	0.839950966464518	1.01790218529247	0.818818714160863	0.864681936511884
1.20719430655003	0.727193036224679	0.87914724329976	1.25834710482962	0.914638758384398	0.886173390336847
1.11087761636606	0.625207913103836	0.879323341159895	0.797072263075683	0.293521602744494	1.92470331838242
0.99454257259764	0.725969480923794	0.809198933769115	0.657141546478975	0.353059960847361	1.6257140997493
0.816162098038147	0.767269951037791	0.912893921953308	0.941595063184512	NaN	1.59594787516603
1.00782188422777	0.721056973952798	0.779768019132114	0.858740556722271	0.315302870568268	1.70813961464996
0.917768326706912	0.64028355124044	0.948764402845251	1.00653547003015	0.425206087372273	1.78016474015249
1.02955129639616	0.815002061917231	0.675724933367043	0.631932692569581	0.385161385311414	1.40063239203511
0.842158730766322	0.816212864976236	0.992197514544058	0.840531674258028	0.482855525110648	1.62453089364017
0.916612521168999	0.70650490594142	0.944470444337096	0.93849067978899	0.580326802203565	1.60707284958718
0.865344856243662	0.93916013910604	NaN	1.02547864536381	0.577574535459454	1.32613953132276
1.02037257444007	0.937436480547783	1.06485516522858	0.794468075628179	0.55433167696864	1.69709954117017
0.961075624188541	0.663543389228616	0.765260164531971	1.04901927070688	0.58566566677642	1.45339836060869
NaN	0.576501292975736	1.05933417297922	1.12721455172409	0.558865193294609	1.49179678775686
0.833568947275173	0.658652345546651	0.835052857590321	0.848941117682763	0.622365141595861	1.37685662382545
0.873012060603779	0.645963279598768	0.841778492165429	0.888384715131686	0.791803846808901	1.53373535473262
0.713768188431043	0.66414466692379	0.932331253405777	1.08974145993389	0.833791228240407	1.53075847254475
0.909960087947256	0.451260347215281	0.698603720048903	1.02306277991584	0.817208934662182	1.46588049325618
0.636072749371756	0.731715444101702	0.94403160910662	1.02575831691786	0.853312053764436	1.1172924998513
0.742132882935674	0.680812177186157	1.01008582704538	1.04451281347328	0.796478972334821	1.48253258047276
1.00539554731325	0.687065750677238	0.838474339275068	0.660811697134004	0.839963899456759	1.14587398980595
1.0093051996044	0.711687622448296	1.03577714406227	1.04714713704844	0.947094517539476	1.31769258102754
0.921334823664799	0.789900674219758	NaN	1.94835321487102	0.967993484858823	2.58232896897708
1.35670097233207	0.912031988565181	0.537222575826657	1.9244058354332	0.66690524200843	2.86493952412532
1.02622542909007	0.892605561955827	0.60589937733141	2.19967899962798	0.900523303282444	2.88924039865496
1.37752959555786	0.96873431455673	0.532409762244995	1.85157687430737	1.01313850444416	2.5474608780173
1.28079443020448	0.885149637778863	0.593656711291036	2.20183177257122	0.987837262004055	2.5720447267789
1.31899246241776	0.962489129897067	0.597341953119996	1.67003336871237	0.995059002340678	2.49605963809671
0.896477407061453	0.677559042077236	0.606704698313612	1.78373782876702	1.09229668413367	2.4844878920399
1.17162406189137	0.932090997852255	0.64450214073596	2.09029825329998	1.04087581631844	2.40368538554761
1.1377244149236	0.928400437494107	0.67792315025329	1.98366287488042	1.08709222570588	2.29072801120317
1.2326720204875	0.909306999256543	0.738970090312637	1.63627561231293	0.939992972750817	2.12257741015902
1.30552495755699	0.819907782693198	0.64562952892121	1.88566847896774	1.00776557277571	2.30239163089289
0.76462372568486	0.858949409895307	0.704462518600386	1.7705333673836	0.945826178138262	2.12320652122442
0.997609163636648	0.685156539804824	0.631345632257342	1.52629501908273	NaN	1.91231822203197
1.16367484592208	0.660937752511452	0.680651803539399	1.79986085520534	1.11574552076072	1.65286498124558
1.02962894973267	0.833907435203779	0.709893297724592	1.82246342739775	1.06656267746729	1.77713495369163
1.0816414509792	0.738494070661916	0.748426716969071	1.72953582952981	0.805937020064022	1.7233281390865
NaN	0.828991368355887	0.638285788103423	1.79132055184623	1.12005417747592	1.83429461888521
0.865750926332705	0.608271413811096	0.71833614621657	1.6631626609232	0.935268915687824	1.74209383840639
1.1197832095885	0.812811312913479	0.869029887556811	1.32071146101044	1.01246302524708	1.79275578414201
0.996326976904563	0.7609302955828	0.848194678742362	1.47214305497252	0.964100863519455	1.53758015255998
0.907652560443795	0.814249667866434	0.590960021840597	2.44163092418334	0.352712038410209	2.55465621404194
1.90380454520997	0.741259234141041	0.473121773891853	2.56711261672671	NaN	2.43022771099006
1.65991991633707	0.884234702135945	0.752701954856135	2.65126094856435	0.340753739671497	2.51344769587632
1.79415233371733	0.814025085818763	NaN	2.33993841024796	0.404638922121331	2.41238551361425
2.01086815122514	0.782171718438427	0.737243754661646	2.6660907796277	0.396117387995852	2.31519765037013
1.77509256079056	0.793590488626078	0.671869902679686	2.24925818703265	0.433379431231287	1.83264254199508
1.64105210569767	0.730670245141869	0.763300414207635	2.22654430787403	0.539141498503595	2.18702970616251
1.67819816190216	0.81995901498908	0.75738863360805	2.39370751083193	0.571685118963978	1.91156514578189
1.89648574735296	0.606765682554203	0.667281945982719	2.35249504232838	0.650026470388509	1.93751030499925
1.51360295086322	0.869843941268136	0.904878957724689	2.44360601976184	0.541049955614829	1.76796978520916
1.78138445902925	0.79506014047274	0.669145972722669	2.30340587936845	0.611651192610371	2.06156652262281
1.74649322013413	0.845916430963298	0.851595838154386	2.3871996219296	0.536944642960514	2.05789039973208
1.78122144956463	0.712158492544159	0.76880238965278	1.96051699693513	0.444842832490022	1.51618418499015
1.61216544381248	0.713291959249596	0.610870447343444	2.10369786699069	0.754058556074339	1.69397822222245
1.75448993705004	0.86642738278701	0.777632397561497	2.18159993159871	0.793979556180252	1.59034895649578
1.51819965303408	0.832501698266578	0.640975755196857	2.0243852788754	0.666505513178497	1.19505302008802
1.43418542042279	0.900438125297782	0.974111284965086	2.10852651519219	0.859836909154197	1.57044782736276
1.65619329096855	0.785083438389899	0.953530780947162	2.14317606454324	0.773290145700175	1.59535605801751
0.99509376596814	0.908325896046033	0.775829544962364	1.75970134540856	0.807128770981807	1.21121952825798
NaN	0.668348740317717	0.893032147093665	1.7478566024027	0.881752252157977	1.61995518500013
1.13226204354703	0.894324052747647	1.10236438239582	1.68215476337302	2.96327326080112	1.71038658868014
0.492594854255318	0.822968480633145	1.36809787982533	1.81873200341552	2.79534049216153	1.56454491684472
0.72274728223993	0.870487117267616	1.20382254686707	1.98112328641942	2.89783479400651	1.49284669059066
0.532785861910137	0.614343823308873	1.51567637279762	1.65042085686968	2.83065763683547	1.63599029113771
0.712717493018413	0.701046471911291	1.03000528295334	1.95523143803363	2.80919232335006	1.61788006235395
NaN	0.877163966491224	1.31550637550511	1.63713526637378	2.73401470247078	1.31569827231035
0.788752197755827	0.861346870799695	1.10392662378929	1.64309323106529	2.55256491877794	1.46425126679452
0.654245351497004	0.986205013710793	1.24730536161677	1.7059117074517	2.37097360775857	1.38205906197482
0.818554205972475	0.916628944182997	1.25698008630825	1.69023946373133	2.41811855840472	1.07391029103262
0.469115367698605	0.936483857601855	1.24526314875574	1.75459432577556	2.43580455600139	1.5175307108609
0.669269729591132	0.591640932266207	1.18683467505354	1.72883568373765	2.305358670974	1.31186067047637
0.924110017274013	0.935302749366547	1.22110249294267	1.71299705886439	2.21071016190031	1.32660911428933
0.902950693255803	0.909584905137618	1.14290003866141	1.41858085507312	2.03869884158245	1.14889079618972
0.931321991566039	0.895035065957265	1.27052510414999	1.65268246181819	2.00251053732438	1.19801408700271
0.818665541237225	0.849648942354993	1.14802868414097	1.73230679007444	1.89915773388554	1.33273683831772
0.690568049537949	0.910382718812208	1.28946302839139	1.52251872003034	1.61813289540116	1.37098085761624
0.984865721805918	0.872590452300334	NaN	1.65199066667446	1.75008153475897	0.937948354443218
0.9863725415464	0.832574510302755	0.849435933182138	1.6567898361787	1.73893767876386	1.26035677605945
0.843466879451691	0.918938539652407	1.31254418200083	1.39749687619596	1.7366295523906	1.05825339493345
0.920772412188696	0.848024752875005	1.31189969788739	1.36700465779085	NaN	1.20189380022632
0.910785914067663	0.921057324656253	0.805326909460551	1.37690576234982	0.765007275779496	1.11808103522943
0.747702526560997	0.703907733412878	0.932393509200279	1.22416350629313	0.694082470284215	0.972830075831537
0.772951797344563	0.970856169326939	0.927145559620169	1.63304967628726	0.680015761948997	1.01243448481877
0.740800591645454	0.892835941763566	0.852618080555106	1.38224984699931	0.602470982616421	1.20689562260885
0.916720685172624	0.880491073533343	0.977516190302993	1.62575693939647	0.681530557202823	0.987909237442054
0.509817372851667	0.799462743516256	0.909633353501166	1.03100233677697	0.766864305876978	1.19105129255117
0.795594789679121	0.788702760646568	0.918741081065048	1.3716686320965	0.747767623423608	0.993098774912252
0.750869610881523	0.788229298733809	NaN	1.4927394825079	NaN	0.924438912501772
1.00514277883479	0.711723549217967	0.909846402176548	1.59372346084283	0.73762767183603	0.963400169986537
NaN	0.734950633484185	0.541133858864312	1.23901218804333	0.893788090416459	0.997086647345102
0.863009992865551	0.703781798702451	0.919127859248176	1.51905196796183	0.700091374950832	0.545625091761844
0.995335366521099	0.7871045418368	0.475124654332313	1.61192846169775	0.919960922502605	0.754761345823941
1.04891109059654	0.569672528575482	0.836346390034998	1.23709714565947	0.842937884602516	1.10715950534935
1.05566941854263	0.829016784910541	1.06773374573564	1.24316352110293	0.669883137627861	1.00655996383237
0.973583168470818	0.741205043009591	0.990780322745126	1.51177036029105	0.728796942681282	1.33992950547802
0.699249619659332	0.785524019188234	0.949798242054706	1.33710201332765	0.91436091802308	1.16088459622542
1.00026993913488	0.733151722348304	0.902424002285131	1.38908725053918	0.771831744766492	0.784304394524256
1.03048022090723	0.745785517919848	0.859933154458265	1.38865229035097	0.801205614697632	0.801090510618258
0.757660770989749	0.72693285125399	1.03909960408015	0.848916459540307	0.844505550890671	1.103929403079
0.853253799735939	0.817573513339954	0.641845046804147	1.23278627479056	0.908014471466261	0.979819216726207
0.896877297547848	0.982813429594873	0.705720710812686	1.12575386322808	1.37843592586772	0.81305025138951
0.789899431611531	0.741978796300064	0.624811491775248	1.15909999840198	1.36851109263384	0.739950356844423
0.874314254187552	1.00985520427496	0.631418643973669	1.35899562088915	1.38703840383664	0.747861876132673
0.771782340943254	0.809059524620562	0.789580640178984	1.15483520328063	1.33989477516594	0.861029165654199
0.644127956961277	0.697003388300429	NaN	1.37005144196853	1.26118401391831	0.663576642589638
0.86293797418079	0.668752608554957	0.833263533586506	0.921931829646558	1.25477549596138	0.953276685931776
0.812064577290272	0.983981485148578	0.690846377526372	1.17072159053874	1.21189875171091	0.82748460338152
0.85841240505598	0.553472267147972	0.929979967150011	1.22921790466236	1.03464498149629	0.97424960541612
NaN	0.848699916298821	0.869536318534585	1.20830666041532	0.913621040543104	0.89822320055512
0.975045591170607	0.659441809341631	0.927795318910044	1.25332836638721	1.35162187926319	0.83659460287866
0.724936036688016	0.640612004577134	0.854069240492138	1.22304512792037	1.25363020537371	0.762017059935101
0.818836213150942	0.743708015955505	0.882800067078421	1.41133702995916	1.44778682674781	0.620190187881254
0.54486434253518	0.648299847006155	0.943263030039925	1.19064300557739	1.22621846151819	1.12794457552731
0.669005811044428	0.782625739047003	0.649321866851117	1.13685741100532	0.873464448680829	0.948131206691271
0.831872149775701	0.55182878201614	0.77978485156185	1.33885974998841	NaN	1.07243479127137
0.90159000858423	0.732265408966687	0.922273571930517	1.2231765544056	1.12479233062858	1.13911282552738
0.895579043929327	0.688905463131605	0.708968492917192	1.24919114950059	0.87880412814071	0.918250536476087
0.798651455196669	0.774524995186479	0.706299135607139	1.33219909110443	0.871205157527006	0.916319016008946
0.947651648883739	0.646731718669337	0.9358064138898	0.961974877768485	1.1545100725972	1.02440551067095
1.03708180384438	0.793098616134881	0.988175326118283	1.22013162495521	1.03255192411436	0.920410703055028
0.98114229763628	0.623408356934572	1.83283273013507	1.96837416561928	0.245861963215218	0.952934299737828
NaN	0.606887957208257	1.73278400658507	2.10860018686778	0.42471264121792	0.845990905419461
0.651341627598704	0.756453208912066	1.72164048339179	2.17408731171898	0.319409345734647	0.88362744218451
0.407174244641903	0.720229293538207	1.73853039929692	1.865926297686	NaN	1.03896550264566
0.582467910046082	0.703139929357324	1.79623772346932	2.1678653518992	0.313139589755385	0.867211499798142
0.47850614059776	0.481145882454526	1.68036444448839	1.93507313878316	0.369818269869342	1.03924842009569
0.757246080867033	0.72878156150107	1.68435587935107	1.79375949686121	0.484672873142553	0.930484397185821
0.591304823611426	0.722381679114578	1.10996589677762	1.97284171941013	0.520846174226251	0.979389003270079
0.727842329455175	0.710085446450648	1.72554176345392	1.88374576020218	0.530101068094821	0.863959144907375
0.668330871160553	0.784985640886258	0.817959285146924	1.91136599929983	0.527587966872422	0.897090254052109
0.547809657067329	0.905311294467719	1.67379347425197	1.82809979694534	0.547607209801827	0.706001811636742
0.867154957194834	0.749569361252525	1.16871200685997	1.97745075888642	0.565134691381999	0.606667628632074
0.809085156495149	0.746796414835266	1.57021034999714	1.5218079233308	0.709314470571345	1.01703466902467
0.811255370842129	0.86907862560679	1.68755881956734	1.82069486863435	0.767340097752557	0.828048744182955
0.679240636081602	0.789147585977314	1.50361809662492	1.88156766862991	0.815941878884181	1.15768286857162
0.75865244074194	0.86693127665408	1.59112564808939	1.68000788428086	0.895454964988629	1.11151440944475
0.984048467297604	0.697131092701579	1.64141320239492	1.79157204045178	0.844248000212953	0.734667581475365
0.947998985965479	0.877452344816064	1.45743519304881	1.79888562798941	0.94709285713968	0.907271406544251
0.800569781819794	0.753720929285489	1.47942070509728	1.56013331700677	0.89220333840291	0.986688066458349
0.959293051338358	0.882054977761781	NaN	1.41462249196454	0.937188044754044	0.958416957198886
1.06405236368563	0.707840338059691	1.22713995162297	1.29015336473277	1.61044991082028	1.39550329235164
0.776792918372856	0.753809090900601	1.17969148417337	1.34650299550554	1.29696010852775	1.5021249669861
0.536017827181197	0.770867471410865	1.27927543244775	1.41288942811876	1.53478710089945	1.51883801814878
0.765172050752497	0.806711300323402	0.94683504483675	1.17434592224576	1.66011849739133	1.33981372775679
0.883050928399301	0.892888011611154	1.27205853468021	1.40228421630737	1.49621690090188	1.1996052659594
0.78597086996407	0.736230242463839	1.11221038638363	1.28856734911279	1.61405510686322	1.48512826365123
NaN	0.924074502633278	1.3691239568286	1.19436650544748	1.4608115910232	1.40948926500625
0.591212552223986	0.724789341425054	1.24631645165928	1.2470642828387	1.46550174148058	1.38656588687511
0.767581145198664	0.838014984039451	0.883095294119579	1.09137162864163	1.56361760521422	1.3694769395402
0.729495853602432	0.74120935035578	1.29430453838251	1.36455785078916	1.30782056211013	1.24086363186655
0.783827151946824	0.927162047882042	1.06712740525539	1.23038490410734	1.46440363770066	1.14754768473156
0.753243706125335	0.523591409511677	1.26672647525465	1.36265686084138	1.17348020675492	1.2251395093972
0.667348570062999	0.707356654488551	0.999629520954318	0.906196521352078	1.04608372115862	1.26667902337048
0.926562503684786	0.770537764598459	1.16737739571303	1.32319297362612	1.36082739499592	0.971221136584845
0.934523757924486	0.737100755770719	1.09574021589246	1.35435898318396	1.26986109213162	1.08926340058084
0.868550444440158	0.872825030128788	NaN	1.11420802353977	NaN	1.22337891161556
0.667021642298466	0.816721544359024	1.22417557387406	1.31595824232774	1.32784553068949	0.93963179689665
0.867180925726569	0.874887496940923	1.38561823392981	1.38874181220233	1.14289077449569	0.98309835678498
0.804625643564918	0.689331788260259	0.744671152120809	1.15172158400232	0.971850771169412	1.15851031946658
0.848241533244707	0.817852867981755	1.2073189056057	1.08292850136969	0.993227924371377	1.20468064259903
0.914245697600492	0.726049275622714	0.944938973818637	1.76033113506856	1.75579020861232	0.724199295897083
0.651894717657332	0.870918577370355	1.13237253636274	1.79226938194503	1.55893488315034	0.631363681213725
NaN	0.630556241803915	1.05607612777643	1.91437648882787	1.54971549659197	0.644754609389281
0.660946200335814	0.801455066291336	1.03666685698434	1.62342114120177	1.81907467610366	0.799029748178618
0.758185794580274	0.878832751660298	1.18760471623565	1.93420361474084	1.66135641745845	0.629095789606137
0.702672146531958	0.849823780559866	1.0510455409572	1.57544523466307	1.53553136780919	0.853804455614394
0.522973445228127	0.940810130214358	1.04563190423634	1.37688883140544	1.53304310673656	0.739794255160192
0.567716566126468	0.937459335763174	1.00178591518992	1.76552975806757	1.33037873639556	0.818018602915196
0.806309346191183	0.937070228136405	0.963568094674176	1.68858665522175	1.41612749699819	0.764349554397996
0.691486510562557	0.645803479667296	1.02573265392793	1.74954777779488	1.5084295610136	0.757430176415652
0.785287733060728	0.925588702908046	1.07056792501115	1.48226149983179	1.4548080069053	0.628087153057214
0.712226916059001	0.901883761729513	1.04450209575138	1.79454905785082	1.65423038353254	0.581638051946069
0.745626612730266	0.915440015268903	NaN	1.26973164073357	1.25766352625678	0.962313354517334
0.889393556022202	0.837068635015107	1.1898284885529	1.64299191805936	1.10447315287318	0.823556227541786
0.840621748773973	0.880879297484911	1.0099748220322	1.68381938265941	1.01898299179503	1.03585216968396
0.696539433683272	1.00496270080121	0.91249573119855	1.51076544248091	1.18404267118212	1.04016673335192
0.744978521575291	0.920578030970284	0.990455187291896	1.5345696105316	1.13453833950317	0.716415384339577
0.927393872193381	0.961668828957069	1.09305684240275	1.57020838882152	NaN	0.843017136038516
0.770785174139465	0.978583631316516	1.00486260019845	1.39020775911508	1.19873977063159	0.908029762438087
0.837114186607975	0.987051769899026	1.08759481611304	1.3269912753388	1.1058122049443	0.89801074394367
1.01663186938928	0.700524938416564	1.02880812836201	2.51541586729148	1.29714499978154	0.572240411288554
0.413220479832222	1.02830774336233	1.14654167698001	2.57254344910636	1.22740966890362	0.509814769282443
0.670191663969737	0.975736649306524	1.03048782050443	2.6882260093833	1.24392511799361	0.479374705626252
NaN	0.914797103272257	1.12046406875705	2.26307989680087	1.18999415599094	0.639090785348519
0.61615338080879	0.906380394726197	1.08452950638004	2.65307385784019	1.19250824865039	0.533197530767831
0.525232842793824	0.894644899748211	1.10598990858241	2.2435101586573	1.23526491438239	0.758164155492421
0.756993958090548	0.739198915475971	1.02498480824387	2.13637124307106	1.1982134658198	0.713079563356154
0.634303536215127	0.733871888070694	0.55531092227235	2.43953989921747	0.898109572648518	0.815771033322329
0.721708605442726	0.870675699783721	1.19272779889296	2.30719213592188	0.990015074395874	0.772989372977528
0.671994212774271	0.780127061502506	0.649154560221584	2.44235096938601	1.29427462760839	0.753623455084184
0.522763454470331	0.829183456065674	1.18940943149632	2.30113386788486	1.12780191358536	0.616117921944974
0.891781904428889	0.56931423027395	NaN	2.34611274149168	1.29968062665886	0.462072434144364
0.814161970109883	0.786714275866102	1.01917609815228	1.794615993742	1.21141259959614	0.983679987982085
0.872549795331241	0.77159737315579	1.2115028448797	2.06207267609516	NaN	0.872874855854478
0.7560195902311	0.795513398028528	1.05814256468691	2.15272653929321	0.824879858521879	1.01283489493267
0.808810825739031	0.745125694889782	1.12827386956925	1.95254004681953	1.13832071530341	1.09316923363322
1.01399270258712	0.856384129544137	1.03256789007316	1.95916973800216	0.691266818003246	0.840327722395977
0.946184326307027	0.802634986363698	0.937765949329832	2.10558562707752	0.891772616586294	0.891808446147047
0.769519150510808	0.790759270953848	1.11502735054515	1.72030910084792	1.01497083164209	0.970326263773636
0.917465605120724	0.844902088422536	0.789871989889698	1.70358179254275	1.02818470723058	0.80773222875998
1.04941591228046	0.82186786737666	0.753325072395436	1.94953533244155	0.418848113446532	2.6503977730722
1.08964465914352	0.856051101573889	0.802937343613339	2.13803322607973	0.653399302968581	3.36792398595035
1.19358310037701	0.59065770165623	0.729637495523356	2.16102904816062	0.564787755533432	3.31821394365073
1.15482450842215	0.878433928818157	0.853863540736305	1.90267821716642	0.559624972663637	2.75211443267837
0.722068203782963	0.853365770753743	0.721587609994057	2.12340782288953	0.543270546623966	2.79168173243747
1.21513578922584	0.836889439489515	0.856309434045186	1.94204220121608	0.586977867527497	2.93296278591921
1.21320392654572	0.784369934998652	NaN	1.91673706363909	NaN	2.82451379539067
1.20284439340272	0.811188856394592	0.912957063672975	1.97342680330264	0.746428776958071	2.699404644408
0.827985455007867	0.723155184692602	0.94980633527552	1.88991509687077	0.556522001566098	2.70990934248823
1.26741231980683	0.631797168171805	0.846833314278083	2.10081098956661	0.697804553445102	2.36596406895113
1.14846389993255	0.615682418645533	0.863471291013043	1.87370084507786	0.790928601368377	2.59600149617761
1.02240010581519	0.735381953779762	0.871457068193642	2.03441841532632	0.683957278419273	2.30782716223222
0.905304338831281	0.548231298819384	0.867455706512323	1.56174009964358	0.882996510022957	2.26254154797663
NaN	0.443877380961163	0.770881770962542	1.79832560848174	0.892124843239545	1.66659895211911
0.99345814641791	0.753122625770581	0.891719145622936	1.87226493087107	0.852124871908269	1.78952704023978
1.06303883905376	0.804612920639331	1.03681917494539	1.64306086842422	0.9098027377773	1.96618708047676
1.13368215132058	0.518054327576917	0.793661426713935	1.77685469269229	0.932822500826665	2.10679911983727
0.811109001745741	0.931775250454118	0.737409345461445	1.80815914066166	0.921604895340869	1.87505009523494
1.16087308401878	0.98014292675169	0.928605447757684	1.58931786735587	0.930673839443804	2.10105289322449
1.09110326859938	1.65899850843289	0.967857974000768	1.38270115315421	0.975808425595392	1.32226311379219
0.978372724138116	1.64004807301489	0.596970874586273	1.01252403181196	1.68511401774645	0.535831589482213
0.596159383277069	1.76734285459928	NaN	1.02904580987382	1.66897570654976	0.334126335536631
0.775349295336121	1.63713855680847	0.614856028136976	1.25657378589292	1.59857852375496	0.309783391003496
0.621409198527834	1.80121952378166	0.473652388505385	1.10113950518658	1.56126433767999	0.466345624990165
NaN	1.70155816172221	0.584050521170824	1.306979671179	1.52519850957898	0.528639281834821
0.708607007963551	1.56910857185459	0.651958715346103	0.767932313682977	1.57992558711639	0.532544047910771
0.881064916670448	1.23613373893974	0.718580588557752	1.18107725061856	1.494022160703	0.582998492375938
0.813666318431213	1.65769265040197	0.829182796408349	1.20588956938357	1.23396368823731	0.664034912612544
0.60747447937338	0.851019039013979	0.69324389452538	1.2441587676937	1.28697650419239	0.554362097954999
0.838668024751649	1.0094897466622	0.927103464747414	1.16422955448146	1.5247105238548	0.671418599275974
0.67022166695639	1.23170730026939	0.676107605008743	1.32393599558104	1.29071160533083	0.574999365523922
0.819024283674037	1.17625585656118	0.872393133162869	1.39130976052785	1.52034500487068	0.601818501820971
0.741708243365239	1.1547156480306	0.840720494569748	1.17230805289166	1.45015835164245	0.870749375404651
0.550226232633528	0.713831261939796	0.541838007516976	1.05863879780112	0.824318741726646	0.787300240618314
0.747611084540138	1.05652598319819	0.844033746740248	1.29497777635651	0.989662280367913	0.834434348696618
0.832666821970542	0.448097385960054	0.799507458092091	1.27537103260354	1.32452028980974	0.936584705335143
0.950828440367763	1.15357178028078	0.880250053269635	1.28163131377618	NaN	0.776371794214009
0.666332134536406	1.18480405159947	0.840598213968191	1.35365310239638	1.09236457826774	0.881564767400945
0.936515137512061	0.684183144023149	0.893027690216395	0.81994820183625	1.04041951051569	0.823323428286606
1.0370576875567	1.14384281810578	0.891078634696305	1.23958519020275	1.07152936226675	0.882706400416963
0.93081073843246	1.10486517739996	1.02969839826123	1.55208891287627	NaN	0.976765850446192
2.51266122392773	0.795234615964687	1.1625522803826	1.73164026823048	0.358327002203652	0.778357740006781
2.39864529154312	0.760260708309763	0.916021363378888	1.82634141663458	0.287800461268193	0.766210730668881
2.44183910043566	0.86010416416397	1.13595616687553	1.56926481389597	0.237970468764262	0.969590959746827
2.1475433618733	0.727996959405215	1.08752155213963	1.77738397165134	0.323703363096025	0.855131744113694
2.08922342569998	0.871678795388355	1.06359865775771	1.61755853819225	0.26913000467555	0.946284515081446
2.10458096823212	0.594642713594831	0.95033351872134	1.57961862675614	0.351107342429594	0.915035907595534
2.21874338802663	0.83279076883478	0.603448258549831	1.54693579970162	0.640133610539913	0.962238492613158
2.13485529912018	0.779966546800039	1.14394615165636	1.48594890537025	0.485469007601144	0.741128622400134
1.89306986382161	0.850430639726433	NaN	1.72243439685927	0.425771490265963	0.938589532428291
2.22529963807484	0.697677554642134	1.17403600449348	1.55420567555752	0.57824659784259	0.775637826348997
1.89697564956649	0.782605187895543	0.619376598984771	1.73333599488849	0.470478577736532	0.710840708939234
1.98274672726488	1.00353228368853	0.954950315106122	1.31043761934581	0.655955161928794	0.974948119423992
1.72007729796253	0.98257308190652	1.22194520923371	1.53748526689431	0.809586600074511	0.869842036445145
1.92105498411716	0.65757388077521	1.03857260795961	1.6212561202757	0.812469066827929	1.07058605858642
1.86547995631316	0.813108446954246	1.09995479490348	1.4398751777342	0.840782382103714	1.16696837055048
1.55461526203991	0.5164995938445	1.00469517035385	1.49821964473154	0.881971625058318	0.670832127976621
1.53730027708883	0.737051530549566	0.876129160458321	1.60095371433119	0.884802573253171	0.972532762046589
1.81607470784944	1.01912043461567	1.04699122694781	1.40094699723302	0.895456592866821	0.90772093084636
1.34724575862057	1.11002125583976	0.527457624986677	1.1860611395397	0.949604617253072	1.00050153733752
NaN	0.465746880769645	NaN	1.3618757250166	0.754656968719113	0.414321271616715
1.15925137438677	1.17216250293615	0.363464142850007	1.43983218329895	0.921794581415724	0.314417648484343
1.11517532606109	1.13709063915927	0.538514412272301	1.41809191739585	0.767066152052416	0.326619224493975
1.09798478032107	0.889092703638869	0.521201913849517	1.25735611859976	0.945999513557928	0.372879742257102
1.32496024480741	0.877158376582633	0.595014611492183	1.31478385573331	1.06336056481386	0.421180859201637
1.1864354222612	1.02399596781785	0.550804273809033	1.35326652201299	0.647432961591029	0.491560677429237
1.13580577450465	1.0005539871849	0.583573578664333	1.28064837276543	0.852879223881413	0.527855300437198
1.13218001221738	0.990903913567075	0.512398204963883	1.31083852136951	0.915891088532531	0.584119142094282
1.26442378554255	0.695601937699127	0.673568321413921	1.00395168989527	0.655584720435896	0.562363201239728
0.98065422074358	0.9966908973982	0.652874642494161	1.20706441275414	1.02021784126588	0.571093550408886
1.14595341288457	0.972920732612932	0.701136177720863	1.05438361205607	0.667243021938706	0.528040925248756
1.26937142161114	0.939541688754965	0.704795674953914	1.20095956575329	NaN	0.560878864278441
1.29120180892523	0.874154521517975	0.712252991116791	1.08695902197809	1.02586412878525	0.762148925844878
1.25151442155023	0.911693873184105	0.61498284176209	1.393054858781	1.00214759447633	0.636748166242975
1.21497958484392	0.833331280386055	0.733835008211383	1.2579957555429	1.17182555064977	0.695429248283607
1.1510814996365	0.806350935392392	0.679185002405785	0.968006304068948	1.01827621989237	0.761988820457321
1.17610130111584	0.87810226676376	0.747314213329554	1.32497578142914	0.90313840273955	0.667752317244544
1.27929007839965	0.751923223735822	0.794241310712637	1.06579549292334	1.02085309628221	0.694189289904808
NaN	0.903143241765555	0.825357116326752	1.25853394925719	1.0990786617773	0.741825380118021
0.7260580936088	0.691854327310783	0.869960149126353	1.02123001477523	1.04470453675798	0.866840816101297
1.11363071182743	0.871460009911906	0.636111731264149	1.24217761409036	0.804352769194494	0.92361329503443
0.627356176686135	0.770945005996696	0.657557351893421	1.30495080053546	0.618829753069228	1.04026753062212
0.898555032393983	0.900714319990476	NaN	1.37648561929061	0.764407164694653	1.05648514263519
0.589913282886819	0.518040395979535	0.879552122307176	1.03726016401616	0.733956701635991	1.06811047490454
0.749915927488876	0.661881724618741	0.670368695296776	1.32489563598731	0.680542164778419	0.804064579678383
0.744531919648124	0.738606048659109	0.796948660182204	1.19623110798731	0.845576812486202	1.17454485616585
0.875057465639171	0.697560437151807	0.749577192773025	1.06445058916036	0.810202055011824	1.06198929834635
0.785197027579238	0.736886373797629	0.735740992145283	1.20445767834315	0.740495194523935	1.12280937388085
0.764979314175886	0.670802857058138	0.685640691028787	1.05227279278596	0.856776581322079	1.09806169402007
0.883411386852577	0.772819628554552	0.7984421535762	1.10209617790771	NaN	0.967462954967653
NaN	0.526752103960023	0.758552026718278	0.911794428574043	0.868476438244251	0.810544304575083
0.959655572321214	0.808939594540952	0.956492860984681	1.07589727626562	0.91163100865942	0.722607112694096
0.83739005676637	0.74721122393825	0.774960574655025	1.02806401189434	0.901535245696313	1.14532010083984
0.979207053613156	0.779207715818605	0.768092027971592	1.31048067325495	0.850478180072784	0.958626731313297
0.830330628393267	0.680788608634225	0.739404702275128	1.2507007473464	0.798532186758969	1.05046352461495
0.937328657553807	0.758830196075128	0.799077964914682	0.970462378135744	0.954768639195889	1.17071282040954
1.08443125433012	0.789643744612579	0.808423616942811	1.19611299329106	0.822426467243839	0.914453793980382
0.942935113412487	0.721540214704323	0.812504186969167	1.19797228930865	0.942498282037221	0.867013715005026
0.906302192135947	0.805480747931784	0.939940928486715	1.23063836388335	0.82277681424163	1.05921580637339
1.0279478742557	0.7959537813339	0.959541755124005	0.99072134016952	0.940125116757409	1.0018169224865
1.079200293353	0.775207890872857	0.910382142616899	2.50458154966828	1.41412727934931	0.541812499132545
1.32306482579255	0.503583941688777	0.862327427227169	2.44994545499042	1.50403329826821	0.401553198611371
1.29320937989066	0.872127553783206	0.94254330411717	2.48552398868938	1.28410436756971	0.431173000832761
1.30121020968868	0.823475355209872	1.06968757267698	2.30359159990945	1.37066825395262	0.586409181103356
0.908601875140482	0.722806864569847	1.08831933610246	2.32208184857877	1.3439994025872	0.539231483545454
1.33724773029229	0.837551589836037	0.995028215807621	2.26567348042718	1.39145702209976	0.697871197002031
1.17981725697154	0.869712159025404	1.09334049058888	2.19636345608558	1.46080881979301	0.624328821340675
1.29085604148366	0.749140330067157	0.983229376273377	2.3206202786093	1.41145601096585	0.696568456729832
1.0270605460037	0.751647393136796	0.826191246856421	1.98520605164848	1.34908010937353	0.734112531970777
1.28551037282498	0.835352621011836	NaN	2.04455564105959	1.41044450279055	0.64601140222725
1.14913371047129	0.728411112887477	1.04098365640466	1.94470607176324	1.27727074184323	0.592598759462885
0.903084230392884	0.884756226334363	1.08119450776858	1.9920744193978	1.34415587211301	0.643541758108112
1.01152946952491	0.693693091337203	0.819490202037097	1.832348965728	1.25319134522333	0.958862940298285
0.842801233729307	0.773094775286426	0.825519227129778	2.11704199780856	1.35830001741523	0.808964280642104
0.982382824882889	0.672640836906748	0.796595785738673	1.96988236279295	1.09109899089922	0.905343084959229
1.20604273156673	0.873080274879223	0.704766179734208	1.75678046127664	NaN	0.925168443228446
0.876392331520215	0.606564335819892	0.980743184351172	1.89439336340558	1.2293247156879	0.800439146414408
NaN	0.792890584899786	0.982713574904184	1.7983902051953	1.14131013053683	0.862454210119267
1.2330022139974	0.970193115809442	1.12358492435584	1.83882477236932	1.25295742917609	0.895930437024309
1.16469768236593	0.896839953986749	0.920165988061465	1.34491504872538	0.860366535685498	0.876908922603863
0.908575495284833	0.939174534317693	0.993958313634657	1.17902431419968	1.31709267588911	1.52076142277304
0.967850158170581	0.949054195732721	1.03520622305893	1.27564090945003	1.21721904512613	1.71717005799407
0.891182531678213	0.97322389937609	0.910364036413222	1.26361610066315	1.24574828142457	1.6940300285275
0.959672755929313	0.683402841566687	0.988870979423286	1.11794473016234	1.16867394184933	1.5715585259901
0.866875277212514	1.02844701607867	0.892155890243045	1.24230502607467	1.17843094109992	1.29101371640681
1.0492417716112	0.96116424452263	0.893536743933225	1.14718547278581	1.39401329825996	1.70198711794279
0.778212858783335	0.923899437852486	0.897461606593289	1.16106340115118	1.3498710785488	1.56452811093121
0.894077387786014	0.888973397540129	1.05434212466115	1.11206795548616	1.26585963893893	1.50160670175974
0.600575742941234	0.874820778756338	0.918355503186852	0.863846069131217	1.29594924767402	1.50149397243767
1.121541228754	0.856337320894616	1.05831700795951	1.16113918638412	1.07168768504564	1.37693988749084
0.874696114136774	0.820430513993175	NaN	1.07443002983577	1.39680459229168	1.28045811307526
0.869418249665491	0.918626207842907	0.972654745733581	1.17751676986499	1.40528675259425	1.12066294802333
NaN	0.910305760176776	1.01617614134211	1.04672704791579	1.2120884104973	1.531551400419
0.80627126858362	0.857337468681794	1.06787427608738	1.2569532042109	1.23713358487902	1.18104137915098
0.934323433283686	0.461355367622605	0.90031799492203	1.18968620231659	NaN	1.36309996786614
1.06742765070223	0.911775266874916	1.05246115736579	1.07260396327163	0.991247514157335	1.47214694818446
0.865578926381497	0.907136287600826	0.921209006366914	1.22107393708186	1.26115130235909	1.22154681389287
0.867000166070947	0.748932146148863	0.883446878846692	1.18831575421417	0.80156878050256	1.07107579189982
1.06666879787354	0.885782451213531	0.958842558766171	1.0760493769405	0.739086711338318	1.40604128101746
1.07364510234384	0.95464733664668	0.950227997375835	1.0250269145465	0.979273622308238	1.11459816889636
1.00440807720523	0.988915212080449	1.81453877194741	1.25057141280227	2.13219479251779	0.734156522338463
0.623391368556615	0.960842358334906	1.8484089798639	1.34682381760757	2.02006050550137	1.14790176138459
0.59801531092009	1.02885228536387	1.69431711280036	1.36506716879932	1.99798008738287	1.18190546407415
0.658938612734716	0.995555969735659	1.37118048489264	1.15944188985688	2.06179317620273	0.718805785150439
0.838118296459483	1.03434300246733	1.48533773257954	1.36421161374497	1.8038149133001	0.98555982840822
0.670019825090765	0.711390864514439	1.43996549682469	1.2135890297004	2.06832379746262	1.18671446344579
0.607609822175249	1.05829111159314	1.33269913147404	1.20966295668369	1.87955774436985	1.10450798936968
NaN	1.00073313642641	1.63328471855252	1.17735033068708	2.04302619805446	1.15884420517838
0.833894013671354	0.979200525345061	1.4830911632721	1.05639900947581	2.06687103329785	1.21165584947359
0.707581655494171	0.898579487604762	1.37638249476081	1.27696668380788	1.53224553512003	1.02728713705694
0.722842227518294	0.887708946160002	1.39807001636167	1.21812105415116	1.71397199088491	1.2317714311195
0.842574829682103	0.667194851725987	1.2355830588439	1.29741743004093	1.82894763365322	1.1221234882508
0.787971631777804	0.592327579758156	1.38191160369541	1.15271365501638	1.46719641204439	1.09001523457819
0.944129356575614	0.614962119838958	1.57531868532152	1.17985568390931	1.50486357246204	0.823397200036502
0.908531517048591	0.616466811456347	1.55081410092041	1.30414026979484	1.0255713957439	0.704350383297801
0.819107425111005	0.638498466074332	1.52104687152685	1.2317421498613	1.57951872303875	0.964378983164819
0.895921581475634	0.481761841957212	1.40798030709553	1.24144311475116	1.3689773935213	1.18517461392493
0.97511070385555	0.721694754120401	1.23548948430068	1.33031122756833	1.08841225903399	0.972507053721654
0.824302126549713	0.694172607874831	1.22590337835782	1.22545570396224	NaN	1.0711271431233
0.891500402044761	0.650548903843761	NaN	1.1379685886885	1.27775777868939	1.03410450264111
0.990570755657964	0.755952523095212	0.388516547771926	3.24422505369045	0.550769311325191	0.895887702783649
1.04595264995438	0.779477942147588	NaN	3.3489655277998	0.525424988342501	0.957818241320042
0.959502800796032	0.662572171187577	0.595039111139442	3.37969145348386	NaN	0.935099718383917
1.09878970690063	0.613717247380475	0.765124981334066	3.07595890354293	0.565114931415617	0.738886122349618
1.12163110676242	0.710557734233886	0.686123816120606	3.16671372740818	0.622930194156908	1.0298065179701
0.924854237552309	0.674126387241661	0.703637265498778	3.00040041929902	0.595530848661274	0.790896625832893
1.16733629445055	0.730440500885956	0.825882363830461	2.95489981159537	0.62278291894772	1.00835968268088
1.07117558409731	0.503929111358725	0.493274162044993	3.02304261382181	0.495627348761065	0.959740838432977
1.14536461941571	0.757849283783968	0.701391413246576	2.64379856319297	0.552393497952883	0.891727116653848
0.861715843794745	0.694303307551096	0.661037685001413	2.83488520097034	0.640545348979505	0.996623667723707
1.12843504716076	0.747421283150462	0.780564918954047	2.66411114005552	0.591073913825327	1.10739239345012
1.09386780932024	0.680752535368083	0.875265353414138	2.68881879713475	0.574359921375205	1.08052728776625
1.23025098685701	0.791062004396409	0.739998480703967	2.279788414976	0.792399842360129	0.857908275262307
1.09116640862662	0.821068243391417	0.516730564973261	2.67252732186349	0.793963757564444	0.808922332932432
1.13491412876379	0.816778670297435	0.666471649878072	2.47755386262669	0.777820913115227	0.666765609587749
NaN	0.934688044398586	0.561637016557487	2.12068352312776	0.728396078936518	0.750989871044734
1.08164523211196	0.793334594785198	0.748111353284834	2.44811016655717	0.807638455483272	1.0211886353986
1.19140278218923	0.902776131406835	0.856195029237247	2.33333288009239	0.829962309422462	0.943749552870066
1.09596532272151	0.697797961070623	0.86171054661646	2.25964546410544	0.899021274443712	0.91226434044558
1.05469525546455	0.887522330483557	0.947281650949308	1.56217212342864	0.751319995371542	1.07984250015866
1.08915280787164	0.829563506241754	0.749525581898396	1.13904285551374	0.520372344251973	0.886757140162342
NaN	0.847986623437523	0.808562090315816	1.22156529314786	0.391010202864103	0.81473050177936
0.567036510617968	0.751240891409845	0.714885487863371	1.25661968869313	0.642816630030032	0.822176617244433
0.321424641114377	0.861181835737068	0.709217101147353	1.05815365814873	0.420266082050099	0.791137900943336
0.432447526757912	0.736212712283795	NaN	1.18600326021566	NaN	0.920672148492734
0.602131359156574	0.735179277883951	0.755648476714204	1.13539000758964	0.648457558875689	0.676467781159658
0.433857099148861	0.849743303160328	0.685294835332933	1.00447154497269	0.570287220788953	0.940180015626227
0.529156552122498	0.682791936708186	0.846534295812474	1.12542686838251	0.558444914726458	0.875906286703369
0.487984583956604	0.840178338441968	0.836281353919006	0.927961819830735	0.689187177774635	0.663115319068427
0.585044846456245	0.617043606523124	0.983153309875451	1.04177803677551	0.588474831043186	0.927932687757441
0.708813415173408	0.805175307389385	0.792745495405572	0.88878657129035	0.704101280079537	0.825543461374164
0.808908114999184	0.739532530940581	0.739885241716461	1.11199104890469	0.821636227581266	0.857356778024403
0.658133778198621	0.834544613073655	0.933783980953257	1.02418932854771	0.707282728993772	0.731711834342601
0.764689587587042	0.627880488292362	0.980035530309084	1.24855735556319	0.693695497785557	0.793625207654005
0.770717524574743	0.757137590662111	0.978011604366312	1.24578189799482	0.759278631235754	0.794334206862471
0.778591013097965	0.83105042116457	1.00412968436546	1.0132765769765	0.786708918098063	0.777032641575825
0.730438413600248	0.875587218792721	0.907018900081557	1.16079397084459	0.858176577883659	0.603559848685162
0.858463348036685	0.987660618544783	0.909131720450243	1.08575970123006	0.919037678977704	0.820722996065046
0.766264086410255	0.821065819362533	0.779302976443565	1.18222226563405	0.837564975552476	0.722071279158973
0.947483028888521	1.02354669534462	0.89705103172511	0.941794306869994	0.906289052519948	1.00068464884914
0.895497953964064	0.777888139090806	0.627402789624379	1.94207087002914	1.21970731395272	0.540097276351227
1.0693149401175	0.835762716905811	0.861638065295563	1.98357861638945	1.069773655729	0.566269896540879
0.814145973889737	0.786433004651203	0.89632590920186	1.90455483686954	1.30289938824175	0.548101046117411
1.01798167322907	0.979514811468374	NaN	1.77236748529211	1.1855385104718	0.657433509679509
0.99675038913157	0.52836487591303	0.677736402510359	1.71547477302828	1.1031418380058	0.487669878515206
0.587415792969866	0.788763868971891	0.597579360224625	1.82254303515628	1.23913141169096	0.801050891779426
0.961621493459445	0.918459053180159	0.47829720059362	1.63506492256755	1.08014262495008	0.692297614937929
1.06384696582422	0.918134898302534	0.852598238063873	1.84876991111638	1.16376256861888	0.659223589907814
1.0796343546132	0.994316512161673	0.915130769848213	1.50776103443799	1.23676688680437	0.730649760069531
1.06691438026003	0.866815571526918	0.923428904979037	1.55090003668434	1.16949538040553	0.690240088814358
0.806705023745418	0.974613832128796	0.839680913521117	1.29592275384895	1.26746497379881	0.641018937747105
NaN	0.711660945967776	0.299559573694032	1.54860011984855	1.23138312642525	0.541192247827089
0.943488145921374	0.956123614548235	0.897072622170458	1.48760527241156	0.931411009194341	0.954022756516591
0.942550806689479	0.88336313030702	0.956728852428491	1.80210763057797	NaN	0.759753719597302
0.863127699630029	0.919817441830903	1.09735238810572	1.56872452736309	1.26758215850404	0.919627225836882
0.991908312795207	0.813577159667006	1.05243557099565	1.28878893454661	1.26436709287649	0.978076394894545
1.05761345880822	0.828829964062955	1.01878550911496	1.58866238399288	1.00737044915182	0.733445575523675
0.712321258158655	0.691536108266677	0.995990246737263	1.23921371449733	1.24022730776861	0.820818875473616
1.05504101225161	0.587391090251882	0.514663571464595	1.62380619662347	1.11118442312071	0.93418908815381
0.903819104286457	0.635489847230363	0.791349211324253	1.14048843112654	1.25368489905126	0.858298401478975
0.963692906754738	0.619317776368313	1.55843639413889	1.3766803938033	1.80295709169726	0.337851746054962
2.24249531832471	0.641421762711062	1.52216117814161	1.43346733607694	1.89947200584453	0.358216822180668
1.99684283713168	0.513360805294016	1.50249026986558	1.38862005031273	1.68443037820568	0.309475947219793
2.19537373425375	0.741994789856391	0.807291105118349	1.2431859767255	1.84371740873673	0.291703024896838
2.1892838040217	0.710317803137189	1.16813943889634	1.31403372602057	1.80750825854436	0.317624938045765
1.91243051034892	0.687278905911616	1.17122240319321	1.30718504960222	1.73900971689352	0.600305386863995
2.13024645897692	0.769951591630655	1.02427565199039	1.1519028598222	1.76189750788439	0.554746824077166
2.10901749130673	0.808276079108879	1.372113941948	1.36137815848178	1.79572587285248	0.665149173809008
2.15593298248839	0.749098679594417	1.40955363739598	1.14142221672533	1.70986145408547	0.670373053898506
1.97039655531424	0.673591537165811	1.52145515383087	1.20589356056118	1.60287773051381	0.651098635810078
1.64817637675354	0.780915217848139	1.27711113031821	1.01825426645503	1.42568612894783	0.586280136724258
1.61821111479693	0.71110033109853	0.737945148352976	1.17913206231463	1.55134808232901	0.560422324000153
1.72537711895477	0.815333396262508	1.32742595330415	1.09618940428609	1.4717649950508	0.831225706585621
1.7841418632384	0.550226616709988	1.48317666744036	1.402303347063	1.53386021366583	0.743669347945761
1.59830974736383	0.810134733048187	1.54924981192751	1.31340974187186	1.01574526786474	0.770964481350301
1.75152952115519	0.750811077638148	1.56016054783872	1.05551019027447	1.31391007572894	0.916050145400386
1.45022563330361	0.792275149728975	1.39625418178887	1.23440803087368	1.34756267541134	0.809716073859249
1.3092210058386	0.72397055147883	1.37360171513396	1.06944898700108	NaN	0.821494140451112
1.73963684232942	0.815066741760397	NaN	1.3034686089061	0.993955480875757	0.879997371340485
NaN	0.802020615793993	1.10977907042441	1.04341804071286	1.10472637980467	0.786173051480053
1.09151734278475	0.74529806908153	1.48318768743021	1.31740599442963	1.60330610449343	0.644542307804725
2.16936809924556	0.818085188450858	1.49578231069497	1.35642056001555	1.65329319930371	0.854823789266483
2.03930134193274	0.793206845949874	1.28449723239919	1.37293655919211	1.56687333654569	0.838775507780571
2.12774119301393	0.822410789420924	1.54510600844274	1.27935626677092	1.75987807101631	0.729211290036585
1.9193460479449	0.563476947874997	1.34775707620385	1.35114898619516	1.61341405658216	0.693114661579673
1.9271697327035	0.876783538109252	1.31785963378934	1.30512966145252	1.54795370465933	0.887097894442395
1.86235445775094	0.825614496449302	1.2942448704451	1.31133841919253	1.57576271347523	0.86160842423746
2.02894786703415	0.829642597258939	1.46501021928048	1.22418314844103	1.60919362813351	0.843255113256724
2.03387425721347	0.771241617940621	1.17096249393973	1.0404808738215	1.51719569304614	0.853051331936673
1.94237450070195	0.803743591207716	1.31606295725121	1.36060560282423	1.33702371992596	0.817203672086494
1.81986868587498	0.717495000273077	1.16374622781923	1.22004790090015	1.25913730422974	0.921771163097828
1.76604136504863	0.675754299255376	1.48327868899835	1.37352999455505	1.31196581256802	0.859696668407834
1.91649469708742	0.728025326797647	1.1857369521008	1.08903491882754	1.27761032265195	0.867549423477022
1.8630167391007	0.652268638186107	1.45346440130766	1.32848430774757	1.19095651842171	0.748146373007022
1.8047203741649	0.75898113350337	0.913965305000611	1.2915420615075	1.52768358595269	0.608629483388653
1.81635481975535	0.560102322854453	1.35913396095157	1.14956288688358	1.35285356379684	0.876511429771813
1.71506910107962	0.765783363589895	1.09557077984427	1.34121805373801	NaN	0.820021652360687
1.5556690910919	0.70883337851841	NaN	1.29534571473946	1.28816406384197	0.818725438145191
1.72416509811422	0.769886086055787	1.35849261621536	1.1682183699438	1.19506627474796	0.922129073869053
1.11722124796892	0.680745190460332	1.10615452267208	0.993022859249725	1.2567962153516	0.963296407184342
NaN	0.747225416834711	1.07371580756603	1.5747674373872	1.12030743817176	2.27038164328075
0.753704019027331	0.710921480487035	1.04360930981286	1.6905303448941	1.00963187815705	2.89454930667242
0.93769270592766	0.753637831672552	0.989005256496564	1.453758496307	1.15287815877768	2.85535180101446
0.754947217881854	0.859652943871164	1.12342018877964	1.56034403052538	1.05944027980139	2.49051478262293
0.887808231632267	0.706950650251155	1.11748745124166	1.37057819840043	0.997204805817398	2.29225005655143
1.08362900008662	0.902025409762786	1.15214105821492	1.48393884019956	1.05353571568351	2.63807007882504
0.957942707615087	0.699868554062671	1.06690085234716	1.54788471223456	0.785022206055473	2.40786932331066
0.754467189548108	0.817442040529307	1.11397650344035	1.61760305784112	1.11792672768913	2.29278409347796
0.575085651554003	0.703693583293303	0.92335463023756	1.34210316638091	1.10960470569423	2.36310608562829
NaN	0.886910290357517	0.885941205479682	1.51185299119451	1.09912446416951	2.01063907498946
0.984416949907146	0.60252232092138	1.0805833346614	1.33016365441866	1.13812281102203	2.168364145152
1.03976405433445	0.776270843050184	1.11898626047902	1.38054614615635	1.11758402023933	1.94157164530813
0.88155894910911	0.817516418428457	NaN	1.28279928691479	NaN	2.08453038205682
0.908997945730568	0.780496260919782	1.01737040122321	1.53823467768703	0.825791096936924	1.52270917081704
0.897087544842598	0.787309440974285	0.89468203532676	1.35522802371498	1.10108957005397	1.7462908059211
0.909245737846917	0.729262899570421	1.0422609762447	0.974807313916102	1.03424562903284	1.78336098216761
0.842646340820679	0.810792867784276	0.997844896690207	1.36358121485824	0.958121404708027	1.87905102022806
1.09617251312594	0.598693179790178	0.957193586891008	1.07278321003962	1.05507372004871	1.56978171840976
0.737066181256816	0.873072199846606	1.05978602471973	1.40936055524783	0.960519311334582	1.94856120901963
1.07251952527736	0.802818497620622	0.998776776133722	1.13646380629153	1.07914902726189	0.947535063792404
1.03294212607976	0.836469704707232	1.06228850812383	1.45939581834853	0.514157217897109	0.643458525255191
0.645891037597905	0.722931699304832	1.23415879364945	1.44935068418171	0.653665063675078	0.730276679656082
0.594725337536685	0.722317767698007	1.2204638262253	1.46218459998677	0.6519338672476	0.730936837511164
0.68829651587832	0.801286095614954	0.375078364153017	1.31918989527878	0.621870590093	0.782409367819031
0.572037740846561	0.781607125894868	0.885288429220046	1.42020811270132	0.788214558435523	0.743121360371158
NaN	0.85672414612271	0.832980625013304	1.31487223197099	0.497098565338936	0.94595851521271
0.498053648309206	0.794816644195458	0.663920081208404	1.20771559255497	0.703022904709426	0.834402599247107
0.756990144219573	0.864842475596504	1.12899748061551	1.30368707714207	0.60718070399061	0.833356334927058
0.78354110630673	0.578878202256241	1.1562485754293	1.15861633103474	NaN	0.837572238388121
0.902270915972473	0.852895425876731	1.168662623612	1.21954527337651	0.84732048295961	0.788418724050906
0.604135490068424	0.812748627418453	1.03412293292222	1.22073823036933	0.763317791884666	0.810387239132492
0.476658331579085	0.841997401051031	NaN	1.35075358536703	0.579342135540286	0.697129370493194
0.831742553565763	0.747090656712906	1.11879094260341	1.27018966098089	0.900086490766979	1.08770239300977
0.77306650658255	0.807105795746583	1.19284717110415	1.39026615020268	0.889472718110322	0.666484814565144
0.814627599340441	0.998340171248372	1.32232165714554	1.42139190658834	0.954975649193836	0.976337025936393
0.855727681086977	1.03813402622356	1.24552155537144	1.26836422422813	0.903150236631631	1.01587013581487
0.955023713915872	1.18605201557228	1.19021038552836	1.30565927082446	0.92295321139573	0.961670109734065
0.599954948699941	0.933575886172011	1.19717701654931	1.32881544789094	0.994308637274044	0.927037490991111
0.914668144042508	1.18168410121195	0.589055415743923	1.32505123282823	1.09760778059834	1.04671929631228
0.866749441938939	1.04815438500026	0.892861927598126	1.18393371411713	1.02803936369161	0.771471208920057
0.853334544341498	0.863214370544939	0.70347753607082	0.987280957046093	0.494448115840907	1.24542713167699
0.878491450760024	0.822684195784704	0.840724717516032	1.02312068639324	0.479224507164385	1.41112290087007
0.880771062460253	1.18750088286513	0.861682361515892	1.10695953988749	0.543733509647994	1.41611889836482
0.854804566799544	0.729584919363044	0.634027474644096	1.06582223219995	0.426501479748906	1.40353275818159
1.12704794469539	0.87130659672441	0.76615019066795	1.16608813924458	0.593695087126116	1.41309338467906
1.03500933611393	0.979306061786837	NaN	1.06538741155216	0.570148826273154	1.41510330640249
1.09056088314692	0.970478216806482	0.624989125912268	1.04975580062967	0.597834540437898	1.20670810368014
1.01691400605142	1.07898166027283	0.89355705680387	1.00695180974615	NaN	1.15130676485203
0.918665627913412	1.0483023425648	0.934239177908361	0.949751573163013	0.564408847131294	1.23963995163874
0.913404283043282	1.05700991635643	0.911369308815079	1.22368839512145	0.680735208915134	0.947335912273366
1.0405698463803	0.763827469115201	0.805006810872488	1.18760394831146	0.788621739173765	1.36928400501224
0.952693854735219	1.06465363770706	0.705843759460452	1.18353616974894	0.752360484831031	1.28012834462486
NaN	1.03666536639923	0.976120695759732	0.780378403610674	0.842956462482114	1.25173230535961
0.969003397277474	1.0026374603089	0.983353191126554	1.12247676645567	0.77800971268811	1.13603929476077
0.821065265124947	0.915151336216011	1.03498738625486	1.01866516404249	0.8670930556181	1.04966902045078
0.887282599945917	0.901270143795052	1.01489219914161	0.990781994095847	0.878345660187522	1.0486091979877
0.798480925278934	1.13517794543375	0.972969940724228	1.12399820250846	0.909959869361549	1.2883282257387
0.879859601705048	1.09529922944204	0.901318839285316	1.25365083213279	0.970680223367905	1.25992703963335
0.961875991679838	1.16662234836806	0.792218758984358	0.964341704143908	1.00851784055502	1.27699157306295
0.97307717862707	1.11465540388978	0.88173509117588	0.931215905683686	0.945469242835185	1.16018928552223
1.05599613462866	1.17297932179565	1.16637435576852	0.4667360128968	0.432361550317037	1.48017351239942
0.556111858511274	0.77053095784692	0.99099911794795	0.572499397389953	0.542415388334581	1.25846544486792
0.813569599495476	1.11787904250278	0.994914293601748	0.673553758851368	0.633865768824993	1.22843673084949
0.511296758821453	1.11843563486471	1.44892266426213	0.58313902865964	0.554075373929417	1.43561761375897
0.636861281437888	1.09164187230139	1.23402714914945	0.759231702990337	0.668847135432532	1.32199340034993
0.83243403182057	0.965028868020185	1.2880171946778	0.600384038096537	NaN	1.19822285332425
0.7025553730114	0.938227783494872	1.32309929790258	0.574019906545125	0.504073549672898	1.25240895335736
0.577445889589391	0.74485012260062	1.06924978865218	0.695255340269498	0.553159575116629	1.19511434661354
NaN	0.71721724076806	1.02077025641556	0.684924726419554	0.448312203399319	1.01393191002481
0.50871777533525	0.85107301939658	0.90799532291441	0.737014423004243	0.75417344094096	1.30995556861017
0.855146800997024	0.765805008279524	1.00941481153556	0.695360995645803	0.692362900072657	1.02458256810775
0.930735559867941	0.837264020941942	1.39443217221142	0.88292521672309	0.51598746348006	1.10986972878992
0.78431435349702	0.558299213924601	0.943307284268318	0.643087386930637	0.770731781817435	1.13910791677969
0.843562189369546	0.813795332384057	0.955288789960722	0.815258846195636	0.803711533299943	1.15785729533877
0.839382691661243	0.767026191136111	NaN	0.941088781023466	0.926422878549825	1.31776649738726
0.858143668384751	0.803985179733674	0.820120299569138	0.845709363563937	0.840098305712636	1.30774897798784
0.87896510893115	0.724931395667069	1.00173093784273	0.902183919671398	0.849247159814213	0.617923468228901
0.991640589755225	0.841683905364528	0.777903287219805	0.894775274480686	0.912011573973787	1.13211996361359
0.652503790935997	1.05062153570366	1.30410874390566	0.726188911513377	0.990581876919816	1.02062440076114
1.03808091112597	1.06790701874876	1.18176843049565	0.881844167063434	0.936858659544303	1.15477149481411
0.956778707054758	1.09878082054809	0.687751238515132	0.523603597528649	0.821393517195637	0.769155479875922
0.592396269253912	0.974491451820375	0.619390015602579	0.482784182461271	0.97967051410128	0.976328580292267
0.712437068708982	1.08892181521081	0.836012288153314	0.688176534253999	0.762280917115062	0.991475203006126
0.55975234578774	0.749648310878289	0.950665577105902	0.515710544836502	0.987786639255822	0.916386116477593
0.536234053210466	1.04065141926588	0.902006172220303	0.746330086629196	0.879955413317068	0.820697747508413
0.790042308967312	0.998599172704116	0.939059559392124	0.493619800760079	0.838907365541602	1.09568217719536
0.626281014930031	1.04334353438854	1.0449044383078	0.663114749792239	0.889751796213514	1.01451958738126
NaN	0.811040308130096	NaN	0.56097415733971	0.927067088397022	1.09245611640962
0.56726158918018	0.798422860308988	0.969262988633582	0.62874580824522	0.834110629248437	1.05028918164786
0.655626986748445	0.815908595354822	0.946421718270396	0.642337435422646	0.938547870486274	0.87959190172533
0.85203630402596	0.853192182976824	0.998250522294818	0.756654914716256	NaN	1.0016776733442
0.900950340316688	0.991969937229336	1.00539680626041	0.883608023468218	0.644330372595456	0.906036593985239
0.852882115371563	0.831401639329023	0.991847143357918	0.805535707098289	1.00884245828834	1.17329711956185
0.840655025529017	0.974126702209851	0.664144654721839	0.702983821556331	0.996091008341817	0.644302367301617
0.853701783535864	0.720687021857481	0.902949409494511	0.893613910502172	1.12475576599518	0.916322902336107
0.806910542143847	0.899478045277659	0.713787546743451	0.890260253430971	0.934379916390046	1.06306442885118
0.871178158584984	0.784982473190816	0.867069770780049	0.880070181405052	0.837007684446425	1.06656448085869
0.954218311663662	0.93023816193623	1.05298163387928	0.969840535764891	0.90594636017882	1.00902225234638
0.601916619117638	0.489859287487505	0.975364123726191	0.670934046406864	0.994616796292188	1.13947500439787
0.997581101355211	0.72219897365757	1.0510388924411	0.977418991530757	0.883979151442792	0.848806268363896
0.937627579633379	0.590077592221036	0.931518141623449	0.5766592405935	NaN	0.673358270114521
1.31918831275854	0.594462289176171	0.907448860867485	0.622857001892928	0.434995044216325	0.906155292045012
1.34820814171271	0.758697361951861	0.802731256025358	0.770969403511597	0.540396061524094	0.865496499302693
1.23282779012619	0.685703325956741	1.05136224726161	0.573443232449157	0.394560207927762	0.79363808968931
1.31333433086943	0.755432588080501	0.918128032817356	0.866886916711714	0.494776344439764	0.588404138804636
1.46799259601623	0.578987481585323	1.01161394401579	0.614988495402855	0.398562533834518	1.05483112655347
1.43687781158805	0.706753064760844	1.08218915720479	0.741431003679467	0.512158932311125	0.956335886853091
0.925628081025215	0.605386803690514	0.998682665350194	0.671785634849158	0.442213841256529	1.00721083639043
0.985723951125195	0.76921081059018	NaN	0.644650836774159	0.427448102802927	1.01424021670594
0.984970300775803	0.649686470129961	0.819400687245542	0.77936205568695	0.6613237749308	0.897530963895219
1.41633723138041	0.806155307425332	0.895890028162304	0.818242886375959	0.624914292440181	0.855411938633948
1.3740142077037	0.690941310287546	1.06091751990675	0.877945779200802	0.554425678401194	0.701454542494189
1.24057792905537	0.673844323484401	0.847077467965918	0.798627762934005	0.755510718298216	1.10384240306954
1.29931210387039	0.810835744911676	1.01887527289444	0.805635616092142	0.729269193367965	0.893135350432052
1.05309631771539	0.616472705344848	0.888174160842999	0.941628755532875	0.806878410753622	0.950846225028885
1.19256118658226	0.818095350505702	0.924600589755645	0.924916468932222	0.787042560160845	1.1152735093141
1.25240070275081	0.606345330217056	0.827408090155017	0.972368432118829	0.810852737216698	0.96668603190644
1.34159681190407	0.717926317652156	0.867179512865331	1.02109208486803	0.8716319439122	0.848696287644126
NaN	0.664763048796367	1.03239071206604	0.732139248547486	0.941343511429057	1.05432541786974
1.26539704241977	0.799341675544966	0.983355650369483	1.01495583496852	0.910956749210508	0.856295591502276
1.22528896321231	0.607185541342857	1.35653081144248	1.0850672009696	0.415057508366215	1.26269978739788
0.3409119788102	0.755622507654113	1.27041237999645	1.12862200487161	0.386498151125173	1.4110737202277
0.646994845060489	0.799437503580479	1.24230816159364	1.07646161627934	0.583276144923189	1.38073735737303
NaN	0.734771655391219	1.53627419498345	1.02281745114185	NaN	1.3075463281735
0.538781668602476	0.84892746475357	1.30702509880848	0.925492907346514	0.420352904170418	1.16570966425481
0.68056663322012	0.749169292354062	1.38284311281507	1.08195547805804	0.537295551466207	1.46916370591672
0.589659142571115	0.86926895493525	1.45281777552143	0.985415298241232	0.552097864989902	1.37084013450192
0.530311297690363	0.601505068213772	1.1726183448167	1.04730761309463	0.401261173274817	1.10462696829747
0.47586096373375	0.839461291509544	1.08601673995778	0.851743136806114	0.543854174096651	1.18894377118531
0.62153846353647	0.773780632062242	1.27669685819335	0.93307910388736	0.634794281689637	1.24266919696747
0.76117289818105	0.825992180177802	1.17955664535287	0.796547087779124	0.790546326856205	1.19276355721207
0.816764044309121	0.761822877296333	1.43341156063981	1.03745441587148	0.731104831064654	1.05415941463662
0.679213906693319	0.82820543969811	1.20152938233098	1.06544356137365	0.751579424386874	1.2403191364331
0.83157363616097	0.746661761584092	1.1699976980595	1.18252397098084	0.745663520079127	1.01908530074631
0.741078771969806	0.66752737189983	1.14403146918577	1.09569459421153	0.75314762712309	1.2391646755371
0.890978932293838	0.732367814307876	1.15283823407316	0.852119376469811	0.802485257725583	1.26116905767848
0.843132085661663	0.730164712428938	NaN	1.12461319676936	0.936274319660221	0.985515203666822
0.854570518838517	0.747481021901163	1.06493529607152	0.900211686521461	0.937642089842126	1.10011120255361
0.759516452213815	0.508258726263753	1.34228187389269	1.15352756348811	0.957549742572382	1.19967120521512
0.983810498006228	0.830171242073819	1.22533857966215	0.994800569000894	0.899062637578274	1.13547548501871
0.931565172962572	0.773437436640678	1.12329536846151	1.15712862519829	2.08199032579604	0.915394347657553
1.18530618063912	0.771795609949704	0.868987753259742	1.24293987991158	2.18969811122356	1.02443952682207
1.15558266290617	0.754498665542425	1.11881675501244	1.67543487786294	1.68479993908307	1.03702475554254
1.2788673611166	0.786683012629921	1.44597556993775	1.22662334388438	1.95333129684902	0.818820472888318
1.05782481772528	0.720964672549202	1.31836861969338	1.7092504611904	1.96943840868488	0.921562056919843
1.21447542393009	0.658939923475955	1.3142344973479	1.18193785516707	1.97380584412314	1.06506109733818
1.04097619713355	0.707993315630899	1.45583675891135	1.40455930400369	2.03275932552681	0.982051155741624
1.09728240454933	0.676817450479405	0.879530827453025	1.45931383199195	1.93259103333068	0.99308584474661
1.14637078906475	0.734230072664204	1.10573328575469	1.56339965817997	1.95334138008707	0.953631828768443
1.07446126460123	0.522668107806315	0.835905160867218	1.32149923170007	1.76658354044572	1.07086934508032
1.1459811916906	0.794684481787894	1.22785240022159	1.62751924211197	1.53706473399061	0.898419597175289
1.14231597403046	0.730770779673517	1.36671473230683	1.3655170912364	1.75415586470248	0.837441914568613
1.011951664484	0.760792822753884	1.143476630059	1.32141640445057	1.6632816011303	1.08083151850787
0.778508873906907	0.715287712700207	0.677911201494671	1.28811731397473	1.71317443100371	0.909176985258589
1.18969616934245	0.766310322020294	0.85338284103558	1.43060365491604	1.37112410670193	1.00737571008607
NaN	0.834873130781065	NaN	1.4420397432851	1.09439519375985	1.02665091990275
0.917409857950299	0.802191905640514	1.05038335756625	1.44251805054854	1.45268467349009	1.02448622004195
1.07611286256474	0.901713165544734	1.20371730994254	1.56653156636472	1.22062826112282	0.842428232770058
1.05456537846736	0.818324298689082	1.36655775451436	1.03658833141713	1.28929036732228	1.02002619917281
1.12662275493919	0.89384551024854	1.20609518788733	1.36684316149285	NaN	1.02378547461527
1.14144029913517	0.655559091890475	0.756522560085433	0.601987474560891	0.436863658195201	0.755658565006333
1.11799535916893	0.920879679490543	1.00160505133202	0.640981433576057	NaN	1.07176405531611
0.883082744600427	0.865887052089512	0.822633805128862	0.536970956790692	0.517743641396962	1.02628554340084
1.01355202578693	0.875530985692312	0.515090639838189	0.559334231682008	0.36898952620069	0.636250336065184
1.29138117848065	0.790963165613269	0.705252918065807	0.625167283403111	0.373374297863214	0.847709572884081
1.10163030400803	0.792028789782166	0.634374608197793	0.635076673052579	0.502161041870135	1.11350984845107
1.34452213653887	0.737540203666845	NaN	0.632841429936914	0.459086972431674	1.06097988554511
1.1061724011116	0.707694737989687	1.00920421331312	0.573504923946832	0.430439614648083	1.04729113851836
1.06843651631686	0.749578802512769	1.01442461124756	0.456831909247446	0.54576331470659	1.02532443772808
1.0101082557393	0.668238248875317	1.01645408430668	0.693187887008734	0.510975844314402	1.06434686963276
1.10699551661351	0.776729125870652	0.820684719490011	0.690797501385171	0.748532794991242	1.07976405554263
0.94713825594257	0.571016891004599	0.571035113599583	0.77372531907236	0.680126206916605	0.887904305857445
0.892275746506522	0.777689421887659	0.917477155510378	0.738210487422292	0.683798390193067	1.01768451713214
1.12926274436991	0.723821159403936	1.07828854468369	0.797074980119352	0.642370735584059	0.821523092659008
NaN	0.784948567396782	1.07914341581842	0.833744016581079	0.74889703049663	0.820532046602468
1.133599556926	0.68933818980081	1.14112458611351	0.82139812068508	0.8406762495519	1.00666927222962
0.901601687474193	0.739553760715592	1.03755466464433	0.825204550273623	0.839724895985115	1.07664120645077
0.925290810327648	0.913379992023151	0.898460680232516	0.875841884907593	0.922236386692801	0.888240362442427
0.887328717363587	0.859787006942484	0.703227637038881	0.83668118203222	0.895668378592805	1.04522647558463
0.979592856409153	0.934949284746057	0.828307290604952	0.955258707572621	0.962199004796666	1.01203377927391
1.08065243492974	0.846437284320817	0.976465712015887	1.03020445268503	0.563884016829682	2.4770831434022
0.475583257092255	0.961555816802989	0.767556230674045	0.790728387643482	0.503290106538064	2.59606193613604
0.663871980052704	0.774724280555003	1.03245512017439	1.17835696163008	0.672766205312002	2.60932391883483
0.609421527589945	0.956448524084675	1.26195080984211	0.922246838524665	0.577838015304848	2.34031973455353
0.313755543227946	0.879645150901043	1.23531293867041	1.22168825720813	0.596998710844361	2.44334911928163
0.50896505141194	0.927756513706666	1.22250487034836	0.814123402958946	0.51159742318846	1.83244722569427
NaN	0.731520067373428	1.32069559039814	1.10753879979874	NaN	2.09702707944551
0.613226562761065	0.804195285090148	0.785656845809039	1.05193324412629	0.588677778188387	1.7474524634249
0.675778475110772	1.05460322694919	1.16978314030801	1.17107746237183	0.6434902410666	1.91812197032687
0.815094028423463	1.00325289723334	0.939998720566992	0.83111897348694	0.733408516057854	2.09147071177699
0.676420866644798	1.07223452848849	1.1960472312631	1.21552407038546	0.745286223484628	2.27912654346683
0.79740245450079	1.00924656228651	1.25660722067511	1.24574669151189	0.68986850493026	2.1527042423914
0.895584166007161	1.0647862248309	1.07156379606527	1.16297859737159	0.582868232139105	1.22359070921976
0.687872556196831	0.81942703497119	NaN	0.925418444510562	0.711047113845074	1.61555548382354
1.01602182948949	1.10606201410853	0.95430927354973	1.19475098706256	0.91047722478951	1.29501449578007
0.749548061623534	1.02603527109149	0.650820056331159	1.20150773220971	0.895134165125945	0.991727228095519
0.893743048488705	0.994190317621739	1.02341690386836	1.14467391106952	0.877407604440168	1.6826833913286
0.918108567387704	0.948610900653573	1.23581868977129	1.19325841436402	0.937806895183219	1.62259005965139
0.914895230221807	0.915093363774588	1.24721033837489	0.732989706588136	0.913612349109572	1.35787813274022
0.98661927435335	0.96683179739473	1.19921079684879	1.20310902592092	0.979242031341239	1.62282663966832
0.842701059443933	0.961876820115491	0.804257436997667	0.958031467655391	NaN	1.0909483874519
0.929486884455353	1.04269181059926	0.821764797715814	0.975500049002227	0.370994151646371	0.993919396417491
0.900713724059314	0.933706845499447	0.816287149984431	0.900244376627378	0.499125429791273	1.00902304255344
0.941090870431745	1.01011569326173	NaN	0.894415998258901	0.372454539482023	0.941864132828635
0.86017992783347	0.762070404846479	1.01366395969802	0.874361742171953	0.575355443623944	1.11471595852858
0.738546210955745	1.03655644961554	0.929733142786268	0.95522303743614	0.614792599711421	0.836687144454124
0.809186232919332	0.970624177449158	0.955404903404014	0.904415561888981	0.519641871907999	1.05821920234174
0.998024724879745	0.966711791456809	0.820127513041672	0.910417585572587	0.645752655583704	1.00567084453586
0.984001950250907	0.839730711801885	0.835475141174678	0.7718289934048	0.567883380414911	0.77719592074232
1.00202543903813	0.807375388632856	0.762177815311909	0.91626065503859	0.661547281994209	1.17430626796593
NaN	0.724944693600333	1.0378732414891	0.777124472549277	0.804543152832514	1.03423623430028
0.800238895977243	0.666602986928761	1.1318102082474	1.00658818841793	0.993901149065992	0.984001430630706
1.02225493555689	0.719146118192828	0.674961147511238	0.972849811035148	0.928845138570187	0.850572099361588
0.697310679474229	0.679326569858286	NaN	1.07107077030893	0.965040292868184	1.00160917884613
1.00071966189383	0.733063772127713	0.789020154073161	1.0531333562241	0.791946922325166	0.933237045177165
0.987114803501595	0.538586195799259	0.717860459185556	0.798943792455833	0.934956203081147	0.84891038519129
1.01391866832171	0.791596533254936	0.718871908660303	1.0690052944198	0.928091738527673	0.76058904545679
0.924401508915139	0.727512816138761	0.768925926831024	0.868565294336969	1.04464509007146	0.891398833860547
1.07882172962569	0.747357071175936	0.780308538740712	1.05829408891675	0.997039113616507	0.728468195560255
0.913176900853004	0.720533026106335	0.778863035610952	0.977257263663649	NaN	1.09438117140081
0.985105487114989	0.7600451093679	0.837089501705352	0.851198462910117	1.07573083303841	0.702059431347618
1.17200167826747	0.869447250834972	0.815476696843418	0.935004486190144	1.08594190462387	0.502117290388834
1.22808080085026	0.853893916131766	0.814756423496074	0.816840948550882	0.84627825073045	0.508512672241827
1.27549027583337	0.915578929519739	0.894711302043846	0.980030707160848	0.983478589541171	0.7591678103666
1.33769203854518	0.807753777373974	1.11699273647713	0.906221930274933	0.447374630182797	0.699072193115917
1.42853462791632	0.90360696011341	1.16707782434606	0.91917357010132	0.479145724272393	0.760390521335145
1.30820997767894	0.66031708743254	1.34001067912706	0.897535899542925	0.617307307702599	0.699998079461614
1.24860040324852	0.931091824355546	1.29869999311604	1.03239890645979	NaN	0.769761492289971
1.23754275237022	0.873016406168231	0.960761808979557	1.02332832782399	0.789123417063077	0.828634756684834
1.04948997680945	0.860352914874657	1.22250697915181	1.02158539641427	0.655301719119869	0.660492904974069
1.2406132376018	0.756145878696279	1.27176085434697	0.968001201792524	0.792555164499827	0.667532210630878
1.28370477147691	0.781685140405489	1.36024248274052	1.06176001047972	0.780750437610945	0.750492298618483
0.959811207126887	0.749682934471426	1.26474330883165	0.879196677101138	0.844611474541833	0.985843144485129
1.06898816042244	0.668892220246281	1.2292032282421	0.995405559290474	0.817813467714248	0.945202633570333
0.997274187180082	0.720198774367921	NaN	1.0855583851334	0.911047610619883	0.980455089397965
0.966911819500365	0.685999362080009	0.770431913823307	1.01346852952567	1.05634740060328	0.911555298048661
NaN	0.73517443338721	0.810051315828821	1.00841999675947	1.59454200353305	0.904482394237412
1.21254282497918	0.485732261280132	0.835732158024158	0.85713220356466	1.54946214681288	0.979873893642061
1.1672385110062	0.8060822938938	NaN	0.957383771821525	1.39861051120674	0.974260706483569
0.983150718327374	0.753296024811985	0.755291289313196	1.0299579471957	1.50324446613024	0.94134886347402
1.13594577366834	0.71359547658686	0.866411097160665	0.564785261689401	1.44454024405393	0.530203180209047
1.07832166325535	0.746674348788901	0.734697814648595	0.617142291849215	1.34777622108682	0.329063427899153
1.04589298234791	0.774416604303384	0.765696048399971	0.706203956451115	1.47093382454781	0.315281474698912
1.10560698000238	0.697916877180752	0.796393303998298	0.50908294744108	1.16606480936961	0.499191070247382
0.905721595759046	0.645561505526613	0.853333829679523	0.779137206913822	1.47401135189715	0.482889862878572
1.01627677065151	0.704684127848503	0.885737400668448	0.593324059838401	1.48152395784516	0.528494875373523
0.884894076041991	0.691230691261886	0.990866743697683	0.608079264123142	NaN	0.572418171827309
1.05889483596927	0.745547310749263	0.881480758346212	0.606379513650999	1.10304908015097	0.671687305364474
1.04381661408337	0.513127323443116	0.967487726802192	0.561738157576719	1.03463021078218	0.488890622818763
0.994980071368181	0.798930360281785	0.939371184425577	0.749295013550497	1.04863299978089	0.64488889455666
0.749856451945593	0.734136905457006	0.870258478967176	0.702020899169339	1.20553673032326	0.506005701508772
1.00545232011972	0.759899519707899	1.00473339997233	0.852899946972889	1.06483040564432	0.555582543610071
1.02368206618886	0.702378512693086	0.76924513246002	0.74838843686787	0.954200326483072	0.772980362253312
NaN	0.773741035447208	0.913904682662919	0.798082499441143	1.105902015608	0.73451685608382
1.09777512924457	0.962581570206538	NaN	0.88922060472267	1.04585587884861	0.849675388252284
0.721116708449882	0.883728010394248	0.96650208992712	0.856625533479887	1.18073856033378	0.950492435550295
0.939488394745793	0.944223412668688	0.967898219744567	0.878039547521404	0.862341215441662	0.588591406286957
1.15793162221666	0.971656683122339	1.04686245737393	0.965565401437128	NaN	0.843671574463163
1.06426140761514	0.977434926445145	1.06881933976439	0.800957548877424	1.16908563455436	0.751333791778277
1.0629979619691	0.68912338304019	1.02020563581721	1.00291035083651	1.0003132568077	0.830359274631739
1.084454309519	1.0098768845875	1.52895945591191	0.62643973716377	0.855975563003551	1.58313031566916
0.463184042005764	0.95377383915976	1.57535330343011	0.604291254035699	1.00786887026382	1.77905576710246
0.657947034127651	0.91740602668637	1.46530780922896	0.392394362591056	1.16247632750625	1.77826570128284
0.544088927343315	0.889071558794937	1.74084919259407	0.651503563109607	1.05989075536071	1.50273838059577
NaN	0.880573325198733	1.46111832755533	0.520855927046444	0.864626399247318	1.6508661061825
0.571185062228651	0.677684403240377	1.46340448005454	0.687635130787452	1.1557971409325	1.37480978807752
0.306571465072779	0.589356494770912	1.49214795595142	0.603877358665214	0.74395129675785	1.63066213171194
0.51303432628159	0.690173818076571	1.64383045910927	0.678709473148701	1.12727198124069	1.47446691283398
0.598561753704107	0.781189111459795	1.49381498280654	0.658042293145786	NaN	1.42781682382541
0.738121176124776	0.654822442578386	1.5024525490369	0.746860728011642	0.831107277209456	1.46058628317801
0.702583809019532	0.491298612170466	0.947015931135862	0.691653066414162	1.12102788285677	1.52942567225409
0.807607125685532	0.786575363959906	NaN	0.732262348899199	1.10298564734448	1.40211968256739
0.904355540875071	0.780462500731379	NaN	0.76710119364631	0.719473707096142	1.22027407232596
0.687941866194186	0.644610345933159	0.607044915528832	0.762519398590755	0.893131397521394	1.15920273697723
0.953520108884393	0.866383464391091	0.6878212138268	0.817498371946366	0.878647910228706	1.00963250471318
0.744239575204244	0.910881739913955	0.631872764036449	0.790840314994993	0.913570797074931	1.01376389726454
0.892959339594102	0.647424551891019	0.693085549188878	0.748770206128838	0.856344488463392	1.31646021362311
0.935166878280653	0.570712137573341	0.631190458653524	0.692059179413087	1.05343848127715	1.08186219024322
0.817084823328862	0.655044877301656	0.722797499252254	0.849569671875026	NaN	1.06887089121816
0.990745548246683	0.596006968167079	0.655128137312235	0.904514736714526	0.959722934381632	1.30467739845225
0.848603467153855	0.66426050248838	0.829949083955818	2.1400381514642	0.68336555833713	0.80837833476912
1.42221580589464	0.512915612452505	0.736879386703926	2.27360200894601	0.925887806737594	0.889229460270696
1.11310264658119	0.694565890258106	0.701326705437339	1.98433947385217	1.02758392744822	0.891813582548246
1.33483798161622	0.656405100357337	0.780985509638558	2.07969404906961	1.04721487456358	0.876706722671482
1.44648085227402	0.700055425114446	1.17119717721162	2.03262517388436	0.579626880146951	0.695720722646463
0.926604426910452	0.693532457762438	1.16570112530858	2.04392057607239	0.510501938321719	1.02991387173779
1.38757969005648	0.782956628765029	1.19536800366414	1.80648048818318	NaN	0.913988109744255
1.41209317141253	0.746999558400602	0.951753457930012	2.18950569260357	0.59681833686597	1.04407324278587
1.44159074129728	0.722431498563878	1.30188882228274	1.95957151033258	0.741998957364493	0.97293486220347
1.40964896863324	0.91169119903589	1.2458343645181	1.92635668431221	0.654872340271901	0.891975510743165
1.16786609762275	0.740279679288897	1.24306663978426	1.88537235304632	0.736958295898699	0.865110243479899
0.892715768798725	0.914998052773132	1.07189729410652	1.67226379862665	0.639378140567933	0.663135604390419
1.09202797155588	0.676558810361611	1.02490545088811	1.33920096677156	0.895613705191051	1.10666086538877
1.36039022897121	0.848941758499802	NaN	2.00009370079227	0.89514832108093	0.895867766094788
1.05676209058641	0.786202844435676	1.22666882692502	1.89136099050702	0.819500055718304	1.00447266667607
1.17106338725063	0.86843696875336	1.21977964241335	1.36498126370641	0.960367171151515	1.1515300041681
1.25197656669198	0.679361055258455	0.928056636682801	1.72492202909786	0.404829563642828	0.914242727761823
NaN	0.852827470879549	0.992319150417155	1.48624878135687	NaN	0.879067161488705
1.29103327826137	0.954564115171929	0.957941222943072	1.68272118748026	0.479693387538544	1.01845459454597
0.916424312868764	0.948592448877636	0.912775890649973	1.20163758947593	0.435285994092215	0.940440360649655
1.06387919134574	1.01263817808974	1.06614329587959	0.561084993270578	0.663430161133539	0.785923093203215
0.58803184481415	0.979652533518161	1.02292864924162	0.528985856180645	0.630943344675347	0.737764078274889
NaN	1.01114514423307	1.02287414852727	0.679077980339334	0.703897990010293	0.711241142455579
0.632597613373266	0.636591666698386	NaN	0.538460854945962	0.73210520066523	0.69597679825471
0.637031027003837	0.99154971362837	0.918598920625991	0.770953000262118	0.729637221718065	0.723894465282283
0.574960820583619	0.975042644467608	0.955361627654705	0.510648392363709	0.731651742844066	0.86804443749989
0.628050134050081	0.943434336696205	1.20985852854374	0.653666689076775	0.853099145592059	0.81845923026336
0.659945685374675	0.880357531294734	1.18946661901077	0.621358905356609	0.988924645608243	0.898236606165471
0.740335339716822	0.905526193589524	0.813145619166993	0.648256419719719	0.750603529953236	0.758640890038123
0.754811811118042	0.820153237830504	0.890911279809673	0.682322083872348	0.793166623568118	0.846383480421666
0.712303806373753	0.808720787612011	0.803673565605122	0.755485645514797	0.833563809148497	0.742350388761875
0.638683445777098	0.921836462672638	0.9410241404963	0.916756794284584	0.857079734967971	0.682768039361495
0.684273154244401	0.855755042863711	0.906761748826388	0.801079033083598	NaN	0.894819393919599
0.769155089328144	0.90298340373	NaN	0.759168213028809	0.991083561452123	0.722109263483666
0.631315503454995	0.593769754045099	0.879589387361685	0.920144274142823	0.806885839913348	0.912907685289812
0.787172072455518	0.837953285504491	0.930261430535559	0.921018656964485	0.841759780591762	1.06374710386884
0.79372879399741	0.837431722471716	0.960772740525569	0.904434389514163	0.748342930218163	0.791310956402998
0.696756926510039	0.84344785488154	1.00979821399638	0.971201229346385	0.795957117955729	0.915647333339023
0.812116705757861	0.774351263736606	0.988847399845081	0.672200118426464	0.950861800748853	0.897957287801545
0.87493059213893	0.888724577406691	0.962984481315988	1.02534949031809	0.987408701427242	0.947534462916029
0.872976546272729	0.733088300505384	1.2994670647843	0.513652778534479	2.88947059757042	1.4690026745758
0.763456423503722	0.67153624959712	1.17876646914311	0.578818276388872	2.63471188362463	1.16259051483121
0.732282121515053	0.694333207933824	1.13447733654574	0.622231436804445	2.40421649396809	1.2248838945275
0.806660905686864	0.666428106338475	1.02773680530606	0.5269711589301	2.55672356485219	1.41584172346526
NaN	0.724321900884933	1.2420483493085	0.686060743339023	2.20037985841742	1.1691955974148
0.808800692155718	0.534720097149607	1.16768741101572	0.567154783495864	1.74544748579341	1.27451014969443
0.543146167566312	0.795128278267428	1.13217795601576	0.55766870861833	2.19887276547137	1.22525291491707
0.833896274376322	0.735463524574515	1.01529332104494	0.542514232749023	1.98775513936813	1.27916042522031
0.893525927238147	0.748846305711602	NaN	0.44508071599397	2.12736857981603	1.15094489634683
0.675107139505486	0.717732590072087	1.00963412384942	0.692687764541736	1.85946002066168	1.04004933230561
0.902334801239213	0.748735377260542	1.24332951881277	0.666155227333946	1.61801782893819	0.84575314919533
0.822014591721894	0.796456571939364	1.19469664674904	0.792732424473582	NaN	1.07508619011087
0.633476727286851	0.771571816116893	0.885423682625329	0.630211920682719	0.794628175518655	1.33471858560844
0.800366788107694	0.867149719792007	0.825957791850932	0.777313249907804	0.747343971319594	1.11266686157888
0.846383947956271	0.827575307746753	0.939834386034339	0.825008827939595	0.728875170260875	1.3315085422783
0.912908937432055	0.850330357247835	1.01740260740002	0.783399688455161	0.705145202448282	1.3645929119694
0.828635743873362	0.604894663652345	NaN	0.85113020009053	0.981908965622139	0.948251370455303
0.645059218941267	0.899202025515997	0.899186090435879	0.922265680587549	NaN	1.10087384773936
0.813185848605724	0.855182905234172	0.734176068215692	0.766968469186772	0.983407958527684	1.15576064177011
0.78485208784213	0.821837336641627	0.961460932572921	0.953132578937071	0.938700360286585	1.16445257016711
0.962338323197518	0.808181945015514	1.0134188200622	0.476163518486341	0.991093749385592	0.894761032802594
0.703725050360409	0.837252305132509	1.04641650031887	0.403044815078337	0.913961101333069	1.06065860752015
0.656697903054966	0.663965896217126	0.770637340852945	0.504221320315896	0.878954709960401	1.06246169021522
0.738659884607047	0.656048104200717	0.953447282594314	0.562531319895432	0.776009483735826	0.954157891284207
0.881411099409459	0.736633258378638	1.24426326915225	0.668821342786559	1.33067400769147	0.835796988665151
0.815853396842197	0.641130147274186	1.191259906192	0.538783771377812	1.26591539471425	1.15909141517383
0.924486135446799	0.750440235084705	1.33776653124779	0.627876400504988	1.26679644027463	1.04589770986242
NaN	0.54669704550158	1.17191588367841	0.589717063286799	1.29234435217565	1.14403933145455
0.682401743861385	0.724272336701894	1.37993548886995	0.716453916505147	1.07379588039387	1.10553830927887
0.8077646559408	0.677162201639702	1.27937650736937	0.648490443331699	1.29771056201149	1.0251066637655
0.867648649687836	0.79074804557724	1.30873479795765	0.825806221858252	1.30112642962768	0.918997779215133
0.680440229154571	0.642125376055659	1.3273290809663	0.793268315028009	1.16308406308189	0.773732452103665
0.991994839966267	0.759855936488395	1.23100199719484	0.720741486172306	1.19065895644006	1.1677550490547
0.862892220243145	0.841003892471548	1.19279015288999	0.596916660365118	1.3288507452237	1.01526448738092
0.669450370973474	0.875404069718165	1.38832666827694	0.786418807752543	1.04509646126106	1.02377348687361
0.854799604770978	1.0873400609621	1.29555006463956	0.884899698198892	1.24849936972197	1.20082384854688
0.74728779376454	0.938963283604695	1.33579220895489	0.756954114478935	1.24815915190181	0.95968696907742
0.958875512509357	1.15749374279927	1.25621028285014	0.840939802134215	1.25834988115618	0.864165745363888
1.02631053742575	1.05420375619217	1.13362603458652	0.611903369814155	1.08735168344216	1.08305170211974
1.0046965576888	0.831194544749038	NaN	0.997985246356554	0.943447195491811	0.956176912327453
0.913717916682533	0.570198613386076	1.27002646202207	0.473447299468795	NaN	0.4569763561897
0.570046856081155	1.16364754057482	0.967355825132137	0.506510792279395	1.09430123606572	0.32389055531372
0.811201685973216	0.695385436878731	0.959963239338173	0.578319270843547	1.17592302509634	0.294909416399112
0.696976816323475	0.889088031411348	0.910768328576793	0.467143599481611	1.05510994540102	0.45263837634537
0.890992603808131	0.988640621683098	0.520204284123023	0.660444101169128	0.898057338802088	0.381235403780758
0.956098339860518	0.957923475257801	0.523780724286884	0.526849726680136	1.0692497248915	0.608176890135903
0.85197125478165	0.994632237323655	0.567612371439679	0.560402099028634	1.1002088596761	0.538174200878365
0.697779285364982	0.898632890040722	NaN	0.511739649374271	1.05720029092454	0.668804743308757
0.366806498367723	0.996067011193791	0.551067366140675	0.465246215625516	1.13512130252096	0.635057272188867
0.983965833175256	0.738544133174874	0.549979107895886	0.702116487095108	1.16466553036321	0.612643716739972
0.939572876015432	1.01507557247434	0.567121120227014	0.669425683476798	1.20266541049151	0.492185697746982
NaN	0.920826339044289	0.636989532896299	0.804324661873607	1.21644266987379	0.500732331537756
1.12336762400519	0.949853513907811	0.65449717545113	0.716084013959774	1.26196254554973	0.923500710912765
0.941336836753233	0.883571163617191	0.5553453229778	0.71656209316236	1.12576768320265	0.778888686519303
0.630225856102006	0.861490142651402	0.732322105547604	0.802683422633509	1.19815872475713	0.929990552372666
0.998262878386408	0.905867353244611	0.60912961999199	0.832040545463182	0.839150046458712	0.998509564388709
0.78630744013011	0.886806778085459	0.754542763188873	0.832645321122639	0.956237222804039	0.770682615647995
1.03352353500828	0.962321786444657	0.783217692426722	0.932913575394304	NaN	0.868255441147656
1.06574022305049	0.903102661743298	0.673555433606955	0.739483858152869	1.12724331396083	0.898959527622201
1.0446040296256	0.944911318026463	0.707229430345259	0.9693350064941	1.15255181137226	0.7900119616214
0.872080733660396	0.532823104336343	0.840099058446572	1.07060462950301	1.18142244532086	1.07307757214608
0.939694828510112	0.983723967068768	0.736916910976668	0.988339621300514	1.20206630469154	1.35977277825987
1.04948930919542	0.931233322521169	0.866001377836429	0.893052490935134	0.941117417447882	1.37176916792069
0.953363328837956	0.825869737726685	0.826354244954086	1.16822451404835	1.09990872243859	1.30433545297134
0.941152782667222	0.881261968038724	0.421899667509232	0.895408105546195	0.902060743742088	1.22932073458824
0.990939675291729	0.915900351796277	0.53931912622268	1.05089362604151	0.870163022586729	1.08971213074525
0.920420927190307	0.751595463635108	0.573656929345815	1.1563419950162	0.795737057449548	1.25606248259753
0.803004306690666	0.727753439063662	0.597402162466237	1.17058831407624	0.869225089131117	1.19923652103289
0.897162721039274	0.824994818804799	0.43263292972142	1.19523717121626	0.860082963142025	1.14237362431384
0.936547223352106	0.785803259471761	0.502615562767487	1.03990181752973	0.877096047758152	1.04955248153945
0.960483039435686	0.823302685659318	NaN	1.101519376722	0.86095128753472	1.26463876252734
0.823937521123374	0.530287294978354	0.65195418593838	0.956979304706412	0.916463120969662	1.39036188492297
0.99356079549203	0.80615170474563	0.576556580947656	1.22574202966961	0.920194974809088	1.0364933890614
0.930698711258992	0.761748038730404	0.563334704368512	0.967932773028822	0.9354453101724	1.01330420030286
0.808866968537135	0.782182461308443	0.709439507013361	0.871772314226411	NaN	0.652925782730513
0.975262886914575	0.803240522644821	0.799478210666958	1.04820579466062	1.05860479964592	0.798075313344973
NaN	0.882749311971483	0.773955388960073	0.926687865884865	0.946433882306293	1.21706132701641
0.977119582506645	0.891008520997767	0.660190740422294	0.83825735986852	1.03153652673119	1.02343763362315
1.01170023343699	0.907752130945208	0.792590504740665	0.972362174848138	0.973298173761515	1.09931283469279
0.980964225910557	0.984718629735974	0.831967772392598	1.10315976831954	0.771092460319192	1.08168202754411
0.755166856063864	0.869156211946684	0.821312864652273	1.43730981313687	0.844754353748059	2.06486747312349
0.793101533612336	0.97495959940865	0.819061831673445	1.64058348185795	1.03454716406867	1.83436314364953
0.478584266955454	0.668807628494333	0.938054378608914	1.47767447412764	1.08514284992289	1.77658519171763
0.647146942723757	0.947618462483784	1.02040562939266	1.49999627859306	1.06461098751533	1.86664373566281
0.851694647874211	0.90698518241585	0.514837330684426	1.31854194015852	0.773587850688401	1.97395564666564
NaN	0.921398102176075	0.611155991088623	1.39395164150309	0.753414482671701	1.47246215698947
0.751074524972688	0.801637632210149	0.675296095152593	1.45562725116249	0.670785501324745	1.47151923441768
0.81280814752295	0.838978048665564	0.628267214045021	1.45780852272468	0.801871122499434	1.27743248383336
0.886402808744671	0.577616845964819	0.583018345046113	1.05788854065217	0.848406231475889	1.44037907339173
0.839928297399311	0.599457486314187	0.561140966283908	1.46050158805647	0.618896605084061	1.76654784475045
0.619795709033746	0.771002948483972	0.605002007688784	1.14188048343578	NaN	1.65322616261515
0.928860288395392	0.612307978310567	0.792338345224412	1.3264490121013	0.835126004314732	1.65334851836957
0.651269691482603	0.771798921663976	0.63908085867843	1.18365661310763	0.708023233446457	1.03141162763038
0.525033848869839	0.629504803034304	NaN	1.44027589795308	0.604979818980088	1.56780391396001
0.915739167640254	0.607341345408266	0.84991769877641	1.22140316678451	0.789700434348793	1.49184622335668
0.721032061415653	0.589678434243636	0.841450518604052	0.935015658540396	1.00003997009619	1.19710417614585
0.918741117502412	0.825468066275916	0.903403546549084	1.33067359097271	0.914962503358608	1.28906200210145
0.982126203158428	0.569660950374619	0.791862981832166	1.05627115197694	0.949727194947152	1.51501698066471
0.952337514112163	0.80709385061029	0.859611400713401	1.27001125626548	0.764437269032905	1.1575213665489
1.02771950614252	1.02640152483738	0.81434645022907	0.895467007351793	0.869124348888531	1.41672980407388
1.10364330459325	0.910722122971222	0.912603733218632	1.1132645585367	0.964666856018821	0.509985496030453
0.883812267751956	0.976141333914722	0.736114187993985	1.02673179287916	0.971839466074737	0.277957049679717
0.791492581731524	1.03550412306731	0.9737256970144	1.15694459473924	1.04114724973799	0.267287740812075
0.833069320411484	1.00491733724481	1.005671967822	1.17666346604909	1.02731652041777	0.475629734924014
1.05511954188747	0.742313939451148	1.12117085513185	1.2940060756781	1.16884335434271	0.475128330550966
0.791382387112076	1.0823288698337	1.09760205539899	0.933048974556107	1.16620481540809	0.551109950423522
0.950372973203068	1.02530437100441	1.28688932806027	1.11606723743838	1.18055671101413	0.53905244213658
0.934699561312065	0.920534508556921	1.14981791036582	1.25902033269702	1.09605223552488	0.649838056398141
1.00153052844314	0.958429233224918	1.13331287039081	1.33941452047754	1.24300996368123	0.527728250719391
0.837191522238952	0.92638246955552	1.10307372324955	1.23085380787712	1.03517900379853	0.614860516977443
0.539060593420357	0.865530070847976	1.11961876961901	1.40254818786925	0.964388537817255	0.477428472013201
1.06444826240453	0.847640356298491	1.06147458332939	1.36972494378068	1.05940471198283	0.538766712763907
0.858284775918892	0.921244824498223	1.00683264472018	1.01609626251803	0.980287126557613	0.874460448099618
0.700738632460649	0.87268569280321	1.2168743143315	1.13875377654874	1.04279469333678	0.8079146741878
1.00527751435163	0.892423609888722	0.472784743000727	1.28795736247452	1.12626319782307	0.906082101248507
NaN	0.554544189165182	1.04263277677065	1.21843535345777	1.19267190162953	0.971686052676103
0.992428980538872	0.967272738261036	NaN	1.18123118504443	1.12436085023674	0.740565829025589
1.06530937919529	0.910436671969256	1.15668089108709	1.21505753142901	1.12300556696139	0.881959102199267
0.973233961217374	0.800226858014284	1.31583642865585	0.915509442484718	NaN	0.822873419309651
1.07970552468931	0.870028094453053	1.22842317633003	1.2324529078984	1.25186661959771	0.850639097090503
1.04926621024809	0.89119169004385	1.03907752849057	0.867590148689905	1.01704010172519	0.756957539532271
0.826998225775066	0.771145454390582	1.30746116004868	0.789526419463752	0.990097207625466	0.543253355913087
0.692799067828321	0.738644797712992	0.807804033129229	0.946548439512183	1.16125890653349	0.530393304410737
0.787753030935196	0.808876633480428	1.03740915982344	0.844108306415935	1.03330704917563	0.774670581963744
0.561151671673756	0.787956445486505	1.69060201095301	1.04191748045083	0.95035685044499	0.684600041449359
0.736892556133604	0.807468048599996	1.71098224790479	0.827753104519017	0.863622389963585	0.747934130165318
NaN	0.55889396927052	1.5744499439885	1.00165188920382	0.825481159300514	0.717189261182599
0.903644193426049	0.88154744977021	1.50945251461785	0.755572796099018	0.851450126441277	0.70667438622857
0.878901546642402	0.833218615796798	1.58694555478106	0.802731101163602	0.962512373133711	0.563750021117585
0.869581251103913	0.813622759347709	1.50367596570275	0.915568461224438	0.853317616625753	0.777926484279728
0.855818958983922	0.790474964429661	1.5926731237384	1.04916260106154	0.876839623141862	0.609675202801087
0.812070831482876	0.817305854158526	1.84262642711092	1.09828321835856	NaN	0.634680518130806
0.667678573101012	1.32988284045618	1.83025973266602	0.986599257700307	0.577062194009744	0.854679088631406
0.76352989185314	1.24793626149895	1.33279956609302	0.795886719261959	0.872303714717173	0.814147522391754
0.878881639636848	1.33400132353173	1.84435246254051	0.986038169761481	0.882606151673019	0.96182908396335
0.849539176193116	1.39842457222876	1.57784242821479	1.05585600204495	0.81527456204685	0.999081339988123
0.83724691959174	1.35238360139418	1.75745623012021	1.02227119483827	1.02133366755497	0.466557787446098
0.834306883170607	1.00991748163907	1.21694010846385	1.18098897228252	1.00858814442578	0.845308372938026
0.840211767732286	1.34509463159379	1.1888447630203	0.711321493535784	0.881698033745411	0.818111858806947
0.892391974660894	1.33654589714921	1.19577940115384	1.00238297534317	1.01138898135092	0.912559363028033
0.97846554870135	1.22206356243931	1.39600520961911	1.36362160099512	0.905392980751106	0.432817557223851
0.505257954296392	1.20171262263282	NaN	1.15020265242291	0.74526539971229	0.538282602949783
NaN	1.09666213271301	1.45779253301538	1.43340777350539	1.0254787442126	0.545122680375307
0.480009540932323	0.619709502671225	1.21494029665573	1.36823137451655	1.05370034361327	0.458127048191098
0.673285291675021	0.64141012650334	0.399570515714239	1.49791425388179	1.00509455809008	0.447082762782017
0.41786568613685	0.788507963512437	0.419655912460005	1.10905644980345	0.955237305045017	0.742727786268673
0.616544530257606	0.693735545957217	0.661935268860124	1.54102833390122	0.897523586883705	0.682988507347994
0.571241622400414	0.792567335780181	0.701295745842366	1.31697681291581	0.843146106898272	0.784811302709234
0.653114765572791	0.55910265784235	0.555025236603421	1.47212809702032	1.02982814872434	0.735537393654184
0.715413538117518	0.687379318872078	0.474692618268959	1.13884840837168	0.850427463777891	0.684276877029597
0.557487124753567	0.698894547011107	0.586468097228907	1.58067536655825	0.748549350111522	0.532572294101839
0.688105404024591	0.789181289243826	0.534778444164914	1.43634522964411	0.58106857854998	0.502160066752831
0.698044486185162	0.688666112650768	NaN	1.41338293664724	NaN	0.828489998361329
0.563106530165993	0.847458211447988	0.605296217082128	0.995176663722212	0.828056416792697	0.735707257326035
0.772617433962568	1.27992181936614	0.642693892835894	1.28908812465295	0.89235278384836	0.791030212178732
0.629641488648742	1.23597436807592	0.810011182837102	1.39782291299166	0.918351023581165	0.86197846494873
0.849576023497114	1.00816403371976	0.707954758160521	1.23971048220403	1.09263212527802	0.740195436263188
0.86085235825726	1.04223746932425	0.860181501937356	1.43124271279886	1.05359438500895	0.602885085157246
0.875876690404104	1.3134375896585	0.925056985744381	0.776868115787011	0.821516026529094	0.85933568762145
0.947999175989255	1.0284630617581	0.796005502152819	1.29338902266569	1.0090833483142	0.822766111153881
1.04887785674034	1.05954285400848	0.842260189648304	1.140002637913	0.933293347774775	1.99656995893356
1.11264347276235	1.23244410932177	0.957426007400034	1.12112897218361	0.832979648517008	2.47471575099532
1.18101860384595	1.06118078526457	0.855815499592017	0.734390957737957	1.02125667824302	2.4357572207115
1.20816138315903	1.22301734623576	0.958878777089277	1.2310884197674	0.919692537567779	2.04630663729633
0.813670082252562	1.06884032513292	1.29379470310909	0.760403594769946	2.34939442585303	2.10850382741194
1.17645049202451	1.21044349182592	1.31611492940388	1.12333148109753	2.45156052623225	2.18794225571843
1.01861729668207	1.07667707494545	0.98008930581672	1.0817877314287	2.48999098315015	2.02527380223649
1.14431214583859	1.27727143068531	1.25602936758698	1.24879597282598	2.02104981502752	2.00697380577315
1.17006587014792	1.34525714645067	0.984686932559115	1.14554206709715	2.01009021639046	2.101035170519
0.931427504120722	1.06078322823081	1.2515355402784	1.09089385840146	2.09750891582982	1.73845819748484
1.218885878215	1.15839383845566	1.00506873669972	1.02987763705909	2.01634955867068	2.16546870467499
1.20274776886164	0.983122014584698	1.23628718129356	0.941064117318594	1.96974730240599	2.02040708719088
0.898588933461496	1.08488097308993	1.28740139576161	1.08342811162829	1.70738431118785	1.72340822334727
1.18809334585925	0.711234801679322	1.12249927035734	1.09488603559662	1.94089793795141	1.37854573262485
1.08594672672147	1.09944152568995	1.2261268827021	0.98112033667309	1.91662122597572	1.36962295802971
1.16265350236352	1.1224335326619	1.18510778750112	0.961911304072752	1.67919774047525	1.48438739899659
1.08517557672442	0.698082284908325	1.2172664557812	0.90168600688373	1.70574414468905	1.89940589061205
NaN	1.02999120036787	NaN	0.682569927433554	1.70479534922162	1.66911352322162
0.765318793272452	1.24011626892309	0.939029034411348	1.15383616053035	1.60761021418478	1.74869234049211
0.577214154181744	0.6886514577818	1.21574791365275	0.971161484700041	1.28725452788501	1.31322916004041
1.03892225307715	0.94659674648254	0.980250940198844	0.884454703967351	1.53538441395684	0.730301594133594
3.03343206880998	1.20835180936084	0.952764522544498	0.673225859586774	1.26680371017014	1.15457440744117
3.33927833322109	0.922599994727008	1.23389502268317	0.803245776958668	1.10249946976966	1.19213553989249
2.97648909050371	1.11144155862147	1.17880353678648	0.968147144077607	NaN	0.98706354316697
2.81693080902971	1.02885639379383	0.8864705342991	0.843331098783015	0.784129881850981	0.928201938242644
3.06785428381412	0.956327249714561	0.885731693508818	0.915623345487949	0.897087792954295	1.16945452393405
2.77223725886745	0.715499217274972	1.04414313393334	1.00849996545066	0.967129221019136	1.07494303114787
2.53042842756777	1.1476583020754	1.00377474397733	0.894217792558315	0.998685397037127	1.02697560097851
2.38120526549878	1.20765337113366	0.902192485613378	1.09053090017125	0.997192942876176	1.09470220027365
2.77961176073298	0.914767598339438	0.906013210420384	0.808197998790622	1.01071765846141	0.919560762645874
2.74396556625828	1.14080550278543	0.923120766490605	1.09918570614245	1.08010700006374	1.13039036051761
2.35510632377739	0.744076336561987	0.863591821360855	0.863447115298735	0.83865850262512	0.92561248773608
2.85929544134525	0.960437587091708	0.822138271758473	1.10150878867977	0.938177921026638	1.08310306764447
2.79782604589716	0.887498893395167	1.02974505588186	0.621233354104864	1.01238887032552	0.670699230350899
2.21202641518471	1.14290467673761	NaN	0.779628408106365	1.04873817746693	0.710304191171386
2.65741803618241	1.13121345584621	0.947323292564982	1.12472218727253	NaN	0.839294334902869
1.94623308819037	0.770428158735714	0.425257872882526	0.751156682395536	1.01907844055276	0.999094701468771
2.41091936883865	0.98034160430664	1.04797815592416	0.917601611410913	0.715719910018489	0.777236872748041
2.11801537263364	1.24010392049794	1.16900572737982	0.720780313381911	1.02108106424046	1.12237437231953
1.95149156792745	0.756997132251251	1.14839071078869	1.16063753735581	0.933265867282153	0.902199141588479
NaN	0.924271593121239	0.997622151571333	0.861258371066136	0.999759658073565	1.06001632496086
1.68042317136413	1.1807617401423	1.23417603199682	0.886232201491791	0.800012073699673	1.5306402272537
1.6657215421742	0.956159047466237	0.830792157970949	0.788265372323883	0.816249644841366	1.52172704796055
1.73876054471729	1.11657620792312	1.04928614731848	0.802129512580914	0.924037743826136	1.26861517237867
1.42190290667546	1.06753110860431	1.05324313592041	0.753570732023155	0.547404669142133	1.02671581080291
1.58135224005087	1.01165343199641	1.03989030872129	0.814699682699126	0.470173281576899	1.53233519361448
1.42201883268377	0.725477161700395	0.837763401998178	0.625855271860586	0.461432084879745	1.38431947645409
1.69782309180948	1.15526916477936	0.853164543862776	0.846631848936926	0.740678608699112	1.36824078172895
1.71224625701102	1.25162967229695	1.02020437665079	0.692169783591998	NaN	1.38572231829374
1.41849620031542	0.856721416819273	1.05941758197993	0.85405542443569	0.772822001921189	1.2009035377818
1.57403302422666	1.16615795570603	1.06301340922657	0.456372683441527	0.80938208393765	1.3177782094587
1.71924161472932	0.842948543062281	0.869148482787945	0.902475440641062	0.87455655349543	1.08816470182273
1.28307071796636	0.971243961066287	1.05881641876279	0.856178765711148	0.929269251335487	1.37965871301853
1.60428044392824	0.851101983356651	1.04176649235321	0.999871062679327	0.839530012466501	0.965795553363967
1.61310030238614	1.40074171444651	0.968026342123124	0.957211186808416	0.752616749360393	1.04917226011306
1.47239107831827	1.33655353392683	NaN	0.841793585594062	0.88080447251985	1.19301013606767
1.55752674306908	1.11647628867951	0.958317111024272	0.86231411295091	0.706810640386419	1.19682896623366
1.06089828274372	1.2487305505521	1.03505547670931	0.74428962072013	0.855157412655284	0.998045886339632
NaN	1.52861280468679	0.884583270600356	1.01222094732111	0.939970360186448	1.27061760970575
0.948661618416931	1.09302343394155	1.09506819341706	0.844971602777424	0.842915018249598	1.05511220893685
1.26520482349778	1.15808254353787	0.87901211360788	0.588041026276113	0.759502712370464	1.21975622480551
0.516146072776563	1.41014953052754	1.07891139016737	0.546109709335779	0.979184565655507	1.03629793092731
0.4965431411031	1.19440141515095	1.01083489865996	0.434571299551869	0.918589328832771	0.978970919543777
NaN	1.31881632947327	0.98249423180854	0.660552249731672	0.977020631016053	1.12601118669157
0.76721807026587	1.27874172960977	0.304013402350113	0.401257529944762	NaN	1.13921833766636
0.584505111610272	1.32042946623154	0.385456591469446	0.662293399440425	0.243062749276903	0.812757597790179
0.725194254879414	1.01359449209798	0.684612882118034	0.622072860336595	0.278848553357075	1.0668446542737
0.664669645709118	1.37234692497505	0.580129607972748	0.673738521984595	0.476456227678269	0.941782263188351
0.597456704953818	1.48481987183618	0.503040707878403	0.615085374936466	0.444586473218065	0.733035190074623
0.73080991856718	1.2512517482267	NaN	0.646557293585895	0.588748366038771	1.17379270269432
0.555897690162284	1.36124507084209	0.503296373922143	0.629819810543745	0.599386731837066	1.01501566503648
0.611577604892987	0.930593819392414	0.66107511121042	0.620451899812834	0.70131969375297	1.0267210061448
0.79305372048972	1.17754779476958	0.46730226851129	0.760339318016993	0.736599598220998	0.858565358006909
0.673043204690311	0.730231630037495	0.523202169783946	0.678352414622793	0.655686246904998	1.04997675705605
0.77515337052781	1.31444533820905	0.697235110237836	0.631856761632623	0.641087139847301	1.06085500610947
0.685543072617668	1.25290868966581	0.797853096233184	0.734262807688849	0.56251753727691	1.01370780975814
0.798343490842127	1.42727981090194	0.76355120512718	0.679720924175347	0.586198886769941	0.800068979754008
0.910969847420295	1.38182563409525	0.823198785881654	0.572530220414995	0.549484699932097	1.04243668280145
0.945774195613802	1.14566672299649	0.84160517501788	0.816864978568498	0.717866370874936	0.820656446205298
0.977069985687521	1.52691531054799	0.814406244332103	0.915070768324713	0.776050789080101	1.06160699265583
0.967127449821151	1.4215075788476	0.91708816508576	0.730612696507282	0.764411156636783	0.508484573166964
1.81664942340503	1.08449530044808	0.774340838945203	0.704493381235198	0.867935845816688	0.468799732664098
1.9117191518353	1.21633091973365	0.911059757223447	0.982447626995159	0.777894903038136	0.447985355846672
1.90473554402214	1.10619624904599	1.0166788678998	0.695424080168635	0.927452905745977	0.49634447616412
1.45520656431242	1.22981637619394	0.571331951830657	1.04760829400902	1.63696201817797	0.497692004367479
1.80954348004641	1.25722918970313	0.611808467116122	0.629550755490721	1.66132541316881	0.675063260058799
1.60150737037429	1.44418484111938	0.470033764085755	0.8258298241825	1.67824467418476	0.614484169007229
1.76240314784352	0.582273687165063	0.667572244832987	0.876437575608224	1.4778614614312	0.527013834913356
1.79530923241903	1.28947403939269	0.582439729887345	0.890485458851633	1.49990338210033	0.634160514285328
1.56274005159534	0.971270575510178	0.65680725901212	0.844378529120096	1.38534271209568	0.675928531683272
1.80187782745254	0.587995906878298	0.648622612339518	0.994616747204472	1.42017869705683	0.601336882604374
1.78687409168996	1.34993266471139	NaN	1.12301832677138	1.03726867191696	0.620948913682751
1.48384185220898	1.29272934801662	0.523053896437487	0.890460454218906	1.15135678456372	0.814571402672045
1.75289282640366	1.337147799952	0.733998837444702	0.884975540749772	1.364182701881	0.660280125318772
1.63602149359551	1.45992354848197	0.660298599763765	1.08966700171735	1.38670012214419	0.843284089311786
1.73207998398517	1.41571174650256	0.6503346174112	1.02555728501729	1.08241943463649	0.881688101744824
1.60137678864596	1.15893758111657	0.730012614168868	1.04088874837257	1.37553984172816	0.674109438807156
0.848447624311548	1.26775443445548	0.807919401930317	1.1095831175027	1.38717399697793	0.79143071288588
1.00593061857099	1.52765227859967	0.716185157353996	0.719205644320068	1.14687506419204	0.84484617444107
NaN	1.13060703291224	0.839476358639831	1.10722213891964	1.11002871961982	0.879220761074772
1.23610427276799	1.15795514889215	0.668327208499225	0.964210228349769	1.18561370426229	0.966012976375215
1.00079028356059	1.43427109551487	0.94276258664178	0.806591883420966	NaN	1.24300079763822
0.693275320915136	1.23999384713975	0.882358242626355	1.07341810589726	1.18344244686381	1.21479560516376
0.801034097643592	1.40445113192022	0.881830075295093	0.908760195059024	0.943183590872828	0.80077791272345
0.905993186922565	1.24049482482577	3.00676895289325	1.14637061390097	0.755877430702614	0.983800084221834
0.564391899966468	1.32562981195942	2.71246138316365	0.887446536477547	0.731110247521545	1.21620520679976
0.836562466568291	1.05093210086145	2.6563619614545	1.08584964653151	0.691256135073677	1.20513024466393
0.924114840423268	1.40546817808927	2.38505242507704	0.827951952405981	0.731341019477535	1.20429010352928
1.05523488992763	1.4538912799243	2.86715811803403	0.874145367382623	0.805840125535662	1.06465294242082
0.850442049517585	1.32054964351794	2.78186868027013	0.909819678289633	NaN	1.16420999694484
0.684988677785212	1.39930018074532	2.79584791764692	1.13925059678993	0.615654769572732	1.14197999704465
0.983074327278049	0.979437407818514	2.42856984254913	1.1775218765775	0.808465887465383	1.0944785331083
0.651994648176732	1.15693931479602	2.58286641915246	1.06618451114331	0.800172269043268	0.987264179526382
NaN	0.618238054533911	2.56570507846201	0.874004434833423	0.616476650931874	0.774487250400225
1.04889125860573	1.36993961819136	2.20948718038036	1.07691059512644	0.800294991694688	0.806213955365808
0.686305890338737	1.32171768128485	2.02459703396247	1.11478104445009	0.930892602496429	1.09646270283258
0.927573895282197	1.03142015088869	1.96488227244599	1.09260850627153	0.832156939157933	1.01646747486906
1.06619753723109	1.14925155533153	2.12156231682637	1.25813386537597	0.914901676929829	0.940524211710585
1.03857061976571	1.41087015232195	1.8464417270785	0.748556122811759	0.816252294442425	1.01702740012746
1.07017403408126	1.0514487093709	1.58636628567006	1.09967724677334	0.982032312621647	1.09312600741741
1.0819524707947	1.13243368592936	1.86014021520364	0.976731439654913	0.957094555879227	0.954442633549484
0.525860498449918	1.34635024321285	1.71192869556252	0.934735046582288	0.94303521399055	1.09479712441768
0.749996276359619	0.855198846627043	1.25175632360979	0.766891893872769	0.992853409700224	1.11119437481724
0.663237275605329	1.14725946134153	NaN	1.00598451543851	1.06306889516746	0.825712455658743
0.943403449153783	1.23821144058651	0.409913015122772	0.735869911475573	0.559722791946137	0.905198358609456
0.888748786084015	1.18523471961583	0.521285955309073	1.05395244486545	0.585672423696379	1.15861667820588
0.898187461436296	0.909463163714679	0.532897035205397	0.983121632136566	0.569641151741135	1.08311752660785
0.681653936728934	1.28558980290875	0.576114602159592	0.97467370779258	NaN	1.11234479075514
NaN	1.41357586297806	NaN	0.964056221683867	0.706687701656733	1.00391128084862
0.911371488013562	0.645899682151316	0.498572685886709	0.96915719616502	0.669188167666062	1.05256701345018
0.878189470088648	1.08912712874991	0.429371083733079	0.915665790467949	0.729880972644333	0.981865511469549
0.357299780855054	1.06501988139249	0.581017489598692	0.744080852945866	0.738139630461205	0.962102997525559
1.08084631746188	1.12595067201865	0.541531211700662	1.07359496642486	0.725900973725573	1.05722544754152
0.984245799814501	1.08709656823758	0.538772142304436	0.847452913166374	0.743862070065377	0.847831657856048
0.602876620565266	2.50645137432611	0.688128071658133	0.740709254146828	0.725710687080943	0.949940662910678
0.914914024751211	2.29941642698045	0.761497166874859	0.963153862498856	0.841640732728353	1.08763029280423
0.833998083618845	2.65849568485191	0.777515041665396	0.760336016498068	0.708851208929237	0.972507856980099
0.979381398194199	2.55284775697104	0.641926138296023	0.706639737660353	0.759904114275444	0.878562337086222
1.03389490856303	2.23356283889391	0.765170523870557	1.04543142232793	0.790803409349422	0.994714164066069
1.02233384335011	2.63644092325986	0.870616428606779	1.0536874823913	0.903594874889047	1.08341123847804
0.858892353622896	2.68454442186024	0.84691602263737	0.943979750014637	0.872134719971357	0.841489216021255
NaN	1.8110924307749	0.809963194703894	0.704645086987613	0.920518943421235	0.770337517364085
0.488320690598878	2.36651863670394	0.982737591895851	1.02390342580714	0.877671061653562	0.723092017953032
0.48223361069818	2.24879361887441	1.03854224404711	0.974183645027895	0.937266153808532	0.695460076442683
0.678417303430867	2.22836208248625	0.309152571675433	0.928415300078811	0.952644639228124	0.795014889938727
0.669266440864261	2.33907938944552	NaN	0.870009974493699	0.951280552037432	0.801225263802238
0.71130145842308	2.4551806730815	0.578067535941157	1.03415350816091	0.985496201354301	0.831410302714883
0.591628643417668	1.42451208950278	0.515143312196057	0.973463767874394	0.980598081177765	0.895134743915856
0.442581147741417	1.99337443200692	0.490399917531517	1.13336526675833	0.932903591072725	0.763896006445874
0.654614508213018	1.89141361535209	0.359397616038176	0.774473862932049	1.0533422741375	0.923982522854082
0.58941131619044	1.29896135445151	0.503539341072394	1.09428263612961	1.15209082898135	0.847261043856647
0.467335363496794	2.17587779173462	0.57415355898709	0.944097111726103	1.22485001496527	0.791189900872098
0.816612318838085	2.10267720111233	0.385193076589268	1.07174741675565	1.30132106516278	0.915684806646774
0.785633276420427	1.92240525546327	0.531311663171192	0.778739366917449	1.05668447749705	0.820808860220157
0.644972072354821	1.68683875852767	0.635545457112536	0.857109059132697	1.09309397324817	0.913259149599579
0.679514112035142	1.65145743486668	0.730201977444423	1.09107422921461	1.18806886500304	1.05157588305256
0.735195824775345	1.51632805455222	0.708399514198925	0.877319133288603	NaN	0.833029300516746
0.783826470672261	1.42508986820018	0.807151513049172	0.888785150830874	0.950830538438023	0.967296587356836
0.853986871979618	1.71202577728425	0.770939701749327	0.637279203868791	1.12222244553784	0.852502469413202
0.870656729187894	1.49340407778225	0.707048106669181	1.08914284371812	1.15869364494919	0.972805031017713
0.92087045179619	1.34748687774739	0.861693522687547	0.678343371716154	1.16522889934428	0.944482525072706
0.775292313179128	1.62841188856971	0.821529429009476	0.578469321309666	1.18524500829174	0.894176061423345
0.818896420505416	1.53308133241781	0.834884248596553	0.612413498331071	1.09733190588188	0.834868859318645
0.808665907291788	1.60001416244657	0.924294674751938	0.729960916507479	1.09429838914263	0.862407773241816
0.710501853823925	1.33365222288879	0.534856829422747	0.517084358925624	0.922804676552705	1.05095101789507
0.839445148940218	1.60040138123512	0.576882355603656	0.727782619353368	0.900951103411977	0.87401017510114
0.88580706641455	1.34637875350541	NaN	0.707124301179528	0.85672538600682	0.883405106156923
0.804286685842993	1.58509653586919	0.557107599125768	0.744158476623133	0.891160939914038	0.778153791541174
0.908442934261271	1.575418192492	0.500295209105483	0.764741315359161	0.959616454626401	0.998396441270439
NaN	1.54188923230174	0.637020572213733	0.652577832143771	0.675785207847414	0.900522621418296
0.848650471562141	1.52541977341129	0.534500978513214	0.709517347152789	0.659708507327827	0.999675859809961
0.955383993654836	1.1568825312406	0.440200275140895	0.650690473016379	0.905963621602524	1.0541942555031
0.654535226813678	1.2245868609644	0.606330372494917	0.84365325993203	0.85407929846829	0.721693511917074
0.790681117039837	0.415263129698373	0.58586855661233	0.684626207570973	NaN	1.05340637687946
0.872079763482291	1.09127711463437	0.747675494108126	0.639490049970339	0.935649944178348	0.936696200399948
0.762330206572382	1.09693836925558	0.587064114057521	0.795672696780743	1.02213706440525	0.771056133157229
0.867812152588628	1.01821401313082	0.828863886914983	0.672843237247075	0.915109579359736	0.970943796383549
0.77712845514038	0.887630394890637	0.599840210867194	0.573534111901157	0.96942458156019	1.01881076730675
0.853769353722093	1.1881928853089	0.55689045998721	0.755468330270711	0.901363197113683	0.893511574116718
0.887038419051551	0.987293437710617	0.792376233062815	0.912929819266062	1.00359375448775	1.04465135183182
0.999374483014102	0.7982088694502	0.586907905985261	0.674929813432285	1.07434869305419	1.12380098343643
0.815435193206034	1.08861195850263	0.754423408431376	0.637540717385889	1.01797068838479	1.23120634860701
0.944071770822292	1.08537102225553	0.964690685039057	0.586726085031987	1.03496375652013	1.21967847429349
0.915632143639905	1.12408454214205	0.903322473916331	0.827638371382358	1.07833162733798	1.21719561072858
0.950886370129121	0.967049075490856	NaN	0.709634109900969	0.294913509631911	1.04611955093216
0.976991061421856	1.18808998550213	0.301339779743875	0.758738882421004	0.224310310988086	1.33142960678258
0.955714234595152	1.00792538492012	0.522411192327386	0.763095059834639	NaN	1.20546555735006
0.71156259299409	1.1950151806912	0.498696226015222	0.890419459595024	0.512834984035463	1.19797724372229
0.641503965891985	1.16725195150148	0.375880395461329	0.911153148629628	0.396352688484956	1.15066979349062
0.930946874961231	1.21620941698756	0.276296922812229	0.845712618927994	0.569434278742411	1.13760748718113
1.00820763482998	1.22827228360923	0.383955038572345	0.954817423365064	0.549676820385045	1.00900699868622
0.653225077278152	0.889704341949094	0.522618397369908	0.872176136841039	0.644262364396091	0.716528330016389
1.02221437149571	0.870075918095142	0.357488572381227	0.82595458561496	0.695659465044405	1.26361961801922
1.04101214756614	0.67594379033613	0.436265538913357	0.776580157576988	0.643804777667858	1.08011701710357
NaN	1.42851492382143	0.620000930392808	0.855264134933735	0.598104592353307	1.22985508429654
0.977176389140488	1.42779223774854	0.720887864067476	0.954007073628111	0.733768120670651	1.29285246871421
0.800095517204697	1.03511003118494	0.705324136390175	0.854882338117196	0.641350278709159	1.04490605706774
0.967210412697059	1.2447952427601	0.773410780520512	0.807967869600605	0.711955661165079	1.01046160245679
1.03643589848384	1.49045491521132	0.79783837183482	0.83970293008305	0.766832344850189	1.22716982488898
0.991318890042097	1.09097595019512	0.719843889408669	1.02625631495669	0.838431369035533	1.04592699012132
0.84899105454491	1.06614924528741	0.818500439959374	1.4061605320604	0.769641450249593	1.5360270153186
0.720557177640683	1.37081760109167	0.791229746038137	1.45380163965808	0.941088728337582	1.52854725023203
0.658683504509272	1.1380726529586	0.868225789778943	1.2139150242585	0.883984794123084	1.55122608607789
0.634935628745648	1.30763479216422	0.998689645590163	1.35513258262227	1.03958493745214	1.63511127440475
0.980235325291478	1.18360011679008	1.4281112229352	0.964892067608669	1.28532316529319	1.41603669074934
0.639394363023729	1.21859764638206	1.4654788205378	1.33559355970304	1.31122621173141	1.6005611791934
0.899872548623244	1.02606817600281	1.00020265255069	1.19245082284425	1.31299610238515	1.49599564889041
0.891743711468664	1.41335610555307	1.40519232808931	1.39411816381119	1.27393117376984	1.50933234901306
0.903567426658036	1.40312588391478	1.35500666525872	1.21107179575748	1.13384510442502	1.44654500330989
0.875989668552062	0.891121195831721	1.45424480884712	1.19149124950288	1.26685323467575	1.37702584278893
NaN	1.28239342973532	1.30413613464023	0.982628109558212	1.1153253971957	1.03229831902975
0.941669579031242	0.906644796687496	1.06666596572728	1.07621703503362	1.23614590019269	0.977727298499778
0.838268938304096	1.03226235053193	1.31479522465501	1.1542692885968	1.22482427655364	1.4114965318087
0.6573704260383	1.03072479466739	1.34929289958687	1.33814148607984	1.18104495183194	1.2692786771741
0.974880580893324	0.829891318871258	1.21741103896985	1.13891965531605	0.907632269815832	1.5775379981454
0.506670966730304	0.567421446059256	1.04972865350316	0.892746586027684	1.10885723599749	1.46719284813556
0.918662258393571	0.897149168636868	1.14053341507675	1.12535633427044	1.18087757799126	1.15938044537045
1.04972834882581	0.886435592421425	1.02241034479224	0.703819895740512	1.16797671771256	1.02747896825468
0.977904291378478	0.907266771341509	1.14089336722873	1.31745687633862	1.27340791905961	1.38770263932902
1.05572585049314	0.716677468223023	1.28198199689065	0.986420360757472	NaN	1.12914890217538
1.01834022804028	0.949880191815729	NaN	1.03816661333327	0.897625395412542	0.407708647255036
1.01667718495445	0.858457690471398	1.1399646357117	0.875897525784279	0.974777346539309	0.720239308581595
0.839928307855796	0.514028298633482	1.05645192087121	0.913464898848036	1.05208978742729	0.719974874140513
0.922475003515294	0.650251105806341	1.07800130583507	1.10411392143252	0.841632602246658	0.493777377374499
0.700826439716967	1.03698309242588	1.91568734557344	0.847632595969995	1.62867134623228	0.546031885751059
0.684223958620566	0.94630020264958	1.79556784278788	1.07251049383243	1.62843225212313	0.824119486807431
0.714963237033972	0.906142042061501	2.07900225694454	1.06663308364695	1.7499718095365	0.793088178089533
1.03829973926246	0.836597668952644	1.83177736659415	1.08368695710145	1.56420736045743	0.886423532762963
1.13253976557956	1.0175053488666	1.98832551167349	1.18946572942508	1.56200231531944	0.942777080806287
0.688050514577561	0.764895929706156	1.82693093825242	0.974059022761349	1.61910866914824	0.775456151181787
0.853690690659047	0.793918056593061	1.88361071134675	1.10673425786489	1.68897091444384	0.915010328321803
1.14658734614735	0.986222083422529	1.78087352087115	0.915584607351284	1.58441343978936	0.814135133131597
NaN	1.13233862260351	1.68943242591318	1.06516667200252	1.56701082069232	0.985953906356572
0.637217906629491	0.945217272137117	1.82057870623228	0.823439203725928	1.53965692242544	0.773236627198579
1.00660849652274	0.664229122905636	1.28207187657487	0.857560212239115	1.61465865425841	0.617183864100888
0.821555703203159	0.527690143276994	1.52655077022695	1.02096609343318	1.22598059884215	0.844096445926831
0.967782561766617	0.673394933810705	1.1212821579764	0.831354492882552	1.41372389365693	1.01257309399231
0.788119581177864	0.718390395304939	1.62747757607578	0.842192208336272	1.20561287977801	0.862868914901827
0.811802300031454	0.758957441301442	1.68229593241939	0.920068559341642	1.49323748905321	1.02035979418957
0.885381825031251	0.606036308599102	1.22538509231325	1.08791474009495	1.32997398118725	0.871454879021114
1.0806634091355	0.766896120344315	1.33597573625441	0.576485327079038	1.41431701815661	1.35262306591814
1.37380315562012	0.720387158236169	1.50538954212265	0.408678204893674	1.31373779526021	1.42376009967419
1.43037345822515	0.497095211472111	NaN	0.657570094363127	NaN	1.44789397531655
1.21285438668032	0.531351711681202	0.917365139131191	0.639634989459076	0.911227570209796	1.37536437463027
1.33440926592754	0.852161110012862	1.37410840159975	0.70583012142381	0.253476741587093	1.16497392842701
1.39973866850066	0.791969846703436	1.29422590908053	0.634578170458228	NaN	1.45982206704804
1.35782742016859	0.786931915486594	0.936808409529526	0.731534916571866	0.221178381388173	1.3506290211844
1.13368890588638	0.751156563630608	1.11209420149433	0.667990129288699	0.519905607699539	1.37956356990923
1.32015871343192	0.918939169167663	1.20843215879295	0.825409143106896	0.398222141221997	1.38366307003503
1.40607879375109	0.713524212404291	1.31733973245073	0.628612486769913	0.593855684016678	1.15694682464081
1.09210412284961	0.738073030649228	1.24229897933673	0.856299890029892	0.608767079158659	1.16557738390452
1.24645032382695	0.799138128647235	1.12830775347245	0.808796492172299	0.664619268158126	1.02025073798067
NaN	0.942740654273878	1.42542145622337	0.873635686658696	0.730054934162338	1.28363756281406
1.3200303662388	0.896986608250631	1.25455331115352	0.626145065436304	0.667585997625552	1.08199793579234
0.694575392000364	0.780692109034698	1.40815593798505	0.796444718398889	0.644913718864325	1.21822778507289
0.760304309120553	0.721072668869582	1.04275882442756	0.926451684077372	0.671123921767786	1.32933060778718
0.603511398613569	0.683776661745081	1.42568942041368	0.785490941033634	0.610439164628951	1.09565141054715
NaN	0.750153971114139	0.966785100107637	0.887971099652639	0.682260762104806	1.14547884512164
0.958727840442078	0.851283058102799	NaN	0.612654747142726	0.746933326443044	1.20239411513624
0.816488297075006	0.718140625989452	1.12954081394455	0.966451276355069	0.825610375378275	1.16754979856955
0.83599781532224	0.765488023464706	1.12618053221182	0.497542073180834	0.758367537293443	0.415975148215984
0.534280274398786	0.810836575330577	0.95828005489961	0.399297927166711	0.918593653677145	0.364414864918927
0.937941107183042	0.593344268260011	1.31315660251017	0.578371981699512	0.811104620153884	0.374582416741376
0.968200238498168	0.632822207153785	1.05626325330581	0.479466392389113	1.00924884704442	0.45747005114842
1.08190612252671	0.842492475065528	1.25097336119649	0.679474255471448	0.548158965507276	0.351176100025553
0.913390290328152	0.830340819190866	1.22488326610753	0.533730079051542	0.701101317016887	0.628027375032539
0.975386788757471	0.749477555743293	1.3157584398051	0.618487408657838	0.497718852980442	0.550039687649992
0.664959680048038	0.854086367103554	0.765684430649874	0.518796941087441	0.516556929345176	0.647632905434329
NaN	0.991666632977036	1.03238576389505	0.6122797947503	NaN	0.613940759910918
0.716313666584316	0.710662309358907	1.29015978171518	0.538517667475475	0.661250674963888	0.590188424148564
0.697972363901707	0.804780709834607	1.1024061876537	0.694179016016667	0.827023596397958	0.519314424285894
0.795776765009352	0.858776906190394	1.11397895382174	0.731298437271542	0.68576740991499	0.509494740053177
0.546375191754491	0.928560675020678	1.14809441860057	0.791509813024289	0.886622695629897	0.844489334921278
0.679738613554501	0.950866665970527	1.30175336281675	0.578546443281953	0.878219509553201	0.694477601071733
0.76041256825623	1.06742976669893	1.00252894452384	0.813867941069743	0.91748444825964	0.827174726167283
0.807086947442787	1.15339314099824	1.11077592279931	0.81058920645107	0.856515600603045	0.892158220574961
0.925009088705198	1.00639867264064	1.35103663287574	0.799012551766632	0.712033941678043	0.654822975748397
0.856920878727901	1.0719873346844	0.86630503724145	0.898276587837648	0.803441219021192	0.756331228165704
0.898809304654364	1.16860298087752	NaN	0.57832630227743	0.594193243118182	0.830128456277333
0.882609049520633	0.94951758997999	0.491958523113187	0.984824340130777	0.945773843458715	0.801384637498199
1.52036212897002	1.07798267748475	1.26207554100114	0.518091280611915	0.890590680830993	2.17388286375954
1.44280971234036	1.16235144459119	1.16450066498359	0.497697739069682	0.882340793020803	2.10417320741219
1.74821316269538	1.09519405776938	0.787441370588869	0.500556935878908	0.892582254015378	2.14321769165339
1.46375477657178	0.90263147930066	1.12307362592772	0.609845858701573	1.03991598241656	2.23929760997109
1.05477433485001	1.07584128774002	1.75485593078679	0.467111205255786	0.417759707860941	1.93110455165658
1.39810109842379	1.16485714631421	1.86715596737375	0.615684749507317	NaN	2.06746864151994
1.48975651091464	0.773685116505082	1.7512256384824	0.58283557729239	0.535683883272699	1.9486270012215
1.37784319914594	1.14738434305623	1.32703496345284	0.644726824275029	0.51482082890881	1.92072803296795
1.31873491744497	1.15449901162596	1.44588826500618	0.665205430784646	0.577043829926725	1.83013865837415
0.919725786159948	1.05767397000664	1.71015109490711	0.619043004015845	0.675130409495902	1.75341799662363
1.16188536613667	1.06731376536126	1.29332961122644	0.631601343750779	0.573197778785581	1.21118826814596
1.35594701657533	0.789121933952415	1.22218351829385	0.630103507893861	0.606455327584966	1.31059966673799
NaN	1.01380330439755	1.62264067035634	0.682177330450261	0.632098191444858	1.70060460479332
0.934708621585753	0.89818130944502	1.49617917695378	0.624624388767969	0.596754258142523	1.53087468706249
0.89638298588378	0.657396633496546	1.61714407728971	0.629564139622096	0.722143496391363	1.85307323424067
0.923345111101758	0.546509197610316	1.24186658627419	0.733035513610427	0.64049003029507	1.76226550851442
0.991398972320407	0.634412733331492	1.5887752492161	0.647530182753648	0.691521545495728	1.31842372108928
NaN	0.52419967935342	1.26784697650028	0.616784798168831	0.632091935052039	1.12277885077255
0.922384789459285	0.762080127796176	1.02220358747949	0.681851666435274	0.743907359666691	1.51980455256666
0.972938866517189	0.551809066089579	0.907189872155249	0.865738257511862	0.74227758882648	1.35028496128705
0.955003823678443	0.526130580404411	1.55802598605662	2.1821226379778	0.665231292120061	0.568243714390046
0.851071638689549	0.638678672436045	1.51820586075175	2.22640113680695	0.595306819999244	0.456663380346858
0.842291815160308	0.601345700773505	NaN	2.09103707732316	0.662696433282307	0.447938660492159
0.761328058355074	0.696243455466446	1.3367373484307	1.91221997723288	0.893428328356565	0.53750060815062
0.990757634024618	0.805504555740611	1.02021322337416	1.91158412049799	2.46583311709334	0.495394409418979
0.726810550331724	0.924829142893181	0.809008703441565	1.95478173327235	2.43386463754449	0.653947609869338
1.35198379067955	0.744921155707316	0.938900447046414	1.43781984817839	2.41326667589043	0.632747851829523
1.28712373189666	0.801685656664946	1.33236867374499	2.10245420053846	2.32960613864074	0.67323126109579
1.39924368771364	0.911930498550724	1.13167091660965	1.94026125063164	2.33164792688942	0.55975940006703
1.49183202929291	0.880650174175494	0.794036752569796	1.89136404847748	1.92747114198156	0.666917232168015
1.01519403909629	0.874263347268055	1.13102265255269	1.11979507867992	1.73690799778813	0.563491748371768
1.3213733093085	0.786852001549776	1.17347100145039	1.79609599891762	2.07143754026374	0.58878695356127
1.33933282340855	0.896495556570278	0.971002506255831	1.57773412543003	1.59415738332883	0.82772668068197
1.40511035978032	0.664835137386814	0.906875153950529	1.97218191876539	1.89206640475453	0.642558505486038
0.839143768648531	0.668319994156566	1.01689632411305	1.78111222011773	1.47203020275989	0.849616530002771
1.09766379666305	0.598063650153815	1.01581323975824	1.49322603158108	1.73819810564862	0.983391024352299
NaN	0.539202376294149	NaN	1.57278588300246	1.70892010569063	0.632418716821279
1.17644780837469	0.537047421617698	1.25571313964697	1.32744183694252	1.870956979474	0.812060800750402
1.06758428953102	0.747508497767228	1.30522059262416	1.78036733538623	1.91623729755548	0.795039555879253
1.32154286989063	0.544373035649517	1.31597582665804	1.19781183619343	1.62320361966823	0.878503848795319
1.34367265235854	0.494742759453725	0.613173129112775	0.940894245646938	1.85005732439042	0.687500555053653
1.23714728493035	0.725744719921497	0.848825983851004	0.806442088587756	1.87148970494354	0.993010060507387
1.29111057620094	0.614912522802368	1.18238819458672	0.933088500663943	1.76622918824062	1.02150070835572
1.08619477301021	0.692477920013542	0.980055492153489	1.01798789536874	NaN	0.884137834049626
1.35906502050555	0.699465951215422	0.625912602374766	1.08591874499606	1.02590071375482	0.763463920940393
1.26472695277447	0.824942983950872	0.771129702009058	1.03088284192653	1.01857531286044	1.13010442533964
1.28481578635067	0.682107572649498	0.582484331701848	1.08142005396567	1.09617034865111	0.975634282948077
1.27816614504537	0.83059231071548	0.699444971446776	1.02526555761047	1.00611405143555	1.04777550366493
NaN	0.848260261139641	0.657102869912493	1.25140316950987	1.06511468364434	1.07115788746555
1.06154215518481	0.937705121526152	0.784175176150511	0.980780782947296	0.887368631504781	0.815529811058964
0.996849606211909	0.916206725512054	NaN	1.20884271238116	0.759952508562032	0.962565010079275
0.817269252199808	0.782911864479862	0.473764309549367	1.05802991053205	1.07390751174415	0.826641060882394
0.878112513090603	0.806212972194694	0.671009183285024	1.07751929686809	0.65428331526175	1.0923746993637
0.921501501036323	0.61869810657964	0.622039680635447	0.743691536071619	1.07353933393736	0.704644438392423
0.81111091643112	0.561721417319915	1.0751965614314	0.941413917494063	NaN	0.855113364400039
0.594383405882697	0.485207909957865	0.634436840867102	1.20207778130012	0.897914874739787	0.965186821067209
1.02742356126487	0.727545359581462	0.914679697276862	0.888196715168668	0.995831290745772	0.952748426217513
0.910593840454522	0.650947032514097	0.949298847481172	1.09764252202095	0.978737547525869	0.860068428396362
0.96731307132198	0.494872904871474	0.861303417652946	0.859013657085887	1.03190373885282	1.08374275038779
NaN	0.690008775370721	0.870884833367408	1.16849703929629	0.703110832001199	0.757143556558942
1.02620526845454	0.735929570324368	0.955249133677315	1.15898594963053	1.06306370221088	0.6257309882806
1.07186513958504	0.481383279244435	1.06873641426595	1.16761399275616	1.00823723612032	0.718102682896537
1.13364642560249	0.624187778333144	0.778403135253543	0.879865905840919	0.990993954414207	0.703313592332379
1.00528921646162	0.610932635061911	1.10326514923349	1.26744489434542	0.762166156850631	0.665413990998584
1.02142357281575	0.795719006666307	0.922309130064331	0.962180357620169	1.24520973261182	0.703359219193841
0.802235913734501	0.856982932800072	0.832626981104828	1.1496968786031	1.25097840372664	0.807222090566141
0.641301705323515	0.844488073992351	0.987659879924798	1.13814859272301	1.31095904986835	0.831331903829073
0.953980707334749	0.632917965037613	0.885658931113624	1.27323981276839	1.24705808567534	0.842277322673881
0.879776105282496	0.787697190591843	1.0674252669761	1.18356527607129	1.31189410814158	0.745495994826143
0.961127946580752	0.742084486935897	1.04185342963075	1.13798606790132	1.21998306645824	0.809441898592632
NaN	0.725462779614862	1.2300584650461	1.19800937148041	1.00214271303335	0.731523783839812
0.761448561337203	0.880508127191288	1.18215928736979	0.94039553080369	1.27785980456238	0.826334294687497
0.881960978290469	1.04040585323046	0.955176897322062	1.08594980110185	0.944927829718364	0.765732102001507
0.955605009333377	0.875362199615198	1.13115488966337	1.16267613174265	1.09529252650603	0.718556956992565
1.09815635578688	0.649913998208939	NaN	1.0404798632191	0.84011281796184	0.706706069648601
1.03256495143297	0.441089564323987	1.16160967561809	1.09515217399326	1.07738783699736	0.900312942000764
1.00146116869263	0.666160339432005	0.940832477565532	1.02149147354162	1.28184684575448	0.783558107184078
1.00385114495416	0.645512148629729	0.892168299610994	0.890872815828505	1.08291398495471	0.882117531507712
0.893525482341219	0.763065978619614	0.896085264642143	1.15065434493358	1.25233342036056	0.897565631281732
0.811376927521983	0.533822919830428	0.923785453253078	1.01826662486202	NaN	0.946033985588855
0.830063009643709	0.676649629229226	0.965978115987417	0.636519643127008	1.06762048321154	0.507934859224688
0.916086810252956	0.609898447802953	0.765220951762749	0.680367601627656	1.15973451283137	0.352802026709737
1.0310124629394	0.576313881096856	1.1134788117114	0.644466856375801	1.16104659694852	0.357098472658151
0.774372390280831	0.641637680429524	0.650152289500312	0.677378183792099	1.00419895352844	0.520920634505703
NaN	0.897466209319416	0.39120563385965	0.745516999955374	1.02758317569239	0.534826500314103
0.952798376180034	0.923585679731542	NaN	0.681167160323647	1.20720023472874	0.609024697055702
0.989227935521736	0.810882866123425	0.360566148949096	0.768122307202172	0.915194303764382	0.583826675619806
1.03927387035298	0.737264149716499	0.539813570228266	0.7057436853182	0.954551988263099	0.62496158961439
1.0643627120064	0.927211562311799	0.551385529382169	0.710113625472762	0.793626541322105	0.58441349470453
0.850340229639275	0.901063731542378	0.411317246447626	0.786118545320319	1.02658861291141	0.631410892203716
1.08781570258705	0.818171591613772	0.603873510848859	0.793208031384764	1.17425890545954	0.557736208328264
NaN	0.826813912079803	0.68711990730282	0.905274233356335	0.965085079131305	0.589943827644379
0.663465750442139	1.04102426255806	0.520136343303172	0.773019142293719	1.24527203200578	0.857959806186454
0.533242491858994	0.766377455066967	0.554237358861872	0.811566357089034	1.12643081413108	0.732527579400462
0.636199559254153	0.591851920031779	0.569942628350357	0.930075198056146	1.18721670896002	0.862706859527694
0.82793662445706	0.556984522224329	0.69534347800347	0.839815164035251	1.11097280051804	0.88672063153218
0.681952103434934	0.553043327653975	0.512353229593123	0.922224642826452	0.913593603462155	0.725990012753283
0.746877585556131	0.605030685159994	0.6790268375819	0.898284171167484	1.12816730951315	0.837009079428785
0.722980529031642	0.744384974091128	0.749424312087224	0.795831968725748	NaN	0.848997539581704
0.768692097204072	0.54504046270639	0.778533275244176	0.949816277698731	1.20586020319068	0.879230931463787
0.90773059528704	0.670843935358334	0.615242654465469	0.78922683120104	1.13162696348976	0.871485577686317
0.898080170488844	0.677667203391685	0.637228580890061	0.833990749139556	1.13088363100566	0.845377193068825
0.861322559802934	0.540282830942119	0.880023968040417	0.727648197421195	1.14572384395035	0.814964670159158
0.927960644780182	0.612176728624078	0.868455668519483	0.879718662257905	1.1414924488274	0.844494067669353
1.0071266404745	0.751646172923554	1.09303214597141	0.733146799832702	0.425975219703576	0.991408411307624
1.05505521287711	0.851790832619698	1.0752408420392	0.825914648433269	0.555554285977788	0.601258133343348
1.03097417641209	0.649525520578604	1.20521737314905	0.779230403512442	0.372709022995012	0.913800799386884
1.12559254803957	0.761360011467897	0.736029072035586	0.836729436001588	NaN	0.820157449031651
0.987685395159236	0.964890973436158	0.922727783588129	0.747193589531644	0.458792810205808	0.727392576881818
1.06429460006027	0.785662747988188	0.970350316566173	0.836198316383492	0.634769461285811	0.883699617752435
1.08335433023629	0.820769180656947	1.17717305992953	0.76968824134376	0.638717514787671	1.03271685977272
1.10698654744734	0.780021217241642	1.09480966232174	0.872884712843146	0.585221720327357	0.977564198826021
NaN	0.93715283769792	1.1531154713892	0.783631908966687	0.755934641067887	0.733973652680712
1.15025649927365	0.790629783640727	1.18309304598912	0.944963882251654	0.660968947738877	0.916548568416805
0.73031742760808	0.542507703761357	0.967044059777384	0.940539660145328	0.769746930375286	0.728834962971838
1.15500174141722	0.486643437983328	1.04626977913808	0.741975625915216	0.71342042360887	0.644426430644049
1.05456095677471	0.53953748287927	1.25928936527394	0.895785353854386	0.671073199805359	1.00688742000732
0.557063811564706	0.522745878981463	NaN	0.742434339796116	0.736669504505463	1.01622198815471
0.746632052973888	0.71796394877462	0.83931064031894	0.964128952276011	0.634759959263218	0.771112720818812
NaN	0.454261700769618	0.835957918216976	0.770576367083238	0.798497593355129	1.02468981581437
0.577483587072835	0.596433329433342	1.18282576991163	1.5016139980677	0.785172309159247	1.39842752898254
0.854407588690077	0.656723953294236	1.07525528823182	1.6383007827058	0.840298412324761	1.54407160235678
0.847171939074228	0.570204779433963	0.946236193400375	1.81604020935455	0.916723298361763	1.52344771291465
0.724825963170433	0.634556052730298	1.05125259288722	1.59388416820373	0.922818288752409	1.33519476234111
0.6976488440082	0.802876729881777	1.39256735647942	1.82796230530619	0.993888626563666	1.2395221238746
0.822046371280946	0.808522466199014	1.35522789834918	1.39311690379989	0.943178900799641	1.5275825878654
0.887722691678135	0.681953825554643	1.43110850424753	1.48517351817826	0.93760474201982	1.33764032378283
0.970995408103102	0.776851990800848	0.877492621078832	1.66011824297847	0.973546832290052	1.30427400390385
0.794383423817268	0.886297886244272	1.0812396249625	1.65133835822414	1.03811388351229	1.3222215309077
1.11469768150868	0.8288859800073	1.37399868372308	1.53708121719096	0.876555333951378	1.38315365947336
0.783747489518918	0.810169801422263	1.18717414391688	1.63876517611543	0.936645220523852	1.1325098663995
0.647179013299337	0.716372869930844	1.13639573947382	1.55635776610645	0.900720931861915	1.13249634988531
0.783302191073386	0.90527197337197	1.2955638823257	1.43757749895885	1.00632862973672	1.18775932842384
0.830791616882413	0.783870528399539	1.40859097697544	1.48375265147208	0.801094710659098	0.917558760636972
NaN	0.624291332459719	1.1007455386364	1.59004871017231	0.937448087318231	1.20709642414437
0.80689187119087	0.482822068146695	1.15968408388336	1.45794100600497	NaN	1.32865098646559
0.889774135765567	0.64284307755422	1.45077261736311	1.57254752191554	0.983548069032733	0.914944209222004
0.861360421469326	0.608078000142582	0.918968778854741	1.52804282564097	1.10076620878126	0.916213759383495
0.831161980744528	0.736185201203011	0.52395829395735	1.25520799961161	1.00814888331146	1.22393771299976
0.901250319137841	0.536154022177528	NaN	1.35680084279846	0.941391574960248	1.18055142804437
0.946261804486163	0.671386879205577	1.36065836645745	1.02937937461642	1.01854670661385	0.828867479234276
0.68878143978631	0.621670437695191	1.23723162747459	1.07892557841345	1.15884026674384	0.722779026637221
0.698716086386695	0.585047524008129	0.744298683206713	1.07541853961493	1.09246928766096	0.733220658904634
0.90112978930512	0.658066290824382	1.17587121280314	0.975317713949992	0.939602736967753	0.737459535667622
0.93867735063248	0.898430109122707	0.739702815125868	1.03162010109265	0.911078036128763	0.711096204825245
0.718543305464788	0.91686596213678	0.732397241506334	1.0045715335828	0.848607739026425	0.878449380273713
0.980671128145276	0.802439338450138	0.66764093988557	0.908106841314039	0.885881091820402	0.834267355739799
2.01154554338722	0.750668526451858	0.919534251810555	1.01887166884823	0.871007962884934	0.898620021152363
2.09075287490201	0.918959795191308	0.952833176789718	0.875851072505316	1.02788034328737	0.834787445813913
2.07181345259603	0.872593223003071	0.945458896050272	0.913467007233432	0.961066975521634	0.833844990638115
1.98531042520691	0.821836534370731	0.739905936416747	0.801460524452837	0.94028287491732	0.767590060617963
2.01892762247705	0.814948156150317	0.902292064908938	1.07383055043001	0.871018863887062	0.745744871972747
1.98098178499431	1.03042565862472	NaN	0.864657001871617	0.977925938727686	0.956679264502785
1.56441831252671	0.754005866788835	0.814920900320088	1.1629300149557	NaN	0.810941056077331
1.58411351880592	0.763867824203051	0.920648755308951	1.18369024948313	1.08233021143476	0.916234080634153
1.87804670672865	0.598199670495848	0.894234313556123	0.890728044900189	0.773594944341705	1.04521016367463
1.8614380724205	0.89998568147481	0.865896800450116	1.06414837907692	1.02286779164371	0.817096231612083
1.58281854868502	0.852405626994842	1.02537679798436	1.00525661406393	0.921889830699454	0.866903225400865
1.97068733511523	0.694382503120952	0.98909995441049	1.08357938896275	0.987087217380456	0.888799799089912
1.68267336091263	0.874017781012009	1.04798044313013	0.842420683764693	0.924183311310878	1.00763825731716
1.40660338057601	0.890504980482282	0.919471834807555	2.22063706651397	0.825041684004511	1.51791616763604
1.76675159280618	0.697510886633578	0.888593478862643	2.3703288110853	1.04694877466932	1.52761140130073
1.85847770196786	0.761653522660115	1.07687615470258	2.36090263114308	1.02655461293244	1.56064337496922
NaN	0.565121863984286	1.01949310368487	2.35022303476574	0.987668343273166	1.40879270691893
1.22913465025119	0.966773883905568	0.69931675082457	2.10987058908346	0.691148394174024	1.5110695273969
0.935748582014098	0.944049514145604	0.932095316633367	2.15475473512856	0.791762677391171	1.24828496835168
1.18965701490499	1.00692366612332	0.578739384123767	2.15039480313694	0.652421043153131	1.49992102246663
1.26788957696477	0.63420521281566	0.847354339828697	2.31440724938149	0.708021186980127	1.37250354507542
0.857475901014373	0.89318363620384	0.725413749221074	2.21241928708571	0.736887298960128	1.03573006830985
0.860056790881638	0.888973793815948	0.898757221924675	1.95572167573564	0.75796344994598	1.41839946318538
1.34653610407242	0.716660810404201	0.503278854171011	2.10681153100247	0.900960385957055	1.24662865502694
1.17401770771094	1.01093576460757	NaN	1.69815695230736	NaN	1.20364806203117
1.02615155301168	1.07539117427487	0.869251468339371	1.92043447978531	0.920912120092674	0.994211038872093
1.03474755907653	0.964537457831451	0.760885511227638	1.81053036097764	0.799672772952726	1.00545424712483
1.14158464982995	0.638625593961682	1.09770199641036	1.68565949654592	0.99401616890375	1.04163117020058
NaN	0.464668767979705	0.865387272733298	1.6905544678671	0.798554870431758	1.10274883284064
0.904409958437256	0.734512848126761	1.00812977283624	1.65317320954517	0.748336442459937	0.841938360004871
1.24842672762105	0.651922715315522	0.937880710028116	1.63128735500247	0.935112139685399	0.96491930483425
0.941581956498806	0.641851883956044	0.924565868765902	1.74157189491757	0.776428298148436	0.990556979843836
0.576538292657507	0.650179035601667	0.885568658018662	1.51054962567731	0.989910556840246	1.22773148435263
1.19168329743054	0.703638129776213	0.977598406949935	0.67199328149364	0.859918790802882	0.141360954250155
1.34972865280847	0.55827121659367	1.01986066578702	0.601589745091201	0.999670998235644	0.363690040746647
1.17846388770821	0.588059953058628	0.781408482040081	0.759281003294165	1.01087603871361	0.371021013064425
1.31459408849405	0.56059480697718	1.04428504858318	0.664221800919511	0.992730467582296	0.26405583210295
1.39969023481382	0.9249691492218	0.305137737120779	0.828589057116893	1.05658731956647	0.284850685046773
1.03896313221008	0.893166644072086	0.365627567700701	0.616375057640088	1.09225195113822	0.585599285708259
1.24344762575109	0.876623925255352	NaN	0.749675070999916	1.02623234741764	0.52116142548617
1.47127142294361	0.562767292824994	0.636831719054205	0.721165282826594	0.982237737078261	0.60565833353295
1.40316155364981	0.891203015756064	0.549261752728297	0.705875717350261	0.925647917594093	0.625730358508275
1.12239810665054	0.842218950045271	0.539294302499461	0.758592556440394	0.888803029432387	0.508511745004961
1.29261277829019	0.704276081892743	0.462547968427545	0.838067547757878	0.991424301348557	0.583975197796435
1.44048531668935	0.875948443732486	0.43262262193127	0.956242681067899	0.905352693727373	0.564265229930347
0.669629934425801	1.0399117027976	0.480803302492358	0.826989808605596	1.11844687191215	0.740700638288498
1.02888701883214	0.840456854543976	0.491742414318854	0.7924370401264	1.13612248624821	0.565326583653206
1.41162516548575	1.42748059755041	0.68555460956173	0.956190045552981	1.1151498752971	0.519257547226568
1.15772037595859	1.38565554111008	0.694864892609544	0.891056633623513	1.05494787234874	0.698166031311053
NaN	1.15311631100355	0.602961818482631	0.928567033525691	NaN	0.717789217785389
1.30529051919696	1.20875269021503	0.771792497505306	0.962086581007646	1.19662188680552	0.663127733111905
0.718075824678257	1.30125074051538	0.81632523650757	0.758197781063725	0.88922099414229	0.8079210951728
NaN	1.17411995573354	0.833664657905307	1.03632929340137	1.2013506520678	0.782899810809095
0.854908105288425	1.22317934621635	0.678173609232014	1.65549442828096	1.18928825516743	0.841462042544643
0.866733115264533	1.19175428266094	0.69867059492451	1.77697427846876	1.13310895074818	0.723080654417774
0.614739873566202	1.08261040534721	0.836970194265782	1.661769872123	1.13907461436887	0.63045379737166
0.719375281033109	1.13267951364281	0.849893208982126	1.61415244520882	0.990836897337284	0.75348771869285
0.723454841670407	1.12625729627472	0.630143825281398	1.61352633518121	1.05905894290143	0.812768560036546
0.75917636459851	1.20608603710183	0.519348070832974	1.56528635022347	1.0002375904782	0.781567531714053
0.844011708499865	1.12550929597148	0.671511497702515	1.27214579564811	1.10779743287657	0.816636130411134
0.735729325442143	1.09370602898165	0.805044642902767	1.75820424007249	1.08025235535167	0.709785617641399
0.822632119557268	1.36188360134902	0.650092345035633	1.6121658415994	1.04641763524019	0.633420252323499
0.713979345328263	0.95351431819714	NaN	1.47593914985784	1.19406835795509	0.923427692993292
0.801601477134359	1.02544476919787	0.775377583565036	1.19943275909054	1.07611170821798	0.791216431768205
0.835535421210448	1.14473886475919	0.83655827872937	1.44524214418081	1.13341878864923	0.813830911754305
0.746140450201742	1.06387940184186	0.847802622775664	1.37530427649452	1.13628720778377	0.88245531444208
0.774169482091544	1.0244123446903	0.690286142381317	1.64293327358691	1.0258656441341	0.836991622093691
0.964655622707485	0.809660827131035	0.900469255748599	1.59607135685228	1.09804346292237	0.933127014776365
1.16250295516904	0.750463120095727	0.779384071174886	1.27304085563444	1.18286807106682	1.05879080052024
1.05777174175515	0.75850172236721	0.634948485667094	1.40170266266411	1.1988442138263	0.674836130640523
1.21642906171173	0.825597202711795	0.773733395453332	1.24214602105457	NaN	0.938829815349254
1.22996303209622	0.843567106279047	0.996685588940989	1.49594787937491	1.10010965977548	0.837000242065287
0.875792359116789	0.672950935668477	0.996627268759631	1.05892951235655	1.01679504501897	0.953141284880799
0.978251743179472	0.857137923777634	0.649697529883471	0.922241571831905	0.98457287959408	0.591243935125788
1.22244604681255	0.898340001937862	0.910387399266444	1.13830962210399	0.911809512951319	0.361210769680817
1.27005873227816	0.800464216695878	1.01772393718912	0.976021441271268	0.903748035826303	0.294679078810045
1.26629975231363	0.766881932826956	0.972968555961594	1.03935523308137	1.08680098247578	0.53614223495468
0.87953022276425	0.952028585534749	1.43365803211471	0.894730153262865	1.37511533132084	0.638845604326152
1.05865498128825	1.00964693855339	1.26946767290573	0.983953301327651	1.10935906713596	0.428182201359075
0.910594993499819	0.736059779389054	1.37260280787988	0.942992495064477	1.42439444439251	0.63532203906838
NaN	0.915912564584745	1.58286770596856	1.01718003373439	1.45109026797482	0.674125501393492
1.14465361213196	0.959825013157713	1.62352721756865	0.81746379095022	1.35330490658548	0.507598177227946
0.959977300466219	0.96269860329103	1.43638557338071	1.01143638327893	1.44890498420011	0.711742617814453
0.89190974365127	0.955109405549083	1.66730692774778	0.840753143937808	1.49828402606938	0.624153685997671
1.02447854712959	0.753857179128661	1.49775040937494	0.996059325692313	1.42689547905294	0.674745386189064
1.14082384321717	1.03125239130924	1.25718740520795	0.932399433944011	1.34432037902912	0.791254759498873
1.15026835741925	0.821504521785631	1.34780447947355	1.1375545881499	1.3719720085716	0.824974600049737
1.09869951654154	0.700182991567031	1.04350350678338	1.07408429943829	1.33206178887888	0.804978507555847
1.03639080186995	0.556141111706404	1.52722233354065	0.808978480063848	1.46646990203449	0.863508753226529
1.17838881542981	0.751365561175412	1.07093065260175	1.0588941064063	1.33685971421765	0.747631591945102
1.24530822837416	0.649608092692124	1.3527550810933	0.931373966641087	1.07377299009837	0.920139617276795
0.910459326353324	0.757459095951857	1.4193817497591	1.1059845109957	1.29863989755394	0.734946126508682
0.963526741408407	0.683176502505749	1.41593155045799	0.914373698986842	1.28234947113992	0.852524602645988
[truncated: 34,960 more rows]
