# Supplementary material for: B-SOiD, an open-source unsupervised algorithm for identification and fast prediction of behaviors
Source: Nat Commun. 2021 Aug 31;12:5188. doi: 10.1038/s41467-021-25420-x (PMC8408193; doi:10.1038/s41467-021-25420-x)
Supplement: Supplementary file 9 — Source Data [file 41467_2021_25420_MOESM9_ESM.zip › raw_data_csv/fig6b.csv]

0.496170659099079	13.6231780131442	0.516666666666667	0.689896941774984	4.7624107207243	1.98333333333333
2.41279692083526	8.77225171285729	2.7	1.33696818426491	6.38449359189715	2.88333333333333
NaN	3.1668061944994	4.78333333333333	0.476412109342966	NaN	2.28333333333333
NaN	NaN	2.6	NaN	NaN	1.08333333333333
0.926329316190842	8.51034137026657	0.683333333333333	NaN	NaN	4.08333333333333
1.21802344982504	5.36751391521411	0.666666666666667	0.861978450080531	3.91275631492964	3.28333333333333
1.16408926022561	4.90731659243059	1.38333333333333	0.809884429244136	3.95306052092441	5.98333333333333
1.97141206228308	6.80140081939373	0.983333333333333	0.787527004130309	3.80096206842288	2.33333333333333
0.838493916758627	NaN	0.366666666666667	0.995636376586864	4.29957881115482	2.35
0.419584805086933	2.53163531570772	0.7	0.779739157317721	2.77035851204503	0.9
0.888997871790957	2.88395140474688	0.4	0.574077032933314	2.63685427009275	0.483333333333333
NaN	2.47580461186706	1.16666666666667	0.430625367665535	2.56773961486135	0.2
0.522306493949611	4.63306179233419	0.266666666666667	0.723628054292233	3.30399923701963	2.48333333333333
0.605198060449439	3.95161234330966	0.983333333333333	0.858746972011868	5.26960759370009	1.68333333333333
0.563080691461833	NaN	0.683333333333333	NaN	NaN	1.68333333333333
1.99799610485506	8.39189634638393	0.283333333333333	1.81863778591482	7.69110705208666	2.48333333333333
1.0582554781485	4.14710671389215	0.383333333333333	NaN	NaN	3.38333333333333
1.02882837387581	3.18070688566384	0.766666666666667	NaN	NaN	3.88333333333333
0.694006307965431	3.0762168353012	0.35	0.650636759956975	NaN	2.38333333333333
1.04672226379956	2.58494208755519	0.883333333333333	NaN	NaN	2.48333333333333
0.828774533152399	4.57816640693307	0.966666666666667	NaN	NaN	5.78333333333333
0.582286422558305	3.05525861827819	0.2	1.48059511585939	8.6850836264775	0.783333333333333
0.456414714611335	3.52509205655141	0.2	1.25860007949207	4.95230820356363	0.45
0.736074509533604	3.90817450949129	0.383333333333333	0.417889179100618	2.91054290137093	0.966666666666667
0.427716927496257	NaN	1.6	0.472201442436034	NaN	0.683333333333333
0.391120511482166	4.30417214148965	0.5	0.406053667653231	NaN	0.133333333333333
0.557558418163686	3.76438025232339	2.08333333333333	NaN	NaN	0.266666666666667
0.722728494411445	4.10437333077755	0.466666666666667	NaN	NaN	1.76666666666667
NaN	7.52442455036986	0.55	NaN	NaN	0.366666666666667
1.49641556921919	4.51820042389404	0.683333333333333	NaN	8.03206941183406	1.18333333333333
1.25707918329631	4.70235801210598	2.28333333333333	1.27562967001125	3.45455370193913	0.783333333333333
1.13295816739627	4.34415991646909	0.483333333333333	1.56350819486135	NaN	0.383333333333333
0.919306230037061	3.04568177485416	0.533333333333333	0.567743748637844	NaN	1.8
0.666984745680487	3.70620263534432	1.78333333333333	NaN	NaN	0.15
0.821221375977535	3.82458329741515	1.18333333333333	NaN	2.68011122536723	1.38333333333333
NaN	NaN	0.466666666666667	0.75200866473423	NaN	0.683333333333333
NaN	NaN	1.88333333333333	NaN	NaN	0.383333333333333
NaN	4.42373370728159	1.4	NaN	NaN	1.38333333333333
2.27017158126828	9.22091483915415	0.583333333333333	NaN	NaN	0.783333333333333
0.991352647902397	8.36958379893802	0.383333333333333	NaN	NaN	0.8
1.64450265684606	7.86225497818605	1.9	NaN	3.32791771116502	0.283333333333333
1.9233916104913	5.92674982244707	0.383333333333333	0.830556430917599	NaN	5.48333333333333
1.07813927010153	7.43250961498989	7.91666666666667	NaN	3.3180312847456	2.58333333333333
1.54965836194606	3.21784682993038	0.383333333333333	0.428001208481075	3.9480345356833	0.583333333333333
0.479618621837183	3.40692346395537	0.2	0.973666669778341	3.63649165931468	0.433333333333333
0.705111438305757	3.96709037195461	0.666666666666667	0.921573337843372	5.08011265001156	1.63333333333333
NaN	2.84651047197664	0.466666666666667	0.682666678774676	7.25647725589735	0.983333333333333
0.758780747946739	6.7497374534468	1.38333333333333	0.725096664849119	4.96764578689049	1.18333333333333
1.0752879425636	3.79804344444613	1.48333333333333	0.62883065624505	3.50155177468354	3.68333333333333
NaN	NaN	0.166666666666667	NaN	NaN	0.766666666666667
NaN	9.01999821319896	0.816666666666667	NaN	NaN	2.31666666666667
0.883651553987976	3.02296824548876	1.61666666666667	NaN	NaN	4.46666666666667
0.473789759984803	2.82354541174689	0.983333333333333	NaN	NaN	0.983333333333333
0.613704695704305	2.51166637074804	0.283333333333333	1.27097776185067	4.70013525878385	1.86666666666667
NaN	4.74353904735434	0.05	0.618627950094487	NaN	0.133333333333333
0.454751866811206	3.25960117049325	0.5	0.752640662580959	NaN	1.88333333333333
0.393014934211791	4.19821225232524	5.11666666666667	0.978537379097414	4.63335393441351	0.483333333333333
0.983582332113708	7.27432003800801	0.266666666666667	1.51689128527737	5.65723825600935	0.716666666666667
NaN	NaN	1.01666666666667	1.36882341342378	4.30326975226032	1.48333333333333
NaN	2.67175760924872	0.483333333333333	1.39856033966644	5.71605340416126	0.166666666666667
NaN	NaN	0.183333333333333	1.56368751455332	5.65151702323263	2.3
NaN	NaN	0.3	0.58750888491235	3.50390770244223	2.78333333333333
0.555293114514387	NaN	0.983333333333333	1.21277827489407	4.11393430590558	0.55
NaN	NaN	0.183333333333333	0.662824187711456	NaN	0.183333333333333
NaN	NaN	0.383333333333333	0.931156131478073	4.97959232766218	0.883333333333333
NaN	NaN	0.183333333333333	1.27181143710799	7.23347348544421	1.4
NaN	NaN	1.36666666666667	0.973666385137887	5.1532444882694	0.883333333333333
NaN	NaN	0.383333333333333	1.07989396010412	5.19245395512332	3.18333333333333
NaN	NaN	0.466666666666667	1.80269477551975	8.95737820416035	1.26666666666667
NaN	NaN	1.08333333333333	0.705066892959257	5.75570993169737	1.46666666666667
0.723723278823027	4.99880917989988	0.566666666666667	1.36910995777009	4.73249673589593	0.783333333333333
1.07106781321231	3.86295163446082	1.38333333333333	1.06063463016467	9.00513653664709	0.683333333333333
1.05965345797754	7.41626500540751	0.483333333333333	1.67185471297856	3.77422725797751	0.183333333333333
NaN	NaN	0.216666666666667	0.538195455748376	5.50486870551981	0.283333333333333
0.418345174322124	2.80377047280236	0.283333333333333	0.832781226565761	4.73720640659801	0.683333333333333
1.45470295701953	5.76509560888781	0.266666666666667	1.11408505461406	2.5180062443839	0.683333333333333
0.598212180956778	NaN	0.216666666666667	0.451766728793412	6.51176319757826	0.783333333333333
1.04379926804555	3.9819700701589	0.766666666666667	1.12654843387065	5.64286463366151	0.983333333333333
NaN	NaN	1.08333333333333	0.836575109784568	3.94931450623838	0.45
0.523902393217051	NaN	0.383333333333333	0.397238793047261	6.67895894772801	0.783333333333333
0.724215175749941	4.06934889214481	1.21666666666667	1.16436656054508	14.9789215235413	1.6
0.971598861844129	4.29557900795642	0.283333333333333	1.1583725850641	6.46301082575369	0.583333333333333
1.23654655786058	3.66348798251936	2.56666666666667	NaN	NaN	0.216666666666667
1.06802473952547	NaN	0.583333333333333	NaN	NaN	0.883333333333333
NaN	6.33327437465803	0.383333333333333	NaN	3.20092449010045	0.483333333333333
0.7080889334785	7.01152917315433	0.683333333333333	0.424877809669863	8.90331266160496	1.48333333333333
0.855938450950377	7.80671678189961	0.683333333333333	2.03147893630611	6.53552494876837	0.583333333333333
1.58262136671355	12.6684877760132	0.366666666666667	0.917507135269433	3.97632251589504	0.55
1.3290406215538	7.21305491740827	0.483333333333333	1.50735017497167	9.20520015816805	1.16666666666667
NaN	NaN	0.283333333333333	0.780113020685092	6.60137909937603	0.183333333333333
NaN	NaN	0.183333333333333	1.67071190878169	5.95210041447221	2.75
0.385176649134165	NaN	0.283333333333333	1.00537336036936	4.26164298642518	0.283333333333333
NaN	NaN	0.416666666666667	NaN	2.82221421817107	1.1
NaN	2.53551491488685	2	0.56006218217265	2.66662448465792	0.183333333333333
NaN	2.60340645904937	0.183333333333333	0.519973354027143	3.3835460977414	0.383333333333333
0.613231355537068	NaN	0.483333333333333	0.47566061300957	4.76192853072517	0.183333333333333
NaN	7.02646922382073	0.383333333333333	0.939701542183273	NaN	0.283333333333333
0.616608259539988	3.46331635993165	0.683333333333333	0.409123994723948	3.86490846463056	0.583333333333333
NaN	NaN	0.383333333333333	1.68444472037333	5.91772524804419	0.583333333333333
1.29210502301839	6.30404502747477	0.283333333333333	1.72880006433425	7.31915245564796	0.483333333333333
NaN	NaN	0.283333333333333	1.233677298948	4.10318882124808	0.483333333333333
NaN	NaN	0.283333333333333	1.09882179727531	5.53334983776359	0.683333333333333
NaN	NaN	0.583333333333333	NaN	2.88539511971342	1.43333333333333
NaN	NaN	0.4	0.394560622586651	NaN	0.466666666666667
NaN	NaN	0.583333333333333	NaN	NaN	0.25
NaN	2.82580913356088	0.166666666666667	NaN	NaN	0.583333333333333
0.395803363425829	5.42100728260155	0.316666666666667	NaN	NaN	0.6
1.71476188465467	NaN	0.2	NaN	4.02734700013819	0.433333333333333
0.504471672774752	3.46526877302307	6.26666666666667	0.745790090825489	8.00525183396828	0.883333333333333
NaN	NaN	0.183333333333333	1.94673580415134	6.64693053695559	0.2
0.537844603658014	3.73610374266949	18.9666666666667	2.12454345344551	3.41496356451263	0.766666666666667
0.630038005936208	8.80226733665273	1.9	NaN	NaN	0.2
3.3707457802341	12.2683692605345	1.18333333333333	NaN	NaN	0.283333333333333
2.86418482261706	6.05561616010699	1.78333333333333	1.19168664501485	5.4560478913801	0.5
1.49944075006354	7.99435940782043	1.08333333333333	1.29295889474338	6.04430369318516	0.566666666666667
3.0908167101989	14.6183685226609	0.4	0.509364172031011	2.82360183111242	0.183333333333333
1.06297024938213	7.63758847085829	0.383333333333333	NaN	NaN	0.383333333333333
1.61592469774394	5.39123961828927	0.15	NaN	NaN	0.183333333333333
0.718928183303482	3.42643677198644	0.55	NaN	NaN	0.283333333333333
0.74755754048452	11.8815179767097	0.783333333333333	NaN	NaN	0.283333333333333
NaN	NaN	0.8	NaN	NaN	1.18333333333333
NaN	4.47293215339059	0.5	1.28395884582416	5.41588124283333	0.583333333333333
NaN	NaN	0.35	1.69243522842556	8.51205705253459	0.566666666666667
NaN	NaN	0.283333333333333	NaN	5.63225728443133	0.383333333333333
NaN	NaN	0.3	0.814401656620142	10.4814482299344	0.35
NaN	NaN	0.35	1.58375079753083	7.06330340257367	0.166666666666667
NaN	NaN	0.183333333333333	1.66112866502943	2.51456461525763	0.283333333333333
NaN	NaN	0.283333333333333	0.64466524330854	12.0124365256465	0.883333333333333
NaN	NaN	0.383333333333333	3.01821342162474	4.88898852549782	0.2
NaN	NaN	0.483333333333333	0.844468738888474	2.77415654863219	2.35
NaN	NaN	0.183333333333333	0.485121437168554	3.13040838093931	0.616666666666667
0.412738460428746	3.30577107672842	0.383333333333333	1.55110002010841	5.09871812748734	0.283333333333333
NaN	NaN	0.183333333333333	1.02044167733359	NaN	0.383333333333333
1.21875650686526	4.30339963513963	0.483333333333333	NaN	NaN	0.3
0.740361300918328	4.39312240351392	0.2	2.4855967135394	10.4150322011122	1.35
0.508266939148676	2.66954683018217	0.983333333333333	0.654952872000619	NaN	0.7
NaN	NaN	1.88333333333333	0.410430054574595	5.63642141964452	0.416666666666667
0.648294325141258	3.07180522632113	1.88333333333333	1.3593195445425	7.26813571626544	1.88333333333333
NaN	NaN	1.83333333333333	NaN	NaN	1.6
NaN	3.36929823666599	0.383333333333333	NaN	NaN	0.383333333333333
NaN	NaN	0.266666666666667	NaN	NaN	1
1.11389860966759	3.46151461857019	0.483333333333333	NaN	NaN	0.483333333333333
0.569410785592217	NaN	0.45	NaN	3.40190066705023	2.78333333333333
0.607048215407775	2.48955524369919	1.7	1.88991780189385	7.42158870416773	0.316666666666667
1.51541495309616	5.11020631128082	0.983333333333333	1.29020875575508	2.49728605361678	2.18333333333333
0.680290612586717	3.29699654655183	0.383333333333333	NaN	NaN	0.283333333333333
0.461760240341053	NaN	0.983333333333333	NaN	NaN	0.383333333333333
0.828079233278204	4.28376524890163	0.183333333333333	NaN	10.6632990707653	0.516666666666667
0.616037790750434	NaN	1.58333333333333	0.529661900021423	4.03129795368914	0.266666666666667
NaN	NaN	1.28333333333333	0.558152929298809	NaN	0.283333333333333
1.15784449678513	3.5287236140512	0.683333333333333	0.484630777971001	4.82103398656841	0.266666666666667
0.570573654947615	3.35288062722704	0.283333333333333	1.15443582509685	NaN	0.483333333333333
0.726327824328555	4.03424930816536	0.216666666666667	NaN	NaN	0.883333333333333
0.433318718456793	2.76144781136295	0.35	NaN	4.86817011648046	0.183333333333333
1.44750907630425	8.7624204351576	0.2	0.984077827661148	3.75558842502437	0.383333333333333
0.922616922353863	5.3920673612215	1.88333333333333	0.756315145019397	NaN	0.516666666666667
2.05719217679697	7.25722328758328	0.6	NaN	NaN	1.63333333333333
NaN	NaN	0.483333333333333	NaN	NaN	0.5
NaN	NaN	0.583333333333333	NaN	NaN	0.383333333333333
NaN	5.51123174970444	0.283333333333333	NaN	NaN	0.883333333333333
NaN	NaN	0.25	0.395368231060661	NaN	0.4
0.640545926574954	NaN	0.683333333333333	0.755448843539695	NaN	0.283333333333333
0.571244302264174	3.20366932861015	0.45	NaN	3.65449190846805	0.366666666666667
0.511654770535044	3.68326718354283	0.233333333333333	0.78861883632939	2.64120951604857	0.783333333333333
NaN	NaN	0.383333333333333	0.535521242285551	NaN	0.183333333333333
NaN	NaN	0.816666666666667	0.511972270684452	4.65131253821231	3.08333333333333
NaN	NaN	0.233333333333333	0.981114971772438	4.52690594661956	0.283333333333333
NaN	NaN	0.183333333333333	NaN	NaN	0.666666666666667
1.35897569687983	4.98209776821344	1.38333333333333	1.1080455670512	4.64463491125735	1.51666666666667
0.843226455110647	3.90322008708775	0.283333333333333	0.762113546614216	NaN	0.483333333333333
NaN	3.54327950688454	0.683333333333333	0.770585883060662	6.20833441267004	1.76666666666667
1.10075433828596	5.47566563667963	0.233333333333333	1.47014928553367	6.14498169161204	0.316666666666667
1.52425684272244	4.76712901620041	0.0333333333333333	NaN	NaN	0.583333333333333
0.862901743632177	2.66263145039751	0.2	0.63276741187952	NaN	0.533333333333333
0.655094055346157	23.1202300014216	0.183333333333333	NaN	4.65648392312099	2.68333333333333
0.455785195194176	5.53222830121467	0.183333333333333	NaN	NaN	0.283333333333333
0.691032363434148	6.21446431233874	1.18333333333333	0.444637363108928	NaN	0.183333333333333
0.941570554149851	7.62568087484991	0.483333333333333	NaN	NaN	0.233333333333333
1.92006120872395	4.65599555107813	0.166666666666667	NaN	NaN	0.516666666666667
0.689445063162141	3.69249819928722	0.15	NaN	NaN	0.166666666666667
1.16996460659063	4.93594497789478	0.283333333333333	NaN	NaN	0.183333333333333
NaN	NaN	3.13333333333333	0.614139037768346	3.91751781827712	0.166666666666667
NaN	NaN	0.5	0.835128893034761	2.47324129363767	2.91666666666667
NaN	2.6517764467802	0.416666666666667	0.525896428847118	3.80250360389913	1.08333333333333
NaN	5.14020941334326	0.4	0.441694536267062	4.11625681249686	0.166666666666667
NaN	NaN	0.983333333333333	0.810834834193338	NaN	0.983333333333333
0.503549093209232	2.71009433415407	1.38333333333333	0.431846652238318	5.28690672884512	0.483333333333333
NaN	NaN	0.183333333333333	NaN	NaN	0.516666666666667
NaN	NaN	0.483333333333333	0.394105368328972	NaN	0.283333333333333
NaN	NaN	1.8	0.732177523113919	3.82316390614742	0.683333333333333
NaN	NaN	0.183333333333333	0.43867407658916	4.20731035405923	0.266666666666667
NaN	NaN	0.216666666666667	NaN	7.22405089746719	0.983333333333333
NaN	NaN	0.316666666666667	1.04324686910766	4.04493764373762	0.283333333333333
NaN	NaN	0.633333333333333	0.734769714496277	2.68571791409768	0.383333333333333
NaN	NaN	0.483333333333333	0.831268083803214	6.45954664479139	0.383333333333333
NaN	NaN	0.75	0.875971729429947	3.94270880062572	1
NaN	NaN	0.283333333333333	0.66174322106682	2.77774147484043	0.283333333333333
NaN	NaN	0.25	0.719933835634311	NaN	0.483333333333333
NaN	NaN	0.15	NaN	NaN	0.283333333333333
NaN	NaN	1.05	0.84218014226225	NaN	0.266666666666667
NaN	NaN	0.683333333333333	0.565209065703165	13.8437455282809	0.283333333333333
NaN	NaN	0.583333333333333	NaN	3.42518353304831	0.383333333333333
NaN	NaN	1.88333333333333	0.679653288275962	4.10043029592167	0.333333333333333
NaN	NaN	0.4	NaN	16.0191832101155	1.73333333333333
NaN	NaN	1.31666666666667	NaN	2.57650948852329	1.08333333333333
NaN	NaN	3.38333333333333	0.477529035641483	NaN	0.183333333333333
NaN	NaN	0.733333333333333	NaN	NaN	0.45
NaN	NaN	0.666666666666667	NaN	NaN	0.716666666666667
NaN	NaN	6.65	NaN	NaN	1.06666666666667
NaN	NaN	0.0833333333333333	NaN	4.23152515972582	0.266666666666667
NaN	NaN	0.733333333333333	0.936888610872722	3.6184016850666	0.5
NaN	NaN	0.8	NaN	NaN	1.46666666666667
NaN	NaN	0.366666666666667	1.04073618292131	5.87755938444297	0.2
NaN	NaN	0.35	1.01834286576682	NaN	1.36666666666667
NaN	NaN	0.683333333333333	0.487361011475963	3.32517605066835	0.2
NaN	NaN	0.483333333333333	0.650427322084422	3.180285576002	0.7
NaN	NaN	0.266666666666667	1.08138100239349	NaN	1.7
NaN	NaN	0.183333333333333	0.497605748485119	10.6597733357797	1.48333333333333
NaN	NaN	1.66666666666667	3.13147212120669	2.66753800429444	2.66666666666667
NaN	NaN	0.316666666666667	0.425912892077334	NaN	0.283333333333333
NaN	NaN	1.86666666666667	0.550576063035271	4.73565737334089	0.25
NaN	NaN	0.233333333333333	0.995977048044809	18.546224771026	0.183333333333333
NaN	NaN	0.433333333333333	2.19208227577004	3.13305498448902	0.183333333333333
NaN	NaN	0.483333333333333	0.616910685606751	4.98567680682243	1.48333333333333
NaN	NaN	0.483333333333333	1.41095258646904	2.86087099378307	0.483333333333333
NaN	NaN	0.216666666666667	NaN	NaN	0.183333333333333
NaN	NaN	0.116666666666667	0.648192458334663	NaN	0.283333333333333
NaN	NaN	0.333333333333333	NaN	2.6671032604491	0.0833333333333333
NaN	NaN	0.516666666666667	NaN	3.14514642929537	0.85
NaN	NaN	0.183333333333333	0.90683393875089	3.69147609487631	0.583333333333333
NaN	NaN	0.316666666666667	0.792135002997866	5.04916593278915	0.166666666666667
NaN	NaN	0.0833333333333333	1.23363215239531	5.91966590726758	0.483333333333333
NaN	NaN	0.0833333333333333	1.32578004782909	NaN	0.45
NaN	NaN	0.2	0.477413490216683	3.65475094841009	0.183333333333333
NaN	NaN	0.483333333333333	0.884078215498111	NaN	0.183333333333333
NaN	NaN	0.416666666666667	0.762816024811581	NaN	1.28333333333333
NaN	NaN	0.15	NaN	NaN	0.183333333333333
NaN	NaN	0.8	NaN	NaN	1.38333333333333
NaN	NaN	0.95	NaN	NaN	0.183333333333333
NaN	NaN	0.433333333333333	NaN	5.44323189642936	0.383333333333333
NaN	NaN	0.383333333333333	NaN	2.76142980881319	1.18333333333333
NaN	NaN	0.483333333333333	1.32735610142257	4.30112289931968	0.5
NaN	NaN	2.35	0.899645245369087	NaN	0.583333333333333
NaN	NaN	0.183333333333333	0.443722150631107	3.94327378641045	0.316666666666667
NaN	NaN	0.183333333333333	0.455604939792361	8.84493436122625	1.46666666666667
NaN	NaN	1.78333333333333	NaN	NaN	0.283333333333333
NaN	NaN	0.483333333333333	NaN	NaN	0.316666666666667
NaN	NaN	1.28333333333333	NaN	5.26563199999538	0.383333333333333
NaN	NaN	1.28333333333333	NaN	2.92576570012918	0.583333333333333
NaN	NaN	1.06666666666667	0.864288767678439	2.81595087922674	0.366666666666667
NaN	NaN	1.4	1.05222655839367	2.60141836774939	0.383333333333333
NaN	NaN	0.683333333333333	0.62075737839124	NaN	0.333333333333333
NaN	NaN	0.283333333333333	0.800128032870618	2.86668431519609	0.75
NaN	NaN	1.78333333333333	NaN	NaN	0.883333333333333
NaN	NaN	0.283333333333333	NaN	3.01979840964873	0.4
NaN	NaN	0.183333333333333	0.749098565035524	5.15291732714489	0.283333333333333
NaN	NaN	0.883333333333333	0.937538968742903	3.24573755122389	0.283333333333333
NaN	NaN	0.683333333333333	0.537608616842489	4.414366741387	0.283333333333333
NaN	NaN	0.4	1.50117721200586	9.96240154809553	0.233333333333333
NaN	NaN	0.416666666666667	1.28830219538468	11.4622868478621	0.683333333333333
NaN	NaN	0.683333333333333	0.40142103256645	2.63028522519225	1.08333333333333
NaN	NaN	0.65	0.811596271867196	4.17481736240557	0.65
NaN	NaN	0.5	1.34351589229378	4.30091260843298	0.783333333333333
0.500533096237076	3.40947427956249	0.4	0.434010068680935	3.07427422788547	0.116666666666667
NaN	NaN	0.0833333333333333	0.702418805471421	4.83610752975962	1.43333333333333
NaN	NaN	0.383333333333333	1.4627824179779	8.04964873447416	0.166666666666667
NaN	NaN	0.9	1.34711318511982	4.64559559374656	0.283333333333333
NaN	NaN	1.85	1.65923252763131	11.9295283610484	1.58333333333333
NaN	NaN	2.26666666666667	0.563480967070831	NaN	1.18333333333333
NaN	4.30098471308973	0.2	0.430980746144489	4.00585064591975	0.183333333333333
NaN	NaN	0.35	0.562294578204363	7.38444637477203	0.483333333333333
NaN	NaN	0.483333333333333	2.40378056592491	NaN	0.283333333333333
NaN	NaN	0.283333333333333	0.664549496110013	NaN	0.2
NaN	NaN	1.18333333333333	0.652133281095017	3.36862252722632	0.683333333333333
NaN	NaN	0.6	0.469978174071494	3.13291337099246	0.483333333333333
0.39256933070348	3.53477547539855	0.483333333333333	1.08829811626376	4.37813521401647	0.983333333333333
0.549994326522186	3.96945400147857	0.333333333333333	1.42631172906455	13.4193506954415	0.183333333333333
0.521039794596917	6.33096243492119	1.6	2.77623326964869	9.42371683934118	0.216666666666667
NaN	NaN	0.8	1.41506177374099	9.3238583640817	0.716666666666667
0.60789026424669	5.64942154098727	1.48333333333333	1.82590364956093	7.20129091311135	0.783333333333333
NaN	NaN	1.58333333333333	0.598141079129226	11.8843196047808	0.45
NaN	NaN	5.13333333333333	3.26325017988091	6.20532552241519	0.35
NaN	NaN	0.283333333333333	0.957587904181926	4.69419380768182	0.283333333333333
NaN	NaN	0.316666666666667	0.595178574319243	13.0140594043767	0.6
NaN	NaN	0.383333333333333	2.96599883741295	6.49767711917443	6.06666666666667
NaN	NaN	0.883333333333333	3.2902179164499	11.3460958161375	0.133333333333333
NaN	NaN	0.233333333333333	1.45641979515599	14.3792089439458	0.883333333333333
NaN	NaN	0.133333333333333	1.11951801880317	5.67430245846728	2.38333333333333
NaN	NaN	0.666666666666667	1.45798401313231	3.35233393820354	0.383333333333333
NaN	NaN	0.116666666666667	0.631400617248035	4.65617267088861	0.766666666666667
NaN	NaN	0.45	1.48053649837032	4.27625468261302	0.666666666666667
NaN	NaN	1.01666666666667	1.31374207826714	4.87727271209365	1.06666666666667
NaN	NaN	0.5	NaN	NaN	0.316666666666667
NaN	NaN	0.183333333333333	NaN	NaN	0.383333333333333
NaN	NaN	1.48333333333333	NaN	12.1322301584405	0.4
NaN	NaN	0.55	NaN	NaN	1.38333333333333
NaN	NaN	0.566666666666667	NaN	2.50107753839529	0.483333333333333
NaN	NaN	0.383333333333333	0.566459289150451	5.12749974001637	0.516666666666667
0.476535965413014	NaN	0.733333333333333	1.2535958830529	4.04490558275811	1.08333333333333
NaN	NaN	2.08333333333333	1.04936620833086	5.45116312489852	0.683333333333333
0.515769401717323	NaN	0.483333333333333	NaN	NaN	6.96666666666667
NaN	NaN	3.38333333333333	0.447500732055266	3.33423296472441	0.65
NaN	NaN	4.15	NaN	NaN	0.783333333333333
NaN	NaN	1.26666666666667	1.71676480918195	3.40948912002733	2.48333333333333
NaN	NaN	0.583333333333333	0.529242756591419	NaN	0.516666666666667
NaN	NaN	0.333333333333333	2.20962089394498	7.02576947247258	0.933333333333333
NaN	NaN	0.583333333333333	NaN	5.54328198838163	1.75
NaN	NaN	0.383333333333333	0.894053784293713	NaN	0.683333333333333
NaN	NaN	0.483333333333333	NaN	2.57126850528556	0.683333333333333
NaN	NaN	0.483333333333333	0.647983160315274	NaN	0.383333333333333
NaN	NaN	0.216666666666667	0.391345796322986	3.76714487460679	0.483333333333333
NaN	NaN	0.683333333333333	0.796102903409633	NaN	0.45
NaN	NaN	0.383333333333333	NaN	3.21113338607078	0.9
NaN	NaN	0.2	NaN	2.94858976972318	0.983333333333333
NaN	NaN	1.18333333333333	0.613073984201585	NaN	0.7
NaN	NaN	0.883333333333333	0.383186022354341	3.61344430910755	2.25
NaN	NaN	0.1	0.548392687823738	3.61058720148095	0.366666666666667
NaN	NaN	0.25	NaN	NaN	0.883333333333333
NaN	NaN	0.633333333333333	0.45985064150386	5.31182262678725	0.283333333333333
NaN	NaN	0.966666666666667	0.820795579697163	7.38281396836664	0.3
NaN	NaN	0.483333333333333	0.52787087836555	2.55447053557616	0.7
NaN	NaN	0.883333333333333	1.77320236588962	7.65866761377027	0.25
0.420396310864915	NaN	0.416666666666667	1.74411309948166	6.37811211655478	0.383333333333333
NaN	NaN	2.73333333333333	0.494793433600827	3.15019794963502	0.366666666666667
NaN	NaN	0.283333333333333	1.00224410900571	7.02575728124662	0.666666666666667
0.47118801185352	NaN	3.51666666666667	0.732445596236923	4.07614015950109	3.58333333333333
NaN	NaN	0.433333333333333	0.670126213987075	4.22726129548913	0.583333333333333
NaN	NaN	0.483333333333333	1.44409216376488	4.83486017155553	0.5
NaN	NaN	0.416666666666667	1.31482197838414	4.57295536312467	0.183333333333333
NaN	NaN	0.966666666666667	1.65095697916381	3.76735324705744	0.683333333333333
NaN	NaN	0.283333333333333	0.843311956640569	2.54682322271403	0.4
NaN	NaN	1.38333333333333	0.535486351921185	3.19545921804081	0.983333333333333
NaN	NaN	1.16666666666667	0.491601777124376	NaN	0.866666666666667
NaN	NaN	0.183333333333333	0.441287313723984	NaN	1.18333333333333
NaN	NaN	0.383333333333333	NaN	3.62716822682831	1.93333333333333
NaN	NaN	0.866666666666667	0.421638162919472	3.05257509303537	0.8
NaN	NaN	0.283333333333333	0.439490299878694	7.17785821965754	0.233333333333333
NaN	NaN	0.466666666666667	NaN	NaN	1.25
NaN	NaN	0.166666666666667	NaN	NaN	0.683333333333333
NaN	NaN	0.383333333333333	NaN	NaN	0.383333333333333
NaN	NaN	0.283333333333333	NaN	NaN	0.383333333333333
NaN	NaN	0.316666666666667	NaN	3.52036797567473	0.833333333333333
NaN	NaN	3.38333333333333	0.464926263804904	4.36525046187488	0.216666666666667
NaN	NaN	0.166666666666667	NaN	NaN	0.35
NaN	NaN	0.583333333333333	2.5062973822613	20.5270566564538	0.333333333333333
NaN	NaN	2.68333333333333	4.00578637568726	26.1538880421207	0.183333333333333
NaN	NaN	6.55	0.80812150171547	4.58920285057931	0.483333333333333
NaN	NaN	0.483333333333333	NaN	NaN	1.6
NaN	NaN	2.18333333333333	0.638379178933395	4.600391760869	0.683333333333333
NaN	NaN	0.2	0.473208922827075	4.70657614108775	1.48333333333333
NaN	NaN	0.283333333333333	0.433051007754883	NaN	0.166666666666667
NaN	NaN	0.116666666666667	NaN	NaN	0.766666666666667
NaN	NaN	0.383333333333333	NaN	NaN	0.266666666666667
NaN	NaN	0.783333333333333	0.400515594481304	3.64271308582231	NaN
NaN	NaN	0.466666666666667	NaN	4.11508775868297	NaN
NaN	NaN	0.266666666666667	0.96529516406724	NaN	NaN
NaN	NaN	0.483333333333333	NaN	NaN	NaN
NaN	NaN	0.583333333333333	NaN	NaN	NaN
NaN	NaN	0.483333333333333	NaN	NaN	NaN
NaN	NaN	0.283333333333333	0.446433851302939	NaN	NaN
NaN	NaN	1.75	NaN	3.28782031863682	NaN
NaN	NaN	1.58333333333333	0.430219742154066	NaN	NaN
NaN	NaN	1.41666666666667	NaN	NaN	NaN
0.521322310977226	NaN	0.983333333333333	NaN	5.27204932519304	NaN
1.32860544495158	9.44529339509653	0.183333333333333	NaN	NaN	NaN
1.99948266671139	6.35017026660331	5.78333333333333	0.585763597055393	NaN	NaN
NaN	8.33039053614074	0.783333333333333	NaN	NaN	NaN
2.556224569454	3.02852954952734	0.7	0.602533971810698	NaN	NaN
0.746264711764377	6.80339104448878	0.6	NaN	NaN	NaN
0.561005874958757	3.29234856047439	0.566666666666667	NaN	NaN	NaN
0.834975243185967	7.26692114083689	0.183333333333333	NaN	NaN	NaN
2.06897808063055	4.15723687084698	0.65	NaN	NaN	NaN
0.666737753124257	4.33251744831349	0.3	NaN	NaN	NaN
0.761749190423404	3.13021766820613	0.383333333333333	NaN	NaN	NaN
0.503642847280718	NaN	0.283333333333333	NaN	NaN	NaN
NaN	NaN	0.4	NaN	NaN	NaN
0.587612114559101	2.53529634668779	0.483333333333333	NaN	NaN	NaN
0.629241180173899	3.68999092969067	0.283333333333333	NaN	NaN	NaN
0.52862170231234	2.83528177450868	0.466666666666667	NaN	NaN	NaN
0.488906450516874	3.30086116878206	0.883333333333333	NaN	NaN	NaN
NaN	2.59161340270025	0.183333333333333	NaN	5.80896591100969	NaN
NaN	NaN	0.583333333333333	2.00959017922519	4.69203012527964	NaN
NaN	NaN	1.88333333333333	0.643706414932557	NaN	NaN
NaN	NaN	1.16666666666667	NaN	2.63249460590203	NaN
NaN	NaN	0.283333333333333	0.437346966660066	NaN	NaN
NaN	NaN	0.566666666666667	0.891140805793593	3.84472394518046	NaN
NaN	NaN	2.46666666666667	NaN	17.3031075795553	NaN
NaN	NaN	1.38333333333333	0.419916027907337	5.18061589500371	NaN
NaN	NaN	3.08333333333333	0.630611970363395	2.7571125157974	NaN
0.428799861001614	3.7904639148085	0.783333333333333	0.994453130784026	3.42343453731027	NaN
NaN	NaN	0.683333333333333	NaN	2.51356272660956	NaN
0.585403517937998	3.82402397399351	0.3	0.479449279144688	2.72696542959586	NaN
NaN	NaN	1.2	0.83591507045123	NaN	NaN
NaN	NaN	4.56666666666667	NaN	NaN	NaN
NaN	4.43041708506807	0.666666666666667	NaN	NaN	NaN
NaN	NaN	2.11666666666667	NaN	6.53248091081708	NaN
NaN	NaN	0.383333333333333	0.974196032950751	9.98475966576265	NaN
NaN	NaN	1.08333333333333	1.12905854327639	NaN	NaN
NaN	NaN	0.3	0.454778689560363	3.12035394896966	NaN
NaN	NaN	0.283333333333333	NaN	5.35744544228313	NaN
NaN	NaN	0.783333333333333	0.635253534069248	3.28224938388679	NaN
NaN	NaN	7.38333333333333	0.453426171305085	NaN	NaN
NaN	NaN	0.5	NaN	NaN	NaN
NaN	NaN	0.3	NaN	NaN	NaN
NaN	NaN	0.183333333333333	NaN	NaN	NaN
NaN	NaN	0.983333333333333	NaN	NaN	NaN
NaN	NaN	0.6	NaN	NaN	NaN
NaN	NaN	0.2	NaN	NaN	NaN
NaN	NaN	0.183333333333333	0.888929780346245	NaN	NaN
NaN	NaN	1.98333333333333	0.413465701524456	NaN	NaN
NaN	NaN	0.2	NaN	NaN	NaN
NaN	NaN	0.283333333333333	NaN	NaN	NaN
NaN	NaN	0.466666666666667	NaN	NaN	NaN
NaN	NaN	0.366666666666667	NaN	NaN	NaN
NaN	NaN	0.266666666666667	0.433350429353013	NaN	NaN
NaN	NaN	13.2833333333333	NaN	NaN	NaN
NaN	NaN	1.96666666666667	NaN	6.24539605042598	NaN
NaN	NaN	0.5	2.18606678732872	2.46749047605134	NaN
NaN	NaN	0.583333333333333	NaN	NaN	NaN
NaN	NaN	1.18333333333333	0.537321484694866	14.0556638774168	NaN
NaN	NaN	0.283333333333333	0.746141055190602	7.52956589522591	NaN
NaN	NaN	0.683333333333333	0.871523326271528	NaN	NaN
NaN	NaN	0.883333333333333	1.70115322829948	NaN	NaN
NaN	NaN	0.366666666666667	NaN	NaN	NaN
NaN	NaN	0.2	NaN	6.7055575666936	NaN
NaN	NaN	1.91666666666667	NaN	4.34237366547009	NaN
NaN	NaN	0.283333333333333	0.807135784229522	3.07426138802886	NaN
NaN	NaN	0.183333333333333	0.941118462378028	NaN	NaN
NaN	NaN	0.283333333333333	0.51387812242643	3.10408290504162	NaN
NaN	NaN	1.48333333333333	0.397379828003991	NaN	NaN
NaN	NaN	0.4	NaN	NaN	NaN
NaN	NaN	1.53333333333333	NaN	14.5307678914727	NaN
NaN	NaN	0.383333333333333	0.682307705545907	5.95839181007054	NaN
NaN	NaN	4.45	NaN	3.80005245332545	NaN
NaN	NaN	0.283333333333333	1.01375271638175	9.14298947406327	NaN
NaN	NaN	0.483333333333333	0.384468954893604	NaN	NaN
NaN	NaN	0.333333333333333	NaN	4.1293774784971	NaN
NaN	2.59313555831632	0.266666666666667	NaN	11.2454222383566	NaN
NaN	NaN	0.5	NaN	NaN	NaN
NaN	NaN	2.48333333333333	NaN	NaN	NaN
NaN	NaN	2.96666666666667	NaN	2.67152207939012	NaN
NaN	NaN	0.483333333333333	NaN	3.46953505008188	NaN
NaN	NaN	0.683333333333333	0.831019039610173	7.20219366699586	NaN
NaN	NaN	0.233333333333333	1.14446974814437	8.76563878606177	NaN
NaN	NaN	0.383333333333333	1.34336467639499	NaN	NaN
1.00924393186078	NaN	0.366666666666667	NaN	5.36448094864061	NaN
0.470837840612106	NaN	1.98333333333333	0.521112725752389	NaN	NaN
NaN	NaN	0.166666666666667	NaN	NaN	NaN
NaN	NaN	0.516666666666667	NaN	9.03202469135065	NaN
NaN	NaN	0.0833333333333333	0.616201120230238	5.31414613722744	NaN
NaN	NaN	1.86666666666667	NaN	3.3491815805496	NaN
NaN	NaN	0.416666666666667	1.1805752787213	8.03037838190019	NaN
NaN	NaN	1.03333333333333	0.977850922723639	3.41613483714738	NaN
NaN	NaN	1.46666666666667	0.706886588871131	NaN	NaN
NaN	NaN	0.283333333333333	0.555475416549231	4.0141916908542	NaN
NaN	NaN	0.966666666666667	0.636767765046869	6.72604030630895	NaN
NaN	NaN	0.883333333333333	0.615099582199896	6.56165241323392	NaN
NaN	NaN	0.8	1.02868025904576	NaN	NaN
NaN	NaN	0.683333333333333	NaN	NaN	NaN
0.436845154868324	NaN	0.183333333333333	NaN	NaN	NaN
NaN	NaN	0.383333333333333	NaN	NaN	NaN
NaN	NaN	1.78333333333333	NaN	2.87603093270428	NaN
NaN	NaN	0.383333333333333	NaN	NaN	NaN
NaN	NaN	0.816666666666667	NaN	4.78292364860088	NaN
NaN	NaN	0.583333333333333	0.661064363191836	NaN	NaN
NaN	NaN	0.683333333333333	NaN	4.6823614280098	NaN
NaN	NaN	1.93333333333333	2.09227539019096	NaN	NaN
NaN	NaN	0.683333333333333	1.77634798133688	NaN	NaN
NaN	NaN	14.6333333333333	NaN	5.83312763042245	NaN
NaN	NaN	2.46666666666667	NaN	8.30225086821404	NaN
0.603130107731397	5.70548787798125	0.283333333333333	0.922528134966341	5.77609058415462	NaN
NaN	NaN	0.7	1.61569862400371	2.62250726421849	NaN
0.826655675330571	NaN	0.466666666666667	1.22074676710478	NaN	NaN
NaN	NaN	0.233333333333333	NaN	4.872600647795	NaN
NaN	NaN	0.2	0.383997609058738	2.87964449520899	NaN
NaN	NaN	0.516666666666667	1.18205917919441	NaN	NaN
0.66547598740813	NaN	0.383333333333333	NaN	NaN	NaN
NaN	NaN	0.4	NaN	NaN	NaN
NaN	NaN	0.183333333333333	0.486456282146162	8.2011765088361	NaN
NaN	NaN	0.383333333333333	NaN	5.17057658876347	NaN
NaN	NaN	0.516666666666667	0.852803753499603	3.02490492327073	NaN
NaN	3.85400499659137	0.75	0.913268457064145	5.50815721730707	NaN
0.66878491603282	4.94398753478138	0.7	0.7530928622709	5.58346617628249	NaN
NaN	2.66293330142287	0.3	0.609267357379573	12.5473135958637	NaN
NaN	NaN	0.266666666666667	0.868574862025447	6.36836374776739	NaN
NaN	NaN	1.18333333333333	0.889791975401711	9.80545176763661	NaN
4.39955480861046	11.2261441421741	6.6	1.64389314591933	NaN	NaN
NaN	NaN	1.21666666666667	NaN	6.65420101229509	NaN
NaN	NaN	0.783333333333333	1.14349635698968	9.56905582270173	NaN
0.757758642606247	3.51793572499113	1.56666666666667	1.76687532868473	7.93023819129766	NaN
0.521745033151181	NaN	0.483333333333333	2.22196633310438	4.60357246910074	NaN
0.728702204252729	6.38412428894735	0.3	1.23908348835222	2.50938559208398	NaN
0.564660066226765	NaN	7.68333333333333	1.03762962227535	2.82939059086205	NaN
NaN	NaN	3.58333333333333	1.13607238937472	5.39101375190211	NaN
0.432345403280797	NaN	1.38333333333333	0.46369925730089	4.02066986880961	NaN
NaN	NaN	0.783333333333333	2.74235347614841	3.23649122705267	NaN
NaN	NaN	0.466666666666667	0.714116250537761	NaN	NaN
NaN	NaN	0.35	0.614451458004225	3.13884680519744	NaN
NaN	NaN	2.28333333333333	0.523367925743019	8.93861572111729	NaN
NaN	NaN	0.683333333333333	0.562973607008844	NaN	NaN
NaN	NaN	0.25	NaN	3.25720706420673	NaN
NaN	NaN	0.233333333333333	NaN	3.44933615692757	NaN
NaN	7.57592607022371	0.266666666666667	1.09649525494085	2.53501382667676	NaN
2.0084425587747	3.93455058616635	0.383333333333333	0.433307437921562	4.27589343956994	NaN
0.634358232507776	NaN	0.166666666666667	0.727339879926634	3.67696008928439	NaN
NaN	NaN	0.116666666666667	0.744176909134456	3.75626713393625	NaN
0.535962639519216	NaN	0.416666666666667	0.514463601643526	5.75004442805051	NaN
1.30310735799523	NaN	0.3	1.44049018047278	4.17390724368154	NaN
0.780622807752954	NaN	0.166666666666667	0.860237386109764	3.05676448043045	NaN
NaN	4.33402270083478	0.283333333333333	1.28332772768607	2.93689376350932	NaN
NaN	4.73750018869623	0.616666666666667	0.691710463959273	NaN	NaN
1.03020976847321	14.5327653894473	0.15	0.572554609186114	13.887561137492	NaN
0.892446484589272	3.56786949146471	2.18333333333333	1.25558863032193	3.01713827663259	NaN
NaN	NaN	0.783333333333333	2.73295012402952	15.0327125507174	NaN
NaN	5.25521833524016	0.2	0.712310222288792	6.01829149526199	NaN
0.586594046972895	4.93426548584211	0.883333333333333	2.50941533764939	4.4625775122759	NaN
0.796560903438515	6.37448182273546	0.283333333333333	NaN	4.60982757061645	NaN
0.839016671388843	7.02303000799568	0.283333333333333	NaN	5.03656349371931	NaN
0.846799269759166	6.6238683355173	0.15	0.726791020802518	5.79318016951164	NaN
0.776953853599325	2.54458819162992	0.183333333333333	0.752242404424753	3.6837738504884	NaN
1.08440285628276	NaN	0.866666666666667	NaN	NaN	NaN
NaN	NaN	0.183333333333333	NaN	2.93407117919162	NaN
NaN	NaN	0.183333333333333	NaN	NaN	NaN
NaN	NaN	1.18333333333333	NaN	NaN	NaN
NaN	NaN	0.6	NaN	15.2825099062573	NaN
NaN	2.55141478917087	0.683333333333333	NaN	NaN	NaN
NaN	NaN	0.233333333333333	NaN	NaN	NaN
NaN	3.35995578935106	0.183333333333333	NaN	NaN	NaN
0.719924810263688	NaN	0.583333333333333	NaN	NaN	NaN
NaN	NaN	0.383333333333333	NaN	7.88067652919383	NaN
NaN	2.85596824846787	0.266666666666667	NaN	NaN	NaN
NaN	NaN	0.383333333333333	NaN	NaN	NaN
NaN	4.25702730295388	0.183333333333333	NaN	9.85387746771766	NaN
NaN	NaN	0.15	NaN	4.98130968519072	NaN
0.743455605895052	NaN	0.283333333333333	0.400416855356667	NaN	NaN
0.511909467715297	NaN	0.233333333333333	0.471533175474714	4.18790879590767	NaN
NaN	NaN	0.166666666666667	1.27923614174123	5.26750787307094	NaN
NaN	NaN	0.233333333333333	0.855986582520098	17.3556763099839	NaN
NaN	NaN	0.133333333333333	0.731212989063501	2.83769202465883	NaN
NaN	NaN	0.25	0.567902172962862	2.55807473129393	NaN
NaN	NaN	0.183333333333333	0.432157102896121	4.63570421085307	NaN
NaN	NaN	2.78333333333333	0.544557665110812	6.23292984270594	NaN
NaN	NaN	1.55	0.919115799270961	8.60813909817672	NaN
NaN	NaN	2.68333333333333	1.49333283715804	5.12225027138665	NaN
NaN	NaN	1.08333333333333	NaN	5.93170657262103	NaN
NaN	NaN	4.66666666666667	NaN	NaN	NaN
NaN	NaN	1.05	NaN	4.08959643164194	NaN
NaN	NaN	0.283333333333333	0.491975893490551	8.66711834829284	NaN
0.637422775732073	NaN	0.266666666666667	1.17591688909881	14.4755450466132	NaN
NaN	NaN	0.483333333333333	1.95494668902271	6.87714737991284	NaN
NaN	NaN	0.35	1.01885340572156	11.3984850246483	NaN
NaN	NaN	0.216666666666667	1.06776105446297	2.62936378274438	NaN
NaN	NaN	0.383333333333333	1.99001316419599	7.30975949810597	NaN
NaN	NaN	0.183333333333333	0.825904441288922	6.42470877653705	NaN
NaN	NaN	0.216666666666667	0.994764860972625	8.66948438618458	NaN
NaN	NaN	0.15	1.1895722293756	3.71853300716554	NaN
NaN	NaN	2.7	1.35216341787521	8.24595698557603	NaN
NaN	NaN	2.4	0.898405483317325	3.82159516637747	NaN
NaN	NaN	0.583333333333333	2.39379392093727	NaN	NaN
NaN	NaN	0.2	0.654720462196389	6.30003428526236	NaN
NaN	NaN	0.333333333333333	0.786994638918862	8.48379367224835	NaN
0.615185493348232	NaN	0.483333333333333	1.73083308887581	8.24152800259936	NaN
NaN	NaN	0.283333333333333	0.965861851207705	NaN	NaN
NaN	NaN	NaN	1.14374249216071	NaN	NaN
0.387278081281542	15.2348857791572	NaN	NaN	NaN	NaN
NaN	5.43223398028018	NaN	NaN	NaN	NaN
1.2974386834121	4.66324679862174	NaN	NaN	22.7444867316468	NaN
0.547006166541617	NaN	NaN	NaN	NaN	NaN
NaN	NaN	NaN	NaN	9.62979729411389	NaN
NaN	NaN	NaN	NaN	NaN	NaN
NaN	NaN	NaN	NaN	NaN	NaN
NaN	NaN	NaN	NaN	NaN	NaN
NaN	NaN	NaN	NaN	2.98830494925006	NaN
NaN	NaN	NaN	NaN	2.61510622100999	NaN
NaN	NaN	NaN	NaN	4.19307539121708	NaN
NaN	6.56659385554392	NaN	NaN	2.55857976606418	NaN
NaN	NaN	NaN	NaN	NaN	NaN
NaN	NaN	NaN	0.549142267736536	3.49610969309623	NaN
NaN	NaN	NaN	NaN	NaN	NaN
NaN	6.05424996084245	NaN	NaN	NaN	NaN
NaN	4.90301200550203	NaN	NaN	NaN	NaN
0.913395138156616	NaN	NaN	NaN	NaN	NaN
NaN	12.9844257774084	NaN	NaN	NaN	NaN
1.44815699862743	6.45952238010841	NaN	NaN	NaN	NaN
2.18137356458419	16.5616322373438	NaN	NaN	NaN	NaN
2.14860636154184	6.1509538418771	NaN	NaN	NaN	NaN
0.858334518615664	2.55837206550083	NaN	NaN	NaN	NaN
0.46131000266	7.6234563630293	NaN	NaN	NaN	NaN
0.427202018128879	NaN	NaN	NaN	NaN	NaN
NaN	NaN	NaN	NaN	NaN	NaN
NaN	NaN	NaN	NaN	NaN	NaN
0.754861061852336	18.3860140487745	NaN	0.489406747025349	NaN	NaN
NaN	NaN	NaN	0.631741793886814	7.44315823119906	NaN
NaN	NaN	NaN	NaN	3.03920822619154	NaN
NaN	NaN	NaN	NaN	2.54548115568094	NaN
NaN	NaN	NaN	2.0001208685413	2.52232802138544	NaN
NaN	NaN	NaN	0.464877647919071	3.00227784997069	NaN
NaN	NaN	NaN	0.582157035890729	NaN	NaN
NaN	NaN	NaN	0.522267453786041	NaN	NaN
NaN	NaN	NaN	NaN	NaN	NaN
NaN	NaN	NaN	NaN	NaN	NaN
NaN	NaN	NaN	NaN	NaN	NaN
NaN	NaN	NaN	NaN	2.78148047315863	NaN
NaN	3.37344084653547	NaN	NaN	NaN	NaN
NaN	NaN	NaN	NaN	NaN	NaN
0.389012843062293	NaN	NaN	0.501946444432931	2.71521228994637	NaN
NaN	NaN	NaN	0.480699294523997	2.90887595700785	NaN
NaN	NaN	NaN	0.685051182152508	6.19394614314946	NaN
NaN	NaN	NaN	0.422574220088498	NaN	NaN
NaN	16.3518170176081	NaN	0.818909898501198	4.15136254190902	NaN
0.765678648688498	NaN	NaN	NaN	4.55266159572811	NaN
NaN	14.8396392863956	NaN	NaN	9.24065191981976	NaN
1.03157943054026	13.9684983214703	NaN	0.754005770150449	NaN	NaN
1.6617153563772	NaN	NaN	1.09526552837104	NaN	NaN
0.448044747044379	6.48965222051673	NaN	NaN	7.85380713018247	NaN
NaN	4.62245140009434	NaN	NaN	3.10058471449808	NaN
1.23250990599241	5.764610333021	NaN	0.575726435485782	NaN	NaN
0.489512798192014	NaN	NaN	NaN	NaN	NaN
NaN	NaN	NaN	NaN	NaN	NaN
NaN	5.2724907436921	NaN	NaN	12.7466233973187	NaN
NaN	NaN	NaN	NaN	4.4974484112977	NaN
0.774805771243593	NaN	NaN	0.679953766505092	NaN	NaN
NaN	4.45098371298649	NaN	0.684213926797928	NaN	NaN
0.692858834548962	NaN	NaN	NaN	NaN	NaN
0.419137142225121	NaN	NaN	NaN	7.82113752735696	NaN
NaN	3.33298560821453	NaN	NaN	3.76068884190773	NaN
NaN	NaN	NaN	NaN	2.78190483483351	NaN
0.510908854891255	3.66963021419562	NaN	0.754054685806075	NaN	NaN
0.386989514936272	NaN	NaN	NaN	7.33128500808074	NaN
0.646600699410398	5.38932770099799	NaN	NaN	3.99095865802182	NaN
NaN	4.44085341287041	NaN	NaN	7.56773467148899	NaN
1.07151659885646	NaN	NaN	NaN	3.58958545131686	NaN
NaN	NaN	NaN	0.808033956037503	3.74769240583783	NaN
NaN	NaN	NaN	0.556232212689164	4.86390558350057	NaN
NaN	NaN	NaN	0.535498369332696	4.18886601762116	NaN
NaN	NaN	NaN	1.40497888272956	4.89964406570867	NaN
NaN	NaN	NaN	0.756295444675326	5.98962061314187	NaN
NaN	NaN	NaN	0.906446140958383	8.7782274884035	NaN
NaN	NaN	NaN	1.02847151238988	NaN	NaN
NaN	NaN	NaN	2.68812070836665	NaN	NaN
NaN	3.39140325939587	NaN	NaN	5.51826051644094	NaN
0.528032939967884	NaN	NaN	NaN	NaN	NaN
NaN	NaN	NaN	1.20569263546193	3.94895142014376	NaN
NaN	NaN	NaN	NaN	6.69499110476953	NaN
NaN	NaN	NaN	1.14391535529713	4.63112929696566	NaN
NaN	3.42856774368739	NaN	0.412928738452174	3.81965896380353	NaN
0.490452239750273	NaN	NaN	2.25585407800946	2.76672640188693	NaN
NaN	NaN	NaN	1.27952117919354	2.67844817543943	NaN
NaN	NaN	NaN	NaN	5.08926769284144	NaN
NaN	NaN	NaN	NaN	4.13374847533135	NaN
NaN	NaN	NaN	NaN	NaN	NaN
NaN	NaN	NaN	0.960336212296695	9.68789898166441	NaN
NaN	NaN	NaN	1.23679941434032	NaN	NaN
NaN	NaN	NaN	0.908160181027136	4.17094804576385	NaN
NaN	NaN	NaN	NaN	5.21273574460201	NaN
NaN	NaN	NaN	NaN	4.28232853416795	NaN
NaN	2.67972431199211	NaN	NaN	3.54023274460602	NaN
NaN	3.13829373878831	NaN	0.66468631000837	4.9813006102444	NaN
NaN	NaN	NaN	1.29071467991698	NaN	NaN
0.508846210105888	NaN	NaN	0.463809359328882	7.20380460433343	NaN
0.408687973065903	NaN	NaN	NaN	5.62760494371719	NaN
NaN	NaN	NaN	0.394351267256484	4.10365887808589	NaN
NaN	NaN	NaN	1.63192955971031	5.376960069313	NaN
NaN	NaN	NaN	0.558824317494157	5.71281042723633	NaN
NaN	NaN	NaN	0.729305957514917	NaN	NaN
NaN	NaN	NaN	0.877284957547053	4.50723885057261	NaN
NaN	NaN	NaN	0.591095625061392	NaN	NaN
NaN	NaN	NaN	0.649607706343585	3.05388445156919	NaN
NaN	NaN	NaN	1.11823857158055	5.10704000335192	NaN
NaN	NaN	NaN	0.729171446934247	4.06087655378175	NaN
NaN	NaN	NaN	0.744373198626494	5.96722851461291	NaN
NaN	NaN	NaN	1.18905195681322	NaN	NaN
NaN	NaN	NaN	1.00172354791688	6.31576584733082	NaN
NaN	NaN	NaN	NaN	NaN	NaN
NaN	NaN	NaN	0.63692641797044	8.58413025699028	NaN
NaN	NaN	NaN	1.0048094705577	7.46903682073062	NaN
NaN	NaN	NaN	NaN	3.56639924483425	NaN
NaN	3.48127996184451	NaN	0.936926098424874	5.43333127215355	NaN
0.396822528829272	6.42965868002481	NaN	1.2880439403596	6.50965620176762	NaN
0.461820137480479	NaN	NaN	0.960625785282203	5.1334348826097	NaN
NaN	NaN	NaN	1.14537476050201	3.03066594819341	NaN
NaN	5.1789006398998	NaN	0.884613656220249	NaN	NaN
1.25624761037349	6.31849238174944	NaN	1.06471788533736	NaN	NaN
0.470641767427053	9.80741613405181	NaN	NaN	4.84175175969964	NaN
1.0551083137101	NaN	NaN	NaN	NaN	NaN
NaN	NaN	NaN	NaN	NaN	NaN
NaN	NaN	NaN	NaN	NaN	NaN
NaN	7.82928344916358	NaN	NaN	NaN	NaN
0.641489168337137	NaN	NaN	NaN	NaN	NaN
NaN	2.82585665129225	NaN	NaN	NaN	NaN
NaN	3.51864638365702	NaN	NaN	NaN	NaN
NaN	NaN	NaN	NaN	NaN	NaN
0.792719806879554	NaN	NaN	NaN	NaN	NaN
NaN	NaN	NaN	NaN	NaN	NaN
NaN	NaN	NaN	0.468842711647196	NaN	NaN
NaN	NaN	NaN	NaN	NaN	NaN
NaN	NaN	NaN	NaN	NaN	NaN
0.38969128383408	2.56340900226939	NaN	NaN	NaN	NaN
0.402552449254118	6.26082692941124	NaN	NaN	NaN	NaN
0.57882475086544	10.3697429399742	NaN	NaN	NaN	NaN
1.60014522966843	4.04483960308703	NaN	NaN	NaN	NaN
1.92947954987464	7.14133013677678	NaN	NaN	NaN	NaN
0.902582019164169	6.21648730743712	NaN	NaN	3.94446910078666	NaN
0.83936738759049	6.73382132468207	NaN	NaN	NaN	NaN
1.26586437384268	5.20631860012854	NaN	NaN	2.99210348261687	NaN
1.45170443240662	3.84173094322553	NaN	NaN	2.55766205663884	NaN
1.23805660302111	6.28977446114364	NaN	NaN	NaN	NaN
0.99489709454344	6.06823132922244	NaN	0.45816297360687	NaN	NaN
0.598319057639747	6.62639956983614	NaN	NaN	NaN	NaN
2.48419578384648	6.43902674172469	NaN	NaN	4.06715720555981	NaN
NaN	2.63193200895332	NaN	NaN	10.5827590222343	NaN
0.577930868025819	8.46213791731287	NaN	0.40398255826313	NaN	NaN
0.707503487913065	3.28339621997872	NaN	NaN	5.36218945193287	NaN
NaN	3.1686146795233	NaN	NaN	3.57711796484706	NaN
0.500456218062668	8.38872719419239	NaN	0.669610219301833	6.50983326234297	NaN
0.876065071854061	10.909618330201	NaN	0.557141050827152	NaN	NaN
1.54848732118586	3.15079150355673	NaN	NaN	NaN	NaN
0.392489167656015	8.85290480125874	NaN	NaN	NaN	NaN
NaN	NaN	NaN	0.434168143050556	NaN	NaN
NaN	3.59259233776478	NaN	NaN	3.93237446363098	NaN
0.44206093702312	7.1564169961421	NaN	NaN	NaN	NaN
0.426432927695679	NaN	NaN	NaN	3.56872250425213	NaN
0.476205868830181	NaN	NaN	NaN	4.95600085281897	NaN
NaN	NaN	NaN	NaN	NaN	NaN
NaN	NaN	NaN	0.775439911615354	5.35446686767427	NaN
NaN	NaN	NaN	0.691531640905214	NaN	NaN
NaN	5.52167102783968	NaN	NaN	22.3515105064892	NaN
0.927816394755998	10.9213034211513	NaN	0.4594082671341	NaN	NaN
1.57061129957945	4.51329062852868	NaN	1.42552593607935	6.61925530017433	NaN
0.597880394886312	7.17804882734618	NaN	NaN	NaN	NaN
0.945297400603957	3.98786574848402	NaN	0.980525530382239	NaN	NaN
0.717433967076984	NaN	NaN	NaN	NaN	NaN
NaN	2.74975687644175	NaN	NaN	NaN	NaN
0.38371054692697	2.5120784683491	NaN	NaN	NaN	NaN
NaN	4.84561773762728	NaN	NaN	5.29793535621304	NaN
0.613506665901159	3.76995722949324	NaN	NaN	NaN	NaN
1.83342225905682	4.35968486000995	NaN	0.468872548704197	NaN	NaN
0.821379383216088	6.22921567884457	NaN	NaN	NaN	NaN
0.628956876394129	3.31800988913221	NaN	NaN	NaN	NaN
0.91294382147876	11.7203072943275	NaN	NaN	NaN	NaN
0.384307083275673	5.40148024042033	NaN	NaN	7.68966319366322	NaN
2.32180007878068	5.72706702100176	NaN	0.504944041919101	NaN	NaN
1.14506887981128	4.57101358530076	NaN	NaN	6.60649034590266	NaN
1.05187336781249	3.10584118555974	NaN	NaN	4.72243669908888	NaN
0.794323061006429	8.19555073374623	NaN	NaN	5.07157381930031	NaN
1.18513907120827	3.31659276015604	NaN	1.40371097446981	2.50049745625421	NaN
1.31887145218452	4.58218433605785	NaN	0.931458561977776	2.62974606491638	NaN
1.35176724614992	11.0474818552631	NaN	0.590208376361038	NaN	NaN
0.967339636259879	4.32225586002473	NaN	NaN	NaN	NaN
1.6680857482214	6.60795661379474	NaN	NaN	2.98094673676328	NaN
0.590637215301797	7.65945673297439	NaN	NaN	NaN	NaN
1.90853377000059	6.60595917256668	NaN	NaN	2.96019133481258	NaN
3.74088518276109	5.46433731643813	NaN	NaN	NaN	NaN
1.11156208503037	5.40353486377914	NaN	NaN	NaN	NaN
1.35992041128083	NaN	NaN	NaN	NaN	NaN
NaN	NaN	NaN	NaN	4.92559549593402	NaN
NaN	3.74296809809243	NaN	0.398407659314225	4.26083038423526	NaN
0.617574106832089	3.03695546961193	NaN	0.884669234311864	2.85880643321792	NaN
0.540519915832189	NaN	NaN	0.642576513270473	3.77123109873917	NaN
NaN	3.65738872639613	NaN	1.03159862464739	3.13115035354688	NaN
NaN	NaN	NaN	NaN	NaN	NaN
0.847446616501713	3.36726747604915	NaN	0.836433429859476	NaN	NaN
0.581098328286737	4.02868519934512	NaN	NaN	NaN	NaN
NaN	5.08579843028209	NaN	NaN	NaN	NaN
1.20352726568979	NaN	NaN	NaN	NaN	NaN
NaN	NaN	NaN	0.417124441241528	NaN	NaN
NaN	2.59086608674363	NaN	NaN	NaN	NaN
0.390453059528129	4.09063574890924	NaN	NaN	NaN	NaN
NaN	4.04071765617467	NaN	NaN	NaN	NaN
0.636717435258513	NaN	NaN	NaN	NaN	NaN
NaN	NaN	NaN	NaN	NaN	NaN
NaN	NaN	NaN	NaN	NaN	NaN
NaN	NaN	NaN	NaN	NaN	NaN
NaN	9.54565260499311	NaN	NaN	NaN	NaN
NaN	12.11025871942	NaN	NaN	8.59655038296393	NaN
0.572125844056921	3.81855722967991	NaN	NaN	NaN	NaN
2.05240806000435	10.8395818553371	NaN	NaN	3.94567429625203	NaN
0.935962846911437	4.03679279585448	NaN	2.55956096540725	NaN	NaN
0.494090915635998	NaN	NaN	0.521982646928819	5.48666763938068	NaN
NaN	3.38889604308461	NaN	0.482822743132325	5.54209118473589	NaN
NaN	NaN	NaN	0.411659523745351	4.48085200915156	NaN
0.726886029775659	NaN	NaN	0.544634023510666	5.60533368453091	NaN
NaN	NaN	NaN	1.06678263102805	NaN	NaN
NaN	NaN	NaN	1.35094910509633	3.30182334297218	NaN
NaN	4.70611731974166	NaN	NaN	NaN	NaN
NaN	9.55206312806401	NaN	NaN	NaN	NaN
1.25765462734006	NaN	NaN	NaN	7.76287690871171	NaN
0.690096208403856	3.52170240969763	NaN	NaN	NaN	NaN
NaN	2.97238273563901	NaN	1.11259690477327	2.61604201369698	NaN
0.394176778569649	3.35498948444247	NaN	NaN	2.48532802092802	NaN
0.594281071082203	NaN	NaN	0.420816796328219	3.21924499553399	NaN
NaN	NaN	NaN	0.598019848780513	NaN	NaN
NaN	NaN	NaN	NaN	NaN	NaN
NaN	NaN	NaN	NaN	5.48046365002145	NaN
NaN	NaN	NaN	NaN	4.48547992413104	NaN
0.503346570674546	3.60425704107465	NaN	0.427080940068387	12.2227481620882	NaN
NaN	NaN	NaN	1.21362972364248	NaN	NaN
0.772212009130284	4.06315610392274	NaN	2.11508157170386	NaN	NaN
0.589431200834403	NaN	NaN	NaN	5.5117893372959	NaN
0.639753975426047	7.20522856112249	NaN	NaN	NaN	NaN
0.615075863501153	3.8570714469419	NaN	NaN	NaN	NaN
1.22048207379365	5.23672895442612	NaN	NaN	NaN	NaN
0.991366104452193	4.95160452012063	NaN	NaN	NaN	NaN
0.846298420654807	6.63964575603277	NaN	NaN	NaN	NaN
0.904600152825424	4.91565079872919	NaN	NaN	NaN	NaN
0.928457727365402	3.37678908331339	NaN	NaN	NaN	NaN
0.917456856402333	5.91300323227474	NaN	NaN	2.74489152859796	NaN
1.71550032565871	4.05280655015347	NaN	NaN	NaN	NaN
0.645605010619104	6.79906739019617	NaN	NaN	NaN	NaN
3.08972462457518	NaN	NaN	0.612954923323255	NaN	NaN
1.03056246664483	6.24114234859293	NaN	NaN	NaN	NaN
2.41425447811791	5.56650433688395	NaN	NaN	NaN	NaN
2.15280703412013	4.71840405619979	NaN	NaN	NaN	NaN
1.79702859847258	3.91029186171122	NaN	NaN	NaN	NaN
0.723763738975498	6.37117365730304	NaN	NaN	NaN	NaN
0.671099320781049	3.125260814801	NaN	NaN	NaN	NaN
0.812430719157824	3.54190077576141	NaN	NaN	NaN	NaN
0.580249573707407	3.8623614586081	NaN	NaN	2.93854109221865	NaN
0.870822697458525	3.7399383678919	NaN	NaN	2.93739692765889	NaN
0.6229149343779	4.43688566990084	NaN	NaN	NaN	NaN
0.629113183687374	NaN	NaN	0.673337002635316	NaN	NaN
NaN	NaN	NaN	0.451541867205714	20.7673494861199	NaN
NaN	16.9189439140744	NaN	NaN	10.5630775798963	NaN
2.54623618620712	5.76038716867147	NaN	0.532204218256547	4.4382852625968	NaN
NaN	NaN	NaN	3.55080284326939	2.54694757871601	NaN
NaN	NaN	NaN	0.700671581587302	NaN	NaN
NaN	NaN	NaN	NaN	NaN	NaN
NaN	NaN	NaN	NaN	NaN	NaN
NaN	NaN	NaN	0.383453644489243	NaN	NaN
NaN	NaN	NaN	NaN	NaN	NaN
NaN	NaN	NaN	NaN	9.16463921656798	NaN
NaN	12.2406341485008	NaN	NaN	NaN	NaN
1.10968704206784	2.90803186453596	NaN	NaN	3.30659991037856	NaN
0.661591586727793	2.50990569811475	NaN	NaN	NaN	NaN
0.84134628914656	4.30968728118362	NaN	NaN	8.93770778143956	NaN
0.499615929809727	NaN	NaN	0.851150699389738	5.32897094755542	NaN
NaN	NaN	NaN	NaN	7.28161453232135	NaN
NaN	NaN	NaN	NaN	8.29313952159058	NaN
0.502270613189021	4.11530125193064	NaN	0.956373543138624	NaN	NaN
NaN	NaN	NaN	1.61402552735116	9.26536720199229	NaN
NaN	7.48830374063212	NaN	0.62225320820136	NaN	NaN
2.11835420060142	2.86858363166902	NaN	0.762837421149684	3.47144443940365	NaN
1.61325639616	4.6134422360984	NaN	NaN	NaN	NaN
0.968776488531971	NaN	NaN	NaN	NaN	NaN
0.654096444549257	5.58965917065599	NaN	NaN	NaN	NaN
0.653192908189244	8.09734446149037	NaN	NaN	NaN	NaN
1.45867629286016	6.83313809883394	NaN	NaN	NaN	NaN
1.00719221650541	5.27731178779399	NaN	NaN	NaN	NaN
1.03185169935096	NaN	NaN	NaN	NaN	NaN
NaN	3.8386957698227	NaN	NaN	6.10827712104812	NaN
0.644850736011847	3.39997066555965	NaN	0.396552895265879	NaN	NaN
0.820319591382492	NaN	NaN	1.6804438416188	NaN	NaN
0.633989462693631	5.75803488995392	NaN	0.470030340071153	NaN	NaN
NaN	4.9929029649756	NaN	0.392400171323612	NaN	NaN
0.767390843360489	4.57812320306479	NaN	NaN	NaN	NaN
0.896334937910037	4.12262824036253	NaN	NaN	NaN	NaN
0.960600071544575	7.08561721245744	NaN	NaN	NaN	NaN
1.05753077276156	NaN	NaN	NaN	5.31572130586046	NaN
NaN	9.30421940432632	NaN	NaN	3.12444542386064	NaN
NaN	4.33201040529329	NaN	NaN	3.24931828139308	NaN
1.36248953889522	5.96948789648864	NaN	0.722852009953323	3.66185221529618	NaN
1.3814668953724	4.54565805015775	NaN	0.790039743059048	3.277575132584	NaN
1.53402605635321	3.2362756803259	NaN	0.954492766903664	3.19975377936462	NaN
0.602176245594425	6.86007865576018	NaN	0.461587612146254	NaN	NaN
0.465310250619113	3.4796693302301	NaN	1.4842068486706	NaN	NaN
0.956575926374951	3.83055907719412	NaN	0.617737378742223	3.18893381799872	NaN
1.03176701543314	4.10952091496937	NaN	NaN	NaN	NaN
0.5757169967193	4.01609093240222	NaN	NaN	NaN	NaN
1.64619517632976	2.80362165567992	NaN	0.943132813301858	NaN	NaN
0.675555679735678	2.75711507740393	NaN	NaN	NaN	NaN
0.505110324968316	3.91937703652954	NaN	NaN	3.37304040443461	NaN
NaN	NaN	NaN	0.457237323601091	4.87564421508222	NaN
0.939660350105151	NaN	NaN	NaN	3.31530858793162	NaN
0.512388122959695	5.13486783899506	NaN	0.399558097037895	NaN	NaN
1.02570840428802	NaN	NaN	1.00963869797956	3.52046788835557	NaN
NaN	NaN	NaN	0.833818070645807	5.37382832338538	NaN
NaN	7.40528694591664	NaN	0.678156194262539	3.84343241461802	NaN
0.780967471712772	3.36916313607441	NaN	1.0609487963089	3.13622989234329	NaN
0.801994576384201	3.06100692243226	NaN	1.25611706131204	NaN	NaN
0.48900106510291	4.51760049199554	NaN	0.507033375663236	8.20563520239999	NaN
NaN	NaN	NaN	NaN	NaN	NaN
1.25229380618167	NaN	NaN	1.90685311474951	3.6982863692855	NaN
NaN	NaN	NaN	0.671186055698134	6.13369306453614	NaN
NaN	4.36926518762565	NaN	0.580744748607073	4.06100889587538	NaN
NaN	4.37511794338125	NaN	0.891066891598613	4.41903958996847	NaN
0.671828501374261	9.48876714475605	NaN	0.654480373413716	3.55383245600245	NaN
1.10193282101529	2.7422942694725	NaN	1.16079454778061	2.89349978777372	NaN
2.47631383886906	2.65772547437865	NaN	0.508221760587555	2.9102891352019	NaN
NaN	6.31406918776864	NaN	1.01299438981248	4.6360461860356	NaN
NaN	11.6576202076573	NaN	0.908860455594503	2.849435013452	NaN
1.12541132657688	6.45779040720741	NaN	0.710205969665624	4.19516102667619	NaN
0.761231817533819	3.28065229631453	NaN	0.493013165977623	5.43836101020752	NaN
0.404181626561362	NaN	NaN	0.923836259629129	6.61614532393958	NaN
NaN	3.83591089328897	NaN	0.716914675566938	3.60694386448984	NaN
NaN	NaN	NaN	1.30975382100579	4.7815937111018	NaN
0.647895902777343	6.78780233594908	NaN	1.71084771469759	NaN	NaN
0.658249271199874	2.72783370462027	NaN	0.592577197264367	8.90442545307175	NaN
1.40549346225696	NaN	NaN	0.623256077237492	3.13062396341089	NaN
NaN	6.27979459191017	NaN	0.704870983758775	4.56518663994869	NaN
0.622868524244505	NaN	NaN	0.411491933293249	3.02459383560251	NaN
1.40426351580394	NaN	NaN	0.583211222407545	7.95906869578156	NaN
0.40668218542023	NaN	NaN	NaN	NaN	NaN
NaN	2.63919364657445	NaN	1.02554000706541	2.7173496721784	NaN
NaN	2.52865761268039	NaN	NaN	NaN	NaN
0.394782167992328	NaN	NaN	NaN	NaN	NaN
0.670358862621707	3.39155602581429	NaN	0.495467261693148	3.18661678587615	NaN
0.856466610183732	5.73193215226187	NaN	0.587036966285279	NaN	NaN
NaN	4.43206158196273	NaN	0.512447783254226	6.44014716161397	NaN
1.39387034852273	6.23437735024595	NaN	NaN	4.55005336898829	NaN
0.768569910048234	4.97346572863907	NaN	0.430939281530809	NaN	NaN
1.85871482094206	2.46698022487426	NaN	1.27917782024679	NaN	NaN
0.854900355117406	2.64675432192863	NaN	0.616768476953409	2.67296434089896	NaN
0.682988240594489	3.23988492935932	NaN	NaN	4.39987655178334	NaN
1.02291120940341	2.72911797785664	NaN	NaN	2.56668576913235	NaN
NaN	2.67685721800089	NaN	0.605181884609281	NaN	NaN
0.739068798199637	NaN	NaN	0.382486159130222	4.53716897393719	NaN
0.434544377463182	7.73869705632994	NaN	0.845218827826118	NaN	NaN
NaN	4.42038021998241	NaN	0.606148804158008	5.57139240597099	NaN
1.03628850908356	3.51254279007669	NaN	0.558055132439829	3.35056985615124	NaN
0.978217881917619	4.55313410562612	NaN	1.12472306820982	5.6656389590674	NaN
0.662781031554415	5.27521296209103	NaN	0.985098092186541	2.49241236611275	NaN
0.722758465207442	3.4387268425289	NaN	1.13192560935815	3.1160107831582	NaN
1.40884964526649	3.6011049555585	NaN	0.685406091177497	NaN	NaN
0.464960860221793	2.98331340859084	NaN	0.741068540952308	NaN	NaN
0.918547829880933	3.84785986035086	NaN	0.469258871609448	3.81661952495988	NaN
1.32026270635105	NaN	NaN	NaN	4.53584906133681	NaN
0.959377623577916	4.366339123111	NaN	NaN	NaN	NaN
NaN	4.40944146930342	NaN	1.17144225522552	NaN	NaN
1.27931696952128	5.03053909251802	NaN	NaN	6.72048042704934	NaN
1.3441219753816	5.56580348578472	NaN	NaN	4.46103180964595	NaN
0.889473908173028	3.62601911367817	NaN	NaN	3.7370961798986	NaN
1.32686577869203	6.14334730582409	NaN	1.05525436410879	NaN	NaN
0.541595190998431	3.44524391529624	NaN	0.77672775689704	NaN	NaN
1.27947999922578	4.45103103593346	NaN	0.410248911475838	2.60714337611718	NaN
0.90006928944198	3.77586919878803	NaN	NaN	3.48990198032508	NaN
0.94730676054196	5.51456142871665	NaN	NaN	NaN	NaN
0.710396862868767	5.78164858436079	NaN	0.433355139903066	4.81023078458201	NaN
0.732196354968023	3.35770408120718	NaN	0.462512316250813	5.61874758538066	NaN
0.677878051868571	4.87911282657771	NaN	NaN	4.75863497980817	NaN
0.811417985611694	3.33786378470488	NaN	0.828631525001271	NaN	NaN
2.53304602493056	3.94959440366532	NaN	0.638370271390675	6.94826036233601	NaN
0.44253927799063	NaN	NaN	NaN	5.19148691820238	NaN
NaN	NaN	NaN	0.604875790573143	NaN	NaN
NaN	8.24870739561069	NaN	0.907100812821516	2.89556825564177	NaN
0.503041010524984	3.98362295692418	NaN	NaN	NaN	NaN
0.639749834959854	3.33339101814858	NaN	NaN	3.37451422851177	NaN
0.46772200010647	NaN	NaN	0.805762193424291	NaN	NaN
NaN	NaN	NaN	NaN	2.61043037045374	NaN
NaN	NaN	NaN	NaN	4.01048996795462	NaN
NaN	NaN	NaN	0.63815212631273	4.55821814341916	NaN
0.491517436081413	NaN	NaN	0.644759625266498	4.11671050446354	NaN
NaN	6.50721555615323	NaN	0.782152956324902	4.37317517550818	NaN
1.52106894530239	NaN	NaN	0.650786196665975	NaN	NaN
NaN	NaN	NaN	0.740319604184484	3.01843384268233	NaN
NaN	NaN	NaN	NaN	NaN	NaN
NaN	NaN	NaN	0.39599302516349	NaN	NaN
NaN	NaN	NaN	0.473433217817395	5.29749843123247	NaN
NaN	NaN	NaN	0.416918111126248	NaN	NaN
NaN	NaN	NaN	0.410778058794153	3.13530701901235	NaN
NaN	NaN	NaN	NaN	2.55280729819283	NaN
NaN	NaN	NaN	0.77274818936343	6.31805176027516	NaN
NaN	NaN	NaN	0.729376764939749	NaN	NaN
NaN	NaN	NaN	1.74788332981009	NaN	NaN
NaN	NaN	NaN	NaN	NaN	NaN
NaN	NaN	NaN	NaN	2.70292152224729	NaN
NaN	NaN	NaN	0.529871399278451	NaN	NaN
NaN	NaN	NaN	NaN	NaN	NaN
NaN	NaN	NaN	0.435410350632875	6.24598794704477	NaN
NaN	2.47240943734819	NaN	NaN	5.2167146382827	NaN
1.02805845830104	2.75344314798318	NaN	NaN	3.18351491793488	NaN
0.423795742426715	5.10366355966646	NaN	1.54624111273435	3.40442235549135	NaN
NaN	2.82697167416016	NaN	1.59665489642228	NaN	NaN
0.568336600851572	NaN	NaN	0.746896765658433	3.15731130204685	NaN
0.864665377554468	NaN	NaN	NaN	NaN	NaN
0.496276396785958	NaN	NaN	0.640132527680827	NaN	NaN
NaN	2.53823327291329	NaN	NaN	NaN	NaN
NaN	NaN	NaN	NaN	NaN	NaN
0.598236188398756	3.20215475806187	NaN	NaN	NaN	NaN
NaN	3.30328904554211	NaN	0.473560764681092	NaN	NaN
0.557933008559326	NaN	NaN	NaN	10.2821316466199	NaN
0.558184465895758	NaN	NaN	NaN	8.84212466689712	NaN
NaN	NaN	NaN	0.434220968912389	3.21439008596708	NaN
NaN	NaN	NaN	NaN	NaN	NaN
NaN	4.87415195761441	NaN	0.410991106442787	2.80748237553408	NaN
NaN	NaN	NaN	0.423300873494615	3.42780572698012	NaN
1.00875245645442	NaN	NaN	0.419730285710229	NaN	NaN
NaN	NaN	NaN	1.03056734799326	4.8964471113618	NaN
NaN	9.44891250472529	NaN	0.866154569628517	3.0276301470329	NaN
0.864002244761303	NaN	NaN	0.507727833435776	NaN	NaN
NaN	NaN	NaN	1.15092496327334	3.0078232978984	NaN
NaN	2.80964724904165	NaN	NaN	NaN	NaN
0.395899167556553	12.9862368512763	NaN	0.46624368206762	NaN	NaN
NaN	9.6909999787035	NaN	0.59708794237653	3.19175026692257	NaN
1.14616615354628	5.59027704090934	NaN	NaN	NaN	NaN
1.32037495124299	NaN	NaN	NaN	8.54879955901759	NaN
NaN	NaN	NaN	NaN	NaN	NaN
NaN	NaN	NaN	1.1487791573458	NaN	NaN
NaN	NaN	NaN	NaN	4.75824256772973	NaN
NaN	NaN	NaN	NaN	NaN	NaN
NaN	NaN	NaN	NaN	10.8835513415414	NaN
NaN	NaN	NaN	0.901516652234653	3.30884107984778	NaN
NaN	2.98491095369309	NaN	NaN	NaN	NaN
NaN	NaN	NaN	NaN	NaN	NaN
NaN	10.4183254252162	NaN	NaN	NaN	NaN
NaN	3.17474388487523	NaN	NaN	NaN	NaN
NaN	NaN	NaN	NaN	NaN	NaN
1.0004248119235	NaN	NaN	NaN	NaN	NaN
NaN	2.5479133856149	NaN	NaN	NaN	NaN
NaN	NaN	NaN	NaN	NaN	NaN
0.722323000596884	NaN	NaN	NaN	NaN	NaN
1.05761816464658	2.52639242303451	NaN	NaN	NaN	NaN
0.55170694852541	2.87054181142594	NaN	NaN	NaN	NaN
0.558507893095845	NaN	NaN	NaN	NaN	NaN
NaN	NaN	NaN	NaN	NaN	NaN
NaN	NaN	NaN	NaN	NaN	NaN
NaN	NaN	NaN	NaN	NaN	NaN
NaN	NaN	NaN	NaN	NaN	NaN
NaN	NaN	NaN	NaN	NaN	NaN
NaN	NaN	NaN	NaN	NaN	NaN
NaN	NaN	NaN	NaN	NaN	NaN
NaN	NaN	NaN	NaN	NaN	NaN
NaN	2.60521518771128	NaN	NaN	NaN	NaN
NaN	NaN	NaN	NaN	NaN	NaN
0.926219377615307	NaN	NaN	NaN	NaN	NaN
NaN	NaN	NaN	NaN	NaN	NaN
NaN	NaN	NaN	NaN	NaN	NaN
NaN	NaN	NaN	NaN	NaN	NaN
0.385594179685552	NaN	NaN	NaN	NaN	NaN
NaN	NaN	NaN	NaN	NaN	NaN
NaN	NaN	NaN	NaN	NaN	NaN
NaN	NaN	NaN	NaN	NaN	NaN
NaN	NaN	NaN	NaN	NaN	NaN
0.819656840525011	NaN	NaN	NaN	NaN	NaN
NaN	NaN	NaN	NaN	NaN	NaN
NaN	NaN	NaN	NaN	NaN	NaN
NaN	3.3683232531684	NaN	NaN	NaN	NaN
0.839205714208415	4.54320038699699	NaN	NaN	NaN	NaN
0.421783935136139	NaN	NaN	NaN	NaN	NaN
1.33016792403697	4.72528883727089	NaN	NaN	NaN	NaN
NaN	11.2312821896595	NaN	NaN	NaN	NaN
1.3979056870324	2.88160001330971	NaN	NaN	NaN	NaN
NaN	NaN	NaN	NaN	NaN	NaN
0.494756337577319	4.82898508834151	NaN	NaN	NaN	NaN
0.394407242915659	3.54846921073037	NaN	NaN	NaN	NaN
NaN	NaN	NaN	NaN	NaN	NaN
NaN	3.11755878119084	NaN	NaN	NaN	NaN
1.71941214041103	2.69222101630415	NaN	NaN	NaN	NaN
NaN	NaN	NaN	NaN	NaN	NaN
0.643570507229192	3.85628888702962	NaN	NaN	NaN	NaN
0.64832923850412	NaN	NaN	NaN	NaN	NaN
1.00054752221201	2.94217617429904	NaN	NaN	NaN	NaN
0.674002900368897	5.08900758380318	NaN	NaN	NaN	NaN
1.10224415301749	NaN	NaN	NaN	NaN	NaN
1.9960594662542	NaN	NaN	NaN	NaN	NaN
0.47818945392831	5.34951830215224	NaN	NaN	NaN	NaN
0.433642535138302	3.54630957511629	NaN	NaN	NaN	NaN
0.836793351902325	NaN	NaN	NaN	NaN	NaN
1.08554822717322	8.63668754734671	NaN	NaN	NaN	NaN
0.593665785860281	5.95073504034796	NaN	NaN	NaN	NaN
0.483029928651339	3.59562884317919	NaN	NaN	NaN	NaN
1.51659220063054	8.10242369080609	NaN	NaN	NaN	NaN
0.906518865044017	6.2704614678708	NaN	NaN	NaN	NaN
0.992972521356719	NaN	NaN	NaN	NaN	NaN
0.604478605398457	3.83658916320688	NaN	NaN	NaN	NaN
1.20115405896751	5.37073920537327	NaN	NaN	NaN	NaN
0.787482084266926	7.12294645017147	NaN	NaN	NaN	NaN
1.20465243443303	4.79982506356581	NaN	NaN	NaN	NaN
0.707825775216498	NaN	NaN	NaN	NaN	NaN
0.538464312999738	5.47858331612792	NaN	NaN	NaN	NaN
0.739024830570749	7.03651061537656	NaN	NaN	NaN	NaN
0.747945267408975	8.80076522970831	NaN	NaN	NaN	NaN
2.22837294780495	2.62888339978149	NaN	NaN	NaN	NaN
NaN	NaN	NaN	NaN	NaN	NaN
NaN	NaN	NaN	NaN	NaN	NaN
NaN	2.51291540646987	NaN	NaN	NaN	NaN
0.633870194593178	4.29688425714462	NaN	NaN	NaN	NaN
0.424187750358119	6.85396037350452	NaN	NaN	NaN	NaN
1.36310503576058	4.87769443006804	NaN	NaN	NaN	NaN
1.27703792791538	NaN	NaN	NaN	NaN	NaN
0.398377416659641	NaN	NaN	NaN	NaN	NaN
NaN	NaN	NaN	NaN	NaN	NaN
NaN	NaN	NaN	NaN	NaN	NaN
NaN	NaN	NaN	NaN	NaN	NaN
NaN	NaN	NaN	NaN	NaN	NaN
NaN	NaN	NaN	NaN	NaN	NaN
0.42653757294864	NaN	NaN	NaN	NaN	NaN
NaN	NaN	NaN	NaN	NaN	NaN
NaN	NaN	NaN	NaN	NaN	NaN
NaN	2.97159330812306	NaN	NaN	NaN	NaN
0.44143525875945	NaN	NaN	NaN	NaN	NaN
NaN	2.5501767811054	NaN	NaN	NaN	NaN
NaN	5.65205245460861	NaN	NaN	NaN	NaN
0.88166002506342	NaN	NaN	NaN	NaN	NaN
0.963448468249344	NaN	NaN	NaN	NaN	NaN
NaN	NaN	NaN	NaN	NaN	NaN
NaN	NaN	NaN	NaN	NaN	NaN
0.553379270255885	NaN	NaN	NaN	NaN	NaN
NaN	NaN	NaN	NaN	NaN	NaN
NaN	NaN	NaN	NaN	NaN	NaN
NaN	4.06532095739731	NaN	NaN	NaN	NaN
0.76321907181731	NaN	NaN	NaN	NaN	NaN
NaN	3.07873927163813	NaN	NaN	NaN	NaN
NaN	NaN	NaN	NaN	NaN	NaN
NaN	2.86463361093257	NaN	NaN	NaN	NaN
0.488031779142224	4.73464348922445	NaN	NaN	NaN	NaN
0.690920803774626	NaN	NaN	NaN	NaN	NaN
0.958949475366564	NaN	NaN	NaN	NaN	NaN
NaN	5.5787276465631	NaN	NaN	NaN	NaN
NaN	7.44410595578283	NaN	NaN	NaN	NaN
1.90478868506468	6.22640913652911	NaN	NaN	NaN	NaN
0.985350065132932	NaN	NaN	NaN	NaN	NaN
1.16408511436806	NaN	NaN	NaN	NaN	NaN
NaN	NaN	NaN	NaN	NaN	NaN
0.521692513317938	NaN	NaN	NaN	NaN	NaN
NaN	NaN	NaN	NaN	NaN	NaN
NaN	NaN	NaN	NaN	NaN	NaN
NaN	8.48222186631029	NaN	NaN	NaN	NaN
NaN	8.96854520009567	NaN	NaN	NaN	NaN
1.05741050276107	4.25354630948859	NaN	NaN	NaN	NaN
0.962407346455601	NaN	NaN	NaN	NaN	NaN
0.952105232080714	NaN	NaN	NaN	NaN	NaN
NaN	4.0327550556733	NaN	NaN	NaN	NaN
0.428302852350348	3.90640286094793	NaN	NaN	NaN	NaN
1.22952545406593	NaN	NaN	NaN	NaN	NaN
0.595794120406723	2.71372563325767	NaN	NaN	NaN	NaN
0.621351835561351	NaN	NaN	NaN	NaN	NaN
0.53499356116721	NaN	NaN	NaN	NaN	NaN
NaN	2.89885095934194	NaN	NaN	NaN	NaN
NaN	NaN	NaN	NaN	NaN	NaN
0.498209959940547	NaN	NaN	NaN	NaN	NaN
NaN	2.79600633615105	NaN	NaN	NaN	NaN
0.424500101493872	NaN	NaN	NaN	NaN	NaN
0.638528313469966	3.60882636301436	NaN	NaN	NaN	NaN
0.506641491233606	NaN	NaN	NaN	NaN	NaN
0.460234539575691	2.62204550442535	NaN	NaN	NaN	NaN
0.777823719718544	5.7606875579244	NaN	NaN	NaN	NaN
1.01340728571524	4.70075583177862	NaN	NaN	NaN	NaN
0.646073917517506	4.65816890962659	NaN	NaN	NaN	NaN
0.78063110556943	3.87843293881765	NaN	NaN	NaN	NaN
1.46651208100702	3.16909611252392	NaN	NaN	NaN	NaN
0.995950689608987	3.40570363348627	NaN	NaN	NaN	NaN
0.955758507489779	3.56555533270806	NaN	NaN	NaN	NaN
0.650568172938299	4.18265625984641	NaN	NaN	NaN	NaN
0.808135352062589	4.75986272279671	NaN	NaN	NaN	NaN
1.15602401901679	2.91428019453729	NaN	NaN	NaN	NaN
1.33717796377602	3.76609967680335	NaN	NaN	NaN	NaN
0.621416506572549	3.60389907752043	NaN	NaN	NaN	NaN
1.00019625461252	3.43931092302535	NaN	NaN	NaN	NaN
0.613030769134485	NaN	NaN	NaN	NaN	NaN
1.03921516577658	NaN	NaN	NaN	NaN	NaN
0.655972807084537	NaN	NaN	NaN	NaN	NaN
0.650418737319644	3.78243067302578	NaN	NaN	NaN	NaN
0.475271594189812	4.10367426659358	NaN	NaN	NaN	NaN
1.54063722996164	8.29265763601016	NaN	NaN	NaN	NaN
1.07113040386881	8.00202784577237	NaN	NaN	NaN	NaN
2.37138900003625	5.08092003992086	NaN	NaN	NaN	NaN
1.31226067490871	4.93840251358098	NaN	NaN	NaN	NaN
1.05067414214779	3.48360498523947	NaN	NaN	NaN	NaN
1.03878259371158	2.76685375563555	NaN	NaN	NaN	NaN
0.465505869882146	3.18189751696523	NaN	NaN	NaN	NaN
0.51649827970943	6.04277988285108	NaN	NaN	NaN	NaN
1.38650071699844	4.44174297641766	NaN	NaN	NaN	NaN
1.6755786292773	8.60804009959149	NaN	NaN	NaN	NaN
2.89124317502578	NaN	NaN	NaN	NaN	NaN
NaN	5.67320842616529	NaN	NaN	NaN	NaN
0.681377885513093	3.83246254416192	NaN	NaN	NaN	NaN
NaN	4.142506458599	NaN	NaN	NaN	NaN
0.700499213715079	NaN	NaN	NaN	NaN	NaN
NaN	4.27124478600968	NaN	NaN	NaN	NaN
0.490156266262721	3.08518620165931	NaN	NaN	NaN	NaN
0.698058273304895	NaN	NaN	NaN	NaN	NaN
NaN	2.79790633728033	NaN	NaN	NaN	NaN
0.517884791273932	NaN	NaN	NaN	NaN	NaN
0.446623758477468	4.46424865984906	NaN	NaN	NaN	NaN
0.415253196113421	NaN	NaN	NaN	NaN	NaN
0.912712854848643	NaN	NaN	NaN	NaN	NaN
NaN	6.61550262151778	NaN	NaN	NaN	NaN
NaN	NaN	NaN	NaN	NaN	NaN
NaN	3.00649302717903	NaN	NaN	NaN	NaN
0.856244552865149	NaN	NaN	NaN	NaN	NaN
0.447352140638191	NaN	NaN	NaN	NaN	NaN
NaN	8.51815550087843	NaN	NaN	NaN	NaN
0.764879857810959	3.3891065931811	NaN	NaN	NaN	NaN
1.27431847468762	4.16380275239145	NaN	NaN	NaN	NaN
0.799310773200204	NaN	NaN	NaN	NaN	NaN
NaN	NaN	NaN	NaN	NaN	NaN
NaN	NaN	NaN	NaN	NaN	NaN
NaN	NaN	NaN	NaN	NaN	NaN
NaN	NaN	NaN	NaN	NaN	NaN
NaN	NaN	NaN	NaN	NaN	NaN
NaN	NaN	NaN	NaN	NaN	NaN
NaN	NaN	NaN	NaN	NaN	NaN
NaN	NaN	NaN	NaN	NaN	NaN
0.486372017941017	NaN	NaN	NaN	NaN	NaN
NaN	3.38289787643649	NaN	NaN	NaN	NaN
0.767281052330915	2.79423814222443	NaN	NaN	NaN	NaN
0.769139503391053	3.60379407968356	NaN	NaN	NaN	NaN
NaN	NaN	NaN	NaN	NaN	NaN
NaN	NaN	NaN	NaN	NaN	NaN
NaN	NaN	NaN	NaN	NaN	NaN
NaN	2.64142545957602	NaN	NaN	NaN	NaN
NaN	3.33461807335332	NaN	NaN	NaN	NaN
NaN	3.29947940935881	NaN	NaN	NaN	NaN
0.608647434950962	2.91929933869341	NaN	NaN	NaN	NaN
0.715212237175096	NaN	NaN	NaN	NaN	NaN
0.945428945401386	NaN	NaN	NaN	NaN	NaN
0.425288008743169	4.47357255697441	NaN	NaN	NaN	NaN
NaN	NaN	NaN	NaN	NaN	NaN
NaN	NaN	NaN	NaN	NaN	NaN
NaN	NaN	NaN	NaN	NaN	NaN
NaN	7.055831131235	NaN	NaN	NaN	NaN
NaN	NaN	NaN	NaN	NaN	NaN
NaN	NaN	NaN	NaN	NaN	NaN
NaN	6.7072372221104	NaN	NaN	NaN	NaN
NaN	9.39505463346794	NaN	NaN	NaN	NaN
1.68439522527406	NaN	NaN	NaN	NaN	NaN
2.59927447930757	NaN	NaN	NaN	NaN	NaN
NaN	NaN	NaN	NaN	NaN	NaN
NaN	NaN	NaN	NaN	NaN	NaN
0.537711877263714	NaN	NaN	NaN	NaN	NaN
NaN	NaN	NaN	NaN	NaN	NaN
NaN	NaN	NaN	NaN	NaN	NaN
NaN	NaN	NaN	NaN	NaN	NaN
NaN	NaN	NaN	NaN	NaN	NaN
NaN	NaN	NaN	NaN	NaN	NaN
NaN	NaN	NaN	NaN	NaN	NaN
NaN	8.87707273129021	NaN	NaN	NaN	NaN
0.802139279336202	NaN	NaN	NaN	NaN	NaN
NaN	NaN	NaN	NaN	NaN	NaN
NaN	13.3092140963282	NaN	NaN	NaN	NaN
0.520582585514503	NaN	NaN	NaN	NaN	NaN
NaN	NaN	NaN	NaN	NaN	NaN
NaN	NaN	NaN	NaN	NaN	NaN
NaN	NaN	NaN	NaN	NaN	NaN
NaN	NaN	NaN	NaN	NaN	NaN
NaN	NaN	NaN	NaN	NaN	NaN
NaN	NaN	NaN	NaN	NaN	NaN
NaN	9.13641154294669	NaN	NaN	NaN	NaN
1.10490123708962	4.0875866394692	NaN	NaN	NaN	NaN
0.621320346503139	NaN	NaN	NaN	NaN	NaN
NaN	NaN	NaN	NaN	NaN	NaN
NaN	NaN	NaN	NaN	NaN	NaN
NaN	NaN	NaN	NaN	NaN	NaN
NaN	NaN	NaN	NaN	NaN	NaN
NaN	NaN	NaN	NaN	NaN	NaN
NaN	3.55985324578102	NaN	NaN	NaN	NaN
NaN	3.36233882974471	NaN	NaN	NaN	NaN
0.402350365423654	4.58434938263372	NaN	NaN	NaN	NaN
0.871763936138835	8.76253725674759	NaN	NaN	NaN	NaN
1.42614939220875	5.43670697227112	NaN	NaN	NaN	NaN
0.881912834223684	9.25185273457434	NaN	NaN	NaN	NaN
NaN	NaN	NaN	NaN	NaN	NaN
2.59277819595827	11.9467296586612	NaN	NaN	NaN	NaN
NaN	7.48730045998615	NaN	NaN	NaN	NaN
1.37999511066717	NaN	NaN	NaN	NaN	NaN
NaN	3.36593064047375	NaN	NaN	NaN	NaN
NaN	6.19269264019818	NaN	NaN	NaN	NaN
0.655151364863363	8.8010399346018	NaN	NaN	NaN	NaN
1.01934777554313	4.93433004815723	NaN	NaN	NaN	NaN
2.33628455486499	3.74217158738894	NaN	NaN	NaN	NaN
NaN	3.34157574703796	NaN	NaN	NaN	NaN
0.750831887972515	NaN	NaN	NaN	NaN	NaN
NaN	NaN	NaN	NaN	NaN	NaN
NaN	NaN	NaN	NaN	NaN	NaN
NaN	NaN	NaN	NaN	NaN	NaN
NaN	7.92943613464499	NaN	NaN	NaN	NaN
1.83001670805091	NaN	NaN	NaN	NaN	NaN
NaN	NaN	NaN	NaN	NaN	NaN
NaN	2.75145357339064	NaN	NaN	NaN	NaN
NaN	NaN	NaN	NaN	NaN	NaN
NaN	NaN	NaN	NaN	NaN	NaN
NaN	NaN	NaN	NaN	NaN	NaN
NaN	NaN	NaN	NaN	NaN	NaN
NaN	NaN	NaN	NaN	NaN	NaN
NaN	NaN	NaN	NaN	NaN	NaN
NaN	NaN	NaN	NaN	NaN	NaN
NaN	4.08699744554445	NaN	NaN	NaN	NaN
NaN	4.51146280123888	NaN	NaN	NaN	NaN
0.743297842858313	2.76239577986782	NaN	NaN	NaN	NaN
0.581572155259712	4.07351924836645	NaN	NaN	NaN	NaN
0.429876242776742	6.31875895810624	NaN	NaN	NaN	NaN
0.630728953017284	NaN	NaN	NaN	NaN	NaN
NaN	5.89981594945091	NaN	NaN	NaN	NaN
0.408939301893242	7.28793762618505	NaN	NaN	NaN	NaN
1.25636479068157	NaN	NaN	NaN	NaN	NaN
NaN	2.97675565717748	NaN	NaN	NaN	NaN
NaN	NaN	NaN	NaN	NaN	NaN
NaN	4.98779081726577	NaN	NaN	NaN	NaN
NaN	NaN	NaN	NaN	NaN	NaN
NaN	NaN	NaN	NaN	NaN	NaN
NaN	3.60034580738245	NaN	NaN	NaN	NaN
0.602530625102618	NaN	NaN	NaN	NaN	NaN
0.754287079068048	4.11948678709417	NaN	NaN	NaN	NaN
0.493647742451558	3.4744196905457	NaN	NaN	NaN	NaN
0.512742939503825	NaN	NaN	NaN	NaN	NaN
0.673537425271672	3.08639352271812	NaN	NaN	NaN	NaN
0.600453496277805	2.67332093927637	NaN	NaN	NaN	NaN
0.410520817347912	NaN	NaN	NaN	NaN	NaN
NaN	NaN	NaN	NaN	NaN	NaN
0.390229057161498	NaN	NaN	NaN	NaN	NaN
NaN	NaN	NaN	NaN	NaN	NaN
NaN	NaN	NaN	NaN	NaN	NaN
NaN	3.17653278329035	NaN	NaN	NaN	NaN
NaN	NaN	NaN	NaN	NaN	NaN
0.952777019724755	NaN	NaN	NaN	NaN	NaN
NaN	NaN	NaN	NaN	NaN	NaN
NaN	NaN	NaN	NaN	NaN	NaN
NaN	NaN	NaN	NaN	NaN	NaN
NaN	2.73360191474086	NaN	NaN	NaN	NaN
NaN	4.95545839823982	NaN	NaN	NaN	NaN
0.782606207996476	4.91864067971916	NaN	NaN	NaN	NaN
0.7290999552311	3.14240164556974	NaN	NaN	NaN	NaN
0.946837957838426	NaN	NaN	NaN	NaN	NaN
0.537074435596676	4.23003386605324	NaN	NaN	NaN	NaN
0.493042227993706	2.81507262980071	NaN	NaN	NaN	NaN
0.951648326891809	3.29192259844331	NaN	NaN	NaN	NaN
0.4570507869383	2.72926335158974	NaN	NaN	NaN	NaN
0.931065746492546	4.11880438429012	NaN	NaN	NaN	NaN
0.542022249017771	4.93402088872736	NaN	NaN	NaN	NaN
0.946603943599041	5.86146782339598	NaN	NaN	NaN	NaN
0.737777026048417	NaN	NaN	NaN	NaN	NaN
2.17021831292123	NaN	NaN	NaN	NaN	NaN
0.399189819417597	9.09281700470786	NaN	NaN	NaN	NaN
NaN	3.54293388760086	NaN	NaN	NaN	NaN
1.94370367789221	NaN	NaN	NaN	NaN	NaN
1.07288896730733	6.09754119582648	NaN	NaN	NaN	NaN
0.516147416150476	4.73754618515275	NaN	NaN	NaN	NaN
0.746080975063071	5.57212546573546	NaN	NaN	NaN	NaN
0.682815422933295	5.13751536294136	NaN	NaN	NaN	NaN
0.987768972956691	4.07758799486259	NaN	NaN	NaN	NaN
1.0341473961474	5.00324679070558	NaN	NaN	NaN	NaN
0.660092153325212	3.6555394181928	NaN	NaN	NaN	NaN
1.50256120049755	NaN	NaN	NaN	NaN	NaN
0.945518661819818	3.31136523601306	NaN	NaN	NaN	NaN
0.476173297488716	4.07955912129856	NaN	NaN	NaN	NaN
0.453765828742967	2.92999192742245	NaN	NaN	NaN	NaN
0.437161965279759	3.44038386097523	NaN	NaN	NaN	NaN
0.449521254166943	3.65628990632437	NaN	NaN	NaN	NaN
0.481853296528861	5.61977704300906	NaN	NaN	NaN	NaN
1.44229045266623	3.72120133500984	NaN	NaN	NaN	NaN
0.886062150057731	7.89077482150116	NaN	NaN	NaN	NaN
1.03801074415201	7.55751849111081	NaN	NaN	NaN	NaN
1.71088087857997	7.01226250263286	NaN	NaN	NaN	NaN
2.29546864006209	2.55275968960734	NaN	NaN	NaN	NaN
1.06908025781877	9.24536107808945	NaN	NaN	NaN	NaN
0.470642157237533	3.58403098945165	NaN	NaN	NaN	NaN
0.82785822200059	4.13812475435419	NaN	NaN	NaN	NaN
1.05198079141576	11.802224447985	NaN	NaN	NaN	NaN
0.965316584188903	3.99448130064807	NaN	NaN	NaN	NaN
1.48323926968469	3.6773667002895	NaN	NaN	NaN	NaN
1.120012410459	2.9123161447064	NaN	NaN	NaN	NaN
0.570139013125394	4.41939525272112	NaN	NaN	NaN	NaN
0.552085307889611	3.09695272243914	NaN	NaN	NaN	NaN
1.32027687282295	7.02248611628603	NaN	NaN	NaN	NaN
0.965963939795877	13.9558057270954	NaN	NaN	NaN	NaN
2.11515212506923	4.73406813416606	NaN	NaN	NaN	NaN
2.07688629513543	NaN	NaN	NaN	NaN	NaN
NaN	NaN	NaN	NaN	NaN	NaN
0.938046510359188	8.36667326487943	NaN	NaN	NaN	NaN
NaN	NaN	NaN	NaN	NaN	NaN
1.27703773771086	NaN	NaN	NaN	NaN	NaN
0.411069221397892	NaN	NaN	NaN	NaN	NaN
NaN	3.12141896074909	NaN	NaN	NaN	NaN
NaN	NaN	NaN	NaN	NaN	NaN
0.814218333102407	11.4331322009415	NaN	NaN	NaN	NaN
NaN	3.25229321826685	NaN	NaN	NaN	NaN
0.482740464403695	9.75950341968073	NaN	NaN	NaN	NaN
1.13020677562418	NaN	NaN	NaN	NaN	NaN
0.656873927736195	NaN	NaN	NaN	NaN	NaN
NaN	4.94781523136703	NaN	NaN	NaN	NaN
NaN	4.5398497412747	NaN	NaN	NaN	NaN
NaN	9.83103923155561	NaN	NaN	NaN	NaN
NaN	3.21153603418886	NaN	NaN	NaN	NaN
NaN	2.99104671797816	NaN	NaN	NaN	NaN
1.51867400318686	3.64706997658311	NaN	NaN	NaN	NaN
0.954875051952867	4.55764666422692	NaN	NaN	NaN	NaN
0.395801194537277	4.89338365692286	NaN	NaN	NaN	NaN
0.513834919262337	6.29441680653224	NaN	NaN	NaN	NaN
1.24777013128746	4.78233665649417	NaN	NaN	NaN	NaN
1.31912061484092	3.53149618177865	NaN	NaN	NaN	NaN
0.582293099981784	3.07067574683822	NaN	NaN	NaN	NaN
1.04957070117527	3.45864492554439	NaN	NaN	NaN	NaN
0.561832250667674	4.31293307271083	NaN	NaN	NaN	NaN
0.436477225074402	NaN	NaN	NaN	NaN	NaN
0.577290265364049	NaN	NaN	NaN	NaN	NaN
NaN	NaN	NaN	NaN	NaN	NaN
NaN	NaN	NaN	NaN	NaN	NaN
NaN	NaN	NaN	NaN	NaN	NaN
0.391091057242549	2.63430488767983	NaN	NaN	NaN	NaN
NaN	3.82348680387213	NaN	NaN	NaN	NaN
0.564119061047636	3.27722129565264	NaN	NaN	NaN	NaN
0.57465442192832	NaN	NaN	NaN	NaN	NaN
0.668300410877469	3.80341831068421	NaN	NaN	NaN	NaN
0.489830565997411	2.47283534483937	NaN	NaN	NaN	NaN
0.492636663351009	3.77390062111004	NaN	NaN	NaN	NaN
NaN	4.76780378286076	NaN	NaN	NaN	NaN
0.442619716177592	22.2600839394219	NaN	NaN	NaN	NaN
1.22534533373756	3.52582267824513	NaN	NaN	NaN	NaN
2.29667474253484	6.1221670986064	NaN	NaN	NaN	NaN
0.632779342748823	4.33400714106459	NaN	NaN	NaN	NaN
1.00530950932441	4.5030691603206	NaN	NaN	NaN	NaN
0.712529195262419	18.978833336602	NaN	NaN	NaN	NaN
2.14635870101635	NaN	NaN	NaN	NaN	NaN
1.61528637865023	6.22812824238411	NaN	NaN	NaN	NaN
3.99922797584152	3.8723358923049	NaN	NaN	NaN	NaN
0.463212619197194	3.03273405964611	NaN	NaN	NaN	NaN
0.761538695629173	NaN	NaN	NaN	NaN	NaN
0.905415039181816	NaN	NaN	NaN	NaN	NaN
NaN	NaN	NaN	NaN	NaN	NaN
0.449116593181655	5.24626848093871	NaN	NaN	NaN	NaN
0.463852678773393	NaN	NaN	NaN	NaN	NaN
1.18206599676808	NaN	NaN	NaN	NaN	NaN
NaN	NaN	NaN	NaN	NaN	NaN
NaN	NaN	NaN	NaN	NaN	NaN
NaN	NaN	NaN	NaN	NaN	NaN
NaN	NaN	NaN	NaN	NaN	NaN
NaN	NaN	NaN	NaN	NaN	NaN
NaN	NaN	NaN	NaN	NaN	NaN
NaN	NaN	NaN	NaN	NaN	NaN
NaN	NaN	NaN	NaN	NaN	NaN
NaN	NaN	NaN	NaN	NaN	NaN
0.414573160531886	6.27402786364522	NaN	NaN	NaN	NaN
NaN	2.77085002694245	NaN	NaN	NaN	NaN
1.0574614858818	4.26350635849011	NaN	NaN	NaN	NaN
NaN	NaN	NaN	NaN	NaN	NaN
0.545313066921371	NaN	NaN	NaN	NaN	NaN
0.426763077160573	NaN	NaN	NaN	NaN	NaN
NaN	4.52232712491387	NaN	NaN	NaN	NaN
NaN	6.49176577239057	NaN	NaN	NaN	NaN
0.803566608068717	NaN	NaN	NaN	NaN	NaN
1.09226374753902	NaN	NaN	NaN	NaN	NaN
0.591297501451702	NaN	NaN	NaN	NaN	NaN
NaN	2.86889307880894	NaN	NaN	NaN	NaN
NaN	NaN	NaN	NaN	NaN	NaN
0.469625397723249	3.22278004443722	NaN	NaN	NaN	NaN
NaN	2.47817841926693	NaN	NaN	NaN	NaN
0.885653226669362	NaN	NaN	NaN	NaN	NaN
0.624096700409673	NaN	NaN	NaN	NaN	NaN
NaN	NaN	NaN	NaN	NaN	NaN
NaN	NaN	NaN	NaN	NaN	NaN
NaN	2.78391826565561	NaN	NaN	NaN	NaN
NaN	NaN	NaN	NaN	NaN	NaN
NaN	NaN	NaN	NaN	NaN	NaN
0.654478807435081	4.13314529562298	NaN	NaN	NaN	NaN
NaN	2.63520745893254	NaN	NaN	NaN	NaN
0.511979368781005	NaN	NaN	NaN	NaN	NaN
0.70021131661807	NaN	NaN	NaN	NaN	NaN
NaN	NaN	NaN	NaN	NaN	NaN
NaN	NaN	NaN	NaN	NaN	NaN
NaN	4.36592556467679	NaN	NaN	NaN	NaN
NaN	4.75167448879255	NaN	NaN	NaN	NaN
0.601106078348478	9.71884641391752	NaN	NaN	NaN	NaN
1.08152358187068	3.2464211300949	NaN	NaN	NaN	NaN
1.7193047247329	7.15328533699598	NaN	NaN	NaN	NaN
1.33628673065678	6.59609461802377	NaN	NaN	NaN	NaN
0.651424204613149	5.06060878781981	NaN	NaN	NaN	NaN
2.06536574240899	4.7540544438971	NaN	NaN	NaN	NaN
2.36590636968991	NaN	NaN	NaN	NaN	NaN
NaN	4.58334337500011	NaN	NaN	NaN	NaN
0.634883432782763	NaN	NaN	NaN	NaN	NaN
NaN	NaN	NaN	NaN	NaN	NaN
NaN	NaN	NaN	NaN	NaN	NaN
0.430103515172583	NaN	NaN	NaN	NaN	NaN
NaN	NaN	NaN	NaN	NaN	NaN
NaN	NaN	NaN	NaN	NaN	NaN
NaN	NaN	NaN	NaN	NaN	NaN
NaN	8.25755290918546	NaN	NaN	NaN	NaN
NaN	NaN	NaN	NaN	NaN	NaN
NaN	5.73883783234488	NaN	NaN	NaN	NaN
NaN	NaN	NaN	NaN	NaN	NaN
NaN	NaN	NaN	NaN	NaN	NaN
NaN	4.69204451779967	NaN	NaN	NaN	NaN
NaN	5.84811191084586	NaN	NaN	NaN	NaN
1.16344157288894	8.60188335290228	NaN	NaN	NaN	NaN
1.13050183966095	3.05681929139889	NaN	NaN	NaN	NaN
0.515747279503402	3.20610448459379	NaN	NaN	NaN	NaN
1.15021331603372	5.33497188635395	NaN	NaN	NaN	NaN
1.08421550060624	3.85864763104596	NaN	NaN	NaN	NaN
0.635789917150783	7.95449080248468	NaN	NaN	NaN	NaN
0.70439951500458	3.57355164109486	NaN	NaN	NaN	NaN
1.00938212973922	4.22141601166976	NaN	NaN	NaN	NaN
NaN	NaN	NaN	NaN	NaN	NaN
0.922243956034557	3.43682253880955	NaN	NaN	NaN	NaN
NaN	3.90868021300317	NaN	NaN	NaN	NaN
0.560880309964257	7.58574293650599	NaN	NaN	NaN	NaN
0.8093853985442	NaN	NaN	NaN	NaN	NaN
NaN	NaN	NaN	NaN	NaN	NaN
NaN	NaN	NaN	NaN	NaN	NaN
NaN	NaN	NaN	NaN	NaN	NaN
NaN	NaN	NaN	NaN	NaN	NaN
NaN	11.261555854902	NaN	NaN	NaN	NaN
NaN	NaN	NaN	NaN	NaN	NaN
0.409948001442204	NaN	NaN	NaN	NaN	NaN
NaN	3.02649253886849	NaN	NaN	NaN	NaN
NaN	4.51424612262477	NaN	NaN	NaN	NaN
NaN	NaN	NaN	NaN	NaN	NaN
0.791925089010978	NaN	NaN	NaN	NaN	NaN
1.11062456309126	7.49641994092736	NaN	NaN	NaN	NaN
NaN	3.19570138996328	NaN	NaN	NaN	NaN
0.730364102821429	6.94700808573493	NaN	NaN	NaN	NaN
0.47285782106279	5.72442123536614	NaN	NaN	NaN	NaN
0.807758290565473	NaN	NaN	NaN	NaN	NaN
NaN	9.14612716303294	NaN	NaN	NaN	NaN
NaN	7.69361004083854	NaN	NaN	NaN	NaN
0.64605723060708	NaN	NaN	NaN	NaN	NaN
0.684325758458012	8.31638047617803	NaN	NaN	NaN	NaN
NaN	NaN	NaN	NaN	NaN	NaN
NaN	2.81527244388059	NaN	NaN	NaN	NaN
NaN	NaN	NaN	NaN	NaN	NaN
NaN	4.20546587988716	NaN	NaN	NaN	NaN
NaN	NaN	NaN	NaN	NaN	NaN
NaN	NaN	NaN	NaN	NaN	NaN
NaN	NaN	NaN	NaN	NaN	NaN
NaN	2.74211250095236	NaN	NaN	NaN	NaN
NaN	NaN	NaN	NaN	NaN	NaN
NaN	NaN	NaN	NaN	NaN	NaN
0.594129294491441	NaN	NaN	NaN	NaN	NaN
NaN	NaN	NaN	NaN	NaN	NaN
NaN	3.17064586412867	NaN	NaN	NaN	NaN
0.425242018088123	NaN	NaN	NaN	NaN	NaN
NaN	NaN	NaN	NaN	NaN	NaN
NaN	5.23609261928754	NaN	NaN	NaN	NaN
NaN	6.60786869338114	NaN	NaN	NaN	NaN
0.901423112668992	5.58264287523037	NaN	NaN	NaN	NaN
0.82903211297191	5.42357640744816	NaN	NaN	NaN	NaN
1.26635066841571	16.0020572951754	NaN	NaN	NaN	NaN
0.769695421804409	5.50834149500918	NaN	NaN	NaN	NaN
1.67052658446428	10.8740131522047	NaN	NaN	NaN	NaN
0.814205110179869	11.3815093739897	NaN	NaN	NaN	NaN
1.5723101803537	7.78232694250186	NaN	NaN	NaN	NaN
4.96429407587739	5.28092854079156	NaN	NaN	NaN	NaN
2.75660041150999	8.12682855522591	NaN	NaN	NaN	NaN
1.33661433283997	8.4701552845617	NaN	NaN	NaN	NaN
0.854072824314901	NaN	NaN	NaN	NaN	NaN
3.30774580411142	13.7672708761566	NaN	NaN	NaN	NaN
NaN	5.28007304500833	NaN	NaN	NaN	NaN
1.74291154126212	11.3165050649539	NaN	NaN	NaN	NaN
2.21654990820745	7.74009393086539	NaN	NaN	NaN	NaN
1.72871651998099	3.03059627611821	NaN	NaN	NaN	NaN
2.15134578405744	2.53844024423465	NaN	NaN	NaN	NaN
1.03998283412871	10.1565329513216	NaN	NaN	NaN	NaN
1.05406318580965	7.63520982515551	NaN	NaN	NaN	NaN
2.7798485214217	3.88188340876664	NaN	NaN	NaN	NaN
1.08570032433503	5.44142886561238	NaN	NaN	NaN	NaN
0.520212752072849	4.44393274509564	NaN	NaN	NaN	NaN
0.952921289008538	5.55580137213447	NaN	NaN	NaN	NaN
0.569074367624103	2.82954246630741	NaN	NaN	NaN	NaN
1.0663735631949	6.33441184916486	NaN	NaN	NaN	NaN
0.610088929946348	4.45251079610113	NaN	NaN	NaN	NaN
0.70607896255817	11.5291144675803	NaN	NaN	NaN	NaN
0.738465486888326	11.9333602151064	NaN	NaN	NaN	NaN
2.02244811399528	NaN	NaN	NaN	NaN	NaN
1.94416455507907	9.96165401471801	NaN	NaN	NaN	NaN
NaN	11.6348256228885	NaN	NaN	NaN	NaN
2.70229354691523	NaN	NaN	NaN	NaN	NaN
2.16185505976997	5.0712838812336	NaN	NaN	NaN	NaN
NaN	NaN	NaN	NaN	NaN	NaN
1.23740386560857	NaN	NaN	NaN	NaN	NaN
NaN	NaN	NaN	NaN	NaN	NaN
NaN	NaN	NaN	NaN	NaN	NaN
NaN	NaN	NaN	NaN	NaN	NaN
NaN	2.73955223733996	NaN	NaN	NaN	NaN
NaN	18.7354182138557	NaN	NaN	NaN	NaN
0.529688778010113	6.03815101029904	NaN	NaN	NaN	NaN
1.37073284340962	2.578068507838	NaN	NaN	NaN	NaN
0.989154999012169	5.32944538792234	NaN	NaN	NaN	NaN
0.904614375943996	4.99317265988314	NaN	NaN	NaN	NaN
1.04485518708733	11.242685539586	NaN	NaN	NaN	NaN
0.927512727204619	5.31969122873839	NaN	NaN	NaN	NaN
2.46292396273295	4.43473280497279	NaN	NaN	NaN	NaN
0.834381413252534	NaN	NaN	NaN	NaN	NaN
0.714156160240103	8.4102474314841	NaN	NaN	NaN	NaN
NaN	3.4831074769793	NaN	NaN	NaN	NaN
0.870525271848496	4.36049815041333	NaN	NaN	NaN	NaN
0.517505979924433	NaN	NaN	NaN	NaN	NaN
1.27148089661178	4.40205019782413	NaN	NaN	NaN	NaN
0.41522597523236	3.51155419367831	NaN	NaN	NaN	NaN
1.37439744223472	NaN	NaN	NaN	NaN	NaN
0.418852091098252	NaN	NaN	NaN	NaN	NaN
NaN	6.25639781373463	NaN	NaN	NaN	NaN
NaN	4.3539888349181	NaN	NaN	NaN	NaN
0.775135541721817	NaN	NaN	NaN	NaN	NaN
0.456233152964798	NaN	NaN	NaN	NaN	NaN
NaN	NaN	NaN	NaN	NaN	NaN
NaN	NaN	NaN	NaN	NaN	NaN
NaN	5.974499739574	NaN	NaN	NaN	NaN
NaN	4.65531975862727	NaN	NaN	NaN	NaN
0.649278932751413	9.14373999917105	NaN	NaN	NaN	NaN
0.592783102816268	NaN	NaN	NaN	NaN	NaN
NaN	NaN	NaN	NaN	NaN	NaN
