# Supplementary material for: B-SOiD, an open-source unsupervised algorithm for identification and fast prediction of behaviors
Source: Nat Commun. 2021 Aug 31;12:5188. doi: 10.1038/s41467-021-25420-x (PMC8408193; doi:10.1038/s41467-021-25420-x)
Supplement: Supplementary file 9 — Source Data [file 41467_2021_25420_MOESM9_ESM.zip › raw_data_csv/fig6d.csv]

NaN	NaN	2.08333333333333	NaN	NaN	0.883333333333333
0.670095965103531	2.19340753926487	0.4	0.65255988763406	6.72140574248749	0.183333333333333
0.361015500749332	3.03697725461043	0.0833333333333333	1.37861444697256	8.23651925080449	0.566666666666667
0.835253886769459	2.28470966207278	0.466666666666667	2.1662561906408	6.76595053752277	0.4
0.466559637669453	NaN	0.5	NaN	NaN	0.95
0.208976064042872	1.40777410369016	1.3	0.984720451369291	NaN	1.85
0.214142905107289	3.51771526142499	0.466666666666667	0.249190186157018	NaN	0.783333333333333
1.01933616692324	6.1404086627624	0.283333333333333	0.811306442251421	4.60873974601291	0.166666666666667
NaN	NaN	0.383333333333333	4.0850680490636	19.4848042675399	0.516666666666667
NaN	NaN	0.266666666666667	NaN	12.1556590272646	0.583333333333333
NaN	2.07042842857693	0.516666666666667	1.07775355502305	8.08007301706373	1.88333333333333
0.323026583011393	6.71513775990912	0.516666666666667	1.30916416179758	9.2480597012939	0.283333333333333
NaN	NaN	0.483333333333333	1.11335878475301	2.00073186184372	0.333333333333333
1.00939301911035	2.23875707579352	0.216666666666667	0.552239835817932	NaN	0.4
0.345299745252771	1.54660940824456	3.41666666666667	NaN	4.02573119452593	0.366666666666667
0.27938036227653	1.33563569949568	0.266666666666667	0.577756493973949	12.1193293704631	1.66666666666667
0.430810288522003	3.23872051988934	0.116666666666667	3.1534331329794	6.48909378054945	1.98333333333333
0.743120662694816	4.85346628542562	0.283333333333333	NaN	NaN	1.18333333333333
NaN	4.99587282295863	0.9	NaN	NaN	0.483333333333333
0.355831846031224	3.37390004574778	0.883333333333333	NaN	NaN	1.7
NaN	3.88745176205925	0.1	NaN	NaN	0.266666666666667
0.329235527380364	3.33447862563354	0.0833333333333333	NaN	NaN	0.783333333333333
0.581480429747721	2.82982959007606	0.816666666666667	NaN	NaN	1.06666666666667
0.863536369213923	3.38864012175492	0.85	0.626075572007802	3.98482645307621	2.18333333333333
1.03435316712279	4.64553598417668	2.18333333333333	0.382721719016969	3.09631528722943	1.26666666666667
0.613342517912711	2.01051620750754	1.78333333333333	0.342107653533817	5.8389920376808	0.283333333333333
0.322785749687876	6.57013982400182	0.433333333333333	1.22007127593436	2.58497449925405	0.3
1.68329336238666	2.32152261773263	0.55	0.719429756661862	11.1438323635421	0.4
0.664099044055688	3.67698876783588	0.283333333333333	2.01322464753476	12.015609510354	0.366666666666667
2.02359265391119	9.4384315477018	1.01666666666667	0.567583917247126	5.93376265868675	3.58333333333333
1.47173805355693	2.34259703445937	0.383333333333333	0.212380494395346	3.66764755708913	0.583333333333333
0.465841582966876	6.52929586925486	0.65	0.341630404496516	1.89212626653934	0.283333333333333
1.66423026008505	8.20424826339835	0.2	1.00979536041594	7.19333492646535	1.48333333333333
1.40133425543058	3.98658135876437	0.416666666666667	0.912890891580101	7.76117827675492	2.1
0.655045686845259	2.55416357317616	0.0833333333333333	2.38324967264612	7.15046210103301	1.41666666666667
0.804622042574925	1.4236657324147	1	1.10938454302484	4.12950227098588	0.783333333333333
NaN	2.10905997487231	1.38333333333333	0.416723111112638	6.30512984287323	0.783333333333333
0.422509000632253	2.45956069642091	2.28333333333333	1.09650999879326	4.84576764377807	0.466666666666667
0.633640509552846	NaN	2.01666666666667	1.99347852898989	3.69601171998036	0.383333333333333
0.39821490702107	2.9005726588187	2.8	0.556994520749421	3.21993511028123	0.366666666666667
1.8423565604131	7.4801056228945	0.466666666666667	0.821531790361447	5.70277798021561	0.383333333333333
0.362217803241277	8.14906981587843	2.98333333333333	0.463469839008604	6.74457325445506	0.3
1.64379671106417	5.1287147358177	0.283333333333333	1.26279930413381	3.30094717054939	0.283333333333333
0.530783823004639	5.82712675422573	1.33333333333333	0.694770148099209	5.86431347416363	0.483333333333333
NaN	NaN	0.883333333333333	1.55823715457501	7.88747534011302	1.81666666666667
0.692870352948223	3.48392258898742	6.98333333333333	NaN	NaN	0.45
NaN	1.30806296518928	1	NaN	2.36783349539306	0.566666666666667
0.332165208389863	14.9345791731896	2.88333333333333	NaN	3.92238096785892	0.783333333333333
3.17477755376876	4.62347711126044	2.48333333333333	1.17115701034169	2.12800112043458	0.65
0.763683532386269	4.17739117057113	0.183333333333333	0.576458631677483	4.74064462030569	1.98333333333333
NaN	NaN	0.283333333333333	0.876519515100221	6.53538967820905	0.616666666666667
0.214238845654398	2.264809122342	0.466666666666667	1.07314631400188	8.38242907389577	0.783333333333333
0.467068208243256	2.09203604028135	2.8	NaN	NaN	0.333333333333333
0.356236777129871	2.93137540186855	0.3	0.823363499829479	4.28614938778164	1.15
1.16578597814395	8.60829205893782	2.76666666666667	1.25501196441044	5.0619164499633	0.433333333333333
0.337371094839712	1.88467418925252	3.56666666666667	0.616027380765058	3.6298137139248	0.333333333333333
3.99882976372863	16.740370409017	0.283333333333333	4.33059059396397	21.7887426811064	0.233333333333333
0.638477346430461	5.45076499420826	0.866666666666667	1.09417099755015	8.56312728397584	0.2
5.95912134798269	20.4476551488837	0.6	0.965201135818715	6.52756868287073	0.383333333333333
0.607424509795914	5.12135852124014	0.266666666666667	1.09121716197541	3.85107018624028	0.2
1.93538464081361	7.41896445309496	0.166666666666667	1.23518491776176	4.53070099294514	0.483333333333333
1.20035823823997	7.4183279061653	0.166666666666667	1.05808925058133	4.04971646751346	0.283333333333333
2.46314656627957	6.86243474702689	0.183333333333333	2.68060938411243	9.25906916822399	1.68333333333333
1.03698245634594	6.76612172718964	0.766666666666667	0.991721022443519	4.31683004218646	0.383333333333333
1.93752246924904	4.834537783666	1.65	2.94282983037389	9.17251871895841	4.1
0.486453429921688	2.84919287816486	0.783333333333333	1.04425892156656	4.87519013071166	0.4
0.763446871971053	4.11241971794252	0.983333333333333	0.246326014922673	4.57668039602382	0.5
1.12522684131082	2.68591768963394	2.38333333333333	0.342370327754288	4.78092758375993	0.683333333333333
NaN	5.43469818563163	0.983333333333333	0.380557508383895	1.37813304453637	0.866666666666667
1.33817396510144	7.07275195622831	2.48333333333333	0.21525487454594	NaN	0.3
0.394347264766123	2.64543305826923	0.3	NaN	NaN	0.283333333333333
0.516978079998636	2.26628774369388	0.666666666666667	NaN	1.30715860090321	1.08333333333333
NaN	NaN	2.31666666666667	0.216849746165275	2.29804160960258	1.36666666666667
NaN	NaN	0.783333333333333	0.53374360584869	6.97862843522987	0.983333333333333
NaN	3.1794756842481	1.3	2.1612704449928	5.98192027291527	0.483333333333333
NaN	NaN	6.26666666666667	1.21063444701314	3.40116992684046	0.283333333333333
NaN	6.1493479958907	6.26666666666667	0.468006264627427	3.44869205972338	0.766666666666667
1.26622437497048	6.79017402501158	0.183333333333333	0.999086816521835	3.98283881141323	0.483333333333333
1.24071056567249	2.66893178445837	2.26666666666667	1.76409714918329	1.76945280702862	0.483333333333333
1.42814521435494	5.40427348964606	0.433333333333333	0.321341768102561	2.13652397651914	0.483333333333333
1.04909649532019	7.37654056834891	1.28333333333333	NaN	NaN	0.166666666666667
0.620667746371101	4.58911395109506	0.45	NaN	NaN	2.56666666666667
0.432232091135014	2.89253167226631	0.583333333333333	0.230038668492969	NaN	0.383333333333333
0.364502121652782	5.41601735324435	0.766666666666667	NaN	16.7671294695872	4.68333333333333
1.34857690568066	5.28127146715669	1.48333333333333	0.544236552190347	3.76292418624026	0.5
1.05635599627384	5.5876465745792	9.25	1.4944669872806	1.20859099640531	0.783333333333333
2.02635002105502	8.60553229279083	1.08333333333333	1.37051297498958	2.61183896341982	0.283333333333333
1.83127457173738	5.04852935754632	0.666666666666667	1.04753637431536	12.0267984969358	0.316666666666667
0.581049863954212	3.54797888251862	1.11666666666667	2.91702585942766	4.87322689670581	0.583333333333333
0.898526401827027	4.23431929356597	3.98333333333333	0.83963224049974	4.72207664839498	0.583333333333333
0.688293391003988	3.17118616888156	3.48333333333333	0.722579645693434	11.9225307928903	3.4
0.422669262076354	1.60967898181149	0.416666666666667	0.616756142917599	9.28204951288508	1.78333333333333
0.777510529523226	2.07974236080502	3.36666666666667	1.01733063654159	9.73805237773744	1.48333333333333
0.393147525332495	3.72834099082214	0.683333333333333	1.64875195336955	1.84052946054689	0.283333333333333
1.26354871613717	3.44610898436964	0.283333333333333	0.321140571188551	2.09522679930599	2.3
1.36477258022448	7.82511433355642	0.383333333333333	0.255883967669414	NaN	0.483333333333333
0.604329051029127	2.60291311663044	0.8	NaN	NaN	0.266666666666667
1.6628750636264	9.23713081642958	0.983333333333333	0.406715474408123	3.67045900964357	0.266666666666667
0.579725043795418	3.9240765208328	3.7	3.38713981757395	16.7810411223334	0.516666666666667
0.544453823899465	8.64788294416092	0.383333333333333	NaN	NaN	0.25
1.55907821493403	6.24241480957515	1.4	0.593539023253967	4.09254485312819	0.85
1.0227760164672	4.71372453133576	0.783333333333333	0.350897830625555	3.39850519764356	0.283333333333333
0.949673986126577	4.81813810697904	71.15	NaN	NaN	0.783333333333333
1.98516963562551	4.85157589663738	1.35	NaN	1.65521996308392	0.583333333333333
0.660013550251676	6.70174450535307	0.7	NaN	5.55928934702368	0.8
0.601829656083889	4.69723653486702	12.2833333333333	0.324150830256281	15.2784447427793	1.48333333333333
0.839798558503541	5.82662500137936	0.166666666666667	0.526447455650733	5.62929575702374	0.75
0.776149665263057	NaN	2.31666666666667	NaN	NaN	1.03333333333333
1.03711259460048	9.11112371767705	5.8	0.484567369974792	2.54555195091105	0.466666666666667
0.937275281678677	3.88555398585887	2.98333333333333	0.32229167724329	2.1670584167275	0.783333333333333
1.54514856318277	6.67873450846265	1.23333333333333	0.303516024873342	1.83700045214956	0.383333333333333
NaN	NaN	2.3	0.293760710826328	7.49926704485954	0.2
NaN	NaN	0.983333333333333	1.404364829985	6.72429572629673	0.483333333333333
NaN	4.70731351687474	0.25	1.28467016220193	2.11864051907226	0.383333333333333
0.342694125594691	6.62075676857711	2.9	0.682705251372563	4.11147202206203	0.766666666666667
0.881267130068452	3.62756623986007	1.66666666666667	NaN	16.9002724185157	0.2
0.561974102353366	1.43687515843705	2.1	0.37128070606652	5.51427204463504	0.383333333333333
0.232075831930652	1.70304278334042	0.183333333333333	0.8837908001177	6.9350773707577	0.883333333333333
0.236618117075824	3.04527602109578	3.15	0.230077375374679	3.08038777538544	0.383333333333333
0.593090030573812	5.30093557533076	3.36666666666667	0.397953977463507	2.38912480391618	0.416666666666667
0.710666525866448	3.0806693813769	11.4833333333333	0.31837973674183	3.13439209748598	0.283333333333333
0.353745224579938	1.29282196205174	7.38333333333333	0.846042846967459	1.50006300188492	0.383333333333333
0.340453199630462	2.65070288450304	1.88333333333333	0.927025298741307	4.12550565881998	0.566666666666667
0.359003762501816	3.07792139991197	2.35	2.16849132275169	3.18036508803493	0.983333333333333
0.520312390249787	4.48806385906552	5.58333333333333	0.551577872207697	2.65035715689237	0.483333333333333
0.813524722786023	4.70523713802349	3.88333333333333	0.95943498110199	NaN	3.45
1.07724948543307	8.80945590776075	0.466666666666667	2.39370746820583	8.48682364242711	0.65
2.34100966851783	10.2590339550918	0.55	0.483654891548022	1.96535476443592	0.916666666666667
1.59128237692977	3.10050783308672	11.6833333333333	0.655577598349425	1.85329351638837	0.866666666666667
0.547825652458887	3.22901662377238	7.18333333333333	NaN	NaN	2.76666666666667
0.344733096138847	1.38459266279842	0.783333333333333	0.56721933995125	1.6588924376006	3.88333333333333
0.381327445517034	2.42064139825247	7.38333333333333	1.34954567532276	4.54380113039636	0.583333333333333
0.659298892936122	4.39518427459187	1.48333333333333	NaN	NaN	0.5
0.88328914872918	1.8827195354486	0.783333333333333	0.400774990266601	NaN	1.3
0.448385911057458	3.72347364234409	0.183333333333333	0.349319023969375	3.50251141069321	0.583333333333333
1.61949621581521	5.96378950822935	0.483333333333333	NaN	NaN	0.583333333333333
1.55672729099664	8.3054529137112	0.683333333333333	NaN	NaN	0.383333333333333
0.433122165042383	3.03265589032267	0.45	NaN	NaN	0.583333333333333
0.948871103188502	13.5233049215759	0.216666666666667	NaN	9.85761483128225	1.5
NaN	NaN	0.233333333333333	NaN	NaN	0.283333333333333
1.38740754299532	7.29423803191245	0.416666666666667	0.246468672812424	1.36278527775722	0.283333333333333
2.93685213306968	11.6205477736736	4	0.469275960016038	1.5721817988442	0.416666666666667
0.748514230484491	3.75343065057997	1.48333333333333	0.222026866173383	5.34171054096175	0.55
0.766592187187376	4.68043097912943	0.383333333333333	1.06570193158674	23.7883182432124	0.266666666666667
1.02475847917276	4.15070558353558	2.06666666666667	NaN	NaN	1.3
0.83360576962558	3.80335152107042	0.883333333333333	NaN	NaN	1.85
0.688818881049526	3.79154415649122	0.183333333333333	0.716603060853953	2.93352809341177	9.53333333333333
NaN	5.59532433942376	3.78333333333333	1.85472569471641	12.0779173851528	0.383333333333333
1.5006334005246	4.69199847413822	0.283333333333333	0.376807813679366	2.54652815113606	0.483333333333333
0.897513123509156	4.92863744809303	1.56666666666667	0.513311971515927	1.59430056676324	0.366666666666667
0.760536139612083	7.23587741400415	0.35	2.95845733761861	11.6126249716103	0.2
2.17909040490566	6.58199111010094	0.216666666666667	0.75937902102584	1.44019262076054	0.283333333333333
1.01973614913345	5.64518431126909	4.08333333333333	1.44222617788193	6.02132065904008	0.283333333333333
2.08486997112773	5.72889950402156	0.416666666666667	1.50090348024683	7.56488702252107	1.86666666666667
NaN	NaN	6.58333333333333	0.979130672197462	5.01313044768707	0.383333333333333
0.389167011325486	1.60105824131482	0.266666666666667	0.561327061205688	3.23212230590937	0.183333333333333
1.03091618631158	4.21993724423011	0.366666666666667	1.68811720018822	5.03040564328655	1.35
1.03907991545597	4.23514766076385	6.43333333333333	0.698435125395176	3.42565625740023	0.833333333333333
2.42665237706718	23.746266954067	0.966666666666667	1.09152039910928	6.53617196239313	0.333333333333333
1.74644146445063	5.89144917954544	1.28333333333333	0.630855001392372	4.41870934796003	0.266666666666667
0.851862485628618	9.86496573032004	5.18333333333333	2.20799654081084	7.93807695454422	0.266666666666667
1.62498014278524	4.70311906755028	0.283333333333333	0.450800169951538	18.9324815337298	0.283333333333333
0.519900569753897	3.23393520945238	0.166666666666667	3.69229480493322	4.90677862526799	0.383333333333333
0.694253104190926	3.75602994325054	0.333333333333333	0.262082911702892	2.67325495051613	0.35
0.967319591059944	6.27048311298417	0.783333333333333	0.975618265182112	5.80045601515634	0.516666666666667
NaN	3.02550549033048	0.583333333333333	NaN	NaN	0.1
0.396036085761891	2.36005742328973	2.68333333333333	NaN	NaN	0.15
NaN	NaN	0.883333333333333	NaN	NaN	0.266666666666667
NaN	3.45284305112891	0.583333333333333	0.256121329114953	NaN	0.4
0.730337039204353	3.71889896102925	0.216666666666667	0.218387753817183	NaN	0.283333333333333
0.610706846685561	2.79738504002516	0.166666666666667	NaN	NaN	0.25
0.384796404277443	NaN	0.283333333333333	0.682058492219147	NaN	0.683333333333333
NaN	3.96639356066061	0.783333333333333	0.411696910878903	2.01526418369624	0.783333333333333
0.725762705057766	4.40145496282086	0.283333333333333	0.430893103103559	2.30194865318242	0.583333333333333
0.607521327868935	3.74627646930235	0.383333333333333	0.347679821009372	2.05544634702126	0.516666666666667
1.21435935614219	19.5032431692268	0.183333333333333	0.464704162475228	3.33931075356304	0.716666666666667
3.21347144106028	1.7825266867709	0.383333333333333	0.404358231114425	1.69827730985397	1.03333333333333
0.440719154776446	1.82015779665695	0.183333333333333	0.280295356122963	1.68326426668327	0.633333333333333
0.304081104285366	8.69960461839213	0.783333333333333	0.515827065387426	4.15942376564182	0.766666666666667
0.872721727815487	5.50279990738365	0.483333333333333	NaN	1.94211046278256	1.36666666666667
1.702427059191	8.23664233812817	0.283333333333333	0.340239191907294	NaN	1.9
2.75636123124887	14.6653325516279	0.283333333333333	NaN	2.12407861105324	0.816666666666667
1.21403831576131	2.85562410606875	0.4	NaN	1.83386598331958	0.483333333333333
0.274797595386664	1.72377514284247	0.166666666666667	0.224417680587543	1.93616583115517	0.283333333333333
0.512528132479816	1.38828227778782	0.583333333333333	0.552319041649394	2.61498072658328	1.38333333333333
0.565602273823091	1.3645076745232	0.4	0.249057865025289	6.430788156844	0.366666666666667
0.449095266642116	NaN	0.35	0.822155197813707	NaN	7.43333333333333
0.307166923190044	1.34893948867269	0.283333333333333	NaN	NaN	1.18333333333333
0.48524965156787	2.2622187513323	0.783333333333333	NaN	NaN	0.483333333333333
0.867064669783713	2.91077732048544	0.983333333333333	NaN	1.53939053696828	0.383333333333333
NaN	1.9878372730521	1.08333333333333	NaN	2.3207797429139	1.8
0.307561994291455	2.05599666226436	1.01666666666667	NaN	4.75912217546159	0.383333333333333
0.390688771244726	1.83226804936828	0.383333333333333	1.14512882140455	3.91248626667775	0.633333333333333
1.03615231559072	4.2621460051642	0.483333333333333	0.69389507885573	3.99404368224782	0.35
NaN	NaN	0.283333333333333	0.591959305994949	2.25257212959959	0.55
NaN	NaN	0.483333333333333	0.403241949823268	1.69333107837363	0.366666666666667
NaN	NaN	0.183333333333333	0.347774465824856	6.14437056820419	0.166666666666667
NaN	NaN	0.466666666666667	1.15769111472395	4.24491904406477	0.266666666666667
NaN	NaN	1.48333333333333	0.622474262840708	2.45822565493371	0.5
0.246816632848894	7.07317953913803	0.183333333333333	0.882425777060609	10.6868831839483	0.55
NaN	NaN	0.2	1.48022619211892	5.40341694112144	0.566666666666667
NaN	7.02063243047073	0.366666666666667	0.559884290330372	1.74529988042007	0.266666666666667
2.12176430779696	3.87026305939002	0.366666666666667	1.03013957913639	3.11421199966769	0.383333333333333
0.898288033943477	2.05773266933751	1.08333333333333	0.460404039935649	5.92621035872555	0.183333333333333
0.337189872416723	9.54513366510459	0.216666666666667	0.740835366939331	7.28503917808509	0.283333333333333
0.750637596791056	8.74358121346548	0.8	0.760953816848141	7.00341483964837	0.483333333333333
1.70994892786012	8.34548711621175	0.25	0.777741636123531	4.61086030618553	0.266666666666667
NaN	NaN	0.383333333333333	2.86030243965905	2.78131543195379	0.383333333333333
NaN	NaN	0.883333333333333	1.44280903540124	4.18862555822614	0.283333333333333
NaN	NaN	0.416666666666667	0.382977272949928	4.30925117650634	0.35
NaN	1.58935875081354	0.533333333333333	1.03881076200336	4.10114206334181	1
0.489210680904126	1.33192807169459	0.383333333333333	1.53561975027312	6.16742605764725	0.283333333333333
0.412073842536548	1.94825648746103	0.666666666666667	1.56202676470445	6.70120830498691	0.666666666666667
0.314571320199675	2.26495618526332	0.583333333333333	1.21111057125695	NaN	0.283333333333333
0.221261810863155	1.25047771496774	0.4	NaN	2.90621606260773	0.4
0.31807865496981	1.73195765543708	0.183333333333333	0.721798827215986	2.37182259275878	0.383333333333333
1.40722491765761	5.1657386804402	2.01666666666667	0.333422687905241	2.34007589338771	0.35
NaN	NaN	0.316666666666667	0.316047688234717	6.09926377936758	2.6
1.10494553662106	4.95598657391488	3.08333333333333	0.225296752012727	5.32964155143701	0.383333333333333
1.90186455157762	11.31977650177	2.25	1.06015580089242	NaN	0.883333333333333
0.53095855650128	5.32264543262726	0.833333333333333	NaN	NaN	0.466666666666667
1.32969779502416	1.76985345797188	0.2	0.490388635543596	1.67394672180983	0.283333333333333
NaN	NaN	1.85	0.249865529912821	NaN	0.283333333333333
0.222642820673379	2.65974420276669	3.03333333333333	0.406287000613849	NaN	0.316666666666667
0.593875927683819	2.21240991691658	1.08333333333333	NaN	2.09882673225092	0.283333333333333
0.511088793263575	NaN	1.41666666666667	0.570377825951559	3.07323087089925	0.383333333333333
NaN	3.06211977818429	0.483333333333333	0.52035050949534	3.69658987046568	0.683333333333333
NaN	2.79781336030642	0.283333333333333	0.453277336319256	2.82995049332719	0.283333333333333
NaN	1.92448515316262	0.866666666666667	0.61556331683152	13.2962329353531	0.466666666666667
0.372181269323422	1.94046922529889	0.466666666666667	1.50577727050949	5.05655192886194	0.683333333333333
0.714301989355457	7.30046305745722	1.58333333333333	1.61197493218521	6.46945766614658	0.483333333333333
0.800848248335734	6.80565049075251	1.53333333333333	0.912849036983754	4.26706258554019	0.183333333333333
0.669742213163629	7.72706681036143	0.316666666666667	0.872055097213002	5.2478022861995	0.5
0.661686665933585	4.80233054882307	0.183333333333333	1.62546546760113	9.70358667109493	0.183333333333333
1.36564756915561	10.7923499813448	0.483333333333333	1.2593262223456	3.40526820569464	0.8
0.784254759704699	6.33803125101227	0.383333333333333	0.356579031531888	2.92876252772695	0.166666666666667
0.314169564921908	2.00153786473237	0.383333333333333	0.720482336678883	3.46377095481606	NaN
0.37095738404207	NaN	0.266666666666667	0.705717575767176	5.73835421094967	NaN
NaN	2.25180205123913	0.25	0.534423904354582	3.06631794276393	NaN
0.743828455336642	5.72669600721194	0.95	1.52053082372787	2.64303348735108	NaN
1.0691855413271	4.99109033494202	1.18333333333333	0.841536787652744	1.53138543084077	NaN
2.40737784298018	3.41791162854981	0.683333333333333	0.408110331474	1.61871978843829	NaN
0.479835877325357	5.05846306303419	0.133333333333333	NaN	3.4832434961472	NaN
0.588519611121236	4.40143398196443	0.233333333333333	0.287543780128059	1.81222901807406	NaN
0.428552807806451	5.6311972802688	0.2	0.548258741532733	2.82552869232205	NaN
0.561241014062454	2.64862543151803	0.783333333333333	0.400645756543208	2.30398841843057	NaN
NaN	NaN	1.26666666666667	0.816122035129041	6.7632133277954	NaN
0.276551529634274	1.42967501536026	0.3	0.415180171091515	6.07526279486996	NaN
NaN	NaN	0.983333333333333	0.358735155620008	3.11626355071032	NaN
NaN	NaN	0.283333333333333	0.323027514331833	5.74898470149276	NaN
0.241576636527824	NaN	0.466666666666667	1.14389792221851	4.39732607855329	NaN
NaN	NaN	0.783333333333333	0.649586646054706	8.47731483152528	NaN
0.357428881795938	NaN	1.01666666666667	1.0588576720816	3.0830737191349	NaN
NaN	NaN	1.48333333333333	0.796050270757378	3.07688031008158	NaN
0.340958345030255	NaN	1.5	0.760006182217211	2.66859482448295	NaN
0.295704942010433	1.29148186541517	3.2	0.636914670413307	4.44363190839616	NaN
NaN	1.2468708211441	0.95	1.46459404248519	5.51481534717636	NaN
0.221285927779595	NaN	2.91666666666667	1.03410158006379	2.3054256885435	NaN
0.291905696309817	1.82463000562422	2.65	0.314867744125164	NaN	NaN
0.347316448918895	1.26817603339791	0.666666666666667	NaN	8.55874794539718	NaN
NaN	NaN	0.4	0.316636948668285	1.78137449301174	NaN
NaN	NaN	3.15	0.226910155217506	NaN	NaN
NaN	NaN	0.133333333333333	0.300908204815794	4.31372447634503	NaN
0.294174862071356	NaN	1	0.282570258928283	NaN	NaN
0.229033709346804	NaN	0.816666666666667	NaN	1.56914979077335	NaN
NaN	NaN	0.533333333333333	0.266822648694753	6.05739128937714	NaN
NaN	NaN	1.28333333333333	0.606832673628673	8.66362200855174	NaN
0.231934693504021	NaN	0.683333333333333	2.12226748909268	3.77330722582716	NaN
NaN	NaN	0.216666666666667	0.537851569937087	5.15379242897508	NaN
NaN	NaN	0.5	0.99268858232277	6.79781417514029	NaN
NaN	NaN	0.333333333333333	0.761070333415015	2.19272891519178	NaN
0.267078509172446	NaN	3.66666666666667	0.452748498853165	NaN	NaN
NaN	NaN	0.283333333333333	0.25683613846962	1.46064088353092	NaN
NaN	NaN	0.0833333333333333	0.284260690481887	2.18109323720321	NaN
NaN	NaN	0.1	1.67193126346767	8.42243610795017	NaN
NaN	NaN	0.116666666666667	0.516924277677216	8.43552174906304	NaN
0.261740966984287	NaN	7.48333333333333	0.909500936258095	5.83497276562998	NaN
NaN	NaN	1.55	0.96220250480731	6.41642149677002	NaN
NaN	NaN	1.28333333333333	1.3602027893154	2.27159699649961	NaN
NaN	NaN	0.75	0.650487603699002	5.56353910262	NaN
NaN	NaN	0.583333333333333	0.403281911499969	7.27027780687836	NaN
NaN	NaN	0.283333333333333	0.65282150025008	NaN	NaN
NaN	NaN	1.28333333333333	NaN	NaN	NaN
0.260781582053483	NaN	1.1	NaN	5.73937912344752	NaN
NaN	NaN	0.116666666666667	0.392339355467912	2.25346225733157	NaN
NaN	NaN	0.483333333333333	0.420334484194396	4.90593545722318	NaN
NaN	NaN	0.466666666666667	2.41729257951521	NaN	NaN
NaN	NaN	0.483333333333333	NaN	3.17780132393147	NaN
NaN	NaN	0.466666666666667	0.438504110925978	4.22377946340132	NaN
NaN	NaN	0.483333333333333	0.246816087964293	5.02186114904732	NaN
NaN	NaN	1.15	0.823599472786271	3.15391028591122	NaN
NaN	NaN	0.283333333333333	0.634029600262859	1.99714089468496	NaN
NaN	NaN	0.383333333333333	0.353044107313741	3.27475059084159	NaN
NaN	NaN	0.6	0.382251245431956	3.37881844412585	NaN
NaN	NaN	0.783333333333333	0.66170067213099	1.92517888446984	NaN
NaN	NaN	1.18333333333333	0.307253734609118	4.23888123739555	NaN
NaN	NaN	1.15	0.303185441493575	3.86756480159478	NaN
NaN	NaN	0.283333333333333	0.327239053970943	NaN	NaN
NaN	NaN	0.383333333333333	NaN	3.93843870452346	NaN
NaN	NaN	0.183333333333333	1.39852918936193	5.18727435124579	NaN
NaN	NaN	3.43333333333333	0.988803242681326	4.4566435231949	NaN
NaN	NaN	0.05	1.3736152341859	5.00260104425139	NaN
NaN	NaN	0.116666666666667	0.678319760516401	6.94250660895374	NaN
NaN	NaN	1.08333333333333	1.38674317845417	4.69182951153605	NaN
NaN	NaN	0.483333333333333	0.547765363321741	8.03089453798163	NaN
NaN	NaN	0.166666666666667	1.45325889114512	2.75485353712253	NaN
NaN	NaN	0.383333333333333	2.09266508536203	1.69748592788271	NaN
NaN	NaN	0.816666666666667	0.22892051684401	1.48884233448284	NaN
NaN	NaN	0.366666666666667	NaN	NaN	NaN
NaN	NaN	0.183333333333333	0.387128142727887	NaN	NaN
NaN	NaN	0.483333333333333	NaN	1.26231043198267	NaN
NaN	NaN	0.233333333333333	NaN	6.24914841726542	NaN
NaN	NaN	0.3	0.276094756301703	6.56175456061426	NaN
NaN	NaN	0.183333333333333	0.716936302114089	3.51483149289424	NaN
NaN	NaN	0.716666666666667	0.292321842031013	5.57692944795504	NaN
NaN	NaN	0.7	0.666068845712619	2.37341036692906	NaN
NaN	NaN	0.766666666666667	0.427246744588619	4.46553510637504	NaN
NaN	NaN	0.366666666666667	0.84261679374897	3.9067850270007	NaN
NaN	NaN	1.03333333333333	0.559435444291456	4.78130513053267	NaN
NaN	NaN	2.46666666666667	0.635787581875708	3.75460191135331	NaN
NaN	NaN	0.2	0.550188464049985	2.7515398893353	NaN
0.318800345059359	NaN	0.216666666666667	0.639339921894629	2.63781189885073	NaN
NaN	NaN	0.983333333333333	0.441565442499808	2.72211137256103	NaN
NaN	NaN	0.383333333333333	0.373701561637481	3.5675963634657	NaN
NaN	NaN	1.2	0.858258215840331	NaN	NaN
NaN	NaN	0.5	0.83608666607805	3.19442866941586	NaN
NaN	NaN	0.266666666666667	0.327598438001516	1.95874509455024	NaN
NaN	NaN	0.483333333333333	0.502858968214822	2.20071350099809	NaN
NaN	NaN	0.166666666666667	0.550064182652007	5.52447692098536	NaN
NaN	NaN	0.383333333333333	0.453716618847772	5.76184340879803	NaN
NaN	NaN	0.483333333333333	0.909413106141635	1.73827921352094	NaN
NaN	NaN	0.2	0.34442413250607	3.35770033089985	NaN
NaN	NaN	0.266666666666667	0.532188568476266	2.06165828135183	NaN
NaN	NaN	0.583333333333333	1.03881285894213	5.67228970575593	NaN
NaN	NaN	0.883333333333333	1.46852106267927	2.18589349211039	NaN
NaN	NaN	0.283333333333333	0.841211674647571	2.29113720268441	NaN
NaN	1.76334661054866	0.283333333333333	0.407500651828999	2.92573227836738	NaN
0.212534148961799	1.77999229821213	0.55	0.595354366053903	5.74802952685051	NaN
0.241676359068085	NaN	0.6	1.09474211639679	3.65662059946841	NaN
0.347017684480254	NaN	0.283333333333333	0.784410895169336	NaN	NaN
NaN	NaN	0.4	0.252989178384683	3.3975011453296	NaN
0.542417657617404	3.62578571904143	4.06666666666667	0.498007927030003	3.11540236930373	NaN
0.381686086146646	2.40018646151267	0.266666666666667	0.554942086842782	4.522556369631	NaN
0.540859543279827	1.31805548294885	0.316666666666667	0.595117673214252	3.99481201255223	NaN
NaN	1.2592513771051	0.683333333333333	0.89028981970612	2.68375187692742	NaN
NaN	NaN	0.766666666666667	0.487443931457569	NaN	NaN
NaN	NaN	1.86666666666667	NaN	6.50131924185397	NaN
NaN	NaN	0.583333333333333	0.530843617886639	4.65520643692212	NaN
0.259896776610634	1.9779016870652	0.45	1.52635106956079	7.65943952747151	NaN
0.366725118647348	NaN	0.6	0.773544345955308	3.40101484955779	NaN
NaN	NaN	0.366666666666667	1.78807869342411	5.54050930679107	NaN
NaN	NaN	1.38333333333333	0.249315265429806	8.37544207774186	NaN
NaN	NaN	0.25	1.09918041356989	5.04790473874314	NaN
NaN	NaN	0.3	NaN	NaN	NaN
NaN	NaN	1.2	NaN	10.2608831183035	NaN
NaN	1.35321640894571	3.28333333333333	3.35871332616722	1.998508672019	NaN
NaN	NaN	0.483333333333333	0.816063989965095	6.47509927167441	NaN
0.304646891975246	1.27180671504426	0.283333333333333	NaN	3.5263956279844	NaN
0.207736291289368	1.3865224402824	0.283333333333333	0.648958579837083	4.01902581140004	NaN
0.220247732832997	NaN	0.416666666666667	1.20623219302002	NaN	NaN
0.215870559144582	NaN	1.26666666666667	NaN	NaN	NaN
0.302011081201178	1.59548370459231	0.133333333333333	NaN	NaN	NaN
NaN	NaN	0.366666666666667	0.274942580648323	1.35823187600146	NaN
0.289837134503872	NaN	2.08333333333333	NaN	NaN	NaN
0.212121081713366	NaN	0.266666666666667	NaN	NaN	NaN
NaN	NaN	0.333333333333333	NaN	4.03428936394007	NaN
NaN	NaN	1.08333333333333	0.60998802674707	1.76404912291267	NaN
0.209494100759223	NaN	0.833333333333333	NaN	5.35632008994407	NaN
NaN	NaN	0.383333333333333	0.275129854261612	2.11979415435649	NaN
0.215469856699568	NaN	0.383333333333333	1.02415832041707	2.42709373999064	NaN
0.355803734073362	1.31099367250408	0.2	0.572350928667642	2.67315833478339	NaN
0.528545074499775	1.40574719102279	0.85	0.546625730411051	1.50052630716563	NaN
NaN	NaN	0.283333333333333	0.485000702872648	1.20143075758393	NaN
NaN	NaN	1.36666666666667	0.500764187184676	NaN	NaN
0.225228763020034	NaN	0.583333333333333	0.336991556698166	NaN	NaN
NaN	NaN	0.183333333333333	NaN	NaN	NaN
0.210681440255158	NaN	0.316666666666667	NaN	1.20952668818201	NaN
0.254069966328293	1.42354068333434	0.566666666666667	NaN	NaN	NaN
NaN	NaN	0.383333333333333	0.288080603254998	NaN	NaN
NaN	NaN	0.9	NaN	1.21233311703772	NaN
NaN	NaN	1.08333333333333	0.246443303430754	1.77684267945833	NaN
NaN	NaN	0.35	0.304070199895827	1.3104240491567	NaN
NaN	NaN	0.866666666666667	0.2328210896852	1.58890090746006	NaN
NaN	NaN	0.433333333333333	0.291978972391711	NaN	NaN
NaN	NaN	0.75	NaN	1.26005416231612	NaN
NaN	NaN	0.233333333333333	NaN	2.14425521199874	NaN
NaN	NaN	0.283333333333333	0.219043051308055	NaN	NaN
NaN	NaN	0.7	0.248690527902861	2.20567522089847	NaN
NaN	NaN	0.783333333333333	NaN	NaN	NaN
NaN	1.28167538056558	0.433333333333333	0.264633840165604	NaN	NaN
NaN	NaN	0.55	0.271977413961114	NaN	NaN
NaN	NaN	0.383333333333333	NaN	NaN	NaN
NaN	NaN	0.183333333333333	NaN	NaN	NaN
NaN	NaN	0.85	0.31705854000133	NaN	NaN
NaN	NaN	2.78333333333333	NaN	NaN	NaN
NaN	2.15364523237113	0.583333333333333	0.241102898035243	1.34500900739907	NaN
NaN	NaN	0.2	0.333041902314489	7.74447092400803	NaN
NaN	NaN	2	0.393017895760274	NaN	NaN
NaN	NaN	0.433333333333333	0.993769448456934	3.95301595021503	NaN
NaN	NaN	0.483333333333333	0.290775992522177	4.76005688244769	NaN
NaN	NaN	2.48333333333333	0.736174448607286	2.65446767917366	NaN
NaN	NaN	0.783333333333333	0.915104333773569	1.6286225138795	NaN
NaN	NaN	0.6	0.646983343887524	5.63694060349382	NaN
NaN	NaN	0.7	0.562874249204549	NaN	NaN
NaN	NaN	0.466666666666667	0.693274307307862	5.50990402040093	NaN
NaN	NaN	0.983333333333333	NaN	5.33468650871691	NaN
NaN	NaN	1.48333333333333	0.970752899921151	3.01319131647574	NaN
NaN	NaN	1.05	1.78420883621061	NaN	NaN
NaN	1.37735323067029	0.183333333333333	0.33365210051938	5.05109757720293	NaN
NaN	NaN	0.316666666666667	NaN	4.77622898789226	NaN
NaN	NaN	0.183333333333333	1.04285220825386	8.17806276228754	NaN
NaN	NaN	0.25	2.29280474601815	9.43554517332771	NaN
NaN	NaN	0.65	1.21301389343207	8.11384108406864	NaN
NaN	NaN	0.216666666666667	2.42866606718603	NaN	NaN
NaN	NaN	0.583333333333333	0.334021997017211	5.81288506227013	NaN
NaN	1.49714379569823	1.2	NaN	14.088526308786	NaN
0.252323475149264	NaN	0.583333333333333	1.40772814197609	3.8966775463947	NaN
0.278741186951776	1.89918545877954	0.583333333333333	2.34272621738119	2.78501963211336	NaN
NaN	NaN	0.466666666666667	0.61736466943551	NaN	NaN
NaN	NaN	0.133333333333333	1.47061066786112	5.04019749834529	NaN
NaN	NaN	0.6	0.76324600188527	NaN	NaN
0.949463750641587	NaN	0.383333333333333	0.648565746858573	NaN	NaN
0.335245238643477	2.13881753550939	0.7	NaN	6.08426157839654	NaN
NaN	NaN	0.183333333333333	NaN	4.97894038049259	NaN
NaN	NaN	0.683333333333333	0.232548593783009	5.35283048274659	NaN
NaN	NaN	0.383333333333333	0.348934279939304	NaN	NaN
NaN	NaN	0.866666666666667	0.408998409501423	7.30751428019793	NaN
0.23029205854827	NaN	0.683333333333333	NaN	7.74596606154198	NaN
NaN	NaN	0.333333333333333	1.01740863514032	NaN	NaN
NaN	NaN	0.283333333333333	1.47119576904394	NaN	NaN
NaN	NaN	0.383333333333333	NaN	1.61843205191551	NaN
NaN	NaN	NaN	NaN	2.75632228618252	NaN
NaN	NaN	NaN	0.21461111379161	7.18539295724663	NaN
NaN	NaN	NaN	0.411884342090437	NaN	NaN
NaN	NaN	NaN	0.514663118730727	6.4094579790019	NaN
NaN	NaN	NaN	NaN	6.37076619370047	NaN
NaN	NaN	NaN	0.632075522702905	3.61623349046353	NaN
NaN	1.34162209432634	NaN	0.649828197429945	5.5958116148532	NaN
NaN	NaN	NaN	0.477302690244965	2.53533619633893	NaN
NaN	NaN	NaN	0.487289704895108	21.9722281361892	NaN
NaN	NaN	NaN	0.287676659098659	2.64046601975371	NaN
NaN	NaN	NaN	0.653877953659234	4.82285796467466	NaN
NaN	NaN	NaN	0.464474784771373	2.46124463777112	NaN
NaN	NaN	NaN	0.488291406163694	1.68674034500367	NaN
NaN	NaN	NaN	0.431121329020016	2.32109976929526	NaN
NaN	NaN	NaN	0.230644203225218	1.61338114159055	NaN
NaN	NaN	NaN	NaN	2.35508305695014	NaN
NaN	NaN	NaN	0.408889537401212	4.63440570362081	NaN
NaN	NaN	NaN	NaN	1.92129266569619	NaN
NaN	NaN	NaN	0.754811833600006	NaN	NaN
NaN	NaN	NaN	0.2895154940606	NaN	NaN
0.299897062927764	1.83471507344396	NaN	NaN	1.34816375274445	NaN
NaN	NaN	NaN	NaN	2.43971474574058	NaN
0.395055314860468	1.70937520317036	NaN	0.335842542283813	3.65347967159014	NaN
NaN	NaN	NaN	0.618820917557057	4.00326384720003	NaN
NaN	NaN	NaN	0.725477234255638	2.82202746696262	NaN
NaN	NaN	NaN	0.525594617556789	2.14218710401147	NaN
NaN	NaN	NaN	NaN	3.42658955894294	NaN
NaN	NaN	NaN	0.475980184232252	2.71186695180833	NaN
NaN	NaN	NaN	0.702297655889844	2.47520044228126	NaN
NaN	1.24766688442027	NaN	0.604193652335735	4.84615211809177	NaN
NaN	NaN	NaN	0.54492171629523	1.52204041467351	NaN
NaN	NaN	NaN	0.553641077469735	3.0017594093809	NaN
NaN	NaN	NaN	1.05358883900375	2.67986190275242	NaN
NaN	NaN	NaN	0.334353197250687	1.55900068985167	NaN
NaN	NaN	NaN	0.341120300727105	1.72285283786429	NaN
NaN	NaN	NaN	0.890332251125122	5.09113968379338	NaN
NaN	NaN	NaN	NaN	7.61032753996673	NaN
NaN	NaN	NaN	NaN	1.71071401178177	NaN
NaN	NaN	NaN	1.09623456016531	3.08748525949761	NaN
NaN	NaN	NaN	2.43061501467892	4.48281899345679	NaN
NaN	NaN	NaN	0.4001896840195	3.54220573181493	NaN
NaN	NaN	NaN	NaN	4.09239336490291	NaN
NaN	NaN	NaN	0.774112273721923	1.92905343061716	NaN
NaN	NaN	NaN	0.499959336602344	5.95468680818579	NaN
NaN	NaN	NaN	0.897512776056086	5.17148028644385	NaN
NaN	NaN	NaN	0.630100794281037	3.18907253490455	NaN
NaN	NaN	NaN	0.765008108314992	9.62516984489885	NaN
NaN	NaN	NaN	0.886662636318474	10.6648877102148	NaN
NaN	NaN	NaN	0.578456239510872	3.04797694850135	NaN
NaN	NaN	NaN	2.24057113060631	5.83765276516323	NaN
NaN	NaN	NaN	0.937223031890507	6.75028301266193	NaN
NaN	NaN	NaN	1.12241582330827	5.044239048704	NaN
NaN	NaN	NaN	0.815308033936325	4.93929260788078	NaN
NaN	NaN	NaN	1.24617965960053	2.60781931108366	NaN
NaN	NaN	NaN	0.709447340330268	3.22271928683202	NaN
NaN	NaN	NaN	1.09145695885768	4.83586141342289	NaN
NaN	NaN	NaN	0.624225715087821	1.93310986029444	NaN
NaN	NaN	NaN	0.546393671636086	7.67045731321488	NaN
NaN	NaN	NaN	0.670480595716186	6.36342061450045	NaN
NaN	NaN	NaN	0.337971829618033	3.90022744000943	NaN
NaN	NaN	NaN	1.2280544944368	5.08069438166989	NaN
NaN	NaN	NaN	1.04925828651195	8.03670703060525	NaN
NaN	NaN	NaN	0.752385107119402	6.48757663200802	NaN
NaN	NaN	NaN	1.20128599025946	8.113509084042	NaN
NaN	NaN	NaN	1.50337624700098	5.50415857445554	NaN
NaN	NaN	NaN	1.34304692806066	2.38560353278912	NaN
NaN	NaN	NaN	0.947588333132998	9.86374490266199	NaN
NaN	NaN	NaN	1.4174628545955	7.48838720737111	NaN
0.306975391645995	1.20921949681207	NaN	0.215026771139052	6.52830887221457	NaN
0.208808343911915	NaN	NaN	1.58377003047223	NaN	NaN
NaN	1.34950213367441	NaN	1.77679487421206	3.21397830915978	NaN
0.280888055844343	1.240488816142	NaN	NaN	6.47122210524808	NaN
NaN	NaN	NaN	0.439588997261088	6.64060346871843	NaN
0.246294946023593	NaN	NaN	0.292591855322202	5.48428841614762	NaN
NaN	NaN	NaN	1.20158106559506	5.53785133408797	NaN
NaN	NaN	NaN	1.67833294454158	3.56008880253738	NaN
NaN	NaN	NaN	0.992156293508132	3.74770462697825	NaN
NaN	NaN	NaN	1.95769026523674	5.75410989395346	NaN
NaN	NaN	NaN	0.615693496584816	1.70887373897891	NaN
NaN	NaN	NaN	0.903158037910101	6.96060507162578	NaN
NaN	NaN	NaN	0.282624239231562	4.94697222465057	NaN
NaN	NaN	NaN	0.402242210283452	3.90320308711974	NaN
NaN	NaN	NaN	0.805830948072588	2.43168046272822	NaN
NaN	NaN	NaN	0.4976035706587	6.24868089994091	NaN
NaN	NaN	NaN	NaN	2.57855788403607	NaN
0.263105266338865	NaN	NaN	NaN	6.70115324579245	NaN
NaN	NaN	NaN	0.97678335387431	7.02794842055905	NaN
NaN	NaN	NaN	1.10009748889738	1.79286750106614	NaN
NaN	NaN	NaN	1.23406038497419	3.91127748187117	NaN
NaN	NaN	NaN	0.230246360676509	7.10996022942697	NaN
NaN	NaN	NaN	0.586736989005424	8.44265449769526	NaN
NaN	NaN	NaN	0.546472899568611	2.01430021208513	NaN
NaN	NaN	NaN	0.464427282544817	NaN	NaN
NaN	NaN	NaN	0.479062445937279	6.53060581623731	NaN
NaN	NaN	NaN	NaN	NaN	NaN
NaN	NaN	NaN	0.377655424226989	NaN	NaN
NaN	NaN	NaN	NaN	NaN	NaN
NaN	NaN	NaN	NaN	NaN	NaN
NaN	NaN	NaN	NaN	2.33370525529457	NaN
NaN	NaN	NaN	NaN	5.19463713017888	NaN
NaN	NaN	NaN	0.287591986475805	4.28747892029993	NaN
NaN	NaN	NaN	0.967560229068178	NaN	NaN
NaN	NaN	NaN	1.44666147593188	4.67614067176494	NaN
NaN	NaN	NaN	NaN	7.60848669038206	NaN
NaN	NaN	NaN	NaN	NaN	NaN
NaN	NaN	NaN	0.246079502515217	3.78151395941949	NaN
NaN	NaN	NaN	NaN	3.43418753909192	NaN
NaN	1.21274546696195	NaN	0.408023735249802	13.6784680661029	NaN
NaN	NaN	NaN	0.75324129274674	6.48576664067277	NaN
NaN	NaN	NaN	0.844837505109884	NaN	NaN
NaN	NaN	NaN	NaN	2.20526519003336	NaN
NaN	NaN	NaN	NaN	5.45942528225073	NaN
NaN	NaN	NaN	0.25243429929136	3.90698838984558	NaN
NaN	NaN	NaN	0.992251739895731	2.44704691836363	NaN
0.230412288329843	NaN	NaN	1.32731635389139	3.57707792962734	NaN
NaN	NaN	NaN	1.67972992953748	4.22675193416813	NaN
0.259925276758753	NaN	NaN	0.838350208948395	2.97633722795221	NaN
0.277490017248039	1.86028492105456	NaN	0.761438192048344	5.97198547838504	NaN
NaN	NaN	NaN	0.680329096758932	4.90291254369967	NaN
NaN	NaN	NaN	1.08941607348899	5.52500031530681	NaN
NaN	NaN	NaN	0.611205133377645	9.29656009907257	NaN
NaN	NaN	NaN	1.19057761575367	5.4235858678698	NaN
NaN	NaN	NaN	0.815125573236616	3.03955666862723	NaN
NaN	NaN	NaN	1.75609406021007	3.7249751906704	NaN
NaN	NaN	NaN	0.845825737150987	NaN	NaN
NaN	NaN	NaN	0.57796105489128	NaN	NaN
NaN	NaN	NaN	NaN	NaN	NaN
NaN	NaN	NaN	NaN	2.80290525719205	NaN
NaN	NaN	NaN	NaN	15.4838627661711	NaN
NaN	NaN	NaN	NaN	5.2222386961825	NaN
NaN	NaN	NaN	0.244574558161723	4.93811880860684	NaN
NaN	NaN	NaN	0.446158571633677	NaN	NaN
0.238918521979036	NaN	NaN	0.239790566158506	NaN	NaN
NaN	NaN	NaN	0.353447217949693	NaN	NaN
NaN	NaN	NaN	0.250239277561885	1.36212984345264	NaN
NaN	1.2070825996592	NaN	NaN	NaN	NaN
NaN	NaN	NaN	NaN	2.21275835742139	NaN
NaN	NaN	NaN	NaN	NaN	NaN
NaN	NaN	NaN	NaN	4.4627431389522	NaN
0.426200745701553	1.64376581852281	NaN	NaN	1.67950844372514	NaN
NaN	NaN	NaN	NaN	NaN	NaN
NaN	NaN	NaN	0.478954134027635	NaN	NaN
NaN	NaN	NaN	NaN	NaN	NaN
0.245652391362791	NaN	NaN	NaN	NaN	NaN
NaN	NaN	NaN	NaN	NaN	NaN
NaN	NaN	NaN	NaN	NaN	NaN
0.22116679130807	NaN	NaN	NaN	NaN	NaN
0.256495342361575	1.21394338305507	NaN	NaN	NaN	NaN
0.394738577772089	1.24872087965169	NaN	NaN	NaN	NaN
NaN	NaN	NaN	NaN	NaN	NaN
NaN	NaN	NaN	NaN	NaN	NaN
0.240140573098917	NaN	NaN	NaN	NaN	NaN
NaN	1.29701296148594	NaN	NaN	NaN	NaN
NaN	NaN	NaN	NaN	NaN	NaN
NaN	NaN	NaN	NaN	NaN	NaN
NaN	NaN	NaN	NaN	NaN	NaN
NaN	NaN	NaN	NaN	NaN	NaN
NaN	NaN	NaN	NaN	NaN	NaN
NaN	NaN	NaN	NaN	NaN	NaN
NaN	NaN	NaN	NaN	NaN	NaN
NaN	NaN	NaN	NaN	NaN	NaN
NaN	NaN	NaN	NaN	NaN	NaN
NaN	NaN	NaN	NaN	NaN	NaN
NaN	NaN	NaN	NaN	NaN	NaN
NaN	NaN	NaN	NaN	NaN	NaN
NaN	NaN	NaN	NaN	NaN	NaN
NaN	NaN	NaN	NaN	NaN	NaN
NaN	NaN	NaN	NaN	NaN	NaN
NaN	NaN	NaN	NaN	NaN	NaN
NaN	NaN	NaN	NaN	NaN	NaN
NaN	NaN	NaN	NaN	NaN	NaN
0.242300309410459	NaN	NaN	NaN	NaN	NaN
NaN	NaN	NaN	NaN	NaN	NaN
NaN	NaN	NaN	NaN	NaN	NaN
NaN	NaN	NaN	NaN	NaN	NaN
NaN	NaN	NaN	NaN	NaN	NaN
NaN	NaN	NaN	NaN	NaN	NaN
NaN	NaN	NaN	NaN	NaN	NaN
NaN	NaN	NaN	NaN	NaN	NaN
NaN	NaN	NaN	NaN	NaN	NaN
NaN	NaN	NaN	NaN	NaN	NaN
NaN	NaN	NaN	NaN	NaN	NaN
NaN	NaN	NaN	NaN	NaN	NaN
NaN	NaN	NaN	NaN	NaN	NaN
NaN	NaN	NaN	NaN	NaN	NaN
NaN	NaN	NaN	NaN	NaN	NaN
NaN	NaN	NaN	NaN	NaN	NaN
NaN	NaN	NaN	NaN	NaN	NaN
NaN	NaN	NaN	NaN	NaN	NaN
NaN	NaN	NaN	NaN	NaN	NaN
NaN	NaN	NaN	NaN	NaN	NaN
NaN	NaN	NaN	NaN	NaN	NaN
NaN	NaN	NaN	NaN	NaN	NaN
NaN	NaN	NaN	NaN	NaN	NaN
NaN	NaN	NaN	NaN	NaN	NaN
NaN	NaN	NaN	NaN	NaN	NaN
NaN	NaN	NaN	NaN	NaN	NaN
NaN	NaN	NaN	NaN	NaN	NaN
NaN	NaN	NaN	NaN	NaN	NaN
NaN	NaN	NaN	NaN	NaN	NaN
0.23555555014819	NaN	NaN	NaN	NaN	NaN
NaN	NaN	NaN	NaN	NaN	NaN
NaN	NaN	NaN	NaN	NaN	NaN
NaN	NaN	NaN	NaN	NaN	NaN
NaN	NaN	NaN	NaN	NaN	NaN
NaN	NaN	NaN	NaN	NaN	NaN
NaN	NaN	NaN	NaN	NaN	NaN
NaN	NaN	NaN	NaN	NaN	NaN
NaN	NaN	NaN	NaN	NaN	NaN
NaN	NaN	NaN	NaN	NaN	NaN
NaN	NaN	NaN	NaN	NaN	NaN
NaN	NaN	NaN	NaN	NaN	NaN
NaN	NaN	NaN	NaN	NaN	NaN
NaN	NaN	NaN	NaN	NaN	NaN
NaN	NaN	NaN	NaN	NaN	NaN
NaN	NaN	NaN	NaN	NaN	NaN
NaN	NaN	NaN	NaN	NaN	NaN
NaN	NaN	NaN	NaN	NaN	NaN
NaN	NaN	NaN	NaN	NaN	NaN
NaN	NaN	NaN	NaN	NaN	NaN
NaN	NaN	NaN	NaN	NaN	NaN
NaN	NaN	NaN	NaN	NaN	NaN
NaN	NaN	NaN	NaN	NaN	NaN
NaN	NaN	NaN	NaN	NaN	NaN
NaN	NaN	NaN	NaN	NaN	NaN
NaN	NaN	NaN	NaN	NaN	NaN
NaN	NaN	NaN	NaN	NaN	NaN
NaN	NaN	NaN	NaN	NaN	NaN
NaN	NaN	NaN	NaN	NaN	NaN
NaN	NaN	NaN	NaN	NaN	NaN
NaN	NaN	NaN	NaN	NaN	NaN
NaN	NaN	NaN	NaN	NaN	NaN
NaN	NaN	NaN	NaN	NaN	NaN
NaN	NaN	NaN	NaN	NaN	NaN
NaN	NaN	NaN	NaN	NaN	NaN
NaN	NaN	NaN	NaN	NaN	NaN
NaN	NaN	NaN	NaN	NaN	NaN
NaN	NaN	NaN	NaN	NaN	NaN
NaN	1.33047137389913	NaN	NaN	NaN	NaN
0.328223930045925	NaN	NaN	NaN	NaN	NaN
NaN	NaN	NaN	NaN	NaN	NaN
NaN	NaN	NaN	NaN	NaN	NaN
NaN	NaN	NaN	NaN	NaN	NaN
NaN	NaN	NaN	NaN	NaN	NaN
NaN	NaN	NaN	NaN	NaN	NaN
NaN	NaN	NaN	NaN	NaN	NaN
NaN	NaN	NaN	NaN	NaN	NaN
NaN	NaN	NaN	NaN	NaN	NaN
NaN	NaN	NaN	NaN	NaN	NaN
NaN	NaN	NaN	NaN	NaN	NaN
NaN	NaN	NaN	NaN	NaN	NaN
NaN	NaN	NaN	NaN	NaN	NaN
NaN	NaN	NaN	NaN	NaN	NaN
NaN	NaN	NaN	NaN	NaN	NaN
NaN	NaN	NaN	NaN	NaN	NaN
NaN	NaN	NaN	NaN	NaN	NaN
NaN	NaN	NaN	NaN	NaN	NaN
NaN	NaN	NaN	NaN	NaN	NaN
NaN	NaN	NaN	NaN	NaN	NaN
NaN	NaN	NaN	NaN	NaN	NaN
NaN	NaN	NaN	NaN	NaN	NaN
NaN	NaN	NaN	NaN	NaN	NaN
NaN	NaN	NaN	NaN	NaN	NaN
NaN	NaN	NaN	NaN	NaN	NaN
NaN	NaN	NaN	NaN	NaN	NaN
NaN	NaN	NaN	NaN	NaN	NaN
NaN	NaN	NaN	NaN	NaN	NaN
NaN	NaN	NaN	NaN	NaN	NaN
NaN	NaN	NaN	NaN	NaN	NaN
NaN	NaN	NaN	NaN	NaN	NaN
NaN	NaN	NaN	NaN	NaN	NaN
NaN	2.54135144720624	NaN	NaN	NaN	NaN
NaN	6.09321924002162	NaN	NaN	NaN	NaN
NaN	NaN	NaN	NaN	NaN	NaN
NaN	NaN	NaN	NaN	NaN	NaN
NaN	NaN	NaN	NaN	NaN	NaN
NaN	NaN	NaN	NaN	NaN	NaN
NaN	NaN	NaN	NaN	NaN	NaN
NaN	NaN	NaN	NaN	NaN	NaN
NaN	NaN	NaN	NaN	NaN	NaN
NaN	NaN	NaN	NaN	NaN	NaN
NaN	NaN	NaN	NaN	NaN	NaN
NaN	NaN	NaN	NaN	NaN	NaN
NaN	NaN	NaN	NaN	NaN	NaN
NaN	NaN	NaN	NaN	NaN	NaN
0.51469994839714	1.61324338325784	NaN	NaN	NaN	NaN
NaN	NaN	NaN	NaN	NaN	NaN
NaN	NaN	NaN	NaN	NaN	NaN
NaN	NaN	NaN	NaN	NaN	NaN
NaN	NaN	NaN	NaN	NaN	NaN
NaN	NaN	NaN	NaN	NaN	NaN
NaN	NaN	NaN	NaN	NaN	NaN
NaN	NaN	NaN	NaN	NaN	NaN
NaN	NaN	NaN	NaN	NaN	NaN
NaN	NaN	NaN	NaN	NaN	NaN
NaN	NaN	NaN	NaN	NaN	NaN
NaN	NaN	NaN	NaN	NaN	NaN
NaN	NaN	NaN	NaN	NaN	NaN
NaN	NaN	NaN	NaN	NaN	NaN
NaN	NaN	NaN	NaN	NaN	NaN
NaN	NaN	NaN	NaN	NaN	NaN
NaN	NaN	NaN	NaN	NaN	NaN
NaN	NaN	NaN	NaN	NaN	NaN
NaN	NaN	NaN	NaN	NaN	NaN
NaN	NaN	NaN	NaN	NaN	NaN
NaN	NaN	NaN	NaN	NaN	NaN
NaN	NaN	NaN	NaN	NaN	NaN
NaN	NaN	NaN	NaN	NaN	NaN
NaN	NaN	NaN	NaN	NaN	NaN
NaN	NaN	NaN	NaN	NaN	NaN
NaN	NaN	NaN	NaN	NaN	NaN
NaN	NaN	NaN	NaN	NaN	NaN
NaN	NaN	NaN	NaN	NaN	NaN
NaN	NaN	NaN	NaN	NaN	NaN
NaN	NaN	NaN	NaN	NaN	NaN
NaN	NaN	NaN	NaN	NaN	NaN
NaN	NaN	NaN	NaN	NaN	NaN
NaN	NaN	NaN	NaN	NaN	NaN
NaN	NaN	NaN	NaN	NaN	NaN
NaN	NaN	NaN	NaN	NaN	NaN
NaN	NaN	NaN	NaN	NaN	NaN
NaN	NaN	NaN	NaN	NaN	NaN
NaN	NaN	NaN	NaN	NaN	NaN
NaN	NaN	NaN	NaN	NaN	NaN
NaN	NaN	NaN	NaN	NaN	NaN
NaN	NaN	NaN	NaN	NaN	NaN
NaN	NaN	NaN	NaN	NaN	NaN
NaN	NaN	NaN	NaN	NaN	NaN
NaN	NaN	NaN	NaN	NaN	NaN
NaN	NaN	NaN	NaN	NaN	NaN
NaN	NaN	NaN	NaN	NaN	NaN
NaN	NaN	NaN	NaN	NaN	NaN
NaN	NaN	NaN	NaN	NaN	NaN
NaN	NaN	NaN	NaN	NaN	NaN
NaN	NaN	NaN	NaN	NaN	NaN
NaN	NaN	NaN	NaN	NaN	NaN
NaN	NaN	NaN	NaN	NaN	NaN
NaN	NaN	NaN	NaN	NaN	NaN
0.210384295631927	NaN	NaN	NaN	NaN	NaN
NaN	NaN	NaN	NaN	NaN	NaN
NaN	NaN	NaN	NaN	NaN	NaN
NaN	NaN	NaN	NaN	NaN	NaN
NaN	NaN	NaN	NaN	NaN	NaN
NaN	NaN	NaN	NaN	NaN	NaN
NaN	NaN	NaN	NaN	NaN	NaN
NaN	NaN	NaN	NaN	NaN	NaN
NaN	NaN	NaN	NaN	NaN	NaN
NaN	NaN	NaN	NaN	NaN	NaN
NaN	NaN	NaN	NaN	NaN	NaN
NaN	NaN	NaN	NaN	NaN	NaN
NaN	NaN	NaN	NaN	NaN	NaN
NaN	NaN	NaN	NaN	NaN	NaN
NaN	NaN	NaN	NaN	NaN	NaN
NaN	NaN	NaN	NaN	NaN	NaN
NaN	NaN	NaN	NaN	NaN	NaN
NaN	NaN	NaN	NaN	NaN	NaN
NaN	NaN	NaN	NaN	NaN	NaN
NaN	NaN	NaN	NaN	NaN	NaN
NaN	NaN	NaN	NaN	NaN	NaN
NaN	NaN	NaN	NaN	NaN	NaN
NaN	NaN	NaN	NaN	NaN	NaN
NaN	NaN	NaN	NaN	NaN	NaN
NaN	NaN	NaN	NaN	NaN	NaN
NaN	NaN	NaN	NaN	NaN	NaN
NaN	NaN	NaN	NaN	NaN	NaN
NaN	NaN	NaN	NaN	NaN	NaN
NaN	NaN	NaN	NaN	NaN	NaN
NaN	NaN	NaN	NaN	NaN	NaN
NaN	NaN	NaN	NaN	NaN	NaN
NaN	NaN	NaN	NaN	NaN	NaN
NaN	NaN	NaN	NaN	NaN	NaN
NaN	NaN	NaN	NaN	NaN	NaN
NaN	NaN	NaN	NaN	NaN	NaN
0.346030949714893	1.65806209209352	NaN	NaN	NaN	NaN
NaN	NaN	NaN	NaN	NaN	NaN
NaN	NaN	NaN	NaN	NaN	NaN
NaN	NaN	NaN	NaN	NaN	NaN
NaN	NaN	NaN	NaN	NaN	NaN
NaN	NaN	NaN	NaN	NaN	NaN
NaN	NaN	NaN	NaN	NaN	NaN
NaN	NaN	NaN	NaN	NaN	NaN
NaN	NaN	NaN	NaN	NaN	NaN
NaN	NaN	NaN	NaN	NaN	NaN
NaN	NaN	NaN	NaN	NaN	NaN
NaN	NaN	NaN	NaN	NaN	NaN
NaN	NaN	NaN	NaN	NaN	NaN
NaN	NaN	NaN	NaN	NaN	NaN
NaN	NaN	NaN	NaN	NaN	NaN
NaN	NaN	NaN	NaN	NaN	NaN
NaN	NaN	NaN	NaN	NaN	NaN
NaN	NaN	NaN	NaN	NaN	NaN
NaN	NaN	NaN	NaN	NaN	NaN
NaN	NaN	NaN	NaN	NaN	NaN
NaN	NaN	NaN	NaN	NaN	NaN
NaN	NaN	NaN	NaN	NaN	NaN
NaN	NaN	NaN	NaN	NaN	NaN
NaN	NaN	NaN	NaN	NaN	NaN
NaN	NaN	NaN	NaN	NaN	NaN
NaN	NaN	NaN	NaN	NaN	NaN
NaN	NaN	NaN	NaN	NaN	NaN
NaN	NaN	NaN	NaN	NaN	NaN
NaN	NaN	NaN	NaN	NaN	NaN
NaN	NaN	NaN	NaN	NaN	NaN
NaN	NaN	NaN	NaN	NaN	NaN
NaN	NaN	NaN	NaN	NaN	NaN
NaN	NaN	NaN	NaN	NaN	NaN
NaN	NaN	NaN	NaN	NaN	NaN
NaN	NaN	NaN	NaN	NaN	NaN
NaN	NaN	NaN	NaN	NaN	NaN
NaN	NaN	NaN	NaN	NaN	NaN
NaN	NaN	NaN	NaN	NaN	NaN
NaN	NaN	NaN	NaN	NaN	NaN
NaN	NaN	NaN	NaN	NaN	NaN
NaN	NaN	NaN	NaN	NaN	NaN
NaN	NaN	NaN	NaN	NaN	NaN
NaN	NaN	NaN	NaN	NaN	NaN
NaN	NaN	NaN	NaN	NaN	NaN
NaN	NaN	NaN	NaN	NaN	NaN
NaN	NaN	NaN	NaN	NaN	NaN
NaN	NaN	NaN	NaN	NaN	NaN
NaN	NaN	NaN	NaN	NaN	NaN
NaN	NaN	NaN	NaN	NaN	NaN
NaN	NaN	NaN	NaN	NaN	NaN
NaN	NaN	NaN	NaN	NaN	NaN
NaN	NaN	NaN	NaN	NaN	NaN
NaN	NaN	NaN	NaN	NaN	NaN
NaN	NaN	NaN	NaN	NaN	NaN
NaN	NaN	NaN	NaN	NaN	NaN
NaN	NaN	NaN	NaN	NaN	NaN
0.217745036833908	NaN	NaN	NaN	NaN	NaN
NaN	NaN	NaN	NaN	NaN	NaN
NaN	NaN	NaN	NaN	NaN	NaN
NaN	NaN	NaN	NaN	NaN	NaN
NaN	NaN	NaN	NaN	NaN	NaN
NaN	NaN	NaN	NaN	NaN	NaN
NaN	NaN	NaN	NaN	NaN	NaN
NaN	NaN	NaN	NaN	NaN	NaN
NaN	NaN	NaN	NaN	NaN	NaN
NaN	NaN	NaN	NaN	NaN	NaN
NaN	NaN	NaN	NaN	NaN	NaN
NaN	NaN	NaN	NaN	NaN	NaN
NaN	NaN	NaN	NaN	NaN	NaN
NaN	NaN	NaN	NaN	NaN	NaN
NaN	NaN	NaN	NaN	NaN	NaN
NaN	NaN	NaN	NaN	NaN	NaN
NaN	NaN	NaN	NaN	NaN	NaN
NaN	NaN	NaN	NaN	NaN	NaN
NaN	NaN	NaN	NaN	NaN	NaN
NaN	NaN	NaN	NaN	NaN	NaN
NaN	NaN	NaN	NaN	NaN	NaN
NaN	NaN	NaN	NaN	NaN	NaN
NaN	NaN	NaN	NaN	NaN	NaN
NaN	NaN	NaN	NaN	NaN	NaN
NaN	NaN	NaN	NaN	NaN	NaN
NaN	NaN	NaN	NaN	NaN	NaN
NaN	NaN	NaN	NaN	NaN	NaN
NaN	NaN	NaN	NaN	NaN	NaN
NaN	NaN	NaN	NaN	NaN	NaN
NaN	NaN	NaN	NaN	NaN	NaN
NaN	NaN	NaN	NaN	NaN	NaN
NaN	NaN	NaN	NaN	NaN	NaN
NaN	NaN	NaN	NaN	NaN	NaN
NaN	NaN	NaN	NaN	NaN	NaN
NaN	NaN	NaN	NaN	NaN	NaN
NaN	NaN	NaN	NaN	NaN	NaN
NaN	NaN	NaN	NaN	NaN	NaN
NaN	NaN	NaN	NaN	NaN	NaN
NaN	NaN	NaN	NaN	NaN	NaN
NaN	NaN	NaN	NaN	NaN	NaN
NaN	NaN	NaN	NaN	NaN	NaN
NaN	NaN	NaN	NaN	NaN	NaN
NaN	NaN	NaN	NaN	NaN	NaN
NaN	NaN	NaN	NaN	NaN	NaN
NaN	NaN	NaN	NaN	NaN	NaN
NaN	NaN	NaN	NaN	NaN	NaN
NaN	NaN	NaN	NaN	NaN	NaN
NaN	NaN	NaN	NaN	NaN	NaN
NaN	NaN	NaN	NaN	NaN	NaN
NaN	NaN	NaN	NaN	NaN	NaN
NaN	NaN	NaN	NaN	NaN	NaN
NaN	NaN	NaN	NaN	NaN	NaN
NaN	NaN	NaN	NaN	NaN	NaN
NaN	NaN	NaN	NaN	NaN	NaN
NaN	NaN	NaN	NaN	NaN	NaN
0.243527520139807	NaN	NaN	NaN	NaN	NaN
NaN	NaN	NaN	NaN	NaN	NaN
NaN	NaN	NaN	NaN	NaN	NaN
NaN	NaN	NaN	NaN	NaN	NaN
NaN	NaN	NaN	NaN	NaN	NaN
NaN	NaN	NaN	NaN	NaN	NaN
NaN	NaN	NaN	NaN	NaN	NaN
NaN	NaN	NaN	NaN	NaN	NaN
NaN	NaN	NaN	NaN	NaN	NaN
NaN	NaN	NaN	NaN	NaN	NaN
NaN	NaN	NaN	NaN	NaN	NaN
0.240778218301055	NaN	NaN	NaN	NaN	NaN
0.223855898115091	NaN	NaN	NaN	NaN	NaN
NaN	NaN	NaN	NaN	NaN	NaN
NaN	NaN	NaN	NaN	NaN	NaN
NaN	NaN	NaN	NaN	NaN	NaN
NaN	NaN	NaN	NaN	NaN	NaN
NaN	NaN	NaN	NaN	NaN	NaN
NaN	NaN	NaN	NaN	NaN	NaN
NaN	NaN	NaN	NaN	NaN	NaN
NaN	NaN	NaN	NaN	NaN	NaN
NaN	NaN	NaN	NaN	NaN	NaN
NaN	NaN	NaN	NaN	NaN	NaN
NaN	NaN	NaN	NaN	NaN	NaN
NaN	NaN	NaN	NaN	NaN	NaN
NaN	NaN	NaN	NaN	NaN	NaN
NaN	NaN	NaN	NaN	NaN	NaN
NaN	NaN	NaN	NaN	NaN	NaN
NaN	NaN	NaN	NaN	NaN	NaN
NaN	NaN	NaN	NaN	NaN	NaN
NaN	NaN	NaN	NaN	NaN	NaN
NaN	NaN	NaN	NaN	NaN	NaN
NaN	NaN	NaN	NaN	NaN	NaN
NaN	NaN	NaN	NaN	NaN	NaN
NaN	NaN	NaN	NaN	NaN	NaN
NaN	NaN	NaN	NaN	NaN	NaN
NaN	NaN	NaN	NaN	NaN	NaN
NaN	NaN	NaN	NaN	NaN	NaN
NaN	NaN	NaN	NaN	NaN	NaN
0.22231110283908	NaN	NaN	NaN	NaN	NaN
NaN	NaN	NaN	NaN	NaN	NaN
NaN	NaN	NaN	NaN	NaN	NaN
NaN	NaN	NaN	NaN	NaN	NaN
NaN	NaN	NaN	NaN	NaN	NaN
NaN	NaN	NaN	NaN	NaN	NaN
NaN	NaN	NaN	NaN	NaN	NaN
NaN	NaN	NaN	NaN	NaN	NaN
NaN	NaN	NaN	NaN	NaN	NaN
NaN	NaN	NaN	NaN	NaN	NaN
NaN	NaN	NaN	NaN	NaN	NaN
NaN	NaN	NaN	NaN	NaN	NaN
NaN	NaN	NaN	NaN	NaN	NaN
NaN	NaN	NaN	NaN	NaN	NaN
NaN	NaN	NaN	NaN	NaN	NaN
NaN	NaN	NaN	NaN	NaN	NaN
NaN	NaN	NaN	NaN	NaN	NaN
NaN	NaN	NaN	NaN	NaN	NaN
NaN	NaN	NaN	NaN	NaN	NaN
NaN	NaN	NaN	NaN	NaN	NaN
NaN	NaN	NaN	NaN	NaN	NaN
NaN	NaN	NaN	NaN	NaN	NaN
NaN	NaN	NaN	NaN	NaN	NaN
NaN	NaN	NaN	NaN	NaN	NaN
NaN	NaN	NaN	NaN	NaN	NaN
NaN	NaN	NaN	NaN	NaN	NaN
NaN	NaN	NaN	NaN	NaN	NaN
NaN	NaN	NaN	NaN	NaN	NaN
NaN	NaN	NaN	NaN	NaN	NaN
NaN	NaN	NaN	NaN	NaN	NaN
NaN	NaN	NaN	NaN	NaN	NaN
NaN	NaN	NaN	NaN	NaN	NaN
NaN	NaN	NaN	NaN	NaN	NaN
NaN	NaN	NaN	NaN	NaN	NaN
NaN	NaN	NaN	NaN	NaN	NaN
NaN	1.26825395967489	NaN	NaN	NaN	NaN
0.212097617289003	NaN	NaN	NaN	NaN	NaN
NaN	NaN	NaN	NaN	NaN	NaN
NaN	NaN	NaN	NaN	NaN	NaN
NaN	NaN	NaN	NaN	NaN	NaN
NaN	1.48894642709346	NaN	NaN	NaN	NaN
0.350540899552962	1.24510681759977	NaN	NaN	NaN	NaN
0.709580161669527	4.27871426710979	NaN	NaN	NaN	NaN
0.308872110919602	2.25118774825851	NaN	NaN	NaN	NaN
0.26549640547932	NaN	NaN	NaN	NaN	NaN
0.23282505337263	NaN	NaN	NaN	NaN	NaN
NaN	NaN	NaN	NaN	NaN	NaN
NaN	NaN	NaN	NaN	NaN	NaN
NaN	1.26458185258184	NaN	NaN	NaN	NaN
0.322561790891861	1.22876485889763	NaN	NaN	NaN	NaN
NaN	NaN	NaN	NaN	NaN	NaN
NaN	NaN	NaN	NaN	NaN	NaN
0.279752029089386	1.34381866253855	NaN	NaN	NaN	NaN
0.44607258129875	1.72108490860428	NaN	NaN	NaN	NaN
0.277707814482788	2.2914789341601	NaN	NaN	NaN	NaN
0.322151798842924	3.31239787243526	NaN	NaN	NaN	NaN
0.609188464245569	2.439316416983	NaN	NaN	NaN	NaN
0.884734990220784	5.89429207168859	NaN	NaN	NaN	NaN
0.827511693708589	1.70257796475894	NaN	NaN	NaN	NaN
0.573140531664605	3.21455519935268	NaN	NaN	NaN	NaN
0.633413503853185	4.36290270902909	NaN	NaN	NaN	NaN
0.755302943832584	2.3996202221168	NaN	NaN	NaN	NaN
0.3643701300177	3.38310392119517	NaN	NaN	NaN	NaN
0.601166575993429	5.05180205709651	NaN	NaN	NaN	NaN
1.06769015549143	2.02001482539574	NaN	NaN	NaN	NaN
0.343458225652794	2.22123291087104	NaN	NaN	NaN	NaN
0.325898585937894	7.8653753658316	NaN	NaN	NaN	NaN
1.87123726259979	2.14638624412737	NaN	NaN	NaN	NaN
0.697955448224275	1.5162433988528	NaN	NaN	NaN	NaN
NaN	NaN	NaN	NaN	NaN	NaN
NaN	NaN	NaN	NaN	NaN	NaN
NaN	NaN	NaN	NaN	NaN	NaN
NaN	NaN	NaN	NaN	NaN	NaN
NaN	NaN	NaN	NaN	NaN	NaN
NaN	NaN	NaN	NaN	NaN	NaN
NaN	1.80166975094972	NaN	NaN	NaN	NaN
NaN	NaN	NaN	NaN	NaN	NaN
0.297281341901406	NaN	NaN	NaN	NaN	NaN
NaN	NaN	NaN	NaN	NaN	NaN
NaN	NaN	NaN	NaN	NaN	NaN
0.258097970190746	NaN	NaN	NaN	NaN	NaN
0.334505039417278	NaN	NaN	NaN	NaN	NaN
NaN	NaN	NaN	NaN	NaN	NaN
0.281393703899698	NaN	NaN	NaN	NaN	NaN
NaN	NaN	NaN	NaN	NaN	NaN
NaN	NaN	NaN	NaN	NaN	NaN
NaN	NaN	NaN	NaN	NaN	NaN
NaN	NaN	NaN	NaN	NaN	NaN
NaN	NaN	NaN	NaN	NaN	NaN
NaN	1.23699662229881	NaN	NaN	NaN	NaN
NaN	NaN	NaN	NaN	NaN	NaN
NaN	NaN	NaN	NaN	NaN	NaN
NaN	NaN	NaN	NaN	NaN	NaN
NaN	NaN	NaN	NaN	NaN	NaN
NaN	NaN	NaN	NaN	NaN	NaN
NaN	NaN	NaN	NaN	NaN	NaN
NaN	NaN	NaN	NaN	NaN	NaN
NaN	NaN	NaN	NaN	NaN	NaN
NaN	NaN	NaN	NaN	NaN	NaN
NaN	1.57574258150857	NaN	NaN	NaN	NaN
NaN	NaN	NaN	NaN	NaN	NaN
NaN	NaN	NaN	NaN	NaN	NaN
NaN	NaN	NaN	NaN	NaN	NaN
NaN	1.32361853366822	NaN	NaN	NaN	NaN
NaN	NaN	NaN	NaN	NaN	NaN
0.213772130276443	NaN	NaN	NaN	NaN	NaN
NaN	NaN	NaN	NaN	NaN	NaN
NaN	NaN	NaN	NaN	NaN	NaN
NaN	NaN	NaN	NaN	NaN	NaN
NaN	NaN	NaN	NaN	NaN	NaN
0.250048077744006	1.2980752760166	NaN	NaN	NaN	NaN
NaN	NaN	NaN	NaN	NaN	NaN
NaN	NaN	NaN	NaN	NaN	NaN
NaN	NaN	NaN	NaN	NaN	NaN
NaN	NaN	NaN	NaN	NaN	NaN
NaN	NaN	NaN	NaN	NaN	NaN
NaN	NaN	NaN	NaN	NaN	NaN
NaN	1.38267128204304	NaN	NaN	NaN	NaN
NaN	NaN	NaN	NaN	NaN	NaN
NaN	NaN	NaN	NaN	NaN	NaN
NaN	NaN	NaN	NaN	NaN	NaN
NaN	NaN	NaN	NaN	NaN	NaN
NaN	NaN	NaN	NaN	NaN	NaN
NaN	NaN	NaN	NaN	NaN	NaN
NaN	NaN	NaN	NaN	NaN	NaN
0.260200551502997	NaN	NaN	NaN	NaN	NaN
NaN	NaN	NaN	NaN	NaN	NaN
NaN	NaN	NaN	NaN	NaN	NaN
NaN	NaN	NaN	NaN	NaN	NaN
NaN	NaN	NaN	NaN	NaN	NaN
NaN	NaN	NaN	NaN	NaN	NaN
NaN	NaN	NaN	NaN	NaN	NaN
NaN	NaN	NaN	NaN	NaN	NaN
NaN	NaN	NaN	NaN	NaN	NaN
NaN	NaN	NaN	NaN	NaN	NaN
NaN	NaN	NaN	NaN	NaN	NaN
NaN	NaN	NaN	NaN	NaN	NaN
NaN	NaN	NaN	NaN	NaN	NaN
NaN	NaN	NaN	NaN	NaN	NaN
0.297502050768592	NaN	NaN	NaN	NaN	NaN
NaN	NaN	NaN	NaN	NaN	NaN
NaN	NaN	NaN	NaN	NaN	NaN
NaN	NaN	NaN	NaN	NaN	NaN
NaN	NaN	NaN	NaN	NaN	NaN
0.360277461113849	NaN	NaN	NaN	NaN	NaN
NaN	NaN	NaN	NaN	NaN	NaN
NaN	NaN	NaN	NaN	NaN	NaN
NaN	NaN	NaN	NaN	NaN	NaN
NaN	NaN	NaN	NaN	NaN	NaN
NaN	NaN	NaN	NaN	NaN	NaN
NaN	1.33335991880421	NaN	NaN	NaN	NaN
0.268781729620726	NaN	NaN	NaN	NaN	NaN
NaN	NaN	NaN	NaN	NaN	NaN
NaN	NaN	NaN	NaN	NaN	NaN
NaN	NaN	NaN	NaN	NaN	NaN
NaN	NaN	NaN	NaN	NaN	NaN
0.34970168915512	NaN	NaN	NaN	NaN	NaN
NaN	NaN	NaN	NaN	NaN	NaN
NaN	NaN	NaN	NaN	NaN	NaN
NaN	1.90943973539411	NaN	NaN	NaN	NaN
NaN	NaN	NaN	NaN	NaN	NaN
NaN	NaN	NaN	NaN	NaN	NaN
NaN	NaN	NaN	NaN	NaN	NaN
NaN	NaN	NaN	NaN	NaN	NaN
NaN	2.19939637702861	NaN	NaN	NaN	NaN
0.470395011584715	NaN	NaN	NaN	NaN	NaN
NaN	NaN	NaN	NaN	NaN	NaN
NaN	1.64366151100307	NaN	NaN	NaN	NaN
0.30831648428775	NaN	NaN	NaN	NaN	NaN
NaN	NaN	NaN	NaN	NaN	NaN
NaN	1.43671150448211	NaN	NaN	NaN	NaN
0.224923230508053	NaN	NaN	NaN	NaN	NaN
NaN	NaN	NaN	NaN	NaN	NaN
NaN	NaN	NaN	NaN	NaN	NaN
NaN	NaN	NaN	NaN	NaN	NaN
NaN	NaN	NaN	NaN	NaN	NaN
NaN	NaN	NaN	NaN	NaN	NaN
NaN	NaN	NaN	NaN	NaN	NaN
NaN	NaN	NaN	NaN	NaN	NaN
0.271711208862497	2.09331335129226	NaN	NaN	NaN	NaN
NaN	NaN	NaN	NaN	NaN	NaN
0.22679856237684	3.29410705614001	NaN	NaN	NaN	NaN
NaN	NaN	NaN	NaN	NaN	NaN
NaN	1.82532806520567	NaN	NaN	NaN	NaN
0.250253624040657	1.24720739554197	NaN	NaN	NaN	NaN
0.317522654701418	1.38687525621196	NaN	NaN	NaN	NaN
0.571738741368679	1.5392755472676	NaN	NaN	NaN	NaN
0.882332019167345	3.16557466659227	NaN	NaN	NaN	NaN
0.437866387694387	2.71131879419392	NaN	NaN	NaN	NaN
0.712694340714201	2.46603514571231	NaN	NaN	NaN	NaN
NaN	NaN	NaN	NaN	NaN	NaN
0.467249277693387	2.00255197340349	NaN	NaN	NaN	NaN
0.682664142186791	4.05001810110045	NaN	NaN	NaN	NaN
0.683867203080349	5.95830125888012	NaN	NaN	NaN	NaN
0.37938525773747	NaN	NaN	NaN	NaN	NaN
NaN	NaN	NaN	NaN	NaN	NaN
0.367518159815152	1.79067323910813	NaN	NaN	NaN	NaN
0.409046732065176	6.76914531907872	NaN	NaN	NaN	NaN
0.262203269152162	3.91095308135992	NaN	NaN	NaN	NaN
0.720308463558929	1.26791633795996	NaN	NaN	NaN	NaN
NaN	NaN	NaN	NaN	NaN	NaN
NaN	NaN	NaN	NaN	NaN	NaN
NaN	NaN	NaN	NaN	NaN	NaN
0.514679895652469	2.52274382701451	NaN	NaN	NaN	NaN
NaN	NaN	NaN	NaN	NaN	NaN
NaN	NaN	NaN	NaN	NaN	NaN
NaN	NaN	NaN	NaN	NaN	NaN
NaN	NaN	NaN	NaN	NaN	NaN
NaN	NaN	NaN	NaN	NaN	NaN
NaN	NaN	NaN	NaN	NaN	NaN
NaN	NaN	NaN	NaN	NaN	NaN
NaN	NaN	NaN	NaN	NaN	NaN
NaN	NaN	NaN	NaN	NaN	NaN
NaN	NaN	NaN	NaN	NaN	NaN
NaN	NaN	NaN	NaN	NaN	NaN
NaN	NaN	NaN	NaN	NaN	NaN
NaN	NaN	NaN	NaN	NaN	NaN
NaN	NaN	NaN	NaN	NaN	NaN
0.221369226335169	1.70942948072819	NaN	NaN	NaN	NaN
NaN	NaN	NaN	NaN	NaN	NaN
NaN	1.32997107700676	NaN	NaN	NaN	NaN
NaN	NaN	NaN	NaN	NaN	NaN
NaN	NaN	NaN	NaN	NaN	NaN
0.2114312065807	NaN	NaN	NaN	NaN	NaN
0.467112488740125	2.19120532621152	NaN	NaN	NaN	NaN
NaN	NaN	NaN	NaN	NaN	NaN
NaN	1.95795063446511	NaN	NaN	NaN	NaN
0.32431208246935	NaN	NaN	NaN	NaN	NaN
NaN	NaN	NaN	NaN	NaN	NaN
NaN	NaN	NaN	NaN	NaN	NaN
NaN	NaN	NaN	NaN	NaN	NaN
NaN	NaN	NaN	NaN	NaN	NaN
NaN	NaN	NaN	NaN	NaN	NaN
NaN	NaN	NaN	NaN	NaN	NaN
NaN	NaN	NaN	NaN	NaN	NaN
NaN	1.39207946955611	NaN	NaN	NaN	NaN
0.273505970778065	NaN	NaN	NaN	NaN	NaN
NaN	NaN	NaN	NaN	NaN	NaN
NaN	NaN	NaN	NaN	NaN	NaN
NaN	NaN	NaN	NaN	NaN	NaN
NaN	NaN	NaN	NaN	NaN	NaN
NaN	NaN	NaN	NaN	NaN	NaN
0.237218705637039	1.65618359644873	NaN	NaN	NaN	NaN
0.373706282917915	1.40707352651934	NaN	NaN	NaN	NaN
NaN	NaN	NaN	NaN	NaN	NaN
NaN	1.37779958003367	NaN	NaN	NaN	NaN
NaN	NaN	NaN	NaN	NaN	NaN
NaN	1.67645342811806	NaN	NaN	NaN	NaN
NaN	NaN	NaN	NaN	NaN	NaN
NaN	1.8590360824068	NaN	NaN	NaN	NaN
NaN	1.57686413092121	NaN	NaN	NaN	NaN
NaN	NaN	NaN	NaN	NaN	NaN
0.212387252588611	NaN	NaN	NaN	NaN	NaN
NaN	1.62984613716389	NaN	NaN	NaN	NaN
0.302171737332946	1.29469873451932	NaN	NaN	NaN	NaN
NaN	NaN	NaN	NaN	NaN	NaN
NaN	NaN	NaN	NaN	NaN	NaN
NaN	NaN	NaN	NaN	NaN	NaN
NaN	NaN	NaN	NaN	NaN	NaN
NaN	NaN	NaN	NaN	NaN	NaN
NaN	NaN	NaN	NaN	NaN	NaN
NaN	NaN	NaN	NaN	NaN	NaN
NaN	NaN	NaN	NaN	NaN	NaN
NaN	NaN	NaN	NaN	NaN	NaN
NaN	NaN	NaN	NaN	NaN	NaN
0.226843962561133	1.26215272473679	NaN	NaN	NaN	NaN
NaN	NaN	NaN	NaN	NaN	NaN
NaN	NaN	NaN	NaN	NaN	NaN
NaN	1.74416710326796	NaN	NaN	NaN	NaN
NaN	1.33845257363139	NaN	NaN	NaN	NaN
0.272134023344044	1.21484214957765	NaN	NaN	NaN	NaN
NaN	2.19845682479543	NaN	NaN	NaN	NaN
0.406973544750726	NaN	NaN	NaN	NaN	NaN
NaN	1.56909898171113	NaN	NaN	NaN	NaN
0.21600678211928	1.9649055108718	NaN	NaN	NaN	NaN
0.438983086448651	1.61287716628326	NaN	NaN	NaN	NaN
0.303764843426044	NaN	NaN	NaN	NaN	NaN
NaN	1.33168167812706	NaN	NaN	NaN	NaN
0.230500762396699	NaN	NaN	NaN	NaN	NaN
NaN	1.30758521677891	NaN	NaN	NaN	NaN
NaN	NaN	NaN	NaN	NaN	NaN
0.232964189442879	NaN	NaN	NaN	NaN	NaN
NaN	1.46102563048409	NaN	NaN	NaN	NaN
NaN	NaN	NaN	NaN	NaN	NaN
NaN	NaN	NaN	NaN	NaN	NaN
NaN	NaN	NaN	NaN	NaN	NaN
0.341734269395037	NaN	NaN	NaN	NaN	NaN
0.26929196377962	NaN	NaN	NaN	NaN	NaN
NaN	NaN	NaN	NaN	NaN	NaN
NaN	NaN	NaN	NaN	NaN	NaN
NaN	2.0078380386251	NaN	NaN	NaN	NaN
0.221415894925505	NaN	NaN	NaN	NaN	NaN
NaN	NaN	NaN	NaN	NaN	NaN
NaN	1.23305659029515	NaN	NaN	NaN	NaN
0.280396473020206	NaN	NaN	NaN	NaN	NaN
NaN	NaN	NaN	NaN	NaN	NaN
NaN	1.37670786823344	NaN	NaN	NaN	NaN
0.518869569650741	1.77256750927674	NaN	NaN	NaN	NaN
0.279543753744779	NaN	NaN	NaN	NaN	NaN
NaN	NaN	NaN	NaN	NaN	NaN
0.282531921892554	NaN	NaN	NaN	NaN	NaN
0.259983736970249	1.39015818923359	NaN	NaN	NaN	NaN
0.295826481866729	1.52301871740023	NaN	NaN	NaN	NaN
0.34233593224802	2.0294237607044	NaN	NaN	NaN	NaN
0.548978333384276	1.77740259749524	NaN	NaN	NaN	NaN
0.212003193446457	NaN	NaN	NaN	NaN	NaN
NaN	1.2067118390869	NaN	NaN	NaN	NaN
0.219872563781827	1.24534157367479	NaN	NaN	NaN	NaN
0.453264800411015	2.3273147276283	NaN	NaN	NaN	NaN
NaN	NaN	NaN	NaN	NaN	NaN
0.252990073634773	NaN	NaN	NaN	NaN	NaN
NaN	NaN	NaN	NaN	NaN	NaN
NaN	NaN	NaN	NaN	NaN	NaN
0.27443274482472	NaN	NaN	NaN	NaN	NaN
NaN	NaN	NaN	NaN	NaN	NaN
NaN	NaN	NaN	NaN	NaN	NaN
0.273365043270824	NaN	NaN	NaN	NaN	NaN
0.358656822217266	NaN	NaN	NaN	NaN	NaN
0.258713047301141	NaN	NaN	NaN	NaN	NaN
NaN	NaN	NaN	NaN	NaN	NaN
NaN	NaN	NaN	NaN	NaN	NaN
0.363169607514729	1.46989601021139	NaN	NaN	NaN	NaN
NaN	NaN	NaN	NaN	NaN	NaN
NaN	NaN	NaN	NaN	NaN	NaN
0.269822797888141	1.36622878471991	NaN	NaN	NaN	NaN
0.229848189566717	1.21512106296113	NaN	NaN	NaN	NaN
0.2957518018387	NaN	NaN	NaN	NaN	NaN
NaN	1.95713108474154	NaN	NaN	NaN	NaN
NaN	2.90702571407936	NaN	NaN	NaN	NaN
0.454420231570137	1.25352898242019	NaN	NaN	NaN	NaN
NaN	NaN	NaN	NaN	NaN	NaN
NaN	1.22820426748187	NaN	NaN	NaN	NaN
NaN	NaN	NaN	NaN	NaN	NaN
NaN	NaN	NaN	NaN	NaN	NaN
0.215592822232376	NaN	NaN	NaN	NaN	NaN
NaN	1.28879362863103	NaN	NaN	NaN	NaN
0.288145484264729	2.30153129454101	NaN	NaN	NaN	NaN
NaN	NaN	NaN	NaN	NaN	NaN
NaN	NaN	NaN	NaN	NaN	NaN
0.212751371382626	NaN	NaN	NaN	NaN	NaN
0.290613950806198	1.77469623818977	NaN	NaN	NaN	NaN
0.322867416166239	NaN	NaN	NaN	NaN	NaN
0.273300387626093	NaN	NaN	NaN	NaN	NaN
NaN	1.33969095308086	NaN	NaN	NaN	NaN
0.277911179263344	1.5871021477595	NaN	NaN	NaN	NaN
NaN	NaN	NaN	NaN	NaN	NaN
NaN	5.92636198909439	NaN	NaN	NaN	NaN
NaN	NaN	NaN	NaN	NaN	NaN
NaN	NaN	NaN	NaN	NaN	NaN
NaN	NaN	NaN	NaN	NaN	NaN
NaN	NaN	NaN	NaN	NaN	NaN
NaN	NaN	NaN	NaN	NaN	NaN
2.24021070681628	14.0123008118234	NaN	NaN	NaN	NaN
NaN	NaN	NaN	NaN	NaN	NaN
NaN	NaN	NaN	NaN	NaN	NaN
NaN	NaN	NaN	NaN	NaN	NaN
0.272367919941738	NaN	NaN	NaN	NaN	NaN
NaN	3.00621046292245	NaN	NaN	NaN	NaN
0.41881041688455	2.74679069871753	NaN	NaN	NaN	NaN
NaN	NaN	NaN	NaN	NaN	NaN
NaN	NaN	NaN	NaN	NaN	NaN
NaN	15.5808276527111	NaN	NaN	NaN	NaN
0.593561516752573	4.20883097315319	NaN	NaN	NaN	NaN
0.594078904211336	4.35099133770658	NaN	NaN	NaN	NaN
0.820304516289703	4.67073264427621	NaN	NaN	NaN	NaN
0.788162929081148	9.26896314656485	NaN	NaN	NaN	NaN
2.65768667777593	4.5017656674568	NaN	NaN	NaN	NaN
0.552166047699684	3.03858704257681	NaN	NaN	NaN	NaN
0.307732963329991	3.83148282211	NaN	NaN	NaN	NaN
0.747604114169416	6.05632471783665	NaN	NaN	NaN	NaN
1.01698901501295	2.83059473122728	NaN	NaN	NaN	NaN
0.365002009667042	NaN	NaN	NaN	NaN	NaN
NaN	9.56668894188982	NaN	NaN	NaN	NaN
1.0215953724322	4.47303936742739	NaN	NaN	NaN	NaN
0.536785229954233	5.19163688651432	NaN	NaN	NaN	NaN
0.710292248030126	4.31184459437929	NaN	NaN	NaN	NaN
0.359320382864927	1.67030675040241	NaN	NaN	NaN	NaN
0.349787407015667	2.66975981491146	NaN	NaN	NaN	NaN
0.269593251506144	1.43855122382416	NaN	NaN	NaN	NaN
NaN	NaN	NaN	NaN	NaN	NaN
NaN	NaN	NaN	NaN	NaN	NaN
0.356067576236167	1.95464051062877	NaN	NaN	NaN	NaN
0.493363747495578	1.86337467220952	NaN	NaN	NaN	NaN
0.467676356947108	3.835918609565	NaN	NaN	NaN	NaN
1.35501788801741	4.10117270472185	NaN	NaN	NaN	NaN
1.02141733268689	3.19689969053739	NaN	NaN	NaN	NaN
1.05395964232705	5.71959491007509	NaN	NaN	NaN	NaN
0.298855366518081	2.29143758853769	NaN	NaN	NaN	NaN
0.275420705538426	1.92238360512816	NaN	NaN	NaN	NaN
0.374633130830454	3.82282939307337	NaN	NaN	NaN	NaN
1.25314028430684	3.25663863144654	NaN	NaN	NaN	NaN
0.435534369281367	1.71727367850491	NaN	NaN	NaN	NaN
0.480167211848262	1.80406077698445	NaN	NaN	NaN	NaN
0.50713154765244	6.92357108796632	NaN	NaN	NaN	NaN
2.03608111448495	5.09670783384697	NaN	NaN	NaN	NaN
1.18237217312771	3.58149470316152	NaN	NaN	NaN	NaN
1.60387009323151	2.14285996659873	NaN	NaN	NaN	NaN
0.422393376872553	7.16392540730722	NaN	NaN	NaN	NaN
1.46372602315674	2.5369037611969	NaN	NaN	NaN	NaN
0.615954678925469	2.53433382321006	NaN	NaN	NaN	NaN
0.39788219729039	5.52306243000924	NaN	NaN	NaN	NaN
1.18132402184164	6.54228852823123	NaN	NaN	NaN	NaN
NaN	NaN	NaN	NaN	NaN	NaN
0.607346543429832	2.98099856519399	NaN	NaN	NaN	NaN
0.470959891166223	4.69340516578138	NaN	NaN	NaN	NaN
1.3290066442868	NaN	NaN	NaN	NaN	NaN
0.356097506951748	2.48569761211389	NaN	NaN	NaN	NaN
0.51092278612461	1.2114055592554	NaN	NaN	NaN	NaN
NaN	2.10670792814435	NaN	NaN	NaN	NaN
0.779092727639068	NaN	NaN	NaN	NaN	NaN
NaN	NaN	NaN	NaN	NaN	NaN
NaN	3.509289649665	NaN	NaN	NaN	NaN
0.395318368931659	5.00820050264441	NaN	NaN	NaN	NaN
0.654411822963119	2.35868581514512	NaN	NaN	NaN	NaN
0.34817155915576	6.23021216024857	NaN	NaN	NaN	NaN
1.3418031898634	5.85340328304381	NaN	NaN	NaN	NaN
1.76117576258418	2.46557468356059	NaN	NaN	NaN	NaN
NaN	NaN	NaN	NaN	NaN	NaN
0.975609040620446	3.71137091457129	NaN	NaN	NaN	NaN
0.627268278840217	2.83575655447004	NaN	NaN	NaN	NaN
0.780726593636435	6.46092514691609	NaN	NaN	NaN	NaN
1.49875012642841	4.72477815281287	NaN	NaN	NaN	NaN
0.756201594550268	2.48823391793635	NaN	NaN	NaN	NaN
1.09293062125239	5.97205898367581	NaN	NaN	NaN	NaN
2.89008794682876	9.28641620367749	NaN	NaN	NaN	NaN
1.00618363830333	6.71651837190738	NaN	NaN	NaN	NaN
NaN	NaN	NaN	NaN	NaN	NaN
NaN	NaN	NaN	NaN	NaN	NaN
1.0085623638917	4.44933452395043	NaN	NaN	NaN	NaN
0.305136594813249	1.35269265203692	NaN	NaN	NaN	NaN
1.36880994776638	6.51352606800959	NaN	NaN	NaN	NaN
0.307880171924133	2.99902983162796	NaN	NaN	NaN	NaN
2.03356669269175	7.24123701491369	NaN	NaN	NaN	NaN
0.58779604906151	2.6556353633807	NaN	NaN	NaN	NaN
1.41322189476992	4.94710909882348	NaN	NaN	NaN	NaN
1.48904030036529	5.92282286068	NaN	NaN	NaN	NaN
0.272130298964539	2.87265080385225	NaN	NaN	NaN	NaN
0.247283798957586	NaN	NaN	NaN	NaN	NaN
0.535154375414848	4.01589249660667	NaN	NaN	NaN	NaN
1.33882352179376	8.37003124854118	NaN	NaN	NaN	NaN
NaN	1.95097226940713	NaN	NaN	NaN	NaN
0.385790727996388	2.01754249049036	NaN	NaN	NaN	NaN
0.392569439209603	NaN	NaN	NaN	NaN	NaN
NaN	2.04865897227266	NaN	NaN	NaN	NaN
0.88867869662387	3.32404483039643	NaN	NaN	NaN	NaN
NaN	4.52563590901098	NaN	NaN	NaN	NaN
0.226914745721362	8.69206299486237	NaN	NaN	NaN	NaN
NaN	NaN	NaN	NaN	NaN	NaN
0.564789424747483	5.14352627087989	NaN	NaN	NaN	NaN
0.994505933607956	3.12132083806718	NaN	NaN	NaN	NaN
0.390751501365701	NaN	NaN	NaN	NaN	NaN
0.32183978004717	NaN	NaN	NaN	NaN	NaN
NaN	NaN	NaN	NaN	NaN	NaN
NaN	NaN	NaN	NaN	NaN	NaN
0.568231111712202	5.16960888998925	NaN	NaN	NaN	NaN
0.504601072680781	3.29552202688826	NaN	NaN	NaN	NaN
0.665850834453966	2.30972248383135	NaN	NaN	NaN	NaN
0.488469167254785	1.83157834208831	NaN	NaN	NaN	NaN
0.334048162904077	1.60275802068149	NaN	NaN	NaN	NaN
0.240514973859652	1.85277358704288	NaN	NaN	NaN	NaN
0.832572111986618	2.67215509426393	NaN	NaN	NaN	NaN
0.371395208085272	1.69277401106756	NaN	NaN	NaN	NaN
0.231010869643854	NaN	NaN	NaN	NaN	NaN
0.220195231757165	2.24236717981055	NaN	NaN	NaN	NaN
0.267455033597725	2.48329280067489	NaN	NaN	NaN	NaN
0.628800693848781	1.90048720736666	NaN	NaN	NaN	NaN
1.1718793108119	3.85038409105936	NaN	NaN	NaN	NaN
0.912294697296218	4.84744949573975	NaN	NaN	NaN	NaN
0.755076711052917	4.05163030713128	NaN	NaN	NaN	NaN
0.361643326867061	2.23455693324752	NaN	NaN	NaN	NaN
NaN	2.24963750685533	NaN	NaN	NaN	NaN
0.222884908837066	2.05169204774389	NaN	NaN	NaN	NaN
0.718470133177545	2.0857642325305	NaN	NaN	NaN	NaN
0.358343336004681	2.621595632549	NaN	NaN	NaN	NaN
0.61629674845089	2.73209453827775	NaN	NaN	NaN	NaN
0.879921881838454	3.70185274778418	NaN	NaN	NaN	NaN
0.871291807144406	1.45615159682412	NaN	NaN	NaN	NaN
0.312318252041215	2.43273112814397	NaN	NaN	NaN	NaN
0.317343569075664	3.70726032393666	NaN	NaN	NaN	NaN
0.83551508297465	3.65775711815718	NaN	NaN	NaN	NaN
0.629143538045826	3.59132430350777	NaN	NaN	NaN	NaN
0.386811218260427	3.5305037974373	NaN	NaN	NaN	NaN
0.699259944450503	5.27769304948633	NaN	NaN	NaN	NaN
1.18077930722232	2.66524513705266	NaN	NaN	NaN	NaN
0.31919113581709	1.95162863730147	NaN	NaN	NaN	NaN
0.410418373061514	1.58446855488591	NaN	NaN	NaN	NaN
0.724161021362287	NaN	NaN	NaN	NaN	NaN
NaN	NaN	NaN	NaN	NaN	NaN
0.222340975661989	4.04905958780185	NaN	NaN	NaN	NaN
0.851848886564098	3.65793637536071	NaN	NaN	NaN	NaN
0.729972652198629	2.644859895342	NaN	NaN	NaN	NaN
0.903833444756823	2.52342362185238	NaN	NaN	NaN	NaN
0.605382603555035	7.40380579898859	NaN	NaN	NaN	NaN
0.341575624180223	3.07766185477768	NaN	NaN	NaN	NaN
0.891093242467357	3.17790509406587	NaN	NaN	NaN	NaN
0.842576384350644	7.59067150666715	NaN	NaN	NaN	NaN
0.751802174023278	8.14205861650448	NaN	NaN	NaN	NaN
0.981637677412217	10.883209957751	NaN	NaN	NaN	NaN
2.61963030048887	5.74911752668434	NaN	NaN	NaN	NaN
2.04875653449127	5.26156853963758	NaN	NaN	NaN	NaN
1.116182244506	7.30360681174438	NaN	NaN	NaN	NaN
NaN	NaN	NaN	NaN	NaN	NaN
NaN	NaN	NaN	NaN	NaN	NaN
NaN	NaN	NaN	NaN	NaN	NaN
NaN	2.07029370068938	NaN	NaN	NaN	NaN
0.362420509845697	NaN	NaN	NaN	NaN	NaN
0.33679569428152	NaN	NaN	NaN	NaN	NaN
NaN	NaN	NaN	NaN	NaN	NaN
NaN	NaN	NaN	NaN	NaN	NaN
NaN	2.52472974672226	NaN	NaN	NaN	NaN
NaN	3.6099465586598	NaN	NaN	NaN	NaN
0.466901461897391	5.45319709336936	NaN	NaN	NaN	NaN
0.788929816716308	1.27308678181296	NaN	NaN	NaN	NaN
1.29344621301625	NaN	NaN	NaN	NaN	NaN
NaN	NaN	NaN	NaN	NaN	NaN
NaN	1.78924377366756	NaN	NaN	NaN	NaN
0.230405632527143	NaN	NaN	NaN	NaN	NaN
NaN	2.08305011715604	NaN	NaN	NaN	NaN
0.337101455072218	6.02051150508103	NaN	NaN	NaN	NaN
1.20425193545238	3.5562766176603	NaN	NaN	NaN	NaN
0.641319268516553	2.36351054786785	NaN	NaN	NaN	NaN
0.415594372180072	1.36556349060317	NaN	NaN	NaN	NaN
0.315158963450306	2.49428852215899	NaN	NaN	NaN	NaN
0.284699649825017	5.6491840778249	NaN	NaN	NaN	NaN
0.498015825228632	3.23557034995396	NaN	NaN	NaN	NaN
0.87969472767268	1.25517644252701	NaN	NaN	NaN	NaN
NaN	1.60188914315042	NaN	NaN	NaN	NaN
NaN	3.54527947448707	NaN	NaN	NaN	NaN
1.22253799539501	2.71334542631354	NaN	NaN	NaN	NaN
0.491106280049418	2.4775856720192	NaN	NaN	NaN	NaN
0.34841590272321	1.54609138814935	NaN	NaN	NaN	NaN
0.383801860026011	4.4272810258728	NaN	NaN	NaN	NaN
0.699993800153263	NaN	NaN	NaN	NaN	NaN
NaN	12.260447052608	NaN	NaN	NaN	NaN
0.771968499664487	2.01398310593101	NaN	NaN	NaN	NaN
1.19463757933635	3.98201645057395	NaN	NaN	NaN	NaN
0.298655036003552	2.03099123087311	NaN	NaN	NaN	NaN
NaN	4.97345065213806	NaN	NaN	NaN	NaN
0.511311321255406	6.54129174693424	NaN	NaN	NaN	NaN
NaN	2.08616587984175	NaN	NaN	NaN	NaN
0.26828450323487	NaN	NaN	NaN	NaN	NaN
0.507969608156882	NaN	NaN	NaN	NaN	NaN
NaN	NaN	NaN	NaN	NaN	NaN
NaN	NaN	NaN	NaN	NaN	NaN
NaN	NaN	NaN	NaN	NaN	NaN
NaN	NaN	NaN	NaN	NaN	NaN
NaN	NaN	NaN	NaN	NaN	NaN
NaN	NaN	NaN	NaN	NaN	NaN
NaN	NaN	NaN	NaN	NaN	NaN
NaN	NaN	NaN	NaN	NaN	NaN
NaN	NaN	NaN	NaN	NaN	NaN
NaN	1.83479953702253	NaN	NaN	NaN	NaN
NaN	6.5384489796621	NaN	NaN	NaN	NaN
0.235580258308186	NaN	NaN	NaN	NaN	NaN
NaN	5.55718143600175	NaN	NaN	NaN	NaN
NaN	2.30147811301074	NaN	NaN	NaN	NaN
NaN	1.24927113615032	NaN	NaN	NaN	NaN
NaN	NaN	NaN	NaN	NaN	NaN
0.343415282795499	1.3104228620471	NaN	NaN	NaN	NaN
NaN	1.75647571373328	NaN	NaN	NaN	NaN
0.209641418407898	3.7304307848557	NaN	NaN	NaN	NaN
0.265371735916733	NaN	NaN	NaN	NaN	NaN
NaN	NaN	NaN	NaN	NaN	NaN
NaN	2.39059363157915	NaN	NaN	NaN	NaN
0.248653354869385	1.70254504013004	NaN	NaN	NaN	NaN
0.311529515870985	NaN	NaN	NaN	NaN	NaN
NaN	NaN	NaN	NaN	NaN	NaN
NaN	NaN	NaN	NaN	NaN	NaN
NaN	NaN	NaN	NaN	NaN	NaN
NaN	NaN	NaN	NaN	NaN	NaN
NaN	1.92210626549581	NaN	NaN	NaN	NaN
NaN	NaN	NaN	NaN	NaN	NaN
NaN	NaN	NaN	NaN	NaN	NaN
NaN	NaN	NaN	NaN	NaN	NaN
NaN	NaN	NaN	NaN	NaN	NaN
0.309472226342733	NaN	NaN	NaN	NaN	NaN
0.213873072157159	2.21850980513863	NaN	NaN	NaN	NaN
0.516026070293608	NaN	NaN	NaN	NaN	NaN
NaN	2.48290023612353	NaN	NaN	NaN	NaN
0.459310344512071	2.36048861406227	NaN	NaN	NaN	NaN
0.573730860250595	2.92805448495782	NaN	NaN	NaN	NaN
0.587177303264489	1.63832407690907	NaN	NaN	NaN	NaN
0.245198786172934	2.12145932884347	NaN	NaN	NaN	NaN
0.266891533659088	2.15536322236333	NaN	NaN	NaN	NaN
0.331455945568782	2.52346731770989	NaN	NaN	NaN	NaN
0.408747709644883	5.89034299606383	NaN	NaN	NaN	NaN
0.535187584645736	3.4724499379906	NaN	NaN	NaN	NaN
0.57713465714391	NaN	NaN	NaN	NaN	NaN
NaN	3.78306747051333	NaN	NaN	NaN	NaN
0.477623527938093	3.27509174374925	NaN	NaN	NaN	NaN
0.611311527151297	NaN	NaN	NaN	NaN	NaN
NaN	3.34682588630492	NaN	NaN	NaN	NaN
0.346743727483278	3.98805258291826	NaN	NaN	NaN	NaN
0.313802283209772	6.77739307100421	NaN	NaN	NaN	NaN
1.13770268282148	1.42945740526625	NaN	NaN	NaN	NaN
0.253823808013083	2.44528592673802	NaN	NaN	NaN	NaN
0.408942902758177	1.74330367257423	NaN	NaN	NaN	NaN
0.475355359704341	1.78358790562445	NaN	NaN	NaN	NaN
0.547496472463465	1.69576696091918	NaN	NaN	NaN	NaN
0.377143792275778	NaN	NaN	NaN	NaN	NaN
0.24074558618213	NaN	NaN	NaN	NaN	NaN
0.330659170885473	1.75911379925636	NaN	NaN	NaN	NaN
NaN	1.28497097510868	NaN	NaN	NaN	NaN
0.289114507287046	2.70164707980287	NaN	NaN	NaN	NaN
0.385064910450059	12.4385583890641	NaN	NaN	NaN	NaN
0.294021375804671	NaN	NaN	NaN	NaN	NaN
NaN	NaN	NaN	NaN	NaN	NaN
NaN	2.07305337010765	NaN	NaN	NaN	NaN
1.20726285047448	2.78723667284267	NaN	NaN	NaN	NaN
0.81292504596756	9.71417775402085	NaN	NaN	NaN	NaN
0.484621494753339	NaN	NaN	NaN	NaN	NaN
0.289934107124304	2.06542029595069	NaN	NaN	NaN	NaN
NaN	4.19974494078733	NaN	NaN	NaN	NaN
0.826803384512747	2.7344050944048	NaN	NaN	NaN	NaN
0.548993781482134	1.45005414063405	NaN	NaN	NaN	NaN
0.211220742333711	2.14018993207476	NaN	NaN	NaN	NaN
NaN	4.81551375011866	NaN	NaN	NaN	NaN
0.94867293524571	NaN	NaN	NaN	NaN	NaN
NaN	3.96729973128726	NaN	NaN	NaN	NaN
0.538405631053714	6.24287235248891	NaN	NaN	NaN	NaN
0.484851308146166	NaN	NaN	NaN	NaN	NaN
0.208372980932297	3.89778601829384	NaN	NaN	NaN	NaN
0.481648758561762	5.27594438900507	NaN	NaN	NaN	NaN
0.317647830356637	1.72043000531385	NaN	NaN	NaN	NaN
1.88668706052427	NaN	NaN	NaN	NaN	NaN
NaN	7.48300805652949	NaN	NaN	NaN	NaN
0.480341850002549	1.94246218818092	NaN	NaN	NaN	NaN
NaN	3.23356398235952	NaN	NaN	NaN	NaN
0.328599626075582	2.0992459966346	NaN	NaN	NaN	NaN
0.550855912588228	2.01357462457584	NaN	NaN	NaN	NaN
0.419988494136972	NaN	NaN	NaN	NaN	NaN
0.483510274781301	1.43060591427784	NaN	NaN	NaN	NaN
NaN	7.52181945053009	NaN	NaN	NaN	NaN
1.29321274454413	NaN	NaN	NaN	NaN	NaN
NaN	5.49572506324768	NaN	NaN	NaN	NaN
0.256954176459971	2.68598592944384	NaN	NaN	NaN	NaN
0.299725453797349	13.3903220878422	NaN	NaN	NaN	NaN
1.06810097704258	2.01216723618927	NaN	NaN	NaN	NaN
0.488304159726133	NaN	NaN	NaN	NaN	NaN
NaN	NaN	NaN	NaN	NaN	NaN
NaN	7.39123140224104	NaN	NaN	NaN	NaN
0.873491947586963	2.79227242588896	NaN	NaN	NaN	NaN
0.278338995808561	4.77467238921436	NaN	NaN	NaN	NaN
0.632843321303116	1.24661373684359	NaN	NaN	NaN	NaN
NaN	2.33018248089285	NaN	NaN	NaN	NaN
0.328724642045711	NaN	NaN	NaN	NaN	NaN
0.211956393613457	3.16333511133175	NaN	NaN	NaN	NaN
0.400712787999105	1.7473894717095	NaN	NaN	NaN	NaN
0.290411187504122	1.6770852193301	NaN	NaN	NaN	NaN
0.271634124836845	4.36742464371601	NaN	NaN	NaN	NaN
0.528439198683589	6.40461441929764	NaN	NaN	NaN	NaN
0.878590333059102	NaN	NaN	NaN	NaN	NaN
NaN	6.66728977929347	NaN	NaN	NaN	NaN
0.617201161779261	6.65225827041872	NaN	NaN	NaN	NaN
0.380246111548608	4.31831909562867	NaN	NaN	NaN	NaN
1.28772413796962	3.14030936066833	NaN	NaN	NaN	NaN
0.863748007650337	NaN	NaN	NaN	NaN	NaN
NaN	2.36328590067241	NaN	NaN	NaN	NaN
0.61817783740126	2.62397257167301	NaN	NaN	NaN	NaN
0.26634094169345	1.8943146922291	NaN	NaN	NaN	NaN
0.520077246236532	2.71292013697536	NaN	NaN	NaN	NaN
0.466848162703513	NaN	NaN	NaN	NaN	NaN
0.469015684914499	24.5241131999066	NaN	NaN	NaN	NaN
0.311092331977178	5.80751757309085	NaN	NaN	NaN	NaN
1.44989640780455	3.8215611302554	NaN	NaN	NaN	NaN
0.481877567890238	2.78601868132769	NaN	NaN	NaN	NaN
0.478979383318143	2.98579838023534	NaN	NaN	NaN	NaN
NaN	1.97886302945791	NaN	NaN	NaN	NaN
0.530479972534457	2.4302063601075	NaN	NaN	NaN	NaN
0.411095180571408	2.64265190276802	NaN	NaN	NaN	NaN
0.416462347482741	NaN	NaN	NaN	NaN	NaN
NaN	1.30568913176206	NaN	NaN	NaN	NaN
0.211507405605778	3.97214474058358	NaN	NaN	NaN	NaN
0.754992141477135	2.01167496535367	NaN	NaN	NaN	NaN
0.306733437070532	4.83973623878246	NaN	NaN	NaN	NaN
0.616200937741051	5.58449377676518	NaN	NaN	NaN	NaN
0.691096107675609	9.15507802520511	NaN	NaN	NaN	NaN
1.00460829965759	3.02723154636219	NaN	NaN	NaN	NaN
0.345772720001771	NaN	NaN	NaN	NaN	NaN
0.243638171178773	NaN	NaN	NaN	NaN	NaN
0.251890551738644	3.61204485165328	NaN	NaN	NaN	NaN
0.731235228735751	2.40948504895944	NaN	NaN	NaN	NaN
0.223732938737529	1.35506956271508	NaN	NaN	NaN	NaN
0.293714735735763	1.68308958147933	NaN	NaN	NaN	NaN
0.241400911409861	1.21681341453235	NaN	NaN	NaN	NaN
0.2758672595381	2.53935794930245	NaN	NaN	NaN	NaN
0.386034073241683	1.53110727191161	NaN	NaN	NaN	NaN
0.312764829914509	1.43996699709099	NaN	NaN	NaN	NaN
NaN	NaN	NaN	NaN	NaN	NaN
0.238293535859717	2.5125080701741	NaN	NaN	NaN	NaN
0.232159032692789	5.46601719621331	NaN	NaN	NaN	NaN
0.313248275975592	1.9214321619318	NaN	NaN	NaN	NaN
0.798233843633676	3.44965385440875	NaN	NaN	NaN	NaN
1.69793111904891	2.46616374606811	NaN	NaN	NaN	NaN
1.29878629206267	3.12884010369927	NaN	NaN	NaN	NaN
0.737576090709701	3.99837655396517	NaN	NaN	NaN	NaN
0.493781969694024	3.23508998310233	NaN	NaN	NaN	NaN
0.800531310145832	NaN	NaN	NaN	NaN	NaN
0.270691747856408	1.2654002653738	NaN	NaN	NaN	NaN
0.461456745798865	NaN	NaN	NaN	NaN	NaN
NaN	1.48703656157124	NaN	NaN	NaN	NaN
0.336849557821598	3.25427958490556	NaN	NaN	NaN	NaN
0.504310839606688	4.3786632933199	NaN	NaN	NaN	NaN
0.353131446607062	2.44057532963053	NaN	NaN	NaN	NaN
0.313253877613846	NaN	NaN	NaN	NaN	NaN
NaN	NaN	NaN	NaN	NaN	NaN
NaN	NaN	NaN	NaN	NaN	NaN
0.213796443984723	NaN	NaN	NaN	NaN	NaN
NaN	2.24126460939962	NaN	NaN	NaN	NaN
NaN	NaN	NaN	NaN	NaN	NaN
0.336949282864415	NaN	NaN	NaN	NaN	NaN
NaN	NaN	NaN	NaN	NaN	NaN
NaN	NaN	NaN	NaN	NaN	NaN
NaN	2.16247401885825	NaN	NaN	NaN	NaN
0.281035128835032	NaN	NaN	NaN	NaN	NaN
NaN	1.22640448009508	NaN	NaN	NaN	NaN
0.229924832504744	2.16827960388502	NaN	NaN	NaN	NaN
0.5326632171439	3.03799718247574	NaN	NaN	NaN	NaN
0.616548314787219	NaN	NaN	NaN	NaN	NaN
0.379482071327504	NaN	NaN	NaN	NaN	NaN
NaN	NaN	NaN	NaN	NaN	NaN
NaN	2.38389566119758	NaN	NaN	NaN	NaN
0.573196949554256	1.73436754666678	NaN	NaN	NaN	NaN
0.275698141644155	2.73299904699346	NaN	NaN	NaN	NaN
0.533464484119225	5.01141140732204	NaN	NaN	NaN	NaN
0.527066110185357	1.87937062033542	NaN	NaN	NaN	NaN
0.217909932053133	1.58621490503081	NaN	NaN	NaN	NaN
0.487740557350212	8.86651457164503	NaN	NaN	NaN	NaN
NaN	1.73329538445144	NaN	NaN	NaN	NaN
NaN	3.25904881460907	NaN	NaN	NaN	NaN
0.252208938357223	2.14955971032033	NaN	NaN	NaN	NaN
0.236528367143238	NaN	NaN	NaN	NaN	NaN
0.337553143791622	2.14110284520418	NaN	NaN	NaN	NaN
NaN	4.09819156019133	NaN	NaN	NaN	NaN
0.510682165646067	3.24744356711076	NaN	NaN	NaN	NaN
0.288170959390748	NaN	NaN	NaN	NaN	NaN
NaN	5.26489233305575	NaN	NaN	NaN	NaN
1.43398416499564	4.7989850806821	NaN	NaN	NaN	NaN
NaN	9.4226671761913	NaN	NaN	NaN	NaN
0.931379537418963	2.29077833542153	NaN	NaN	NaN	NaN
0.525376867405145	6.64204585523123	NaN	NaN	NaN	NaN
0.897938089890142	NaN	NaN	NaN	NaN	NaN
NaN	1.44752084898102	NaN	NaN	NaN	NaN
NaN	NaN	NaN	NaN	NaN	NaN
NaN	5.52425925133708	NaN	NaN	NaN	NaN
NaN	2.15005790624905	NaN	NaN	NaN	NaN
NaN	3.75533512115254	NaN	NaN	NaN	NaN
0.959710017245824	NaN	NaN	NaN	NaN	NaN
NaN	NaN	NaN	NaN	NaN	NaN
NaN	1.51350852957987	NaN	NaN	NaN	NaN
NaN	11.2312081409017	NaN	NaN	NaN	NaN
0.484548189987799	7.13380527363637	NaN	NaN	NaN	NaN
0.234491254005219	4.33745932297065	NaN	NaN	NaN	NaN
1.35504077824143	3.31623266067421	NaN	NaN	NaN	NaN
0.405747906147891	5.72810594988645	NaN	NaN	NaN	NaN
0.741932515016377	4.11789589147042	NaN	NaN	NaN	NaN
0.768557455221986	5.55672871006615	NaN	NaN	NaN	NaN
0.396733945796808	4.25835924188456	NaN	NaN	NaN	NaN
1.14740005844854	4.72448851910434	NaN	NaN	NaN	NaN
1.73343337048712	NaN	NaN	NaN	NaN	NaN
NaN	4.83372816405578	NaN	NaN	NaN	NaN
0.415157117182318	11.2568321290928	NaN	NaN	NaN	NaN
0.92711875408559	14.8649617980835	NaN	NaN	NaN	NaN
1.61593860822348	3.68954542420652	NaN	NaN	NaN	NaN
1.10188195487273	3.44800502425986	NaN	NaN	NaN	NaN
0.905799774742424	6.12486304175491	NaN	NaN	NaN	NaN
0.652317528036036	2.90840826720625	NaN	NaN	NaN	NaN
0.458355899105324	4.48949165005897	NaN	NaN	NaN	NaN
1.12505952858465	9.71761927624078	NaN	NaN	NaN	NaN
2.20289706104573	9.63289099515289	NaN	NaN	NaN	NaN
0.277271218037729	1.95178136735475	NaN	NaN	NaN	NaN
0.293056041224926	6.17409597916728	NaN	NaN	NaN	NaN
0.536295270510071	17.1230586993086	NaN	NaN	NaN	NaN
1.2896698547944	1.80301623770159	NaN	NaN	NaN	NaN
2.09002382779589	1.59999142785592	NaN	NaN	NaN	NaN
NaN	1.63693485276946	NaN	NaN	NaN	NaN
0.252547666202795	3.48626629472926	NaN	NaN	NaN	NaN
0.440674375439295	14.3032074440321	NaN	NaN	NaN	NaN
0.778944116158094	3.81972292085018	NaN	NaN	NaN	NaN
1.53960583287433	9.92188185941381	NaN	NaN	NaN	NaN
0.40455400249131	4.91863257555202	NaN	NaN	NaN	NaN
NaN	4.37433376349975	NaN	NaN	NaN	NaN
0.634220667465746	NaN	NaN	NaN	NaN	NaN
NaN	8.05012825752144	NaN	NaN	NaN	NaN
1.41166616666207	2.52837303026953	NaN	NaN	NaN	NaN
0.498099485248362	4.36774459415699	NaN	NaN	NaN	NaN
0.941064678450202	1.88306953029088	NaN	NaN	NaN	NaN
0.318533931901228	6.36796214404957	NaN	NaN	NaN	NaN
0.249681386564212	2.91228760655607	NaN	NaN	NaN	NaN
0.29125531968341	1.43800034872935	NaN	NaN	NaN	NaN
0.872366055277587	1.856556698554	NaN	NaN	NaN	NaN
0.32251046633117	1.81045920562407	NaN	NaN	NaN	NaN
0.55110750275718	2.39517735118599	NaN	NaN	NaN	NaN
0.284893827223255	2.09834355836526	NaN	NaN	NaN	NaN
0.684189177205642	7.5272084513765	NaN	NaN	NaN	NaN
NaN	6.89769688940298	NaN	NaN	NaN	NaN
0.446207795656474	NaN	NaN	NaN	NaN	NaN
2.33213573851011	3.17188539175224	NaN	NaN	NaN	NaN
NaN	NaN	NaN	NaN	NaN	NaN
0.473799591174702	2.81088505432412	NaN	NaN	NaN	NaN
NaN	2.17489414795503	NaN	NaN	NaN	NaN
0.255867868078384	5.66582547340794	NaN	NaN	NaN	NaN
0.729927513792236	NaN	NaN	NaN	NaN	NaN
0.217920290805816	4.20791808055581	NaN	NaN	NaN	NaN
NaN	5.48761575625371	NaN	NaN	NaN	NaN
NaN	NaN	NaN	NaN	NaN	NaN
0.721322593079086	7.58960012123078	NaN	NaN	NaN	NaN
0.499101856524762	5.11949365509181	NaN	NaN	NaN	NaN
0.40136774647038	1.70365995212726	NaN	NaN	NaN	NaN
1.6179177898654	3.68776202105481	NaN	NaN	NaN	NaN
NaN	NaN	NaN	NaN	NaN	NaN
0.574383303478806	8.14020254644484	NaN	NaN	NaN	NaN
NaN	1.8636844394289	NaN	NaN	NaN	NaN
1.53781405081604	3.29005497274191	NaN	NaN	NaN	NaN
1.27431408534081	2.61896387492007	NaN	NaN	NaN	NaN
0.316580481695055	3.53620524392455	NaN	NaN	NaN	NaN
0.266008347326602	4.30977068770996	NaN	NaN	NaN	NaN
0.554955114108622	NaN	NaN	NaN	NaN	NaN
0.212598088732195	NaN	NaN	NaN	NaN	NaN
0.77460338856272	NaN	NaN	NaN	NaN	NaN
NaN	2.80548813182797	NaN	NaN	NaN	NaN
0.718909721405335	2.43564731226541	NaN	NaN	NaN	NaN
0.259042021864524	4.8189705213932	NaN	NaN	NaN	NaN
0.406289166737231	10.3844961821313	NaN	NaN	NaN	NaN
0.711256637063752	3.2143257382932	NaN	NaN	NaN	NaN
2.4329765537349	NaN	NaN	NaN	NaN	NaN
0.44298199998695	9.98515779275569	NaN	NaN	NaN	NaN
NaN	NaN	NaN	NaN	NaN	NaN
0.249747505882612	NaN	NaN	NaN	NaN	NaN
