# Supplementary material for: B-SOiD, an open-source unsupervised algorithm for identification and fast prediction of behaviors
Source: Nat Commun. 2021 Aug 31;12:5188. doi: 10.1038/s41467-021-25420-x (PMC8408193; doi:10.1038/s41467-021-25420-x)
Supplement: Supplementary file 9 — Source Data [file 41467_2021_25420_MOESM9_ESM.zip › raw_data_csv/figS4.csv]

4.95722745202262	1.95510013211217	23.02521250598	3.5900164420502	2.10533448872091	2.38223360351006	11	11
6.53793923249321	0.883246968240048	13.8318566989783	1.92431342592833	0.716331062921465	8.72207476512058	11	11
5.12847171210529	0.474230082762052	6.59274229362949	7.01221401283471	0.176013834914174	2.38517222237077	11	11
3.64425896429263	0.624473833875772	5.16547675834289	17.4317445984004	0.300147495292518	3.62524589060054	11	11
3.6142103550644	1.61199355093289	11.2819970920987	16.9311811948267	0.79289046398907	3.81472951352732	11	11
4.28101422877255	4.13469772015085	3.97347873402875	15.5751325882361	1.6052042734457	7.6526392611728	11	11
6.7428232986814	0.486494788413507	5.02365429883852	15.4234939274924	1.18565088342206	7.46422273309172	11	11
3.84858982114633	1.47332994703969	2.18929665404852	14.841527680846	1.84586450805314	6.66756908329044	11	11
2.19486480203034	1.40495126101677	0.835247695840244	8.71535522116284	0.790355086208459	3.83109299880358	11	11
3.18159061956772	1.16577118602646	0.785006829468572	0.830372143969856	1.09305590492689	4.76486475531315	11	11
3.34407455389836	5.91319290269045	0.759628817243116	0.558501927490007	1.50932829861704	4.14995507397221	11	11
1.96156460547195	22.0598453209763	0.527209445534049	1.41839192388949	3.94675742713274	3.36782467373085	11	11
0.0402604832448273	0.051160659667882	0.255696613038972	0.0456604045500835	0.197244046476495	0.179022600490432	11	11
1.5638831791134	20.7621731478307	0.841982373051702	1.24430642607278	8.36327452980393	2.25926944227851	11	11
0.250327186997999	8.00608988106852	0.930612107012574	0.335700362426185	15.1618178471381	3.1460104998283	11	11
0.509329149809096	7.37763687909366	0.537000563541912	0.699432780401336	12.1622935557511	3.25579469241327	11	11
0.551233316001224	6.86515277731352	0.316228613300807	0.665330767835235	8.58301696964831	3.03291961360567	11	11
1.55517361663708	2.44857528051449	0.645592277725737	0.565525914166636	7.94176564453266	2.67583908783307	11	11
1.794324861351	1.48038678519662	0.772449752483739	0.259891784801001	5.74627820589508	2.38054510589042	11	11
0.648355331175385	0.790487130056135	0.478203187557596	0.405542405590585	0.517818517377924	1.81356728725738	11	11
2.73758454741945	1.3132847873172	1.1057557750176	0.961146688951948	0.953751371416184	1.54530904274873	11	11
3.96630488861389	1.47729843608513	2.37144562336851	1.9368276086934	0.307537350227493	4.55811381381205	11	11
3.40155767701855	11.1288737452749	16.4723394566324	0.828820601805246	0.635016504996735	4.02225751919663	11	11
5.54388356159551	0.310804366240681	24.8729950525265	0.10592692961056	0.707754139483048	2.24916361106257	11	11
0.680718850795867	4.42973141509547	2.620259329814	4.38583476327479	0.714588367888286	4.00630157401595	11	11
0.146257878951343	0.47104483138586	0.120725435262043	0.192844282951764	0.0606877854781023	0.0568831110225061	11	11
4.2175181591145	0.27088660436164	3.47240576302175	21.1158126442838	1.02954688564023	5.51241605999582	11	11
2.16077134644105	2.28043228992033	0.0529255099793	31.5082252360232	1.19681983939406	8.62762243491409	11	11
2.93175045711218	2.48215283063281	4.10824346302544	16.7152987955104	1.46850698759308	4.8729224393406	11	11
2.26009065591272	2.54517643176855	1.22755873162277	5.84389199046949	1.45591823249774	8.66835891970322	11	11
1.56396935471685	7.04306530426187	1.30594479772354	1.20366392083022	5.46297515433082	5.58015654915865	11	11
1.45827059362326	4.65906557943367	1.83859984775272	1.15611456492629	34.159185080402	1.62184885689672	11	11
0	10.6668266246963	1.78315822219176	1.31374712990321	17.8502837208561	4.01609088825529	11	11
6.08096525821528	0.955908905482084	4.37553186595303	1.15928149504707	1.00519066277822	4.81061074902939	11	10
0	1.83503963806534	1.30813360818424	1.31009355665902	1.02279142367515	4.34963159318988	11	11
0	1.22135911975666	3.49923191957473	0.674846929447689	0.699949490196669	3.80909141915656	11	11
0	2.5501066235244	3.82679811457901	0.910302585965004	0.195412497980689	2.59311569470168	2	2
0	0.615650773858135	5.08706053595357	0.167834713195267	0.342186598190041	2.08026813143884	2	2
0	0.399959146560352	3.26696688747174	0.278699018024412	0.0636083786192119	0.274938264200165	2	2
0	0.961795792257407	2.92120660249888	2.09173567592203	0.506342186139348	0.758373091704407	2	3
0	1.16269283170186	3.03053790813818	0.61318582353025	0.754285084015804	0.970608625427427	2	10
0	2.30928037415078	7.89279636182695	0.690839829434321	0.200383188931309	1.65837713440168	2	2
0	1.39346638754184	6.35268627165721	0.132635102839085	0.396135237310283	0.750175596324103	3	3
0	3.21551392802713	5.03638876522563	0.429090044056339	0.237235650668097	1.40085388454534	3	3
0	1.26347335895607	1.44204334154866	0.85945462802573	0.515142339361746	0.746437789854267	3	3
0	0.912758260071241	0.622544279147284	0.276958869454752	0.181315850958834	0.554981612771067	3	3
0	1.90386345879874	7.82291995227308	0.126754332711101	0.0907772517176306	1.05008335358189	3	3
0	0.525473536775273	2.95551972767922	0.491132001525424	0.281613527060457	1.56989351233928	3	3
0	2.39033371433175	0.365568995762867	0.590015159988689	0.447278924299622	2.13736782926592	3	3
0	0.367681599201503	1.90044816248773	0.553193779136027	0.419309358235425	2.28939993177915	3	3
0	1.2697609793737	0.369666334920975	0.180364936445751	0.257186229251562	2.81691578761354	3	3
0	5.89060659422195	2.56648594322799	0.913260799769174	0.360912822460877	1.83385468540559	3	3
0	1.26235088121807	0.898832983583391	0.700420643918632	0.502846459621339	0.739006658888321	3	3
0	1.94390579228036	0.615266214380091	0.845678656639644	0.323619708332774	2.22394435340386	3	3
0	1.55303360092038	1.56930812430918	0.877890165649273	0.114863621527551	1.6923214391868	3	3
0	1.06502507424951	2.04425091823385	0.706770969876941	0.110909981367205	2.17899147550045	3	1
0	0.725802700524707	1.44019642344325	0.581450130534237	0.14993991630937	0.5725783918362	3	1
0	2.16793710252918	0.903373284308224	0.797601544271601	0.271701187330342	1.2577453026747	3	1
0	0.350785248691412	1.87544838950555	0.320741945606042	0.192069069835878	2.53880777755358	3	3
0	0.800775512909798	1.50077788942478	0.510779013676897	0.152922264957185	1.84046215052432	3	3
0	0.604272489425	0	1.16947005209648	0.481943353901961	0.418347433944332	1	1
0	2.01858006560007	0	0.932919952105984	0.0753058518281294	1.34897269327582	1	1
0	1.11633545658775	0	0.420209882983812	0.243704058866419	1.31129049397799	1	1
0	1.43500342984288	0	1.66178149946916	0.200941447763808	2.16104578901789	1	1
0	0.60383608972626	0	1.65102255921924	0.148108314499684	1.42396429715768	1	1
0	0.987669490284821	0	0.014950590595887	0.0436267723382563	0.89242964071695	1	1
0	0.108636113748312	0	0.257902708226034	0.262969404449318	0.454468768163217	1	1
0	0.606283952504584	0	0.306764256900502	0.211031798821793	0.0684818990946008	1	1
0	1.33722742528259	0	1.24720713842736	0.195741091216453	1.26964790476614	1	1
0	0.615289633906566	0	0.703873021740835	0.0975368466022339	2.36297599301818	1	1
0	0.0949822924546815	0	0.279033944060694	0.0306587618211305	2.10110210353262	1	1
0	0.359329776668038	0	0.513939325103466	0.0612907041085081	0.619860994914835	1	1
0	1.28350135423426	0	0.650880631060968	0.0852579825145079	0.0765501753642918	1	1
0	0.76875088367684	0	0.372006908858759	0.0421519210254533	1.0930264147659	1	1
0	0.494377001873314	4.28471902209684	0.378071450054955	0.366496668038253	2.23972334767826	1	1
0	0.278972265532623	0.137861595125735	0.0537344491569768	0.0515651207628872	0.0807366722963699	1	1
0	0.967260575792215	0.71988018835335	0.348809285922087	0.19617176611968	0.311494494851522	1	1
0	0.888962316443947	0.584474061815893	0.333653178114848	0.140664676302796	0.259860618158311	1	1
0	0.602043360711887	0.924488435124795	0.335542418848475	0.0396814755240626	1.01854761960295	2	2
0	0.0644571282222095	0.890589682547411	0.220220968889985	0.0871137273354503	0.531222815235968	2	2
0	0.35454499237993	0.074567084455361	0.540489573532281	0.151673598854803	1.18697628614126	2	2
0	1.04064771544331	1.89262237314357	2.5054138951822	0.402446935429347	0.803879516720156	2	2
0	1.55704769689085	0	2.00697905925799	0.105134554517624	0.216287385463783	2	1
0	1.0279657671398	0	3.59006392840766	0.171222301557586	1.0564208614183	2	1
0	0.329572990422815	27.8150723817674	4.6349778107862	0.466320268074057	0.476967900784087	2	2
0	1.91515136798068	0.870998632481787	2.71047146543437	0.384422412066755	0.805265374732634	2	2
0	0.718831275191242	0.489569436699055	2.0861318404006	0.333513954196471	1.66966010125378	2	2
0	0.893404135874388	0.381129095294489	0.455130795490562	0.214742552864739	1.11918213851466	2	2
0	0.124582743594274	1.23263247920809	0.165859584644766	0.425547863036243	0.0112500794297221	2	2
0	0.714042589731621	1.35305532922515	0.50337183655558	0.0655139314147863	0.937316062249098	2	2
0	0.3728918127918	0	0.714157672950144	0.462602481036653	0.746801277523716	2	2
0	2.12670171210285	0	0.778000246283342	0.445538669544864	1.0541559753719	2	2
0	1.11745243659378	1.04847465479117	0.661232146504284	0.132010476592027	0.994453993025892	2	2
0	0.362033586315208	1.77387625606828	1.61596697603853	0.333348434619394	0.950966938300313	2	2
0	0.457178132492679	1.96765010393218	1.4048701848761	0.354839432556253	1.46632124222956	2	2
0	1.87238648697178	1.08338149131813	1.91480831666933	0.228172447182878	0.250175666020497	2	2
0	1.74211070937232	0.682839649323244	2.16169413656783	0.363103955617781	1.07503007571623	9	9
0	0.154688048357001	0.843892543923105	0.376227004794133	0.0677732387333329	0.701995301448188	9	2
0	0.52189039869341	0.496456960253768	1.18470146228857	0.152264296260461	0.25632840718984	9	2
0	0.315375163198375	0.761188826528317	0.463265508545791	0.099641537511547	0.381209284026086	9	2
0	0.798678226805098	0	0.743237165080842	0.405880830197478	0.858246548839799	9	2
0	0.880105575966922	0	1.92445395331862	0.0642160021028966	0.928981550959399	9	9
0	0.12306061007852	0	1.03073978945181	0.0772164443449598	0.782596183033033	2	2
92.7537034161953	0.141702339549147	0	2.19144264663612	0.339266558092084	0.776506460282977	2	2
0.45117066130413	0.15052397895249	0	0.0428241621149932	0.0435489305296273	0.206682297474998	2	2
0.895290049083032	0.332327129421938	4.92484377158028	2.03276266593338	0.598381119497092	0.605709231677521	2	2
0	0.241827724687853	1.2478952524578	2.54007587841032	0.263342924656652	2.20243543948817	2	2
0	1.06367996677012	6.16145973918807	5.0571635416419	0.70491615029753	1.18500055407606	2	2
0	0.518808687224491	1.16185177163303	10.3495820708207	0.549860400454607	2.4259849024037	2	2
0	1.15906545971761	0.585651709479446	3.18009883611984	0.253808520260504	2.2841587209181	2	2
0	0.501587733305335	0.867990892441635	1.30477462801655	0.355742195883196	1.83718822958666	2	2
0	0.14813800890718	0.462703258473045	1.66814375571272	0.258226214122005	0.585102676332123	2	2
0	0.303590864072585	0.0611838831608535	2.67936761596994	0.268259922297899	0.473625990295299	2	2
0	0.23564741228557	0.485010768231347	2.23186073042947	0.287210812913404	1.89055221935676	2	2
0	0.535905459898126	0.87259885289309	4.19313224171052	0.0648291868408544	1.98785225042096	2	2
0	0.525972054324566	1.79737317172498	3.49496664856686	0.089865755579981	1.3549753651864	2	2
0	0.904354746823473	1.56453925992572	2.91290524089296	0.358719328512215	3.16424967737415	2	2
0	0.28092895490398	4.17610135561367	2.88694108217792	0.26858609625862	1.48311271871621	2	2
0	0.0906117015434829	1.17839749888343	1.80638774103476	0.427392866087165	0.541564146645888	2	2
0	0.119093929928416	1.31288997801379	2.08002674863767	0.227884471297452	1.87294384053785	2	2
0	0.110643643131878	0.933993478363264	0.0428102557022884	0.197175907530344	0.119072615583408	2	2
0	0.309282245378997	0.935152722099863	2.22611701341045	0.564060666510767	0.703931504643673	2	2
0	0.203635407320238	0.143961336146359	1.69284571887136	0.223248730615108	0.865135473714935	2	2
0	0.335676225764899	0.342599015106324	1.69319732593152	0.3206612204616	0.868895707225085	2	2
0	1.17280503587038	0.489354469437722	3.1965164209118	0.457110749845321	3.25326325471695	2	2
0	1.81888730096637	4.81410869717784	3.90602166266084	0.717519886196569	3.97306972718127	2	2
0	4.75596208545776	1.11557217918922	4.64827602914426	0.237359546668424	2.93983939501162	2	2
0	3.45526446424184	0.389386601251615	4.95565946045039	0.454475654318184	3.34687818121521	2	2
0	6.6773534175356	4.16130845127286	11.4500164726411	1.16626854979465	4.95892522208257	2	2
0	4.12229137889096	1.64471215076791	2.9081612394278	0.406802279483576	1.76216294715325	2	10
0	3.81441525823347	1.83270027856981	4.26152083427162	0.0981073983587557	2.56765145546439	2	2
0	9.02765599352737	1.71685246975969	2.34766705496178	0.306091772536527	4.85260909964677	2	2
0	4.56983887545785	1.7486204413741	1.74662829361809	0.30369855835457	4.0343637220341	10	10
0	4.92024996072282	3.15525752181611	0.770967788507625	0.801685712917261	2.63414778985996	10	10
0	7.54258337316563	3.03759207841684	1.75022579273403	0.770631126210421	6.45518560163531	10	10
0	5.90733087822974	10.329978920713	0.068161918856855	0.838291844731289	3.28991898127752	10	10
0	0.685881949132744	3.12306914132839	0.654055313460126	1.12145741997791	5.48946584703848	10	2
75.4850288448299	2.66455905772411	3.5181353517767	0.164300646950157	0.649522807725367	4.04916006441595	10	10
4.94306368294851	4.27592336023325	3.9914152359934	0.115767844805014	0.173670724595265	6.69680172590543	10	10
5.86300185683399	9.33143392241946	3.49258663522956	0.639311880020788	1.12254435094617	4.12128599752427	10	10
2.80528748251373	8.44887608180453	1.40459765317853	21.2388148372022	1.91734104458971	2.49266318128501	10	10
7.29938707094972	2.81484307399556	2.30607619113132	19.5512168122534	1.91279299509732	5.07199116782217	10	9
5.44196904134911	7.27360402864401	2.15411008267711	0.935322710146778	0.326999895506761	4.93204507609057	10	10
7.59360315405705	9.3209700358546	3.29504902523958	2.24819691592946	1.90728919038003	4.28965185608183	10	10
4.66775836089835	4.97010418475816	5.2744269778175	0.92466032059668	21.2444966563869	2.90926440186416	9	9
1.55535851982087	6.01022616857652	6.25746978793901	1.56244576530974	20.5294906649638	5.12987588356622	9	9
4.13455901888674	5.90575792924174	1.28722817081309	1.92583046038957	0.690209296772108	2.92673689840393	9	9
0.0619021616386639	0.0763787989727159	0.770632702190423	0.047179189807569	0.097363272354932	0.149163508039636	9	5
3.04415215168381	1.30787115515303	1.31852747335731	1.04087772987485	1.29624568744779	4.29551221449078	9	9
4.02905091545835	0.8118571204285	0.570718714321635	1.56015605719104	0.440181397548862	3.46218195498729	9	9
2.3964464763297	0.729087539600244	0.538491090746146	0.390598263788391	0.322369073865804	1.1967001909045	5	5
0.687907475906722	1.06674848463909	0.341196319414622	0.677773081376319	0.150797363809363	0.355432537114967	5	5
3.38507554172631	1.73800704924278	2.41883722214005	1.18163902357022	0.71472160377966	0.821849954738403	5	5
0.0217357603423111	0.0578142584772112	0.0529772982225714	0.0706559538505355	0.0607159233049126	0.395556781728289	5	5
3.62683824913696	0.326083732247291	0.421285946935453	0.728057048840913	0.380023340904805	1.41047481237747	5	5
2.29413759198562	0.562338958211067	0.707335304119764	0.320306958493749	0.808511276702799	0.271858304186099	5	5
2.0027576518728	0.842777315870659	1.78822579709719	0.543577036272286	0.557977642687767	0.142923789889796	5	5
1.39215067808258	1.00108553568741	1.12976453656049	0.26511082646399	0.589486526951678	0.270735102557242	5	5
1.58754616269082	0.360146007293544	0.304535653150059	0.062855674362102	0.438851673070077	0.21852562515401	5	5
1.9955728240567	0.324822318311198	0.0833093341634752	0.208584490489394	0.478637418103973	0.905861474561714	5	5
3.91841113198611	0.883136000127664	0.691545902409147	0.473077194287135	0.12604046154274	0.0690452983696069	5	5
4.71792318538503	1.20002797284927	1.21928453746752	0.138090936225942	0.251954096031787	0.559135465609061	5	5
0.366220840614577	0.256564800388677	0.609039014283716	0.110407285541475	0.251012977128506	1.56083162650588	5	5
2.61229898357723	0.23230341008077	0.237428550402047	0.295312269546064	0.0674342713209988	0.666668415848126	5	5
4.47242108604792	0.810758363932902	0.54389874847451	0.0471572490633968	0.182235906418954	0.908260644726876	5	5
0.0828534246502975	0.0861323467692015	0.0993094622573789	0.0682170994572156	0.164160038080234	0.544553139257692	5	5
1.76765398325156	0.478854782774466	0.0606013969530941	0.174962231942294	0.200323405653222	0.6004933009473	5	5
0.880694682105305	0.0894621703522083	1.07153343629166	0.100066363856494	0.131365975180435	0.549938852295899	5	5
1.42560331601976	0.623821181311941	0.135235331829978	0.399114191193019	0.169508286589234	0.169846553765703	5	5
2.8596861993916	0.106340262604659	0.522139798264629	0.245211549337068	0.369193623231592	1.10218836878864	5	5
2.21390051002021	0.169444252739933	0.367586621516956	0.277052172230484	0.249885225901123	0.0325257504521808	5	5
2.28571022364406	0.82895073379113	0.725280201638939	0.264425060604247	0.15407393649889	0.842171443135122	5	5
1.75881309660056	3.09861618725009	0.906404235674552	0.626476403608085	0.757969313859853	0.907718340535962	5	5
2.47071962198386	3.74290842207897	0.716776965683266	0.719877648000002	0.412447935303392	0.230489135507783	5	5
1.46710746657256	2.32346107838906	0.257551102743146	0.214683556962658	0.320514586297264	0.587326284146101	5	5
2.69665989784396	0.704511882119238	0.360462217538726	0.283681205559845	0.0975790496069746	0.830038950526416	5	5
2.71198797964633	0.854396695295692	0.296839943381109	0.300068473529724	0.345442828164766	1.17668115573933	5	5
2.44494537065149	3.57660286740954	0.625664872005828	0.0596350975406258	0.159832145451517	0.18931836993448	5	5
4.45337320015504	1.37448991035192	0.459913377322169	0.758022200978777	0.665292720000303	0.659635816032521	5	5
3.36927443535691	1.07856608544881	4.39737779403364	0.809083599644533	0.293108338922012	0.29517221930135	5	5
2.12453465351502	3.92257748426163	2.80079576575317	0.422500333035636	0.536853697583189	0.798133887581571	5	5
0.723381528255833	1.29257790962227	2.79607731351194	0.227683336383126	0.255918556878041	0.108364375939978	5	5
0.0961887936014099	0.130774018730718	0.21884011929891	0.116286584910915	0.0113375480780436	0.0273098704903702	5	10
2.85525638105464	2.26634176273536	4.93176450925539	0.430946732017269	0.398670087191504	0.532492495872231	5	10
2.41972930430844	1.21838785846407	0.723235799440652	0.726043179545991	0.526216958709497	0.807608231064969	5	5
2.37437051865601	2.25965797202237	3.5799384336664	0.233772722004971	0.917567049705074	0.590600071727033	5	5
4.40869528466229	1.97573547684447	5.18567002867247	1.06019680037123	0.631514778927754	0.812087423489415	10	10
0.118573897195349	0.168779940683377	0.0626155208634816	0.169674550789264	0.00752054049549539	0.0994410220288102	10	10
4.49617062458515	1.90642546282539	5.30229269531266	0.175644202760873	0.0182730269008155	0.454597891358652	10	10
3.51110458903328	0.985844310678261	3.94600887249306	0.758687186109693	0.0724711254422518	0.142019565986492	10	5
2.30633620056693	2.68843371837247	4.79329907715626	0.53114238692205	0.552558147095701	0.509413287435245	10	10
1.58270101171607	2.77274155689917	1.45372789348318	0.27283831797605	0.13487032792021	1.78907552899282	10	10
0.0398167146644375	0.192550010927181	0.126374815297041	0.220092884197192	0.0326550432280955	0.0648381012061168	5	5
0.925594929629642	2.04028193112048	0.968490410156212	0.0579098910507547	0.0829050123701838	0.171252876676886	5	5
0.931042983425945	2.11293719359679	0.515453830734577	0.336611753978805	0.302003719318727	0.430180985426471	5	5
0.855973744320621	1.6280459794816	0.772714051381939	0.456732792271641	0.129550277007169	0.368147351947936	5	5
0.075739772149473	0.129630204245565	0.0793626622874351	0.258056918520669	0.0380029635083997	0.087639763201505	5	5
2.14445885855648	0.29067916935706	2.18151788470819	0.334409371280176	0.126701633210066	2.48025093208995	5	5
2.12260216073999	3.26845711678993	1.87521618598473	0.3705832598429	0.0888078278813002	0.830487348868631	5	5
1.5881435994303	1.55396352695494	1.41561356681606	0.778324529500287	0.421821412968402	0.0439601168433214	5	5
0.0660997966713272	0.132003036060386	0.0584850036763376	0.717339473892891	0.0325498815766839	0.0441739420204686	5	5
3.45203212077502	1.32397664058384	1.88432165211175	1.08394894797353	0.407155622942136	1.55489745146004	5	5
0.487962086831177	3.01272019965152	0.443401084477616	0.202722399962747	0.2388709937489	0.256831882927309	5	5
1.32956035147519	1.76952031657544	2.71273015069448	0.174935969786019	0.214892926542573	0.254727680994864	5	5
0.0452959780643658	0.163479096834799	0.0561675512411541	0.0582880643651957	0.0412252026009337	0.265066921549535	5	5
0.368176601935695	0.455978405423621	1.29181115597913	0.650422471729338	0.301606819317731	1.16083604340526	5	5
2.03565473290238	3.77342909382837	6.23816900184486	1.49904616799907	1.7939701103446	4.42849252455461	5	5
3.67264450787412	1.28642576683285	1.05811901007829	0.199022110626985	0.467557061045178	0.373595531470658	5	5
0.134779927265615	0.151303068671208	0.075763628898813	1.16432588613705	0.0514469478352859	0.453800376554824	5	5
1.78850994457508	1.17687867772091	1.37619140731301	0.108426801039986	0.289572080326321	3.25667004761891	5	5
7.44845675073798	2.87119208236752	1.19034264084311	1.72501690146363	0.407056801316178	4.60858264682182	9	9
4.20196579297175	3.25134473807192	2.87718784422089	1.54976907529892	0.44293923227844	2.86382871016405	9	9
5.58754592245738	2.76904548577342	0.357713127593869	0.782379156160124	0.306189389101806	1.04280918892506	9	9
0.0662060666862351	0.097280753973717	0.0132701120053971	0.0141686294568351	0.0608541888356126	0.0251890282204461	9	9
2.76320805229953	2.08948615143731	2.4500487634166	0.571918350285388	0.430044379659471	2.23540142075533	9	5
2.73822560023423	0.603471538756854	3.37419621174956	0.651436451566052	0.809042034023555	2.27090311109256	9	5
4.73364136489611	1.55176678490672	3.35131310478376	1.15625248191889	0.799338345404964	2.13011647026588	5	5
0.10413147845325	0.246624552632817	0.143469800653028	0.351166268363561	0.0738747055419213	0.0256118295799259	5	5
1.84996657322378	0.61908684324622	2.41035774724673	0.765287500826531	0.609611079085789	2.65025543528561	5	5
2.29934703715508	4.84606175280465	5.6978567847163	1.07310734743654	0.823350025745199	1.78419091741449	5	5
2.81824940801259	1.94751989769469	0.728274059454975	0.134301403360228	0.315473111415725	0.518423380245454	5	5
0.113523175368226	0.190420605082015	0.00739922526510015	0.0400814165892398	0.0327044524805691	0.0469317127321447	5	5
3.97897658361613	2.38468946905753	1.30892653400676	0.13565516712592	0.175760098406832	1.29743788211528	10	10
3.46852268656905	4.5804138304406	2.5641512129404	0.0689379950041996	0.248799029573994	1.51550177983435	10	10
0.680987449931253	0.841774335959032	0.207701166149426	0.444819975917543	0.070400693549746	1.18888888632308	10	10
0.0724674704737893	0.114114757161875	0.0139580084182483	0.166510824613549	0.0123414338075465	0.039056115602531	10	10
2.14848856684417	2.96340414809379	0.62500949456843	0.677149232200718	0.0560012103686949	1.9385330329115	10	5
1.30847837192057	0.731489146809053	4.65271966042688	7.2020591145185	0.594878426553388	4.95090765478106	10	5
1.43014142294289	3.63185423013673	7.42711519559582	41.3064802957224	0.58275538696503	4.61416573937678	10	10
0.911679765458675	3.7719367729152	4.91145440111579	9.57276939355779	0.31653330490165	5.03106630858568	10	10
0.144598540354427	0.291847176795301	0.164025164102467	0.0390178248186213	0.0270938539198915	0.0102292774584077	10	10
5.54582027268692	21.5738196012579	11.3413155147043	1.58636950920425	0.495916133273237	8.56926630386838	10	10
8.06047599536201	7.14700352068168	3.44754945932862	2.59430457409389	0.240550242943244	6.83130180345123	10	10
7.33718938275941	3.99472449627488	2.30219634591783	1.03943390121516	0.774123189026877	3.93808441440925	10	10
19.1210308867692	10.29039370724	5.7092956266507	1.52897859530796	0.628295820923393	6.51502702021995	10	10
0.82616389947633	0.0282426412636352	0.0300843078238919	0.0791749178155284	0.103660265520885	0.0235859649173263	10	9
6.25299634628026	5.35527214989884	3.45890575204658	0.55271551483333	0.149755308911795	2.24085084101899	10	9
5.22388642168174	2.90540912834108	3.31734280347529	0.141152660203172	0.309735359239835	1.76100306319597	10	9
5.32093030260175	4.26489575232281	1.06574510013525	0.0706349236429129	1.19848822213617	1.22253114042154	10	10
0.833030474081369	0.0308776107582496	0.0302810792920419	0.0682057651046818	0.032667672525874	0.0994955190137339	10	10
2.05375814415969	2.24380041886774	4.30223050797576	0.270981682041022	21.0401742927204	2.90476606944295	9	9
5.01084016983325	5.37162350172165	0.412700257162403	0.791485919195455	26.0493195408504	4.03184127255516	9	9
2.41352489621107	1.36617048980358	0.472563365169718	0.228118983098106	0.823075819123308	3.92468532382445	9	5
0.114240098804583	0.00843498658226031	0.0719743538288508	0.0274726423574657	0.0431761029512935	0.0881999872794594	9	5
1.63165391294924	1.78356977247319	0.36207295938477	1.20396563906063	1.17542954335873	1.90447997107965	9	9
1.6948241725507	1.86623601378619	0.298099252662544	0.119272142599698	0.156569539062749	0.741684080172474	9	9
5.89780803922513	4.29340658544233	0.627349151331264	0.140092929033777	0.235303432844009	1.95351549077703	5	5
2.39879314733254	1.33396106903047	0.595999996066871	0.353598342648155	0.418121330400793	0.114873357470543	5	5
0.0373238549537544	0.0128544106764085	0.0856800340916257	0.0306929051021831	0.145879605760823	0.0263159980876463	5	5
1.43820647021297	2.2692224075278	1.17041195992054	1.2986610884546	3.03488578569509	0.308767422403203	5	10
6.48346580519481	7.95823830827802	1.37465127026273	1.93827512379988	0.134284102034816	1.72017588129348	5	5
0.114793981396826	0.0777529349446447	0.0143146334708537	0.0303498425497062	0.0555230902157806	0.0341459920997264	5	5
6.28472242948882	2.19700926701558	0.323759871791966	0.946070066065278	0.362917120117345	0.955701688330938	10	10
1.94362906487386	1.75833263163855	0.522324937527184	2.51965047890251	0.389609074766997	2.96350804007792	10	10
0.911714649275115	2.04946726482064	1.05061101477222	10.6854740454331	0.486952212489192	0.916486701709786	10	10
0.023412914401432	0.0226125895856287	0.00557560092170954	0.0175259475278111	0.0429618816806294	0.16769699913131	10	10
0.0203913778758921	0.0412574841911839	0.0490369359834773	0.0800590550442395	0.061708095192208	0.0950940389632303	10	10
0.070375126270572	0.0953808858186162	0.0340692005767554	0.390757436522402	0.0313325110111867	0.0321366413553642	10	10
6.83401836899775	0.789703550579424	2.93860639325423	16.7739004474579	0.658416989945524	2.11675382078076	6	6
2.46968933172494	0.402594248293053	0.410388659307164	0.119098127061036	0.212939313622795	0.959844536976188	6	6
1.78986133841932	0.0966830177419464	0.286635603550373	0.267103731111364	0.0939662337453027	0.640478294248418	6	6
2.4872114171317	0.149705750457711	0.25950936983369	0.19952848803551	0.167004325239427	0.603574553749396	6	6
0.493498397340473	0.0198472830847011	0.627493000998906	0.541613568231605	0.0545185327987159	0.147676648774444	6	10
1.95571255414709	0.385624282313647	1.0889860605939	0.283285939206353	0.204412014519732	0.444351346105986	6	6
3.34005126338733	0.111034414058175	1.9585159286555	0.440713639993268	0.453545016111253	1.32496338575293	6	6
5.63533978438594	0.147405731603826	0.336117004342156	0.134267784733308	0.21659934427829	0.382245365509515	6	10
0.277327115784948	0.0783798092968896	0.377135643146042	0.196525140713696	0.0565581213498171	0.125569374558432	6	10
7.27737288649549	0.315301151637301	1.90025757849669	2.14385600768113	0.66600136217552	0.813045058653579	6	10
0.187876786993429	0.0358905793157545	0.112548528479139	0.0770633017900945	0.0138406585995565	0.0641399115522671	6	6
0.209676400461133	0.0147876655947547	0.0522636648114915	0.0287023937816062	0.0235306476421014	0.0881710464756212	6	6
0.175161200070168	0.0214349752578898	0.0539404512895333	0.0174530951119121	0.0350691576271952	0.277983706724312	10	10
24.1063511643891	1.13527315040872	37.1373728472828	2.14406769798863	1.17822158068907	1.67487240738486	10	10
6.89835847241664	1.44562989322431	14.8256455317968	0.296215400422234	0.67096810490267	1.53044070138148	10	10
4.45378945584311	0.802300846180359	7.6921961202735	0.12409491893661	0.54636723797987	3.1856398154832	10	10
5.89191839180553	0.943594470942131	6.77859676947775	0.337393322304036	0.516749122987856	0.449402641858035	10	10
0.135384541323537	0.129519995652229	0.0691184423996468	0.0953324237716588	0.104783492056259	0.061928551732635	10	10
10.8955194011966	0.877744332534321	12.5433171567274	0.430827360481942	0.378234501680322	2.90424457267096	11	11
4.64954555355838	0.818304568447838	1.48107991755468	0.976567308231028	1.05364582117278	2.52601423396672	11	11
3.23192199797202	1.50005097205479	3.8618058648167	0.528520126696897	0.760680717006442	1.9467008017234	11	11
4.39429597254345	7.44491481746289	0.324430610410435	0.740550573414295	0.650011383030866	2.48035693770005	11	11
0.336445746389548	0.045258987963517	0.0517738392997762	0.0375980809284278	1.05577484142183	0.0566962223878261	11	10
7.29395267682842	18.8147993257561	0.533286950591935	0.384935479644298	0.450589902357406	3.04516438341638	11	11
5.16768178906271	16.3065765913284	3.23002969408783	1.30180576879264	0.367975755389685	5.07486208498556	11	11
0.0293530439284307	0.0113168637848503	0.00872092822148886	0.0329356945963319	0.114561673864718	0.00844726244995655	11	11
0.123331787966783	0.0400440489194895	0.0201077086421707	0.0150052123039465	0.136683113918979	0.0150446545181493	11	11
0.0420307739093962	0.0291436304466654	0.024618364104749	0.012106900086883	0.0650356492430048	0.0144702816791887	11	11
14.3074724187581	21.2694967799343	2.1342767144349	0.527964945994843	3.51591784119638	9.80478734207499	11	11
2.27114463842188	1.91715274865508	0.167836823841241	0.147521665956494	0.352006014499029	1.63978292304354	11	11
1.43190560006766	1.55572988712262	0.194177914722348	0.202810107369522	0.122226596874436	0.469659381093032	6	6
3.89498317373125	3.54516179751922	0.111478607554304	0.132164735964171	0.446823982501777	0.315441884109721	6	6
3.81170865621499	3.83358765963574	0.441010538747045	1.12799882942328	0.113104199097443	0.848069850205422	6	11
1.57993889797381	0.70082878791707	0.45493191221482	0.807027842304216	1.07353196648763	2.13733799854213	6	11
0.491331529430339	0.0812619283441524	0.119072154295199	0.0763869852291575	0.0793082760654581	0.166350357250154	6	6
0.789781973961409	1.1151582216083	0.535375281464198	0.241541212857479	0.845096864633239	0.683039939335828	6	6
0.17126835599696	0.0273383959842108	0.0174635391336229	0.0998012140993335	0.221757301912733	0.137718090818958	11	11
0.0862168131004273	0.113499587017868	0.055050468114113	0.0781607300969616	0.141610200895879	0.0254265741564693	11	11
11.7988529574912	4.55757027009968	1.12357507638507	0.589338449816662	46.6513482679599	8.19410691676454	11	11
4.90066244633033	1.94374848394356	0.885057539535968	0.269997006721192	12.2932548583524	2.58493858153511	11	11
0.269811256989841	0.0135515711136453	0.023063746852906	0.0514043139366097	0.0348932651460107	0.0877607115781024	11	11
5.29590947627104	0.365224413409961	1.03239753092877	0.635207593292468	9.50879330934164	5.82150890571396	11	11
0.707913786958106	1.6517170036151	0.178848312892802	0.180954055234597	0.356340488515127	2.72190860357112	6	6
1.36505542653256	1.96414628672939	0.718761424047664	0.659991587426429	0.337174457760639	2.17798610834065	6	6
1.14213150940576	1.31826147968935	1.21391853352735	0.269749261307401	0.52798477454666	2.80034728529841	6	11
0.143043482567409	0.0648949571912563	0.00902343331471198	0.243593603765583	0.0773127545257845	0.0787210932069141	6	11
2.48553107344826	0.430384592925964	3.21964244034942	0.779801426493767	0.25129758135027	1.8720729217697	6	11
1.80603892590847	1.24854828079505	12.3468853479239	1.12035589165512	0.337353032229869	2.64935248833697	6	11
0.0301173253699337	0.0741262878014633	0.0199836141523729	0.0109162217448074	0.0343342086184401	0.0135919662502408	11	11
0.0223185096672849	0.104398262329977	0.0434729254128296	0.0299664230761703	0.0100283226450811	0.0177182803029686	11	11
0.0718865603388849	0.0450571102944576	0.0754334494606077	0.0160018871141537	0.0138369694243083	0.0396046109261002	11	11
11.7502085136322	2.65206309145966	49.6513046203364	15.6757969001011	0.299346363004086	9.76889613643088	11	11
8.90654859338792	0.576111913038152	18.2054260715617	28.740229632809	2.26000438464389	9.10770519830174	11	11
5.3198958536396	0.942061733957797	8.10222083418942	14.226397071753	0.943005521781643	5.01434096486059	11	11
7.14188261488942	1.31949839340216	3.09158424867577	11.0161661739273	1.18186190469454	6.70104133141895	11	11
0.275177527385652	0.0290770797115724	0.128665188241995	0.158888307152273	0.034160026372517	0.0843230928024131	11	11
13.9349683332338	17.4265147967567	2.83202850194158	1.57737703553146	4.01040117485605	10.636702770261	11	11
7.35946678631247	28.8647235151436	1.32089753426569	0.33170236155116	2.17555544460047	5.21877479054429	11	11
0.327694353692336	0.249906406047953	0.0451226170314537	0.0553852950375128	0.220532254558527	0.249950118884008	11	11
6.59364466968128	18.7885377555222	1.85837869304065	1.30924204161386	8.2908719960451	4.58201821533512	11	11
0.00282013521102929	0.000698939712840636	0.0018522412923158	0.00196641080086691	0.0107052878402804	0.00352232370925786	11	11
0.00133594808571935	0.000900279606182677	0.000988789232051884	0.00562869607106541	0.032739681235718	0.00592440785767389	11	11
0.0116764986550431	0.0115710952074361	0.00900263903000395	0.00693951948010719	0.0188094232969251	0.0383903982927732	11	11
0.019569147331591	0.00755379300499816	0.00307226950024515	0.00522591649601576	0.0124050020784996	0.00565407126853522	11	11
0.0167668283807299	0.00150654201533823	0.00298935784322322	0.00232731613800154	0.00986720994545181	0.00467716883561147	11	11
0.0374698200201907	0.135020224673945	0.0228666035652293	0.00858409582808451	0.0179242152660771	0.00818005396813691	11	6
0.0380708021275894	0.0111017641067801	0.0400696115056862	0.0488244759967479	0.0321307076652914	0.143351133516518	11	11
50.0203983651599	61.8826047179656	34.5076138846848	13.2430612639213	97.8645452781452	61.2280376770955	11	11
7.02688274430558	1.3791950340368	27.7678878800823	19.2405703032748	1.82866329503287	5.69184449646551	11	11
16.9291281736013	1.29622635923248	42.9540187762288	35.0295974664696	3.01829107833754	13.1966181272584	11	11
6.83723554725777	0.631386215955816	11.8875773943805	14.3326135064146	0.386098045717261	7.40066028815155	11	11
0.110970961237883	0.054865932524115	0.0291291486426475	0.040218874670987	0.0306953905444511	0.0808315547383752	11	11
0.0132570228648004	1.32997778337201	0.0691393090955034	0.0909787817415715	0.200415233097447	1.06648172627329	6	6
0.135517086086136	0.0845513099475555	0.043248290159069	0.122938356408473	0.00613464317518304	0.123729034795507	6	6
0.0434326276426875	0.127754283578038	0.0153511367369476	0.0959404651521191	0.0366685953185341	0.149935918894597	6	6
0.0955778412714591	0.121912978906066	0.0559873765517431	0.00571221073120232	0.021217385085558	0.0326311737825341	6	6
0.024898920124954	0.0291998143901607	0.0084804607968052	0.0210541640036021	0.0173502901716694	0.0696955146391625	6	11
0.0905965386682935	0.108285469058825	0.0240151482814794	0.0759025817372623	0.0323755500089915	0.119356356269252	6	6
0.0629560691856337	0.0146005362489648	0.0125787482833293	0.364271842131508	0.0244094985054736	0.0661023223968089	11	11
0.0573359930409346	0.0257733567552003	0.0306842908218543	0.38355118667033	0.0107889991215296	0.0613347773863954	11	11
0.0142610865889459	0.0687675448705413	0.00612348167224521	0.0471238320091465	0.0121628835622848	0.014500945046364	11	11
0.00362108460819099	0.00521381197943851	0.0106566050341866	0.0559032234245364	0.0107046376431265	0.049188862123128	11	11
0.0162076094106898	0.0145351639922377	0.00603100256413488	0.0233290424873628	0.0125137629138791	0.0277607290042146	11	6
0.0149597617872492	0.0136204502933125	0.0109092585232286	0.0329950921344338	0.00262541235890295	0.0238603414447303	11	11
116.68660972071	128.583145077764	106.215211600708	93.0852707313073	138.798023331889	118.68020533136	11	11
4.34229128379791	0.73738018965334	10.0203059456573	22.1293716640404	0.747565440826117	6.09348680640478	11	11
0.150914174683485	0.0369876714563793	0.121502033559562	0.186797975872446	0.0349444833934867	0.215821130619107	11	11
9.40324474752489	0.818917069910142	11.6792022587104	44.6768613639728	1.39303151572386	17.2679293080261	11	11
0.328101766381026	0.0652577930087847	0.0749218584486876	0.032876959210717	0.219791509038229	0.245258225959071	11	11
0.91063454058524	0.550707535430628	0.410962511788358	4.8382896257706	1.1712950735686	5.40803477499446	11	11
0.149871261995472	0.0863339388379349	0.0373334018674093	0.0219732794256391	0.383086477011739	0.0327489918866157	6	6
0.057689993457766	0.0220307689027823	0.0496974627650043	0.0196233173833789	0.504890021601478	0.194309325166412	6	6
0.0219209167214974	0.126850024234456	0.026911393428626	0.0240197792999625	0.185343237009382	0.0758978676837103	6	6
0.0529346669256698	0.0284666257074602	0.0245239316195269	0.0669219392354582	0.0825105199111197	0.0610802340509997	6	6
0.0269385113792621	0.0226651010919886	0.0228266282904061	0.0478227622073732	0.0872843023557914	0.207752974742752	6	11
0.0179579581591879	0.0159366767865991	0.0115040134530785	0.0535446247995841	0.0446257849628695	0.183708292483968	6	6
0.0220095140924233	0.00265372371122467	0.0142378465961173	0.0120527312882999	0.118883050129152	0.0542359798152106	11	11
0.0113464154195686	0.0246679850442205	0.0161489305699342	0.0439614534484872	0.0474458415322141	0.0572995450758634	11	11
0.00304009069991264	0.00978694344455225	0.00123393000662463	0.00497485007127793	0.00396933843577086	0.00493920001165816	11	11
0.00356399672252218	0.00630224518970565	0.0016608629076967	0.0100415952100791	0.00743083127754548	0.0110611125542012	11	11
20.9676140923738	10.4095525620043	1.60349676148151	1.14437611097364	2.82573156581127	4.76517044629922	11	6
2.12018450280875	17.802316774476	0.660200370242781	0.878290315361761	0.711059012929431	1.12271767024979	11	6
0.0524776471008262	0.305054655630139	0.0900707053772135	0.0532617690817235	0.0277194795620027	0.0313354203031934	6	6
1.68679690299952	8.73282253486563	0.0980169341161481	0.827397424394075	2.38312610197267	1.70711589274268	6	11
4.3381589227035	1.51832041413423	0.273731089443057	0.308544913419448	1.47229531715936	0.953204993864951	6	11
0.262096604129541	0.0389840290241049	0.144240716663967	0.0114031091472043	0.0111386854868219	0.00741277256353606	6	11
0.126471667172899	0.0269413009504828	0.108155576601878	0.0715170486354623	0.0984719599142065	0.3482824354002	6	11
0.19478667919534	0.0526737995163433	0.0217461355187251	0.0173488136364805	0.0356159259247016	0.0495406358518852	6	11
0.253257357115943	0.0271801080184278	0.140800777832212	0.0135921607290403	0.0300211797726371	0.0527237164925173	11	11
11.9954034508668	6.90056048896155	2.15017402652203	1.08306640225904	36.7889389643846	2.89294266511013	11	11
0.793601973042794	0.965982856518018	0.849827761886951	0.523641940826488	0.999670555794829	0.963302183111869	11	11
0.206048291806827	0.0432965760807729	0.708046050988668	0.025080528608151	0.0263766018053781	0.0881937098141813	11	6
2.36904245261378	0.222744861052054	0.456733438814666	1.00855268767356	1.1938042396395	3.4801701444413	11	11
3.23482016339892	0.761598110367673	0.31135216012288	0.114576020535779	0.193898157387054	0.271319381792135	11	11
0.317674640483336	0.0481221023763191	0.1188740351195	0.00880385136718482	0.108225866704118	0.532067539342128	6	6
0.629781299029616	1.34552661992025	0.716787736777933	0.322352366514938	0.234956037188557	2.66555566004453	6	6
0.00423313562356202	0.0131584777622292	0.0104010217421998	0.00689975520230755	0.00564981954723053	0.00808277562526698	6	6
0.00579107071588192	0.0273298709739211	0.00563106875761439	0.00867031884325129	0.00954111035179658	0.0425955109634789	6	6
0.037733466634501	0.0322605240899171	0.0397902053624466	0.156587296923294	0.0725790151548234	0.208131736026688	6	6
0.0758063682412943	0.00456465612345428	0.0700253506246273	0.0411005295497227	0.0126653604717122	0.0425643457704177	6	6
0.0478111399774462	0.0160597066494506	0.032042719139426	0.00757735023165844	0.0281606199299243	0.051880196122164	6	6
0.0372541331584732	0.0593130323376455	0.0486077190857278	0.0461046051819214	0.0109782036906174	0.017502451975596	6	6
0.111776553191353	0.364652365759104	0.0196794567157874	0.682021018417148	0.0185874315183562	0.0158569545373992	6	6
0.0309942694077274	0.061201311629283	0.00734671598434258	0.0379944318263803	0.00944905652890125	0.0373400676119508	6	6
0.0421774588262817	0.126822718920786	0.00364483059183062	0.00810214143112285	0.0101894952727086	0.00683082705363974	6	6
0.0114386861009392	0.0664662249923712	0.0203542086311717	0.0224637384179977	0.0096801161714377	0.00426045065067257	6	6
11.5776351357891	1.36035847878476	0.717354060234588	0.95477856203904	0.622267688597836	0.4777813796683	6	6
0.0123413565640468	0.00923282147356548	0.0668396569811895	0.0252247009906583	0.00962574870439545	0.0712009687382926	6	6
0.0244844229707922	0.00210518416033496	0.00898675940957804	0.00976894716176113	0.00534754458280238	0.0148137089635867	6	6
0.0551138736428339	0.0170685246425066	0.0241117619857034	0.0131577850230549	0.00898451312135998	0.0321510160059603	6	6
0.0493981959120821	0.016190569573701	0.172437204565475	0.0208832174144828	0.0102385619073331	0.064046227407698	6	6
0.0399293790374586	0.0246617804455102	0.0736143663673981	0.0466385567351576	0.0079365625187477	0.0229066809971685	6	6
11.0064894779155	0.916777401194723	1.17837076838735	0.297533255011028	0.829188228221475	1.53824706859451	6	6
0.00384192779974318	0.00522858406433616	0.00835471498689301	0.00165524426905101	0.000435385693662738	0.000124695481097112	6	6
0.0670979588552134	0.0097669932762125	0.0692831595373077	0.0243212999478041	0.0703666059888095	0.0148611090833962	6	6
0.0655996163170229	0.00793436247641432	0.0544833348215401	0.0124933226632556	0.0212093211753958	0.00119339759478268	6	6
0.00429173141265804	0.00263663100976145	0.00935042735404881	0.0165568799681959	0.00932181896589728	0.00654328648665545	6	6
0.0140134143883896	0.00609952657076481	0.0324552997798589	0.0073835050342503	0.0053742762902611	0.00565828290260701	6	6
0.0632454925221595	0.0369847983413505	0.0499595760823125	0.0772945506662429	0.0372993474736802	0.190726649967768	6	6
0.343597865240196	1.19736284860877	1.08595840907138	0.637829500444762	1.55893102109598	1.74327820366298	6	6
0.511041240764482	0.243549196949208	0.687757336569051	0.0754731389489372	0.154537721059264	0.460614519215896	6	6
0.605860988501241	0.359488584843594	0.277513445138223	0.177473094506041	0.117125496012871	0.290247569959558	6	6
0.0399118833392575	0.0824265701204469	0.0792247236621171	0.0592187686058056	0.229863035105336	0.552045735143017	6	6
0.0972729618540812	0.0468048450581341	0.192187816558933	0.0682640106683507	0.0154070848892674	0.244867213028212	6	6
0.0340277076625718	0.0421754043155623	0.0233770882586349	0.0325489900637396	0.0161909502009088	0.0644411786583719	6	6
0.0740624268538104	0.0485796532023582	0.0434788204440323	0.0198990176194284	0.0508193082044365	0.0406930388299461	6	6
0.0175448003433629	0.0219508461600001	0.0100102895597394	0.223852967120655	0.0293481781042808	0.0626254159764427	6	6
0.025685334133249	0.0886206751716396	0.0416085304637289	0.109140655323999	0.0142679234716265	0.0612954217025925	6	6
0.00933753745872081	0.0543861856305402	0.00248007860486428	0.0182649672395048	0.00867579397076098	0.000867027598616866	6	6
0.00732252096947923	0.0512224876900362	0.0328672443906404	0.0286943418842576	0.0078395324624189	0.024260077939175	6	6
0.00505998262898755	0.00872644173131275	0.00525626924289823	0.156193573481974	0.0453443260884539	0.0663328019319506	6	6
0.0470688695410108	0.0171550537260423	0.0523334371524965	0.0198595026643734	0.012150365382852	0.00582533431638852	6	6
0.0500364969309665	0.0443634406951103	0.124880163248988	0.0237444469461774	0.00247150276834787	0.00224060595477389	6	6
0.000747779681804122	0.00439465707537589	0.00831853330285916	0.019467749212652	0.00512082096163487	0.0188348732564969	6	6
5.68744606233018	0.662927034989402	0.94391285689132	0.127238654911031	0.436564025260728	0.375524337208312	6	6
0.00146859295810488	0.00133856577331244	5.73723733464868e-05	3.58421716174433e-06	1.57360777645637e-06	3.39697095195741e-05	6	6
0.032268894884382	0.0382439306287285	0.0048643855481542	0.00999882959531247	0.0185002552210401	0.00334287653706663	6	6
0.0116858516532511	0.0347869531317145	0.0873996871653938	0.0549037646456718	0.0194068047334226	0.0152234486298581	6	6
0.129548013098613	0.034222340362934	0.0901777801336593	0.859257775843743	0.0617656549592965	0.21870262147337	6	6
0.0723697583825807	0.0170235426377201	0.0380351092327313	0.0256499535381603	0.005399469793336	0.052733224991857	6	6
0.0694494856034196	0.0332492654455951	0.101423251050483	0.0333399023238685	0.00888636642688414	0.0349030883336639	6	6
2.80357532127652	0.930922660511532	0.477947429725428	1.81743480100366	0.610824598459243	0.426479146426726	6	6
0.0831842833888842	0.035574479282793	0.0971397499170969	0.0621593474167652	0.0793006039729317	0.12766277188978	6	6
0.0354413872018466	0.0247321649714473	0.0782247738308803	0.00895813660174554	0.0170609400829688	0.0463330631044003	6	6
0.0409320793202203	0.0234870068687028	0.073773285793934	0.00651112196803971	0.010582677550507	0.0881872736227392	6	6
0.158181168707436	0.0718341260137246	0.105892774345519	0.0156934012844628	0.040213343014778	0.240762813903517	6	6
0.0379263984019632	0.015915481623605	0.082292647027522	0.01113221552075	0.024269636769906	0.0451740727824503	6	6
0.0362922994266957	0.0230447405827204	0.0316875020167533	0.0350058349646699	0.00268779892704105	0.0296722836263047	6	6
3.49792936179064	0.756785711726382	0.64054561487235	0.114305378844033	0.256025931343274	0.466691331216427	6	6
0.691148075821327	0.131435990256089	0.505402930739167	0.452182653652304	0.12308124862016	0.20965850135089	6	6
1.87562235985979	0.185745215632685	0.301063257113994	0.300436642125564	0.209454248150606	0.692186135635552	6	6
0.0435927317427491	0.256932835462439	0.0957942343255975	0.0288263576625355	0.0644966137520506	0.601126543835277	6	6
0.0709824259247612	0.103459074751017	0.281144111357237	0.0857296538333861	0.0465526182857427	0.156457826181612	6	6
3.2855271201688	0.184925814555962	0.813441690303158	0.69853024301722	0.246904155511478	0.850255697439435	6	6
0.431552598083163	0.0215253744068546	0.0458396511599342	0.0687017789199062	0.0236420872479128	0.201509145695476	6	6
0.0314705677617256	0.0234271189297331	0.0645788830509377	0.0212075073853212	0.0109882777275646	0.0586703666828667	6	6
0.0622401279745821	0.013532973852231	0.0617825712647101	0.0126880808876577	0.0216787586478189	0.0550659113810646	6	6
0.00405438208610356	0.0455894733201373	0.0100731774758983	0.0300949251534845	0.0105617868189095	0.0582078498031546	6	6
0.000810359252714865	0.00199413670931202	0.00727019999093963	0.00349760624365679	0.00506048843885067	0.0132833799132027	6	6
0.000383113953459273	0.00174860455976222	0.00164760295458132	0.0112448190824948	0.049716596842176	0.175159385775089	6	6
0.00112718520080639	0.00191649644215959	0.00103671252226752	0.000850461262273601	0.00137295329722981	0.0006107412272158	6	6
0.00545738793422931	0.0146565049169662	0.0119128069340999	0.000926723946651355	0.00425729512112125	0.00263235199022193	6	6
12.6305456686894	0.615582553938427	1.94441705991462	0.643178404953484	0.353726239266136	1.46869331013616	6	6
0.00108929386298122	0.000115098718172956	0.00398850563188281	0.00658177010487518	0.000564048223532888	0.000777020087856723	6	6
0.00343935858526729	0.00868796248291926	0.0347032634960961	0.0162040255520984	0.004777124217372	0.000858520134377632	6	6
0.0143980535138289	0.0189614681145573	0.0021473861024682	0.0235084091190386	0.0210660886785352	0.00957421534635969	6	6
0.0215010676136711	0.0331829675903523	0.0395713281247769	0.0243631794745398	0.0130134064129186	0.0639768515690054	6	6
0.012426173381952	0.00590569339318224	0.00789768303176452	0.0359918664014099	0.0333734340653455	0.0306768794603823	6	6
10.0052748008615	1.37196636017392	0.357640849036883	0.335844919705481	0.499330060995049	1.1368185292147	6	6
3.67979927049191	0.274647819655672	0.304347179565596	0.275835396238725	0.23035426527936	0.183856596709278	6	6
2.06248212629326	0.13506882852992	0.728693834223184	0.394354917052891	0.280346853235629	0.393034352783247	6	6
0.0189125578267466	0.0251108487732882	0.0499470558138823	0.043764109006931	0.00879653442367926	0.105934309112808	6	6
0.023327190701571	0.0158606682142031	0.221185942701512	0.0102518283714176	0.0904446290185272	0.0161024350258585	6	6
0.00711883819494258	0.00788986488479905	0.00507834791007617	0.0131098069496931	0.0156011579617347	0.00651042682777608	6	6
0.0274586994707624	0.0304929578030166	0.251356644723946	0.0131820064722366	0.0017031042701737	0.00130908563202514	6	6
0.0188139516807045	0.0150875087948854	0.0466489615367653	0.0101070092959934	0.0193393716459987	0.00840950222087275	6	6
2.09516755317966	0.286326643651539	0.73507472674824	0.0723860136878902	0.341938562778886	1.59910588871281	6	6
0.07059539066706	0.0821045216143396	0.00302913983177104	0.0471071624033674	0.00362315096680129	0.0890023758492914	6	6
0.230548609608726	0.0573915165782605	0.0703546678282716	0.108896855457115	0.106451608827175	0.0913741216977709	6	6
2.67404233119211	0.295723157654987	0.663859235964482	0.0796627637871739	0.25804992577908	0.251194673011247	6	6
3.77962112850536	0.123652673790222	0.406954100329965	0.281815997333556	0.597004369900288	0.326053332090595	6	6
3.53380338890422	0.126092593646506	0.216037873219306	0.579685343560135	0.151959472886514	0.219289875701847	6	6
4.32220690574599	0.489882072438248	0.837383598742132	0.168821842339262	0.349860656048476	0.453751037822821	6	6
0.0176470861261108	0.0760277581351547	0.0450623816338039	0.0227042939807249	0.00536997207840715	0.00848065619345299	6	6
0.049088581370755	0.0302829210442849	0.0019787187436233	0.0373722254009527	0.0289700690161537	0.0324401537541964	9	9
0.0243364422956441	0.0305832418534695	0.00281211652947276	0.0249827655234783	0.00554640292152836	0.00988882001618497	9	9
0.0149253182123932	0.00406437445662548	0.00308166343538419	0.0065952098804455	0.00261868378889846	0.00596076277582462	9	9
0.080560720243038	0.00444377942262802	0.0145139440947023	0.00760244721003339	0.0209452834065082	0.0108502726942275	9	9
0.0764418544442769	0.0183199409012714	0.0128096027441776	0.00601147431407777	0.0142091610131702	0.0513583315162759	9	6
13.3086928277355	39.4307238875276	0.0999355346333619	1.58677023858784	2.09772863973851	7.44065914808863	9	6
3.47028422229838	5.76911517857451	0.711418762217739	0.284902546007973	0.207166270501305	1.18154478903635	9	9
1.64486578279978	2.47102914941965	0.318322776699	0.104875469918582	0.11432286560508	0.576954914622782	9	6
2.01778870220721	3.19907543723493	0.393570025887833	0.380391207863599	0.322284934278538	0.775057182015011	9	6
1.40957471506685	0.504780990414189	0.58395584029419	0.260240461168287	0.318535472108789	1.0519575850879	9	6
0.0398150085992433	0.0431327561363388	0.103708552384351	0.130160558410923	0.100993743383691	0.128454270536634	9	9
0.0628889935945763	0.0944170544330389	0.0242559188683957	0.0424037900794179	0.0294879278606356	0.0327893630327093	9	9
0.00945270140964524	0.0532787842331326	0.0248905408796171	0.128109100833676	0.00738705492758262	0.0658499426278378	6	6
10.6343290779806	1.11756731061772	2.63687611734202	1.0200420844088	0.472075649065814	0.60890680474951	6	6
0.631578719016177	0.522103321590274	1.15919813852198	0.575856350338643	0.0588035839568682	0.892622363376111	6	6
0.935062041609918	0.0695912627647406	2.01207075546361	0.14042554773811	0.113412931776088	1.36018618219182	6	6
4.81710053213261	0.691219419501676	0.0997615406505624	0.0918064915980855	0.133645202003211	0.428895678697636	6	6
0.08383302221641	0.07754421184577	0.0195303309967381	0.0340550485639485	0.0195894924950287	0.19429858882235	6	6
2.01624663101801	0.212219442960648	0.318016469884942	0.273418252338429	0.0760622527397275	0.63108926419526	6	6
2.39313114519095	0.272186516118559	0.92012307604541	0.0819726267734686	0.112944464463937	0.440068092876949	6	6
2.86027324450037	0.250351737836858	0.251902842625631	0.279854501047233	0.290740534973818	1.10221274771276	6	6
0.126954814647509	0.123259017913468	0.0389921079547222	0.0310223961131896	0.0566301604470884	0.0418998696362758	6	6
1.48909479719317	0.0930617345335557	0.352385747057195	0.956950298160203	0.208063117262897	0.182273872180185	6	6
1.322632415673	0.208647262500299	0.299976448306417	0.263522722615916	0.0744696156814057	0.362859303796382	6	6
1.64996235608583	0.409599323615525	0.0697269522173076	0.162987156592587	0.136270909910201	0.171466663333239	6	6
0.921284882079745	0.694513154252121	0.185364999477181	0.05099170904933	0.130012032699765	0.586212295420065	6	6
2.34832816918743	1.3590645235585	0.124142974990593	0.270714810991998	0.195601200613777	1.01668541105248	6	6
1.7963609436273	0.414023802749834	0.557551065749804	0.407708163511895	0.828843170061031	0.765287467852667	6	6
0.893020622473161	0.584217283597484	0.0603217106972441	0.142712872289539	0.364625002339078	0.463601503765172	6	6
0.0395489923810518	0.0539298550508089	0.0287033532168155	0.0465132049237242	0.0262407707949454	0.133461951269106	6	6
2.09379067947567	0.628105942641365	0.228341423804464	0.241947715845223	0.149206234802616	0.262698996871524	6	6
1.85312553838852	0.0672125583525301	0.425204684369847	0.132841067999723	0.0714766900735561	0.347385164563706	6	6
0.18458386840901	0.300816524637298	0.157867696005906	0.0988660958484836	0.0814601542055177	0.790434700743912	6	6
0.272884958707602	0.39694233230766	0.388174854869979	0.173807651804261	0.405710445289267	0.576746254203532	6	6
1.14026251608322	0.472387535650459	0.0993514233207682	0.0913694571028917	0.434380587542853	0.47874078536815	6	6
3.3462778304186	0.215729273212411	0.164790453206023	0.0552433223221446	0.462077062349891	0.232010508092061	6	6
2.11866420390505	0.626525953374173	0.184969674390605	0.107184015930927	0.168516053485222	0.301508590284528	6	6
1.82377795313971	1.70862856269314	0.223223661060152	1.12350515121022	1.11326003694106	0.780631777664448	6	6
1.58099703223161	0.142501351071276	0.220128796615608	0.412891450928422	0.175411173788437	0.444628325626615	6	6
0.586892246101181	0.174785072230463	0.266209029610804	0.162502191528123	0.14828326463907	0.0984751501924117	6	6
2.36398204844361	0.67470267642332	0.367149499857447	0.214638147464579	0.195550231947304	0.945148669142827	6	6
0.242039347542814	0.0558557828691698	0.056719479436918	0.0188195164927623	0.207424385226258	0.102861469120121	6	6
1.81093313168084	0.516102141739247	0.183426103318345	0.473456916465567	0.15762986876281	0.596470259410684	6	6
0.10849101772247	0.462870032215317	0.32086041631544	0.085903930798856	0.149643547560049	0.381065252446662	6	6
1.57143804555168	0.676341664894504	0.315475763164169	0.201914726304991	0.263903625347946	0.373851151978252	6	6
1.72428179982448	0.418904016917343	0.736476998511971	0.184798787970983	0.319301104671577	0.377801639651527	6	6
0.900255314454161	0.762781758263422	0.442722234019861	0.172852780341754	0.162979244702315	0.463801884504843	6	6
0.953354822357698	0.38205131302621	0.0843065922143319	0.223199124649952	0.0962958295438062	0.963589646950183	6	6
2.04473936276748	0.256112364020306	0.342385730160116	0.142529629861428	0.0353649825702148	0.118252047324653	6	6
0.17747460187977	0.364365880355105	0.289676585606348	0.27685765919581	0.0352125454604604	0.246017127946404	6	6
0.658496530447648	0.173552818219478	0.346139594369775	0.355317982216445	0.0740637506711676	0.437672472163502	6	6
0.449646559200456	0.145016316815852	0.11508946109005	0.107603270670334	0.104484281008113	0.296583560606662	6	6
0.94766564393651	0.273017585951664	0.596842399556496	0.184087170643903	0.0601011045816007	0.212160682412822	6	6
0.13421898743911	0.237966435875402	0.130526043706928	0.143691494081128	0.185774778804479	0.162502554345271	6	6
0.993384719606735	0.750280711363895	0.189168268735243	0.0557554206431806	0.103384911869459	0.11007599742099	6	6
3.23185523262598	0.277073292528996	0.336981511583682	0.0301490580912527	0.0240840477189858	0.419485358746588	6	6
3.39867591491128	0.0467430380488541	0.284493080065562	0.550555020847936	0.0692202707768039	0.0531864424546831	6	6
0.107835674936075	0.0380210750768512	0.0493248959382036	0.103741823610236	0.0271886429996914	0.22583775295369	6	6
0.487522371042001	0.273823024403498	0.186800077439295	0.121711685146335	0.212614782695461	0.832774783780696	6	6
1.29210015668486	0.0923150369111983	0.224915223836898	0.150894945390622	0.322241851844839	0.3065349810216	6	6
2.47393088327448	0.308691329501011	0.316802383947616	0.0326759859206958	0.14241525246239	0.190977542626771	6	6
1.55431149916266	0.416208688871958	0.355799725398589	0.124384107732626	0.0469343930377708	1.4643801567451	6	6
0.859672112001075	0.243338041184417	0.0662852714794504	0.199201069685654	0.038047777924275	0.456146823542048	6	6
0.0892448038918618	0.308126582345076	0.0863699763470313	0.262873231183382	0.00987856939959251	0.134064192031285	6	6
1.26832386014958	0.109268928913867	0.490165778838259	0.347904294150307	0.0544664413845828	0.215407834253149	6	6
2.45755260798415	0.621434513842099	0.240881134375554	0.103825214763551	0.299845106600318	0.214565152555325	6	6
0.47778581346569	0.269837396034355	0.20569439429143	0.310124663915248	0.196333762267375	0.634544311443127	6	6
0.63837313480407	0.0733521981112342	0.200924945133538	0.150261636588748	0.0691574756125468	0.112264883728401	6	6
0.681275630639626	0.631323419482686	0.0695804878007743	0.056374334727765	0.19468238185763	0.122587512871896	6	6
0.106760800025892	0.0596585934175095	0.112317565698464	0.0618116560910122	0.0533876389882858	0.221902062763796	6	6
0.570897255128453	0.515215354387558	0.338082122778238	0.230874579317587	0.0416460335118548	0.425719733535451	6	6
4.67454252594597	0.299485125488437	0.394225123804653	0.0853311311498932	0.0841335353989178	0.200507928571994	6	6
1.02371535383567	0.375851946014209	0.519820637390355	0.176444401985665	0.0531266371037004	0.163615382657216	6	6
0.521871626340722	0.30716643178002	0.19808053159716	0.117186600883371	0.110305394075953	0.077845281532435	6	6
0.473126501752877	0.155928787602335	0.120343436213087	0.370329280809434	0.17893299103865	0.193367993328869	6	6
0.988323444601081	0.185758721846805	0.19408351958542	0.0352335780023176	0.155677515443203	0.437708918023065	6	6
2.03802095883452	0.657685992979665	0.122637161312855	0.0516213775052733	0.11166496998963	0.230953141435418	6	6
3.9423265787033	0.507569485702586	0.394475099142353	0.170667373136912	0.168628751454851	0.433438478534953	6	6
0.0175379919595698	0.0376069857608739	0.0586961853711168	0.0658144566239938	0.0257514776681455	0.0554279697863131	6	6
1.68287666977979	0.664367777982718	0.199948080666232	0.780407536104862	0.297181996767034	1.92488215612918	6	6
1.31408809832529	0.375479455047642	0.224392881462267	0.158634843542933	0.168207746378581	1.89532132141736	6	6
4.41408165179675	0.257991038960967	0.379063428645357	0.515948160622097	0.179198504890663	1.45493941585851	6	11
1.63396768310606	1.14052958185337	0.274160639527577	0.175503976040767	0.347502800166449	1.05598391639321	6	6
2.6806141366662	0.716500097570068	0.70325296369131	0.517734331665721	0.240056524543234	1.62192005284252	6	6
4.32880518190344	1.4526118403157	1.78981180156519	0.373986431984009	0.259675679823836	0.807885853055118	11	11
2.84222776683066	0.659845408448298	6.63150992933266	0.0361880604576693	0.812651444811864	1.81658048002488	11	11
3.66820846790845	0.994621464856472	13.0643151106766	0.590889474416882	0.108786256297853	2.30525758345411	11	11
5.41674902267395	0.74439787715548	16.7473668935473	1.82440986709307	0.448227762048297	3.8548201200938	11	11
3.71105793149955	0.18898221404573	7.21501959156558	2.01399503177331	1.21579395650477	3.95011651496636	11	11
1.51795349642612	0.758658957186122	6.29492381308483	11.1835779537033	0.182442667425179	3.25409624016126	11	11
0.424879162372082	0.532656782342427	3.45410103401758	9.93908256032051	2.1527962531445	4.99227264736663	11	11
1.38038016519346	1.09484715702458	0.164524766525189	11.2295806287763	0.94178194737581	6.92895791627082	11	11
3.08280534237649	0.649314893915689	0.86390548884702	12.4664365390812	0.953465904236951	5.13457520017811	11	11
0.987210058044335	1.06919944940027	0.928808541531669	6.80513697537912	1.0829221741942	2.92321702129417	11	11
0.943097873730971	0.536838545696775	0.0929732107102553	5.4861233659824	0.121429361079256	4.33461618270106	11	11
1.30956689375339	0.343009791602545	0.55396659866873	0.604237101794425	1.05953502927507	2.81160200126331	11	11
3.65502969936191	0.246700245196657	1.20433421265137	0.584056825927122	1.58856863435178	2.6064594354376	6	6
3.56785337978783	0.591285940578529	1.2901756084807	0.486609021850738	0.607567320731825	1.06230476620568	6	6
0.654339021393562	0.336978545502068	0.695003732621376	0.462578925972499	1.1508131743202	1.97964398824761	6	6
1.03534370840672	0.112730408847029	2.70125438692642	0.409202913245984	0.942700236382435	2.11016033269504	6	6
3.50392443912096	0.607667256013928	0.457558623769172	0.252992671881079	0.146475321464683	1.37099769106277	6	6
0.21217880330563	0.0328933765529095	0.100270524199624	0.0871444717701758	0.0708258609153754	0.130847759919822	6	6
5.0405682421238	0.376465858638534	3.41881405308775	0.194958130084715	0.170223017564633	0.630087431143063	6	6
2.28869789035383	0.645082250733718	0.750561271370918	0.11219228307405	0.322088666651448	1.29493431783452	6	11
4.75856569804363	0.605346992417579	1.34438000991046	0.184453664691032	0.353646083829657	1.25433539863677	6	11
1.92123933738678	1.30404871818417	0.560297721242519	0.291666630787169	0.649130961156211	1.20723168842355	6	11
2.77506594057589	1.1242060982612	0.793514619384656	0.0975237720216213	1.34535250951247	1.62391893144137	6	6
3.85045419193198	3.23930341126255	0.620357946570976	0.325422515938743	10.2448358755568	1.95967513947817	6	6
3.5209858359864	8.7882582122193	0.702597661505178	0.382615133256726	10.1609418051866	2.48350018689523	11	11
3.95050137303493	13.3735284936607	0.560343225993902	2.42434966094174	11.5721416085856	3.51304197878577	11	11
8.6577319688645	17.8112676955623	2.37034043745508	2.78902932824428	38.5601435324535	6.42939967973222	11	11
2.9596929220885	7.23728807106654	1.05507542983624	0.842879349508211	2.16475218409253	4.57633335117557	11	11
2.92415813749337	4.90269247883481	0.75655896917522	0.180614763041222	0.719420804191329	1.95138464581493	11	11
2.74068690857448	10.9280026235641	2.08458125867929	1.00488863249154	0.904816513551928	2.09796059854118	11	11
7.27666575468133	13.1709174816451	0.713002116485674	0.473022563972547	0.804288509344493	1.27109315562286	11	11
4.88508184493694	12.5381400816083	0.354443072500344	0.80916610348215	0.396736802378128	1.58893718323239	11	11
3.44072089972728	16.5912765845295	0.960801253380474	0.0754406984105791	0.224033014296743	2.97866134222729	11	11
6.79130969454464	15.9361548784495	1.00014457380352	0.498733989391507	1.06963009940112	5.24711093117459	11	11
0.0847142149008253	0.170995720938059	0.125885711811783	0.0835750437592538	0.0326041532051031	0.0785181693428063	11	11
9.14742027567318	1.07101516987166	13.426118749327	0.416076584007081	0.927856661569664	3.62406986799104	11	11
5.10488274586675	1.80646208880833	28.692710862823	1.24634391117543	0.148313007523254	5.95664739656864	11	11
9.107344838428	2.26288440480024	22.8539238173362	6.60133169728791	0.967269385703462	8.37277862279107	11	11
7.65344724985034	0.406578642772404	18.3223946732049	20.6078355023529	1.82415332141172	8.32378732602788	11	11
5.84307310729597	0.995026096660318	15.6676498587647	13.35356631862	1.44844105034191	7.27240721966253	11	11
5.58276839116715	1.68940407008123	10.5131618911351	21.1763315620342	0.834674172368673	12.6579330268372	11	11
7.75534928910459	0.512271374126469	7.57237614034016	18.4063189297105	1.95769815814635	9.6012181593034	11	11
7.65844961072582	2.01860386424	2.3303045642704	15.518002766919	2.13098556825142	7.93688198993497	11	11
8.71634123815691	1.85022365353034	0.689998854209778	17.6221039523481	0.976488942608389	9.03144129408345	11	11
7.40635805621654	0.344967875405182	0.518348885480006	26.1782484862242	0.772718717983499	7.50442047959199	11	11
12.9858256775215	52.8800977685172	1.17417660276752	11.5053278961429	50.0424474999219	22.4265778497724	11	11
4.83893234897521	24.158065834916	2.27370244285923	1.43251617018648	25.1967474057244	6.41109598648499	11	11
5.7341406748267	13.3811086774517	0.660811898727357	0.159260527523291	21.0680032786986	4.97197728172975	11	11
5.99308292536809	5.9419622959427	1.14524272154562	0.705389483419299	13.6514408705527	6.89611511524594	11	11
4.02877482993883	0.396778799386188	2.49903094132643	1.76451829496182	12.9656055375695	3.54695873208699	11	11
6.77361366415423	0.977673668278784	3.89280812142551	0.295163035829391	6.49544973483527	6.35358033054102	11	11
8.63697816163657	1.07157125680702	24.6044348808957	0.765134860283626	2.3849439687374	3.7312060036025	11	11
7.70579193407828	2.09465914443021	27.6801110284875	0.455487064042123	0.899088487451007	4.05020831190431	11	11
0.031259842911475	0.0567222261963635	0.0914697816305613	0.177225619921204	0.0757678330208859	0.178452830577813	11	11
9.54668406352748	0.967809865064747	17.3435243492482	2.60604546501839	1.08470722113734	6.82042871818755	11	11
5.32215296270345	1.36256482747675	13.4076692927447	8.4406193672531	0.77082437704318	7.17301836233222	11	11
5.7697712910285	2.90648892482794	15.6773483373476	22.0147272386096	0.917006015715982	6.46398100896019	11	11
6.71975303475991	2.15342434083888	5.28921007386081	21.4341110913521	1.08980129460223	8.59925142943066	11	11
9.04255566189197	2.71691979656335	2.37360995539301	23.4666767871263	1.32982306404278	7.01997249396206	11	11
8.38796102901581	2.45092715277098	3.02783358614819	11.9386073001138	0.504273846822606	7.77074141141997	11	11
6.76818051769404	15.8534581630794	1.46466649600533	0.728153314204427	1.30793331715672	6.88607440485272	11	11
6.8536950266288	23.3549068242908	1.61146307224627	0.132114165369054	5.06584948414185	6.89500223446164	11	11
0.125237631127964	0.0560625255887778	0.0639457765396401	0.144174541203433	0.0913009176090093	0.0730539793148402	11	11
6.17773777370257	26.9224520166704	1.32143718031365	0.497141497723452	13.6551020866045	5.5338501398134	11	11
2.68128415614019	11.4113897299378	1.31075066499393	1.19026559112532	12.2898033674385	6.03294414997898	11	11
11.7929922188955	19.7373568908714	3.53198925134958	0.223468097081248	28.2234980622042	11.6573823436692	11	11
5.37850255240994	9.77896148136312	2.2971512751218	0.82906593541552	16.1546011363599	6.56378813353285	11	11
6.34323570176994	6.22134712456089	1.85184907294431	0.27519864109753	14.1273490857116	5.4388219048153	11	11
6.22862965829696	4.0850202981424	2.89186358767068	0.383550674311142	8.51141479343965	8.23681022034906	11	11
6.02071577343825	1.66477947829102	4.3547644410899	4.38009641648161	1.58447228361761	10.3452510220025	11	11
9.30247059617782	2.1801440172033	45.9792916024426	17.3565877233711	2.09352149403646	6.11789142590015	11	11
1.75315753307308	0.170344506082952	11.2896888557115	11.7604078226896	0.50866083522352	4.23457761900352	11	11
1.34713923529478	0.386501556916251	4.31208920027886	15.6146833989582	0.401300226408568	3.23748370429803	11	11
4.03263920842997	0.500250109521083	2.43697801553173	12.6111693865428	0.619096707077048	1.56945729488101	11	11
0.0117615994227566	0.0314802371932768	0.0309841047042807	0.124004769173015	0.040673275003074	0.0626155440484608	11	11
7.2529381517204	1.234467016296	1.8202411791682	9.31052901778451	0.663352760525991	6.10413273351637	11	11
5.86374336225216	1.35054281050643	1.28617569985016	2.79797568189303	0.203399465873709	0.685498994039743	11	11
14.2005332896491	0.686791039439015	4.84836241558746	0.61050323345363	0.394278404257438	2.22279901368417	11	11
6.77657562889281	1.23404736809462	1.62860659259073	0.908639291151891	0.280009761241092	3.37979844451238	9	9
7.41322411462672	0.640239955791928	1.91152023247678	0.480908010855759	0.311513649876614	3.39749028400365	9	6
5.47028887199679	0.322737944882527	3.4961396006082	0.51988333476021	0.351661211219908	1.5072739165907	9	6
8.46457814233901	1.51980272875198	2.83346769016993	0.754828050849701	0.199392410554395	1.69530435883809	9	6
0.0292646101308746	0.284135327601147	0.048040501216809	0.0171722601334587	0.043387813298477	0.495301012037855	9	11
2.4900769434588	0.435964196436623	1.06361018212482	1.06487135001233	0.116892465066156	0.395640506936863	9	11
4.15637095033754	1.38317245554688	1.05665945158462	0.476037523041539	0.404543396015938	0.575090506031323	6	6
4.73957241764955	0.262461513189755	0.46683434638037	0.365647260697844	0.115179654647775	1.36902762407101	6	6
1.69476132083357	0.69282956609024	0.802938011906558	0.240905652871845	0.292635181383085	0.607694871632752	6	6
4.33721905644022	0.383000201303395	3.56368862781349	0.114227384199671	0.231914326857359	0.644567994308829	6	6
2.76545678229629	0.359562601942858	3.7631600767767	0.164549270156467	0.262009988323898	1.20208495992621	6	6
0.0158460000236259	0.219078806611201	0.0179288392714445	0.147721702864647	0.06406615390766	0.0636343450682057	6	6
2.37836025476938	0.440512252801331	1.91634022249176	0.401157374222115	0.39057643043427	0.56513876805999	9	9
1.05571089187042	0.677092990924056	0.583438980912744	0.282193418342704	0.417220308451278	0.956529313923811	9	9
0.84859025051854	0.297468299548096	1.17797186780697	0.24623421226708	0.102803464358171	1.62729877162924	9	9
1.0645806328533	0.887395105588012	4.41369661165947	0.0810728202245625	0.110545983696525	0.644805385460498	9	9
3.05502014332167	2.21810394581656	1.72583031214146	0.232356553290171	0.290464208796053	0.322751862169172	9	6
6.22580088163413	5.54674140780223	1.94473843630309	0.531373286725204	0.365556369733861	0.316394815512208	9	6
2.05385663789895	21.5394612205439	9.67518255309883	1.00463840514101	0.319660474092127	0.858086466126694	9	9
2.60906240964218	15.5575065740043	4.17834457844798	0.411709489414935	0.177916157614525	1.30328149096257	9	9
3.67083625387099	13.010603131914	2.24171741932708	0.386690850403988	0.593446193368455	1.59630839121199	9	11
2.94119796552063	4.5771350063247	10.3068345233367	0.584275863468193	0.183539377738536	2.07810126804421	9	11
6.90649571659148	2.87862417837485	0.621577897431011	0.208287318024477	0.351344600972455	1.59034261705857	9	9
3.85473252362736	1.18831974316199	1.52073733100684	0.470060224724315	0.190529875616185	1.94514337895991	9	9
4.83451031126401	0.909124409036115	0.877233344120888	0.349856103948766	6.63592298454076	6.00412323905009	11	11
8.49058613142699	1.15876312049688	7.29630865891443	0.379987424837803	24.021174368234	4.43205921728976	11	11
5.91777021459561	2.56554217799834	16.7211030293048	1.43862421270448	5.98134894429051	4.82396189249875	11	11
1.66177778456712	1.59761554488192	33.0890158509121	0.622058596219225	0.816059967487058	1.01567804785835	11	11
4.54769390187701	0.133979038379001	6.53964261680022	1.68560098115218	0.615099816301578	3.99993103888519	11	11
3.90667441301729	0.128079529124851	3.14576224897216	9.00007317089015	0.791882836510734	2.39334725595393	11	11
0.116800024178508	0.190170677324871	0.141816911053847	0.087833499078024	0.0677770218440851	0.136399916286144	11	11
3.07752124419028	0.490907050549508	2.61917424678111	12.757098223826	0.663575625991933	2.87195969380736	11	11
2.84980964702449	0.797806271038337	2.22215293457949	4.85795095531316	0.125382335998428	2.39370097617696	11	11
1.40570909797799	0.728808878588318	1.85619155629601	13.057228365424	0.810531277460308	5.61106288506988	11	11
2.03393065399149	1.33569578771255	0.788293892114662	7.76812368197416	0.659550427518234	3.9648114337582	11	11
2.41553250176817	0.485018020860426	0.89802396491916	4.63813934686583	0.508441370722604	3.02714364369966	11	11
1.97139430227427	1.49137949202982	2.51712610424845	4.05005785286397	0.0950764747302205	1.83430184629289	11	11
3.30185004657464	1.77802456316062	1.12041076194577	6.75818274326395	0.183333058601256	2.07109648157027	11	9
5.3159369512428	3.29978727483638	0.21271499221374	3.01490542462035	0.582056893239108	3.44976510996208	11	9
2.53669504019791	5.2799199591583	2.17081396327972	0.473491448398324	0.465297464186995	1.57463612536578	11	9
0.0227483955937719	0.157955076752825	0.0205452920586984	0.0608633758130728	0.0549523856067242	0.0655520177151338	11	11
5.83927182911155	12.7615511912995	13.3918728735895	0.594421022017538	0.1862664341492	1.28410889568481	11	11
3.18055308058396	25.6670153174398	3.90140877117523	1.02005784826928	0.872687031682562	2.40207217909125	9	9
5.13564916534847	4.04356913921568	1.81832423986736	0.552071314287021	0.447354315282968	0.124856129501989	9	9
1.1614992205915	0.910137111860466	1.24227374132911	0.154216959330416	0.180301665682509	1.56459768716838	9	6
1.08114473616128	1.60075940745491	0.320274611085903	0.313930943826538	0.169822335347282	0.917064287076322	9	6
1.45911710331646	0.892280201269769	0.379186015067972	0.330614921737762	0.16273020462346	0.75794406114998	9	9
1.36866122508918	3.12089630220692	5.77088450114886	0.797465686665166	0.729536650570469	1.00291641988703	9	9
1.23993184781004	1.93198559254712	1.76781744616412	0.172740467222302	0.133703761526092	0.269275933005359	6	6
2.8257312381954	1.51798204906743	1.75850165089848	0.262743377537203	0.267614280005594	0.174904906712891	6	6
0.0625009282611717	0.094271489616128	0.360500752717889	0.0946103457356115	0.328939580113649	0.272868003148374	6	6
2.68134342829986	0.0860571786815826	0.624392784305997	0.21265027027195	0.301401956216049	0.441655447726749	6	6
2.99674579009025	1.0423125328183	7.06394175035699	0.444407229708109	0.223415323124459	0.713372945815456	6	6
0.304525192250454	0.585188705763469	0.915888804770521	0.456789115609781	0.397057479756409	0.380634163759415	6	6
1.20824672891721	0.592506775214185	4.50965617803765	0.76455560058116	0.0522509187622279	1.10363898249774	6	6
2.46990773653336	2.90186473001473	4.09436549427224	0.106620289958874	0.127076341210423	0.513643136971806	6	6
1.10147771614823	0.259138019806689	0.769156433446334	0.139933600781184	0.0772298594647259	0.0805911625300987	6	6
0.0130313241409758	0.0957611840509292	0.0905184815669728	0.0345275057559761	0.0297738492471983	0.242028879183407	6	6
1.85479595884096	0.168476954216281	0.736780570765756	0.41465135692715	0.137724951142697	0.11845931229049	6	6
1.088521213955	0.313336579216439	0.860267371733881	0.243871931218852	0.0615156773806981	0.118842695490494	6	6
0.184327924319898	0.0774260336394669	0.478354900580758	0.0501281907593919	0.183705498990784	0.101469030521671	6	6
0.118835350720704	0.172036466931132	0.672369562197065	0.940393672205193	0.0803372079293322	0.296626232078788	6	6
0.271701588147093	0.0470413853697024	0.277947466613881	0.213460122880926	0.111714080918854	0.181515873361135	6	6
0.384357526218979	0.109206374238499	0.392181401272232	0.168634134454675	0.0560421471128826	0.493892442291599	6	6
0.48401718879654	0.378365283821582	0.935839846806943	0.144006225085289	0.0440062896643067	0.0286113858960471	6	6
0.409348132753152	0.203923453812535	0.264765303488297	0.517985272639834	0.0666341904928102	0.0656851402052184	6	6
0.321995232941864	0.782855993277859	1.06988882405634	0.19838934125298	0.0912448599736622	0.24660223277865	6	6
0.289457109924896	0.260438346308028	1.24448027626583	0.0591133986271812	0.0758752451627233	0.406514969100805	6	6
0.15620800121768	0.452432076621689	0.550582437208298	0.156733703953209	0.0416146812833458	0.0834580493377213	6	6
1.31303494720855	0.948775514200416	2.72299671592404	0.390735716804358	0.0735101043912677	0.55491457740864	6	6
0.238808925034833	0.120137368986344	1.68355616826852	0.682402613414137	0.270886581290128	0.22308561983916	6	6
0.297876214919126	0.316943859658069	0.978476998399971	0.113606002678885	0.0181314799189548	0.438562999395976	6	6
0.0509450761691315	0.291282740531595	0.31392695380217	0.197401112612898	0.112196665518763	0.423661435133807	6	6
0.328882032079853	0.169096736411102	3.0206275432876	0.633031900387276	0.0820453552916346	0.116526331391146	6	6
0.615574421037194	0.155178936632634	0.314631988311736	0.166252538507654	0.0817870656858004	0.241676072877865	6	6
0.459982554744395	0.248811314951121	0.387876275650748	0.158025389179248	0.164292716519479	0.158956030649589	6	6
0.0186037404136086	0.159721579654213	1.76854622398908	0.174124943025734	0.0965735143976958	0.56099851842548	6	6
0.511284298026507	0.119346886757266	0.21377050850595	0.136281549783322	0.10306297007632	0.17287312419912	6	6
1.02482726420119	0.0583001533681906	2.50709965299883	0.163663173625135	0.0376755879476088	0.397872180958598	6	6
0.957037255305545	0.418670359094499	0.165692523938689	0.419255478704246	0.0862374316730434	0.222059930803879	6	6
0.84393492663091	0.038815023874153	0.32025264306457	0.138194148413356	0.047695985613188	0.1460211677737	6	6
0.310199958896381	0.166877993356614	0.682941609881107	0.156805676603033	0.0342233840763985	0.195837486245406	6	6
1.81586307301483	0.221239141772474	0.314851626134977	0.484630610013688	0.143608292858027	0.755137995465411	6	6
2.11656513301861	0.270522944772467	1.04688152444946	0.357453278179798	0.196275057510828	0.335360172085049	6	6
0.391244965420451	0.501333391368307	1.04363000992824	0.635359766002968	0.503714754397706	0.513082098332484	6	6
4.02167669419246	0.637786840097046	1.11350533248003	0.413642009675	0.469668836262805	2.87678576789214	6	6
6.29615489550402	1.82168966995815	5.82569273846149	0.377032877167384	0.251023502808696	0.999976325207275	6	6
3.79619688526926	0.165551013986219	5.97076869284396	0.142281982613164	0.0498878530078719	1.04052365012126	6	6
0.11564375837192	2.16920483201155	4.62618522485257	0.309201875709736	0.334068382609228	0.453014314306667	6	6
1.91630371853675	0.992087771936427	1.26488216563249	0.256547288196729	0.156188957426117	0.805699041059566	6	6
5.59765061639752	0.613526359207255	3.25034489401572	0.484462719211866	0.258693730693509	1.7567399424869	11	11
0.0538387747231712	0.0394824924257563	0.0945304150501022	0.0446294265853464	0.0448314401216929	0.0954007912115947	11	11
10.0959208155328	0.209837130486452	11.323612738187	0.161790018490299	0.590911536850106	4.53438034166846	11	11
3.15601233549606	1.12867450863117	1.3062633967962	0.941227098816162	0.577003580947497	2.71877508279572	11	11
11.3565800270361	1.21641216645452	3.67185567903074	2.77129174766255	0.844134266963848	8.12256247607512	11	6
0.219012368091714	0.198595965212798	0.0374691467441221	0.0227536749883015	0.101684760074905	0.197343293015605	11	6
5.38219834391454	1.60790274483267	0.841821726481366	1.84844976569543	1.39602813526252	4.25696247885183	11	11
6.05867173242217	3.08253424693299	3.5900195137543	0.221296384949367	10.0720694743205	12.8177811664618	11	11
9.59019462704572	2.09437356645468	3.68384503725503	15.1675066904116	46.3216818257573	11.0077168713497	11	11
0.0555293636123436	0.376854406601612	0.0287652468858829	0.105220777644774	0.0415509633592303	0.78278809305019	11	11
6.43183247635181	23.7341007267856	1.52171662427424	36.8172299755206	19.6674341246858	7.4236636242989	11	11
3.06433330994573	16.5558919532528	2.09211683430411	22.9223895473685	2.53152769781324	5.04701091386396	11	11
4.91280641873524	28.5370066567544	1.30900461536668	0.296150543575252	1.5667833142104	2.4053232092127	11	11
2.75424112068108	7.33739638823922	2.41488988395577	0.814116297447261	1.08015473565359	4.14035478655065	11	11
6.07474473362294	3.47069755075149	21.6170694437775	0.248977634363808	0.636224233133284	1.81417183037484	11	11
2.76172614280338	1.02104425425145	0	0.490109212426204	0.546515610399265	0.658438799498389	11	11
2.76430911997838	0.975354071429652	0	0.459851544449384	0.190140860833204	4.02856227314273	11	11
1.9439889560876	0.875327345859875	43.7947615061687	0.372526610672019	0.260325916632957	1.98743127465091	11	11
2.08367311444167	0.410475553059349	6.6240469694087	0.507300513129779	0.201130425497591	1.73629814813937	6	6
3.78132671011927	0.381890034158532	2.21980970287543	0.253071600055964	0.372355236725812	2.2214946356317	6	6
3.74554258617457	0.3014121339118	2.89166742135218	0.484403462794256	0.290880444327182	1.95453194451151	6	6
5.20169996659029	0.619739271753437	1.12393940717675	0.0996579793204306	0.181754096555731	0.988537499230115	6	6
2.59426135972221	0.524013721569484	0.482527651980253	0.135783077737838	0.136978910310857	0.403259425555951	6	11
4.66552571807561	0.520020675931271	2.68901325376711	0.528448677721613	0.503179356425112	1.13945222488141	6	11
5.11548028081959	0.401103397813451	1.55373031719609	1.08363316112026	0.694454891328529	2.64120070388692	11	11
2.73905831381572	5.4792034145007	5.04341513581675	0.196100516494636	0.618064421882767	4.6554395624538	11	11
0.716671270548117	0.329560622878079	0.685632149075956	0.0536183703306799	0.0391416284647587	0.0702524427645868	11	11
5.21441314617393	11.2812301136986	4.3697473898548	1.37399706086462	0.623558856198191	2.53520447766447	11	11
4.54309563545812	5.35820328108367	2.91962106501549	1.43202334186509	0.444785843785097	4.34368001929489	11	6
12.1059676677101	34.9200052005438	1.50886160370633	0.520326767714153	8.81924273342565	11.4664634618799	11	11
1.39980720222672	4.75261304743943	0.676547498994721	0.560742165285654	17.5212149933288	5.90724506136267	11	11
2.4552270975273	1.29361837668978	1.04614087745046	1.06483557746231	19.7892625275141	4.39864076061071	11	11
0.980170891974531	0.587746628733992	1.16946599607627	1.26461374325268	5.11933152433095	4.62693500486395	11	11
2.15839628626273	0.294304470420478	0.514610001499108	0.646598233252148	0.26080277169794	2.15378913610572	11	11
1.84470213181543	0.198950758822752	1.19964800930532	0.775281705997025	0.0495318155086567	2.8789140812121	11	11
10.6467380198352	5.31397846365767	19.4742180520109	2.12066947104074	2.29201498435598	6.72761686390391	11	11
0.00524170162459787	0.00948112785261954	0.0073093462376693	0.00275645423959211	0.00223837673909083	0.00364998258863058	11	11
3.92710504280836	0.550318790401361	16.9254879706059	0.444165910390481	0.548486971994026	1.41296000372839	11	11
3.48300086312313	1.27342799695108	11.4399679160679	0.584899837904866	0.222131145919421	2.97995999834487	11	11
2.71870237490375	0.37388186246413	9.07667899848619	1.51593489958782	0.785589299906616	2.94622296511416	11	11
7.11160291415657	1.37391189448478	6.24406625802395	2.46618996829577	0.520394243130305	3.92584939029631	11	11
2.61607794756946	0.227196855164156	6.84805882706343	14.5880844379802	0.947589121599492	1.78707676284873	11	11
4.54376571976785	0.220327642614734	5.6055886915807	12.3629546370761	0.419166715214441	5.59813796645093	11	11
3.06433971093533	1.78881027199069	1.83202915090586	11.3354067935311	0.978698952823717	3.39298434695658	11	11
0.0326032558924671	0.0901754981581886	0.0110283774703307	0.0261315589752785	0.0684769552463037	0.136421969764862	11	11
4.26470756020215	1.41577661400471	1.34371973906384	5.93060308264482	0.966098685259966	4.28042461256595	11	11
3.83102084924487	0.257140917451869	1.53676902922397	6.15089805174684	0.622550747468198	3.40915624570374	11	11
4.45892030328428	0.801620991648749	1.32342029515539	13.2983795140708	0.416332784611791	3.9839095620242	11	11
3.98401805472533	0.506995441254302	0.4463314069854	3.36196363071112	0.575169054123285	3.58820183346335	11	11
3.05945769850804	0.746036584086623	0.215126980737892	0.318511191059118	0.485015548624402	2.61399802247067	11	11
0.0811191197989902	0.0870713258429288	0.0815926481993312	0.11114529085137	0.114437750796671	0.0167512860319871	11	11
2.38241267052176	0.967069624178496	0.93459908903839	1.00525006199771	0.603386326748494	0.355348942721866	11	11
11.4591807165404	6.75960303603722	1.36708294026502	1.72317211158102	1.6473422653809	4.3478398935113	11	11
3.59068387492629	24.4716718033613	2.02698530445715	1.6726790058526	0.396039985650021	2.80748637668035	11	11
3.7150441541241	12.1426521774788	1.82269857995943	1.86504476010023	0.958162467382109	3.56829310066527	11	11
2.94363661276092	7.76623043607422	1.23710787976422	0.995931040412267	1.05629370485115	2.47236408588299	11	11
3.78029085738804	9.24371924904117	0.727989049466908	0.257420368633897	0.99371462096391	2.36880907109628	11	11
4.22896662263716	1.49510150178782	0.821328363895405	0.957650589356701	0.689425058488686	1.84474100125125	11	11
6.00545515808655	6.38441515833856	0.299671927597603	0.854786231493144	0.920737510659608	2.41129440957163	11	11
3.27296558891692	3.8290401929026	0.434776095234634	1.33642101850787	2.72684870298582	5.93354117937455	11	11
1.66630176243983	11.2634410739616	0.882300644437416	1.23844989542543	19.8814753778526	1.76320265240013	11	11
7.32654755931411	2.51013647427401	2.94352356943961	1.87439046484779	35.3901274653677	5.67280551538809	11	11
4.73032360281674	10.4945231814057	1.60717148756006	0.795503424465667	0.379120468130347	0.865615572626511	11	11
0.0478987212450287	0.0998503290072838	0.115836406623146	0.0504676542815785	0.0530043440417766	0.100277997686288	11	11
2.42440453942621	5.4180633870889	0.858305485626596	1.58976831587035	1.0127518354616	1.85186877133805	11	11
2.41904281128611	3.40995554452242	1.09559514042524	0.761076183307119	0.688100158169557	2.66171544131931	11	11
6.16904578739901	1.53334317513661	3.75330579234964	0.230889267895936	0.300809736926565	2.956428226148	11	11
5.70355531256635	1.00528544486235	18.9193200947361	0.971250438921973	0.839298507735907	3.21240983022051	11	11
5.56030873815331	1.29600281166529	15.9679925985931	1.1222044550301	0.582676257631366	3.29426129590327	11	11
3.26134467133725	0.527699046569866	12.474933302644	1.04912020659003	0.163846910895783	3.57066969111213	11	11
5.2447610191083	1.09858507297426	8.27783866803265	4.73018579639434	0.58030028216228	2.26489486626316	11	11
4.97182046937262	0.796072166296498	5.69573309212484	10.211209715136	0.40782900764672	2.70964670257406	11	11
7.63605412958656	1.43415190621423	15.4888082636813	18.7795150473342	1.3582270315283	9.49726171937807	11	11
3.15596689951088	0.46141549452014	8.42234715883584	12.0393628212666	0.728687586182832	6.80619279686341	11	11
4.02990888826757	0.867611281533441	3.64890709259103	6.74622481951921	1.37510121741307	5.05756684416729	11	11
5.01420253467623	1.21451999263761	2.7491835830216	7.76370585125284	0.430038537425381	5.7475005128247	11	11
0.202187742442816	0.920463749316018	0.0584933841691108	0.0614927857402154	0.0608913254311034	0.313261243210132	11	11
5.11923301011225	1.75684961152283	0.580195364912592	11.7558429737239	1.51195472068327	4.9352811128261	11	11
4.51842009071182	0.431891285449054	3.27400047598295	13.8225174200337	1.00368141789029	3.23803651196684	11	11
3.03270326046582	0.355304646361517	0.582854871138902	16.2032952732159	2.62894022072448	6.54881189922511	11	11
3.13477739656756	1.16640843529799	0.930441483685749	5.2694766208847	0.672878237421805	8.22458173473976	11	11
5.71627947893146	5.08206860150427	2.33027986243992	2.10244742431005	1.59528245859	5.39090247213531	11	11
5.72228628974485	16.708920258871	1.50299245777539	2.72507056545464	2.41584299495845	1.65323260157237	11	11
5.49564542292813	26.1880419658656	0.577356474014489	1.62332360987541	2.23760950569719	4.40583134671518	11	11
3.96723571202817	14.9258167885227	1.42463985211751	3.8395313930891	15.3465998898283	4.37045630741478	11	11
4.1637037508415	15.798083671351	1.43639636658228	1.35207681949922	13.3937318876211	5.49270736311799	11	11
5.7972852639292	14.4462277911994	1.51070447832666	0.823471849797881	11.9164022332205	4.77819795338861	11	11
9.61292938266466	9.33983961796824	0.759496881412535	0.375451387701201	22.8385419009509	7.67293301364298	11	11
1.4813427568395	0.780498765793492	0.240413740535264	0.364648125559126	8.22860778045264	2.76419863597214	11	11
0.0400787384733971	0.0274799231761411	0.0600980182695292	0.0306032711805815	0.128477846475684	0.0887948835077336	11	11
3.06957487330898	0.508443806326173	1.08432219712728	0.666255854828494	2.07893706685668	2.06522378140296	11	11
5.17553013409399	0.751696986454753	0.352559688744723	0.621875414040431	0.356702489360493	1.6679244242439	11	11
6.16092357728283	1.19748141676418	3.22172077218368	0.612103839631855	0.484982305295479	0.0921877565318697	11	11
5.82862483216012	3.7455766706112	26.0484755445612	1.02754588152396	0.942972270296989	1.86268877175282	11	11
5.71779203636165	2.05339761528981	21.5177521443956	0.656289131094391	1.1638983511127	2.5442216833943	11	11
4.77531925678441	1.10447366684301	16.1648451284123	0.776867486220901	1.26565162413043	4.5039225489971	11	11
0.0798631047609548	0.0268233977711673	0.0611351324277681	0.166544851428541	0.102574419026576	0.0618504389521021	11	11
2.87565371154472	0.809493643083893	9.84531356263546	9.84947839666144	0.927651153181184	5.25005681183047	11	11
7.39471675641413	0.975273316071069	8.86646447608034	8.71627973492252	1.04462948342692	6.12996569631681	11	11
5.68836144187122	0.401202784345623	1.69906186878293	17.2254151279418	0.171666206123884	6.62078480183334	11	11
3.83645569639016	0.964113956078513	0.411334855283135	12.9365762405649	1.65971096840199	5.12382546907661	11	11
0.726597283144514	1.064629239213	0.848752416218297	12.8922892672621	0.20273213524163	7.1674855849215	11	11
0.0887072893036357	0.127846202959118	0.10767941757781	0.0468504144782494	0.0166885025804357	0.0777096676382264	11	11
1.48295755049917	0.459709406233647	0.160924157769402	4.13599578449523	0.29784594553801	4.30348643350593	11	6
5.14726328902461	0.321237113485042	1.87063764251632	0.917152092719394	0.836579674973545	3.62687621807656	11	6
1.87083011708193	0.32704128931299	1.34609517448903	0.340180286191392	0.409509463821921	1.92872449050457	11	6
1.56775341758205	1.39334094334322	4.02424541914753	0.588437599063199	0.928934732560063	0.970780084023496	11	11
0.38203977972543	0.198848131724385	4.32766393913068	0.288687426562151	0.793113846475954	1.02308262692673	11	11
3.41611896784138	0.46655435012208	4.89820258896616	0.20793360546909	0.566584793509566	0.445773903732093	6	6
3.7755308538167	0.409649534977875	0.515981532570147	0.526637657657622	0.166252064134606	0.486218827202283	6	6
2.33705463406757	0.930506642601477	2.1231552181808	0.594544129139822	0.310277507583037	0.881074872800223	6	9
3.39930355295588	0.653140027814599	1.37756677345192	0.484748620702088	0.368800276512918	0.439722309871738	6	9
0.209977859754162	0.0508371817135938	0.0677440964181339	0.176623512486303	0.136565228730747	0.534872199908046	6	6
8.85760019522951	0.409669246613672	1.81164588405284	0.367794099896917	0.207258596808382	0.211435922771115	6	6
24.3791177936326	7.58319678121164	9.07401267854652	0.241163601342121	0.791574271202223	2.06107425404349	9	9
8.24380646121786	42.585771626258	4.93703964181225	0.492039096455865	0.282169796559608	1.39567566669426	9	9
5.89507696659441	4.13259443157224	7.33398775353028	0.439913568315549	0.175876569842616	1.36220087888752	9	9
2.81978780393092	3.16145054745065	6.51930025600898	0.6165752335233	0.468256337957084	1.65083764112867	9	11
1.74795392325836	2.15112701753977	6.71809288892517	0.321423930937629	0.244036843609415	1.10709723077413	9	9
4.44457706726529	2.55353978318915	9.02146647872988	0.160306626975689	0.724416658845675	2.25578503935787	9	9
8.48459506681522	1.17532927620083	1.22985977814384	0.449135336330888	0.469304561315772	1.11001867603698	11	11
5.65043459409263	1.22062156281434	8.60394679027512	0.416185265826778	0.453714938310179	0.466960725652647	11	11
0.0981564725176709	0.780879423217764	0.113244881521708	0.0323707261649651	0.254976019864401	0.16523733962026	11	11
6.60560710243864	0.719812758382773	3.57303455315363	0.223101193655071	0.349846959687774	0.461094345621909	11	11
5.30639652271592	1.6247327737865	4.23953571365964	0.547029119879252	0.546041561692492	2.2871286823815	11	11
2.08104284500892	0.735898644695208	2.31117762892302	1.30514196056482	0.695209693186706	1.35526559565105	11	11
5.78287344408356	0.757278664266359	4.4421715287507	1.66189358440014	0.972494568393271	4.2324882524119	11	11
9.19664575104146	1.8169763784704	2.36925394186037	22.3086243306511	0.403322971394425	12.0966372863562	11	11
3.31038080935035	1.61184494465938	1.09011992763305	15.4310409520205	0.266121541297058	4.73524968852214	11	11
4.82004050585119	1.14457598679178	0.87635528511931	18.7735131131401	2.36518993569977	11.900980075849	11	11
3.22387551313456	53.0525312775552	0.961619998557971	5.67383053060455	0.315607052898186	3.32850907961061	11	11
0.179835952185623	0.0215247788893266	0.0571343413957482	0.0256051061796449	0.0970093438000121	0.0125688865076506	11	11
5.13668125638214	41.0483961688511	0.0900634669757624	1.54022861164611	3.41829745935549	3.30230013860035	11	11
3.0087580000286	52.1049244553705	0.345798310544091	0.432839038856297	5.43609762409195	3.80290668487353	11	11
6.35265493966946	9.75462521336905	1.61701550621683	5.21421426382203	27.5172316532241	6.0829031642165	11	11
3.634213220896	4.28498902724097	0.690399754639485	1.1612090711358	8.65176821358653	1.47483921570143	11	11
1.17285702473559	2.83428838386945	0.331317629697086	1.80367211848164	2.94170124217198	1.75507503840678	11	11
1.34970650792025	1.49384216331903	0.862385402022753	0.050822517516906	0.638926346427798	1.28673378312703	11	11
1.99445008626822	2.81490837083209	0.359599757111373	0.3378218453321	0.666692835639696	1.44851268641483	6	6
3.77459798656792	2.24211638046679	0.551038875782746	1.74888409554767	0.177236521106168	0.770001054257336	6	6
1.83218586674628	0.629135731596728	0.319760805212226	0.718022746566368	0.343382522056553	1.17423064042864	6	6
3.97591875603595	2.12097003613839	0.397695439055594	1.07691291574385	0.504826990593571	4.6256382349865	6	6
5.06492557169515	0.409209623898254	0.34687189982252	2.31626979587674	0.143464875731168	0.30562337176962	6	6
1.21923833269417	1.51295448528203	0.135970974015997	0.39226896002385	0.139430481962071	1.78491729424656	6	6
4.37416123184535	0.341042355380738	0.506038769777035	0.73523971713349	0.311660817992143	1.05739390030572	6	6
5.77197267697579	1.45496375229625	0.215390318329901	0.833424409139485	0.494183189343348	2.88952184692124	6	6
5.74599447414549	1.03906315521251	0.423493456366649	0.809834128537846	0.0396911975418366	1.27085454986844	6	6
8.97458549985521	0.229180099566455	1.13454827761252	0.136236013202189	0.343318007139995	2.3800491125503	6	6
0.229030418267186	0.0502068584835318	0.0193828618402726	0.160747150303586	0.0324826146321482	0.0459873003756078	6	6
3.49102240383114	0.559657116366191	0.468397406621153	0.459400806661334	0.18047894954152	0.653476912900004	6	6
1.83548910512897	1.20707932324179	0.217689388993547	0.511179089702385	0.259646462526622	0.6093216578388	6	6
1.02275061926139	0.190617655992581	0.475725027721469	0.339394741023763	0.287493327152337	0.0245484681014457	6	6
0.313482318931762	0.0108575803122605	0.0281471613295439	0.0121247853177971	0.170038675119908	0.244324022155293	6	6
0.103184801194192	0.0892357023536112	0.0662757536815726	0.134382925467732	0.0376500203842516	0.0949021765015019	6	6
0.756258020550894	0.15582416992016	0.153309162444932	0.0727771614071779	0.123897922491217	0.325201228970078	6	6
0.736849778246424	0.312825351422152	0.176730115968484	0.682258162412193	0.246572610225809	0.341053391082228	6	6
0.702185031117394	0.44719252328271	0.0620130888544011	0.170421881887848	0.19046673040488	0.321928312070832	6	6
1.2127633651244	0.361315095292923	0.191610935259806	0.0743826926453315	0.386722226764705	0.114163870106301	6	6
0.196903972480097	0.380088419419022	0.181850759365301	0.390021053002926	0.201704422617432	0.330691207623044	6	6
0.120030556383327	0.0684859933412594	0.106993504736225	0.00319017128840251	0.142381536843007	0.0510352842936386	6	6
0.379345823102708	0.17043450839552	0.123581604918	0.533867933519365	0.58114249025973	0.262067927026415	6	6
0.910208827545942	0.373566587794711	0.00997803726564634	0.123397557373247	0.15028523839694	0.279624306104583	6	6
0.331664171959947	0.108391770513045	0.242125224976991	0.154634355536298	0.420048536059285	0.237568830715348	6	6
0.100127289920208	0.0806236563139764	0.066094285736393	0.0278562692520734	0.182823775133472	0.22072182091279	6	6
0.822073265490208	0.352198263685524	0.154653200967916	0.380767103512425	0.584509573789499	0.392172922695574	6	6
0.147675540096595	0.0316646838245023	0.0217195242797996	0.0296465439539673	0.0292180761905203	0.0476405861661404	6	6
0.0323941184171059	0.178513364087859	0.110040232218976	0.0995259509089344	0.190446162610817	0.527293385283813	6	6
0.645338107610101	0.237233182657439	0.3430218882402	0.754176364001848	0.364860609711571	0.614705876840215	6	6
0.178007689739144	0.23388457161204	0.101452450376466	0.237727667753293	0.293167533190479	0.193101324413025	6	6
0.395634230156352	0.49761819588375	0.0321821326651716	0.289887278274253	0.209649566429864	0.348851244046576	6	6
0.037280468162564	0.136561411341964	0.113055121257337	0.166866448328307	0.0745485646423849	0.639400612396748	6	6
0.582246363890625	0.614368086836594	0.391400508543561	0.562194549110006	0.925230131838503	0.273052168784557	6	6
0.166149093140002	0.103654223985087	0.00739480171339546	0.0536149498597638	0.0146127771561315	0.0109304876526667	6	6
0.00873307936771432	0.0472006693522882	0.040882056055637	0.00884088922703098	0.00845592828993487	0.00315148100013363	6	6
0.490056045214392	0.200239337476307	0.0950780524248007	0.0431193831434269	0.037442512335131	0.0922535553565179	6	6
0.0784205472627006	0.0671358021193648	0.0329396958204168	0.0646254548385888	0.0135091419568023	0.126577260969961	6	6
0.336908236414794	1.22655656935123	0.16547351726021	0.554379644976575	0.276142449660347	0.642975247626473	6	6
0.945301395698381	0.0991540745370983	0.0734012539258924	0.595249328406721	0.160619048883032	0.374852035411636	6	6
0.539990247959076	0.0309314663839692	0.199091654363819	0.455652244076663	0.773482536725367	0.464509600000121	6	6
0.056194950244254	0.020916959980197	0.0371435280140735	0.0486918782986303	0.0320960936791091	0.0297452089655801	6	6
0.431455150718529	0.0870437917122135	0.108319090596006	0.680790479496879	0.256591100341357	0.281161908315687	6	6
0.797403169577548	0.181549058430263	0.0938729923872425	0.239901517023097	0.0478101205547401	0.109909075020751	6	6
0.710555399144006	0.467993784603224	0.414149356811211	0.6518738993942	0.732926412541846	0.386758023856081	6	6
0.0383438568810679	0.0155345224119688	0.0403514247163741	0.0279216806676771	0.0428327619481087	0.00717901563949776	6	6
0.0655853225574604	0.0301818959640942	0.0231150481178714	0.0277368961652049	0.0152161519224059	0.0189688471389163	6	6
0.00450913487543883	0.0028723105547715	0.0151690223657986	0.0185278628117376	0.024643936366543	0.0226170782001629	6	6
0.0114239403914168	0.00745186886140275	0.0107949009649087	0.00539556402554456	0.0151378003242362	0.0376875207234267	6	6
3.20003796415145	0.536963174772878	0.512422821542753	0.189355346989664	0.484621042883166	0.446247842404223	6	6
0.647832412835506	0.146468449012215	0.157856815527763	0.464397614900705	0.714202781986044	0.39185710164548	6	6
0.0451702144812839	0.0540767089108488	0.0512120496694216	0.080200674576314	0.117024586175903	0.0387655366025321	6	6
0.705830453144912	0.0579873425549459	0.095286366405358	0.402038251248023	0.0662629673567772	0.0945174287802092	6	6
0.235697879296665	0.164494274576721	0.0895182499548072	0.0752007201277979	0.0837031902698006	0.0408873729579707	6	6
1.5350964767018	0.262841733225617	0.167034497088658	0.1806857756921	0.780776953098365	0.183150398499016	6	6
0.105157257857806	0.0694774475303278	0.0389506663659422	0.0520107891824408	0.831306124589401	0.107958331951542	6	6
0.279949769573885	0.135591823335813	0.30940331853794	0.444876355784105	0.822254191267133	0.517065084994575	6	6
0.923928114110763	0.408771241108176	0.274989065395641	0.247730743902681	0.0828401517844134	0.0495057461208138	6	6
0.108144346375021	0.0178109322527314	0.0733254374797987	0.09589417952105	0.0838719172675198	0.142056982381547	6	6
0.29348743707434	0.151574218556168	0.0209937417989832	0.42621729179064	0.0818424771937681	0.511688948701138	6	6
0.123915883900045	0.733861349794779	0.0990689627153923	0.466796501109166	0.0560712176613202	0.549205996549944	6	6
0.195232285690696	0.335028084814391	0.0575486894837271	0.161874683599387	0.200562518248668	0.201709813911448	6	6
0.318572849038798	0.171214445846998	0.189922149520419	0.126977454524152	0.165067022524446	0.248299593073254	6	6
0.258484725792573	0.144725245140964	0.134506111868867	0.360050034563644	0.631917332767343	0.123775299210702	6	6
0.0910951335779645	0.112838016998412	0.262140594423604	0.128490555009214	0.0490394180415098	0.065763246534622	6	6
0.0926555738869025	0.322651320872302	0.116529556182886	0.463449379787441	0.13478139408581	0.360165754228697	6	6
0.126217474181352	0.082974177068653	0.0936085273489764	0.86915408490982	0.110079635638193	0.483644504571135	6	6
0.572000531265383	0.124119984588549	0.0224989520881104	0.171624718278271	0.565612190110824	0.290594636926925	6	6
1.33689217963876	0.340900445355443	0.148843000533414	0.632340941555704	0.706208812401657	0.0784642787197628	6	6
0.178096352481748	0.28737211541896	0.353057615381618	0.350100431884572	0.140837948061402	0.482913349741959	6	6
0.0381007838358767	0.0486038229488257	0.0230210123511665	0.0660438572426634	0.0408829027647359	0.221715855841537	6	6
0.597754731105783	0.0790576959264451	0.537817057437411	0.128275794092309	0.689183046070099	0.077790413126182	6	6
1.49593427405902	0.565617425319574	0.0372734134594548	0.206707838151731	0.654949233488022	0.571365009107974	6	6
1.34733944559821	0.112955172684681	0.138759340799284	0.0455223204022256	0.949725961646415	0.527325105353523	6	6
0.789806032212361	0.142303475135238	0.05774964336637	0.0228582817943547	1.01669994220398	0.29903492744119	6	6
0.682928180077037	0.19890305708056	0.0631107015966828	0.157098013261209	0.0772462368888488	0.102774177997329	6	6
0.329315862954886	0.393578674199595	0.0654782043499266	0.238361700654405	0.0166588153682107	0.235592466471271	6	6
0.289451198801312	0.234666816534827	0.0101895611784243	0.0431570579876373	0.0539091366111069	0.188093180808565	6	6
0.981879820214147	0.29096809289345	0.106938760977295	0.19700220220257	0.167044381543489	0.45116814505027	6	6
0.161524142515297	0.0784209532919462	0.143263370462788	0.512215411889439	0.0557578849869601	0.374685776948104	6	6
0.382455079795383	0.307508732751206	0.252146181657483	0.326340443648977	0.0928384787803076	0.485328064813016	6	6
0.303724234323662	0.202886883703093	0.169632126776456	0.0819389475656463	0.286045911564527	0.26354336195352	6	6
0.587152686339249	0.123185803931236	0.0366528253987073	0.157414227628289	0.101528667425968	0.154004664037204	6	6
0.0769383714841392	0.0356852732258937	0.0228401820834137	0.0228964152586933	0.0431702454449771	0.0498970782837945	6	6
0.188618236518587	0.220349020910066	0.282296112341971	0.227755636489038	0.104004801131276	0.486144378305354	6	6
0.415039897974003	0.0420522556403317	0.129893736651354	0.00525711668320001	0.153699276652736	0.370475190342194	6	6
0.0697057046942853	0.0762261661735519	0.109128474374691	0.0546770626178	0.0948336679618731	0.228317365140542	6	6
0.138097887726331	0.1423042377681	0.0781619771953186	0.786016390864757	0.210128028237908	0.251372308905842	6	6
0.139971154401844	0.0300480342102874	0.110361170496553	0.0258873592473752	0.0458229938036826	0.0170103053521688	6	6
0.133959616990315	0.139313836904141	0.128382127024943	0.148634365833601	0.152191113183838	0.361379438680465	6	6
0.135082348951007	0.0388609189452097	0.0557783223523437	0.167221554140055	0.717465302705978	0.109383295482827	6	6
0.0726289055252199	0.0659302851148085	0.113243593829214	0.347736916650615	0.0398777479675897	0.0508875200253162	6	6
0.056689130059609	0.0481750835844857	0.0643000998970528	0.0443011377437942	0.0112173757369683	0.0243582348455194	6	6
0.0797605058984724	0.334853453815198	0.0306621246994386	0.165021405526817	0.0575514688114606	0.0980303105443077	6	6
1.16615032621634	0.21955617686612	0.0466109135920029	0.213717292816939	0.079414111662228	0.0362678478942853	6	6
0.200515366657883	0.0755074526364525	0.154232871524847	0.294901119274011	0.750891031960693	0.31293870764598	6	6
2.83189049508146	0.0997344068267243	0.132302137494362	0.113240297944713	0.840512141181608	0.374368361799311	11	11
0.0929581207393256	0.0801689452417468	0.0410194796410071	0.0164097422757738	0.145761382001664	0.0217571914001692	11	11
2.2826619475395	0.534285305638736	0.402576577219432	0.600274434562253	0.876161450788431	0.222648211267647	11	11
3.38265408917671	0.783122185024238	0.447598422633261	0.276471996412107	1.16351626636444	0.286352725039598	11	11
2.3268721317843	0.233769175449356	2.47212223378614	0.498381353115365	0.897081081611421	0.586853767534299	11	6
4.63685205274992	1.31254572499234	28.0300062740827	1.09694130349447	1.25717880308361	1.24650561619772	11	6
0.189897237150976	0.0165577340690792	0.0500008733335007	0.0563123328034343	0.0217923423840188	0.0520761695464623	11	11
4.41791019454768	1.33888351648759	10.0031996619376	0.438199973663262	0.24620786011232	1.92865418294145	11	11
6.14472880125249	1.71097067813972	10.3451498990606	1.56221713315067	0.573161823370661	4.2313416536238	11	11
3.44505903141991	1.78883556110732	5.23687679657008	0.16699683744148	0.2376762584653	1.09872804952824	11	11
0.205775203385018	0.148525263909672	0.116218740630968	0.0310153279198368	0.180258535593994	0.0574391391050844	11	11
2.55991868566979	0.136554416739843	2.89194743180723	5.4297187227153	0.859983004537078	2.80070452889176	11	11
7.5052300710531	1.75243493971792	6.1165862875629	23.3895728687697	0.390136995968804	7.14520049002692	11	11
4.69993998566476	0.365263481983601	3.43833036964407	7.02578792740658	0.11155851829848	2.36116121897917	11	11
3.28584526567973	0.966003610160269	5.66067629696221	10.5706635874454	0.460440821126958	3.88777894713733	11	11
0.0119530676736349	0.117486119990205	0.0896015422450239	0.281761780339189	0.0454522905843762	0.294980009914666	11	11
0.16197623716192	0.0682409918339052	0.0784546352737167	0.00324140814786498	0.0344271709708735	0.234027209260714	11	11
8.92116246078992	2.59962421664393	11.3953140718812	10.8448053874454	1.05525393565926	14.1091233547073	11	11
3.19876473369951	2.06535330676546	2.41298869802001	0.423626866682328	1.37348666701699	5.72269685748626	11	11
0.24073505972752	0.0585427918107446	0.0297775224763673	0.0348968544856223	0.0234214043392508	0.0486626851559275	11	6
3.20210313957142	0.688266301516517	0.47891117751841	0.770203465311755	0.557360956287736	2.44618228169491	11	6
4.12409035898501	1.5417514077426	2.17070938392898	0.584617868015076	0.994864535756096	2.33259806109243	11	6
2.62171704083638	3.30802035815164	0.436441688561199	0.46333443191721	0.823876540322744	1.42368034078215	11	11
0.0166187659995829	0.0168932964831514	0.016902818507099	0.0163091139352218	0.157787788562775	0.0804534401212878	11	11
1.67486588313698	1.891636319967	1.28277611477562	0.368647513548376	0.614101133211006	0.752320756715909	6	6
2.06359956046618	23.9391103434271	0.318432048257536	0.687123844549719	0.203561023627453	0.605442070213568	6	6
0.0653798250651153	0.109620467659334	0.0652017707054472	0.148413250885874	0.0643415670158978	0.186432069915828	6	6
0.00971732847251726	0.0520288011043348	0.314688180251031	0.0342983232949335	0.0103400609925945	0.0389830416492416	6	6
0.0131740164584422	0.0175708322921361	0.0426806808483166	0.0169584168297685	0.0180005740658306	0.166041480767592	6	6
0.129606172177125	0.17485644923457	0.182149076347424	0.0459406897843338	0.0597018329626559	0.257183316046396	6	6
0.00790693242464156	0.0822121340573989	0.0276292424751947	0.00814199939130018	0.0136274080455487	0.0102134783265774	6	6
0.00104804225742089	0.0111942658545239	0.00650123821429677	0.00109835701747247	0.00385366568096096	0.000834026996064925	6	6
0.00268743486210043	0.0180703212474991	0.0176900381367613	0.00241817270101988	0.00355261400800213	0.000715117949797985	6	6
0.0100728708209762	0.0157534063287626	0.0179236390263211	0.00768485114137509	0.004659027583606	0.00862747024487735	6	6
2.40924126218036	17.0090381770506	0.817606432558125	1.31654054870954	0.345771799646757	2.05340721851752	6	6
0.0724330169566288	0.0109430395118328	0.0729649971103327	0.0619177044958219	0.0990261509801111	0.0556016259224065	6	6
0.387817325579268	0.201380379463661	0.0473895279909617	0.1576146160079	0.533319738705723	0.339987022260989	6	6
0.330918713469709	0.215080479182677	0.0370723364069232	0.0888411690107494	0.0703153129439717	0.453687273587342	6	6
0.431936351183096	1.21435490966153	0.57399502117144	0.765099031335374	0.493736151908117	1.04770644388985	6	6
1.19209289550781e-06	1.35919502389328e-06	2.66560074985002e-06	3.48979977805721e-06	3.88638738857212e-05	0.00017888167210895	6	6
0.0141103094927591	0.00284371516451342	0.000491228200284484	0.00541399976689604	0.000722124903102036	0.00192024547113718	6	6
0.00219633037809525	0.000805145454413267	0.000696159388545634	0.00196395595077114	0.000290015628203015	0.00526892970451341	6	6
0.114702989323529	0.0183596032396012	0.190384640780739	0.19380039904977	0.185956257127841	0.306095071073813	6	6
0.00999531475618642	0.0212893120418188	0.0796586914017466	0.0675735759210301	0.0625194507140774	0.0439029629016405	6	6
0.0264422759395278	0.0395688633064715	0.0903335783010448	0.022135871366726	0.0786331388037363	0.117999898375437	6	6
0.0674750134310363	0.0264487083639436	0.019287756204522	0.0303299001558472	0.0447200899472736	0.165776425183667	6	6
0.047827897124003	0.00534538050950182	0.0179990812252293	0.0210501835649675	0.0312601069610505	0.0174138482166477	6	6
0.02001693772095	0.0775480446033286	0.0542351418763141	0.0825308492811313	0.15992881337989	0.041851674616824	6	6
0.00674017016228949	0.0125204225807279	0.00435219940564957	0.00108108884991494	0.00253123458102859	0.00133796451593017	6	6
0.00455894347829799	0.0094527928167651	0.00318521068422194	0.00101522127689723	0.00209772562180593	0.000936821028079423	6	6
0.00426654789833779	0.00873078679752315	0.00309458873557219	0.000826727149222717	0.00206006193858872	0.00107715898084414	6	6
1.33503645099207	1.25841777363318	0.90389495777365	1.10886498439951	0.756050917768227	0.980930976517721	6	6
0.00321805917635703	0.00207771959616083	0.0135803526057784	0.0620330446058877	0.138243530530277	0.095229795895127	6	6
0.000933286657668819	0.00256384106968381	0.0155210270218606	0.0295171505524114	0.0196755629980711	0.0255333376204877	6	6
0.014850689175093	0.00224276257880394	0.00665179893914535	0.00419223779603585	0.00339502705679372	0.00225184879139158	6	6
1.95012547568598	0.647731657204499	1.20730212588007	0.179397795705056	0.461991910680567	0.321516645877209	6	6
0.27696831646297	0.0858635575810369	0.173522585169353	0.762940263367304	0.0593252680175499	0.285323598549982	6	6
0.318892235337159	0.978954825520588	0.308513442315523	0.03465077407441	0.175874782687763	0.0622730475698239	6	6
0.29753511806693	0.629952216711024	0.449673749766284	0.272339757373286	0.261440865358407	0.340571905211713	6	6
0.0375656438323307	0.00529112065575825	0.00162925887752515	0.00193572679240088	0.000324182802682858	0.000555311192242717	6	6
0.240992925998466	0.510626880516397	0.685484250564977	0.310781727949593	0.0422809251041267	0.0716391939401661	6	6
0.0813226452745329	0.14434748670216	0.076875213753919	0.362064280112735	0.0469554506675997	0.0562711461779162	6	6
0.179258475555365	0.0930427633062274	0.0327242874313414	0.0207618763464089	0.0728517645187078	0.0705339033520698	6	6
0.140152596216551	0.230944149681757	0.0310480068026554	0.337211667401688	0.091449309161356	0.0526974922172797	6	6
0.0631892935251413	0.0643603531400224	0.075182429487683	0.358358578508289	0.0482521157494384	0.0113852830555265	6	6
0.0307553643533107	0.0385634421622426	0.041296884361376	0.00702984283272949	0.0127880456740735	0.0290236923388712	6	6
0.00988570745831259	0.0127779296179181	0.0156852553807008	0.00745522113884466	0.00405525594591888	0.010977669360588	6	6
0.0232789973670403	0.12297800648669	0.0143869105725933	0.045261090743054	0.0273599737020304	0.0311459654335271	6	6
0.0392992621007767	0.00678994037856668	0.0172284382984079	0.0917679000842033	0.0184041461342972	0.068204173245709	6	6
0.0127765147537927	0.010033311906284	0.00277809971067696	0.000547044987369392	0.00348504193959854	0.00027413643204444	6	6
0.00888746927504005	0.00272687217286524	0.00301376393123982	0.00104648552286637	0.00206575783235024	0.000764896631698589	6	6
0.0311931247097805	0.0241845473672905	0.00624013056394509	0.00177034721406339	0.00922622447637775	0.0720505201362431	6	6
0.000854124402240698	0.00827223727663917	0.00296959471054923	0.0103480756012252	0.00172681816373031	0.00493138062021488	6	6
0.00243505218217558	0.020166462614348	0.00346557245624038	0.0087665009273372	0.000860065601815336	0.00320636568163806	6	6
0.00060120685215326	0.00301211780040026	0.00278681587464098	0.00293625896347137	0.0011124109644032	0.000575389343920557	6	6
0.00218790391151264	0.00890814560576449	0.00848992064547956	0.00941860585207935	0.00177937650111084	0.00415831818970558	6	6
0.0311553615307673	0.0576688032500621	0.0748568664528152	0.0228577239727408	0.0209422133965266	0.0248138834943669	6	6
0.613481128576871	1.94747797851885	0.385495101279922	0.285521029196921	0.418876953635022	0.485420248699683	6	6
1.12088956232156	1.03202574735223	0.140086420850431	0.0891094861617105	0.15983271278338	0.13457271076242	6	6
1.02943613350085	0.118333469823443	0.0892560687246211	0.180540774399352	0.214874105899263	0.129171997727032	6	6
0.845017654594167	0.822844196941358	0.0244221793743346	0.307320443872345	0.378748642362888	0.357772876956139	6	6
0.464834875134398	0.146365476427123	0.245243714610968	0.253673695348175	0.0237276025624259	0.19978535421952	6	6
0.155624837603815	0.0479967653948855	0.0881292927924061	0.0595920218544693	0.278586130555142	0.253283226092353	6	6
0.0200730334231081	0.0376200770975182	0.0255392813541889	0.0339770487916045	0.0277636413110798	0.0649950399245053	6	6
0.0161291530420825	0.0375410878084424	0.0180746872786788	0.0402543293174709	0.0133035392261702	0.0854098280068512	6	6
0.0180498200263263	0.0513160362756949	0.0384468489592132	0.0204404025384965	0.0249717840921013	0.0408976949789582	6	6
0.10630652597317	0.063771437975464	0.0568006982976251	0.0575951123882146	0.0707987705197941	0.0565643453359282	6	6
0.137116693029143	0.0229607112711386	0.0475976037131254	0.0463200264379606	0.0350031074153036	0.0613569159562259	6	6
0.0871603180257046	0.0143733078065943	0.015979168945434	0.0273188512739422	0.0333177097836435	0.0745529419421175	6	6
0.0541417142145092	0.102530832179649	0.0225057525260238	0.051448318581441	0.00700335448085028	0.0790578312664883	6	6
0.0530801168714816	0.0285511787297113	0.0116158657590181	0.0186661233208168	0.0251260196018372	0.0140779529805732	6	6
0.138335005091491	0.00892290258333072	0.00834005094207472	0.0124510601825577	0.00385318700875582	0.00955097150832018	6	6
0.00552201493696298	0.00128975504778211	0.00143168897645171	0.0043659802667061	0.00192836060004214	0.00460695059065238	6	6
0.0270123076528771	0.0019076771453238	0.0026469567382133	0.00524747989838341	0.00128257487362741	0.00639042814032126	6	6
0.0505431570005779	0.00218628105439595	0.00280950067191791	0.0139957982751163	0.0995295285087291	0.0157334931853294	6	6
0.0261610043374245	0.0059933454516376	0.00616162596042818	0.0592095925478159	0.0753162879895732	0.0328107470579567	6	6
0.0692973407156391	0.00644509232593837	0.00282012272167018	0.00188016144057982	0.00400292908173687	0.00529772698817811	6	6
1.10979175288732	0.432137237013044	0.392668034737063	0.328992947090634	0.274758897080115	0.228931303795422	6	6
2.12700237598119	5.88284471144156	0.370603480095497	0.08100226137467	0.201564543661304	0.471289041766255	6	6
1.38119455434355	8.45564092002832	0.931879402724213	0.430680287538866	0.0768937203061423	1.23202501143337	6	11
0.048494937852972	0.073919800537768	0.0425846982272903	0.0293157189677979	0.208176569722965	0.0813641482126618	6	6
1.41047007006348	4.23667306648077	1.04427280516383	0.201339976882812	0.851085968031877	0.521328965650337	6	6
0.0748480726477976	0.0837854641058685	0.0641344144776004	0.0229761947796679	0.051491141577133	0.0930268479933859	11	11
0.0968344886524207	0.100132080189502	0.0426119575840186	0.0427488216618726	0.0499787835935169	0.00337345040288136	11	11
0.13549593401033	0.0205575980113824	0.0280835152445159	0.0152177006543871	0.0282521664039328	0.0414794003153863	11	11
13.9991838153877	19.9429245129586	2.04619423710947	2.25620725893225	53.3330194522546	18.340652189022	11	11
0.202859419990574	0.103629300503608	0.0699953166157009	0.0498861582020146	0.0716896519331965	0.0697281201663364	11	11
0.0568462070870214	0.0354151497858708	0.0290468395616149	0.0538369246422255	0.0439864547295889	0.0523278121695801	11	11
3.60438747024234	4.17466631060922	1.02657345386236	1.17385910448391	0.832461358609992	2.37151128111083	11	11
7.4568837182803	1.86967091405138	1.14820364535942	1.62352257393334	0.333306997079592	2.59322296256217	11	11
0.00646251505220093	0.0126276527630006	0.0130562759996534	0.011292062182576	0.0126055741062281	0.0154801525752147	11	11
0.0253350657273387	0.00707406026035977	0.00109118807774636	0.00546527249502092	0.0080151325384481	0.0113849243026223	11	11
0.0240901355168395	0.0115694219922382	0.00954901750853503	0.0061915720641012	0.00841615161203349	0.00648775010717344	11	11
0.00334441853045428	0.0112463757714481	0.000912982195668885	0.852737621763589	0.00304376451284889	0.00385557511892928	11	6
17.3505536953585	3.91627309087102	37.230310285507	47.9796095752279	1.17004274345667	23.6938443033414	11	11
6.30592710504639	0.810334871601008	2.96399520027737	0.428316168090292	0.333232225638339	3.97721791261926	11	11
2.43804912724117	0.360963194201002	4.7411232881408	0.116014012846164	0.717329032737143	2.31904562549245	11	11
0.102436889733985	0.319262072356561	0.164663897295628	0.0158307054522863	0.347684807917532	0.0493140229093055	11	6
4.90786816966381	1.49956190800201	0.713708634849118	0.231139603110938	0.201323845829393	3.55539860657378	11	11
1.73384206439582	0.7841233932817	0.793777008376021	0.278969370340056	0.342741377544897	2.10487133579994	11	11
0.108240334092959	0.151254187573651	0.116242597905615	0.44713805552206	0.10364637426044	0.18437088685173	6	6
0.988281156328082	0.287803161449674	1.19754039847075	0.351830347293004	0.582991446767375	0.263846641814754	6	6
0.0528066197077729	0.06493464207576	0.0988407547288271	0.0230599023139114	0.102915013703089	0.0943583956767393	6	6
1.80991205791705	1.05192216806043	0.515875056993068	0.768709143569476	0.613294627436535	1.79078145998859	6	6
0.0636397015753427	0.155660716327976	0.20652181775215	0.0831169738342825	0.29045528493308	0.0967369918694308	6	6
0.0703354544928408	0.0240538123370779	0.0658957438843893	0.0174917734292997	0.0323499870343673	0.0325418186838609	6	6
0.291808442527706	0.188439826468977	2.31703675416077	0.300020715689994	0.283255668897284	0.364420304667859	6	6
0.531150296721526	0.237223528757454	0.501204555552748	0.158974649260423	0.268801228284845	0.583295510724929	6	6
0.113691553400818	0.0240723888576849	0.031513147289849	0.0479443366599328	0.0234963321911657	0.0731072431938157	6	6
0.0381457069209801	0.00301025510206644	0.0148599967074928	0.0190777072492468	0.00979309934401446	0.0292975602446794	6	6
0.268971380932688	0.3252653810796	0.357568190561965	0.412478699383568	0.176628650746532	1.73139756417638	6	6
0.0382455831298209	0.0433255148254783	0.128843275660483	0.0289019328490168	0.108789555098691	0.039826739910218	6	6
0.637593546759688	0.0228127776606998	0.131279225829849	0.166002814709538	0.384119344513317	0.282755850141062	6	6
1.51926418287636	0.120913256040179	0.192349472538967	0.121359457658841	0.118537564511375	0.401654906347806	6	6
0.143720594483217	0.112971288907881	0.0866664588094827	0.142538390431709	0.0435800091590182	0.138116813941918	6	6
0.287746317828369	0.072056624911699	0.278532271651932	0.140320191681333	0.039978815930341	0.894760867510118	6	6
0.158774403870015	0.0562382856323833	0.115093188616222	0.124969890323042	0.0920515484585921	0.140374537804767	6	6
0.265716082002039	0.252050582930327	0.495056172847601	0.064965644918473	0.0367699991768206	0.151071228968677	6	6
0.904665434058673	0.129474619886662	1.1015470391095	0.402894789072061	0.0432289590219938	0.843747745582457	6	6
0.0424634969365895	0.215846084018108	0.376102376791895	0.0153266132248594	0.0737126395719435	0.0714787358541278	6	6
0.138576838980878	0.209985506388636	0.175544386981505	0.0992662963093035	0.306265622116392	0.246372866352963	6	6
0.225442020988496	0.447775294101927	0.179410105040062	0.241671670453081	0.257158499894614	0.562549906578421	6	6
0.285667558034004	0.27544648882781	0.295992640039791	0.30436274826258	0.301756301648093	0.596105016644729	6	6
0.441679871783145	0.0369613716566908	0.133605361380903	0.132988213696919	0.0921423305364217	0.191406500839551	6	6
0.145401040427965	0.168014650001683	0.383750052655203	0.160851016385834	0.168415436094655	0.182442573126444	6	6
0.384361441391838	0.252556209939078	0.215884797566762	0.281446217211026	0.113606384235543	0.388050856046516	6	6
0.275748369847971	0.0552692364438614	0.0686457447427109	0.0166224388681581	0.0705487550794336	0.041428248797247	6	6
0.0888353077131002	0.236250249230578	1.27901645198097	0.0887371540993718	0.250591340191443	0.653142484478477	6	6
0.113916004819256	0.0851434019921709	0.0761424989785106	0.0106381145356073	0.00936311590593141	0.0175833527956893	6	6
0.0260996757424334	0.023459943228278	0.0233731086089717	0.0184392553824335	0.0195888641289803	0.0149656488767769	6	6
0.317460495584738	0.2302333279186	0.1476987270693	0.0621074359074415	0.176962316091825	0.15814463441268	6	6
0.0811726002197079	0.0692352140434267	0.495703163208858	0.0207901752446787	0.0858358538060153	0.240522447761049	6	6
0.127910031230106	0.0116507457900515	0.168720718670045	0.10796737346754	0.228619098960608	0.316745261177006	6	6
0.296718641263469	0.0598420619966309	0.109027107068391	0.305758359449979	0.377240525466494	0.123807451251845	6	6
0.0868025822039797	0.289482618555366	0.320942162400737	0.0282520239182554	0.0482211931759021	0.0833758361351001	6	6
0.0215195451596674	0.021657969334112	0.181510119186805	0.062822644317549	0.0733838470754348	0.0303859600527205	6	6
0.0304771860839564	0.0366235229593682	0.0254737924182479	0.0166366175538279	0.0413541592183469	0.0140618506964384	6	6
0.00952467163749463	0.099756012383635	0.0388276708279399	0.0258361231010214	0.0315086037469533	0.0206162445992187	6	6
0.0471215395216914	0.208918666897394	0.228146010568968	0.553842754141088	0.0785548686604922	0.309636709378561	6	6
0.0628431405768569	0.175521187100342	0.0598666278011559	0.330643498760707	0.247794405431608	0.119670505825279	6	6
0.203941081153845	0.064710401447961	0.235083074351039	0.0965840519402068	0.0499844175126398	0.198376265595123	6	6
0.29105537727304	0.39645194193294	0.305044240797924	1.00299454708331	0.00882936605570721	0.63729770462465	6	6
0.455613960181184	0.176295135234885	0.562979470212362	0.208794644988829	0.306392855250395	0.755472846000094	6	6
0.000729856604502095	0.00232340388028565	0.00198318451512286	0.000551268147212177	0.00574212024466117	0.00360315467582757	6	6
0.00865109533045296	0.132600453331244	0.0598269111760224	0.0274140348875302	0.133181710680285	0.0969500940641795	6	6
0.00489628020090433	0.0212246882451227	0.0256039813708688	0.0257486892103126	0.283470114877102	0.00517245685336831	6	6
0.0188484750884218	0.00140988727613107	0.0192924327433195	0.00722985547507249	0.0363673000499014	0.0359011244654795	6	6
0.0222341924350023	0.00506805065425176	0.0191096186542654	0.0146581722761499	0.0982348557393572	0.0770694054326149	6	6
0.160204711461311	0.1932986375286	0.0729969839860292	0.0422584075920934	0.0227232613264267	0.0203096862175014	6	6
0.00554215408716699	0.269082554252899	0.03950194151711	0.0389923469138775	0.0167598921355688	0.0252731221107743	6	6
1.0606450789762	0.154164958484573	0.281027323130392	0.182361186827601	0.0464631726249918	0.243950283014854	6	6
0.124298065058749	0.0819627092878066	0.185375039415067	0.575314127395365	0.136927320767034	0.190547718497312	6	6
0.0625593289005814	0.134187086318854	0.174574826559558	0.0415894549003517	0.035680323960054	0.295463436585857	6	6
0.518604638066586	0.238041846797948	0.102691094631231	0.225656028272052	0.303284162501511	0.503638299125934	6	6
0.107514343582666	0.150687149463282	0.054725719347136	0.152140559338015	0.0682514388915411	0.252900154017028	6	6
0.127374134934007	0.144208661880656	0.108367401530715	0.196197574425969	0.101128873715112	0.191354522376293	6	6
0.0405112587348817	0.130168467154864	0.0562872894960192	0.140053761013064	0.0368240433292519	0.0269189598241579	6	6
0.005247578215953	0.0346410396479878	0.00626770750490896	0.0165598126405754	0.0032258828911775	0.0132009564551764	6	6
0.0037064647835023	0.020650088196561	0.0040435233553719	0.00578985446768389	0.00416431008652649	0.0122599289697993	6	6
0.0463381617761491	0.292393119149953	0.0244708792445218	0.0239494887294797	0.0112828773114686	0.00535835494223229	6	6
3.31527360027059	0.0476365629466854	0.320358105601219	0.32067309309199	0.0560876423672095	0.0399978273527946	6	6
0.50454479996319	0.0193366688034889	0.117704828811438	0.144398369316962	0.186994089657083	0.102264768952039	6	6
0.356045373755549	0.111896930169065	0.352153571212938	0.0514616361251226	0.109500626932887	0.407801249945341	6	6
0.555725753764843	0.0939052211071493	0.155730159135778	0.220756076951778	0.0680683302242437	0.543413246279276	6	6
0.21430973341836	0.27948373939319	0.378795554570747	0.116187097197022	0.38320025625778	0.280543249000355	6	6
0.201153929101411	0.0666710500504805	0.190360107976694	0.0169738938968834	0.184995183575198	0.0187509422799243	6	6
0.136835852593163	0.187739840214935	0.0749439601597026	0.103171244052393	0.0495071032805297	0.111854132703647	6	6
0.199515080503313	0.154287746479814	0.160235145841906	0.175825629679588	0.284009218702023	0.119112749163213	6	6
0.0327033371236835	0.0145030371877416	0.0134328695883778	0.0298856990344082	0.0175993659048935	0.184421916915148	6	6
1.26652047946253	0.025944179570969	0.176796082766853	0.178796060866871	0.619652274169753	0.47757657346116	6	6
0.198470505368516	0.00701547869207132	0.169640953942098	0.037635745478158	0.0457177600105221	0.218961226263957	6	6
0.197886530837535	0.00725899267670579	0.173030950076114	0.189652873918893	0.121632606177109	0.187071460402601	6	6
0.267004196276862	0.0853958484878277	0.055401907591853	0.22956251578953	0.100104984723754	0.0307339706406533	6	6
0.72441050345333	0.0886046474488346	0.221093810537873	0.175192575476948	0.24897987298565	0.128606872823549	6	6
0.483417483124492	0.0602278433047499	0.0587853462762004	0.177066351002039	0.0796308089090608	0.152139385443272	6	6
0.0574333948674543	0.0683134255464904	0.185146887382257	0.241170220774355	0.200470237448003	0.123243270420053	6	6
0.444412854724826	0.0361112558247896	0.0303498186629142	0.0900484458170831	0.0560289984475883	0.0646720026560898	6	6
0.0499876057022008	0.107670439419369	0.116419087778885	0.1372888180048	0.242789982127366	0.189934419078728	6	6
0.108800422763391	0.162604520733165	0.0895146443128461	0.0580870134419054	0.235009772087494	0.0966451422815209	6	6
0.175520745914062	0.0379018318884477	0.200033697691581	0.127391552790065	0.0561781927450588	0.11296441754677	6	6
0.308446172998926	0.0351239382319136	0.0734563169187945	0.105653695785141	0.0207577802564746	0.0791737293674351	6	6
0.235262021667129	0.0917963734431907	0.120453765725594	0.0325362399167303	0.185046481167632	0.0427268705525718	6	6
0.368906536213472	0.129545693806344	0.0841202903360171	0.0956179419896652	0.199182560886332	0.132582391866911	6	6
0.308594721919414	0.0313393893435964	0.221259455439798	0.270023771399437	0.160076601065601	0.295339459147648	6	6
0.0778203000487164	0.109657479887526	0.0334670809868337	0.00383476621407581	0.064727339922469	0.0758632744566789	6	6
0.275468241249541	0.197394087124374	0.137395585730102	0.185100900377628	0.688582050953332	0.178987246769458	6	6
0.198982711791886	0.0693983955528204	0.132707372352136	0.0310327568446913	0.204376066598211	0.988637083987691	6	6
0.0844675663407244	0.0310454093107408	0.0854838591412037	0.0398038756434305	0.123428886740143	0.0277501094783364	6	6
0.302026030530697	0.401678675460282	0.248019390520411	0.0938879875761479	0.448121315404694	0.575899817524533	6	6
0.0919459476914977	0.0850226344186976	0.177621945637154	0.157708237183838	0.409717060280831	0.0931023293181156	6	6
0.135418845112108	0.0836995025608842	0.0216647424762916	0.0989276151281154	0.217720865723012	0.45579275568217	6	6
0.222012145124332	0.293712730004339	0.0656319270289633	0.671740725357787	0.239922962250223	0.409009146067437	6	6
0.375522195953119	0.107688358007002	0.155565178454376	0.624023491714852	0.116310853953576	0.666338374513893	6	6
0.501425887501245	0.121177664646328	0.113297452272977	0.0489094475032164	0.0764708379436673	0.0655388725373531	6	6
0.496223737571251	0.35242727847257	0.193005572405896	0.0632933464754722	0.229009164782901	0.535363310683763	6	6
0.0738425356426676	0.0683166052204345	0.098729997339837	0.0761503181091848	0.407097379474187	0.0629574853580585	6	6
0.367543455282124	0.131023142832967	0.136939426660664	0.365622718282658	0.306509645360318	0.159308385772725	6	6
0.279171898907284	0.235928979810929	0.0561664903230745	0.0474597565212762	0.310324966777305	0.0114179184657932	6	6
0.54237477466842	0.117836194848431	0.0797421773650093	0.13426018026776	0.0465478573658605	0.125689530210714	6	6
0.0549598015512622	0.266033286310722	0.34069498474267	0.0321140475153792	0.0645771099059567	0.0801537484421349	6	6
0.22668188360019	0.26383803585463	0.209446734817089	0.167059569667055	0.134837379787114	0.0541189722377631	6	6
0.128467270589036	0.0523485705488849	0.21578192152405	0.0859133548982446	0.22076182088054	0.122213973636876	6	6
0.229852004550138	0.429943781171055	0.234085182469108	0.120548977613453	0.0677146813783685	0.132781897877786	6	6
0.0815450256282134	0.042226638729089	0.058298161844738	0.0413657433518138	0.0833714570098729	0.0497805698462739	6	6
0.392476775858647	0.481095878838327	0.260980364498397	0.178056698609527	0.437210153978484	0.115498493432881	6	6
0.229338705640884	0.0585565931546588	0.114622412722635	0.0963799462265489	0.13476704742349	0.245792834851117	6	6
0.424741116232257	0.00526858447729608	0.0935958817477308	0.0696136162275422	0.084880202424049	0.0573134428832313	6	6
0.278808336209021	0.237559037757549	0.020630940857363	0.0319801094134229	0.121608072218393	0.134610155560553	6	6
0.234833935751739	0.27972197624001	0.469282162194014	0.050512879033524	0.0510098398834439	0.116850693666783	6	6
0.440417851879746	0.176182273275833	0.184333024446882	0.185114654538095	0.133390488316755	0.132569499513459	6	6
0.134870715964706	0.0284740521772789	0.0393860653012271	0.0174819319792855	0.383867089743439	0.0659416147460034	6	6
0.41338901975126	0.126744248380812	0.481049765237312	0.123457155469457	0.477639331679175	0.0651686600171417	6	6
0.0821578941781553	0.0644813849797119	0.128139516075646	0.0565924376224033	0.0457933915751121	0.0358224680042085	6	6
0.273151801425845	0.253207314276307	0.229255668496495	0.163748751530645	0.0900567380240271	0.0521867911833796	6	6
0.0591241598611956	0.314179145286611	0.183428594475454	0.0839978772730596	0.0717860763715307	0.0825875264710529	6	6
0.43662869502639	0.574936023565517	0.193832750342977	0.122766909777454	0.161904367747884	0.0475717316780484	6	6
0.193591261705653	0.0972493349399163	0.334754118372949	0.147030200889637	0.15763152178835	0.0672152193554385	6	6
0.0933788981093261	0.0655535633850747	0.0587102821386357	0.0402105349835219	0.0345853066917219	0.0850047794759244	6	6
0.295384648458306	0.0913815406930898	0.259365736462755	0.103731633082216	0.157885301061311	0.280736439434854	6	6
0.119068935026511	0.125927907177588	0.378139357650172	0.0321896482247411	0.276129371428197	0.188870720025353	6	6
0.614699276514138	0.21266968124461	0.684631748981894	0.150775046994252	0.399675995497469	0.207128589835368	6	6
0.259184334405633	0.0217397495383161	0.0437752459045701	0.00780033820991066	0.0146938045635904	0.0164627802406351	6	6
0.145895171638913	0.60992774225251	0.266857527105075	0.0297136261194969	0.0535822347029133	0.112100511949522	6	6
0.33541142651217	0.68519814046592	0.19413697405732	0.225197293923894	0.428283422891298	0.291629891970695	6	6
0.0985396360063541	0.158843463711076	0.2266390300064	0.0985872417190295	0.0816853573447573	0.533597384871249	6	6
0.142527862729892	0.176862503421625	0.0782656933480736	0.0342875843068224	0.227037428115722	0.0156841128960291	6	6
0.17048025304685	0.220946114463699	0.448044844272771	0.359239917179163	0.122972941161129	0.0936910525885254	6	6
0.101606276441389	0.0759310297835052	0.101921705810643	0.173236324959785	0.149248479503161	0.0760631549316593	6	6
0.0353604776710014	0.027822796010846	0.0795657500553516	0.0654522593396211	0.154216147664222	0.00976214151895009	6	6
0.171554263113829	0.0152198249321335	0.184923856670139	0.258267075522348	0.189982567159257	0.277391865579892	6	6
0.287873284464901	0.0931453156772562	0.0657519341186388	0.280034744278837	0.22601575692954	0.732162342079622	6	6
0.0745582731520239	0.0566090156418203	0.0584790441028442	0.0953980952468294	0.0372464434983953	0.042014265861469	6	6
0.0292461421288037	0.42680547053876	0.0491678036874442	0.0156095107230864	0.103336461016821	0.0742359462789354	6	6
0.0141006781679726	0.0231486995639002	0.000799195009496104	0.0195774536741046	0.00939119648719113	0.0373037494158733	6	6
0.203657828121821	0.137263134204479	0.128688250317643	0.0311964313593294	0.00937687385593843	0.181573135823263	6	6
0.266593400221049	0.27453691690942	0.149267949117033	0.0128445751539394	0.303734001538117	0.414517123904832	6	6
0.0229567776933514	0.0963449499321526	0.00246453218618297	0.0456635211445444	0.0359012339283651	0.0371986657332826	6	6
0.0431646893111843	0.0677520309355783	0.0128162917377416	0.0113941600808983	0.0269258254857933	0.0048704243538358	6	6
1.07288206537005	0.298751684073052	0.377475635919592	0.249788079822817	0.562197343128204	2.2612058520688	6	6
5.2150882805495	0.857310664489902	0.426246593427472	0.396544422853166	0.769158955505814	2.17188307489367	6	6
0.69353446333021	0.298428619507273	0.073533448120384	0.355056728824745	0.20801945168171	1.10816703342735	6	6
0.151537940816412	0.254381400556828	0.505607062842089	0.341748191280221	0.252346138664775	0.0920774135701367	6	6
0.0191499430486374	0.015382257207379	0.00205436131168192	0.00403556949321332	0.0505871316644775	0.00324771401325922	6	6
0.0108588072925691	0.0504546484315442	0.0212263452501077	0.020561882272243	0.0167972834276324	0.00990803297014089	6	6
0.00537811278581538	0.00813886969640351	0.0140358123747398	0.00674501256687	0.0199660081295481	0.0233207613824261	6	6
0.00328757599679199	0.0319259577500439	0.0475416005564019	0.0184389600529847	0.0169571840008816	0.0337191312328321	6	6
0.0674453547485857	0.0323418027073976	0.00333742206968974	0.00510813513330982	0.00967353736025883	0.0116397529677999	6	6
0.0897133512323451	0.0528159178807219	0.0222974086039125	0.0116064871970705	0.0133319580291866	0.0179182235982721	6	6
3.94947350332749	0.398865932993028	0.781667007380941	0.811056568313595	0.330666357929934	1.32006046094306	6	6
0.524642352801133	0.108542614400889	0.321996193619576	0.080883038292075	0.0833261822840793	0.150057725848952	6	6
0.42562936230906	0.0626094703296015	0.223926098145959	0.147694953046644	0.249039056021377	0.141828804230992	6	6
0.229635004646496	0.351682692044034	0.211712689488152	0.512733353099229	0.0582054137458761	0.473019094223993	6	6
0.533846628899301	0.904725605698098	0.269866667981167	0.195220799158706	0.365699197266432	0.946849343258173	6	6
0.000110676564895886	0.00202692630168525	0.00416339589767954	0.00296912906864643	0.0352622256277428	0.00587534877724722	6	6
0.0805950633778297	0.00934314139159012	0.0145008794079829	0.0225166334214628	0.0532865478881785	0.0369865657008475	6	6
0.0252782046857321	0.0123367230134288	0.0171660446091618	0.0214833781976007	0.0116255088165342	0.0177444217439166	6	6
0.138312526899589	0.0154445721735966	0.0182962513370727	0.00704643784239552	0.00111366247264309	0.00802359529543125	6	6
0.375814959871325	0.00172106762770808	0.0241963979367113	0.00445432283735841	0.00448958849540633	0.000438713301983817	6	6
0.0555520189068568	0.0603592496022518	0.141920834561298	0.0318635167351218	0.00485621330137856	0.0407142309215462	6	6
0.01840999358301	0.0192109044872947	0.0918672782199089	0.0107284388548535	0.0116081286498405	0.0177708484478319	6	6
0.0874362381179525	0.01290255792354	0.002815434283965	0.0126024991478935	0.0145968319258899	0.0183581580758453	6	6
0.0175996174609975	0.0275575632474537	0.0103255160086859	0.00774177928676052	0.0215677426543109	0.0127164244057497	6	6
0.248616130869369	0.295731314057529	0.694963708686911	0.0612717872759651	0.104777783725009	0.518311409776044	6	6
0.474899230672423	0.0727745798415442	0.168542116133245	0.0893386118375927	0.247038713325418	0.122090978458486	6	6
0.473061283536629	0.176654943458584	0.255891086300744	0.13265211017216	0.0758372807043268	0.034439192446118	6	6
0.256658349423937	0.156065159939689	0.241262256465416	0.167367747837335	0.107982751589924	0.145587874399633	6	6
0.0394950063062406	0.00292669975131721	0.0512778582966992	0.0477500559964511	0.0524155690482982	0.1758611676977	6	6
0.0220740445091372	0.010736474023788	0.0143472378382457	0.00585105393797737	0.0096596183999843	0.0472740317881738	6	6
0.0130352274694341	0.00204724722696507	0.00110138649025225	0.0128772362129774	0.0179031619514921	0.00546842204329674	6	6
0.010766047056077	0.036829711108903	0.0752845265814743	0.0317695707136145	0.0109644022113965	0.0586620068071901	6	6
0.165391570231747	0.0426099322322835	0.0998726269655408	0.0131369794429863	0.00993774409876525	0.0117459866388046	6	6
0.150647842990683	0.111153238471032	0.0713133987111916	0.197524884973263	0.221264127196796	0.1329293424251	6	6
0.304640391332658	0.108296271202129	0.0918723398584476	0.151250385527896	0.112303320857107	0.124097806743304	6	6
0.0304673234563098	0.00849719839338964	0.00300527643181562	0.00629493888853427	0.00981865533385281	0.0082699589770798	6	6
0.125699737307908	0.142874089747056	0.28456000006043	0.0932701248725567	0.0412900504840248	0.080622493602399	6	6
0.74434879298868	0.185935373292598	0.250753616153048	0.0861088156293352	0.0729363682056216	0.340996173988919	6	6
0.0758818193736115	0.0266491088414054	0.0368035660546938	0.0624675268379954	0.00604295348331763	0.0588128626497844	6	6
0.0759738479099991	0.0229050539748646	0.0107335938666144	0.0339636007767207	0.0384883683781619	0.0505945243747693	6	6
0.204126244947491	0.0158015981494656	0.0478737656349111	0.031736323717837	0.0110766986426359	0.0606079223807954	6	6
1.43214128863933	0.237723590524633	0.0638822778221343	0.0898152731394656	0.169217966984124	0.335834012341925	6	6
1.46563988923914	0.0715205015025127	0.302319778786998	0.0893867956252286	0.183747738613773	0.260860010410026	6	6
0.675928640522046	0.668058821815049	0.261112226438273	0.726174158857802	2.07339686571581	1.64169426289498	6	6
0.763335164868434	0.570260343159181	0.0883680617830924	0.208636974863318	0.115539357987477	0.107161188312063	6	6
0.623489722830582	0.36189466653178	0.426191257851149	0.427193011514791	0.176196761454395	0.216905411946577	6	6
2.67967355518901	0.371064176560102	0.743088417326955	0.844613419863073	0.340580886877555	2.0138586273106	6	6
0.188382402737966	0.12241700777765	0.0640618468377219	0.0224854690757372	0.0250575868324647	0.0809090948518323	6	6
4.88631905556018	0.925882321109785	1.60206690418737	2.79155950518584	0.44471675421051	4.20900969456622	11	11
1.41800201992829	0.351190776839589	0.18239497641786	0.671293925537096	0.440778725482972	1.02791141493867	11	11
12.8163475488163	0.403096081728711	0.254216428129464	0.710093718114048	0.968308909331766	3.52518020153157	11	11
0.0453187600537855	0.139347244995217	0.00802040905663594	0.0161323714750204	0.19322097806234	0.053295908145845	11	11
9.86306682534913	0.558604274328279	0.200742586208422	0.782173062163684	16.8814159796019	2.66870551725312	11	6
5.08776050582244	2.10721185377202	0.527281706733483	0.194910166308784	9.71652189721293	2.43344549970085	11	11
3.79568071697166	5.39384582440328	0.719166854572892	2.30495658302643	3.38670291155918	3.08154101491144	6	6
0.123424347201977	0.0301253760150157	0.105369212104056	0.107279184424599	0.0709648541099329	0.175234334863935	6	6
2.45187464027618	2.85490241617434	0.754885112312843	0.650331527720454	0.824350872320618	2.11452880726822	6	6
2.54034698659603	1.15888458673423	0.228047487460409	0.631671074340658	0.507159730226502	1.43840282169416	6	6
2.23403088589036	2.97408516146667	0.325917522228151	0.55564357122549	2.32925173309539	1.83633618179834	6	11
0.0434766357371478	0.0360829624515222	0.073979985552741	0.0408033822160093	0.0193354753210462	0.0433564870475625	6	11
0.0479099267681453	0.0470495485571944	0.0226755520803997	0.0249292838400845	0.018570290538916	0.0019615281745347	6	6
2.08720597435347	4.55539144506037	0.378593071274722	0.85294917833472	2.0721631216366	2.69842187669387	6	6
0.571260163960715	0.156486081146898	0.26245679576089	0.128380675184175	0.703057493839097	0.24892669217583	6	6
0.307052606467758	0.124453147063058	0.259109509166153	0.053420390596986	0.814641893420669	0.109134255816511	6	6
0.296630331797539	0.823169450833491	0.395415947660543	0.867560714329356	1.8473345829776	0.408805473969394	6	6
2.03984054959748	0.389298532191814	0.160660033208671	0.396485152746777	0.74994688658525	0.785680925344815	6	6
0.146117929012677	0.0692820891784517	0.0459536252074199	0.0571982594581878	0.0319353181293033	0.0894700317324526	6	6
1.84198863208527	0.424889610932417	0.768604092468465	0.165868896710842	0.284101264226282	0.136225953133926	6	6
3.40054676577774	0.0659874861692348	0.890521380184375	0.519536879501816	0.39100533785146	0.494791786748682	6	6
1.61049521541427	0.374909611847872	0.28495453879426	0.270415326670656	0.106166935985211	0.334866180609815	6	6
1.37579049250296	0.324975379393429	0.134291347979366	0.0697999799172553	0.639240947992427	0.505149171432055	6	6
0.20240884470017	0.0385777251168362	0.122578502568937	0.110886477077257	0.114895868268158	0.052291895115667	6	6
1.16654172351852	0.402760981582682	0.1103732511542	0.270074796926505	0.089670319233664	0.109767459065247	6	6
2.44578225568899	0.662140958461875	0.283339816767678	0.258830557847665	0.192920620932453	0.400383262858709	6	6
9.36474377097496	1.41573321861914	0.225893032170944	0.9001832213563	0.0904623798639592	1.6927133747532	6	6
0.0740219645896368	0.0221922254651485	0.0535962133351322	0.0335414348010997	0.0080552989362792	0.0562222105109939	6	6
4.58462037591014	1.52937790799273	0.943202893270099	0.279250233473766	0.383693995705142	0.621420618253728	6	6
3.44850134792423	0.948502774456893	0.731099090201943	0.539498489956628	0.523894941638133	0.923218896732176	6	6
3.62436279107044	0.102573624510443	0.661372950661216	0.0578753970914506	0.281919747334974	0.578504636424195	6	6
0.183784889435061	0.31371479214062	0.0520421247904118	0.502094731700259	0.014962081547168	0.169658677289322	6	6
2.54361565768739	1.91698361691435	0.69040994319808	0.119533204937309	0.137636664475966	1.05410802563849	6	6
3.20254851323367	0.353799984215782	0.376978426546053	0.247219465008177	0.0406523417144991	0.377632889911482	6	6
1.12136548309898	0.250266229640731	0.371463267908916	0.31403902483022	0.121795867096591	0.184677789962953	6	6
0.260932079788804	0.0823707131871776	0.137338061448126	0.286422200380631	0.127944697662299	0.0220710590115674	6	6
1.64071752586279	0.633079874168936	0.575191288937314	1.22165642563923	0.317834101032102	0.645599464386909	6	6
0.982373009639609	0.515482000842212	0.146319894424614	0.261832988144415	0.175600242284522	0.161971605805545	6	6
0.709785956691137	0.244860852731018	0.148880150623031	0.0409315490057729	0.0507560603094416	0.915582278937922	6	6
0.61533096788967	0.0574919477130235	0.0781444585922875	0.143419184700816	0.20003164204586	0.163740631876184	6	6
0.481531187829113	0.20138274277264	0.137627846515212	0.106096878057771	0.439244312013495	0.211748359671085	6	6
0.281023234254208	0.205480662144429	0.0530169582103309	0.119818244478568	0.0146275467417128	1.3084698185088	6	6
0.208693042299579	0.121413541056661	0.0830926858724578	0.0503349895537535	0.0795307739489474	0.315331439711742	6	6
0.0923080939991429	0.0454845290427797	0.028727640778571	0.0552117630833844	0.0986991620237268	0.186413948226746	6	6
5.86042662766882	0.292712587906186	1.42614974160151	0.30221029842207	0.456193861323176	1.26723226655872	6	6
1.38004627929101	0.0988231546393088	0.837614645331606	0.433280545442819	0.058332545393828	0.697076849555402	6	6
5.23996692824949	0.39939681116482	1.0113495241294	0.295919657230045	0.154980918422823	1.01558785807105	6	6
3.36427238673662	1.26765824217706	0.459393855968765	0.483592043816585	0.351225663278947	1.01255769809489	6	6
0.026206413509574	0.258070907111382	0.0175272675606665	0.149001598289676	0.596665584196272	0.0714166884874306	11	11
3.07470085658321	0.64028613710702	0.393487104658488	0.0596859287739379	0.628210469474345	1.08049109779286	11	11
3.86563868592536	1.76791886439555	1.46266539311896	0.389536851527031	0.433588156310633	0.77007939755123	11	11
0.387907207244326	0.0430085891253891	0.106109003370423	0.0283635855099343	0.107501048883206	0.0816209886895164	11	11
1.48077633384314	1.0606452569351	0.591254451993637	7.57452370438517	0.110064014384444	3.35610345167236	11	6
2.50248475522678	1.75115488916566	0.591063914966487	23.8764865641978	0.703879135619257	8.93880940433059	11	11
3.01777532644041	1.87398683387683	0.784534454019846	3.45826978162277	0.419099584264424	3.05888796842406	9	9
0.124530211117587	0.289225163762639	0.207078443005373	0.159083941465038	0.0611220029782279	0.0507014348441972	9	9
3.63969970055609	0.737847645314342	0.569174064297053	1.38690993943708	0.520504625324025	0.970177378669488	9	9
8.46327160352036	10.2535382954491	0.407641831046424	0.440973075428913	1.1095269336794	0.574392956984667	9	9
1.31642826126187	21.1386710790995	1.282958152485	0.920773915400799	1.2286975883928	0.35074476272326	9	11
0.149582194022438	0.141607130706223	0.106533357861177	0.0588848727773457	0.0208658272694692	0.0732263327832591	9	11
0.43773123145559	6.292518476308	0.182431468520258	0.135021806565607	0.086516968785434	1.1652991132056	6	6
3.70120153934414	10.9089544386483	1.19863356215137	0.303641980344509	0.209008494655908	2.96267945490732	6	6
0.845227197942651	1.7937609290709	0.125324288105025	0.415556784193455	0.872768319947972	0.310800574163223	6	6
0.0549391497175099	0.112847650335586	0.090413318244235	0.0485741388309553	0.157671459837115	0.124739522641304	6	6
3.42739687017586	4.08990620699418	0.37687159918653	0.177382199204522	0.473548150292713	0.73920442932733	6	9
8.1911467171438	2.41690001121932	0.791432426673634	0.275016643483802	0.4112083541943	0.21394232461693	6	9
4.93540705375605	0.400062298029972	0.886492655836998	0.456684305982519	0.368450765692219	0.609459556691795	6	6
0.0457545802167804	0.0922565979219572	0.0115059708426376	0.0574478761565146	0.0340633657622491	0.114891256591901	6	6
0.00549945570847575	0.065785269358895	0.0114047464279216	0.00377651402577653	0.0207962848267105	0.0190364383724736	6	11
0.0114115675501954	0.0107277353028368	0.00224492934187464	0.0118363495281699	0.0105046145926937	0.0877944845899615	6	11
0.0117850120313927	0.012771407463551	0.0116302073612807	0.01886098999721	0.0933360452677804	0.046132252032475	6	6
9.25808800828927	2.04172447113442	0.648012156614731	1.3124138371361	11.0218051358105	3.35227061720426	6	6
1.63823946593009	0.251135969048925	0.473994032520918	0.583716415001794	3.93636852770598	1.32016366059424	6	6
1.57489863753836	0.949684422419767	0.328881539781135	0.268567546786818	4.85288783987964	0.971348720606729	6	6
0.099077719659606	0.139517932142995	0.29206394294696	0.0391391469066257	0.0551121434967461	0.0607256327350734	6	6
3.13912556787522	5.46750758061722	1.04915223953497	0.356925823599858	0.929705291928262	3.66233365219337	6	11
0.196129815758908	0.743739769676744	0.0665200045219993	0.0408410132006876	0.0937912853110069	0.0172240424328017	6	11
0.0856770001805296	0.0445095277060735	0.0284494875586419	0.0234211979802223	0.0781992462373667	0.0747527806272681	6	11
0.260860700619276	0.315769657322005	0.0923468087550228	0.0686046104195084	0.0304988042856661	0.124272062276753	11	11
8.41333879686759	7.88766812660478	3.3290466317518	0.0542851509857558	1.2221003796803	2.35541638002833	11	11
5.51422475798711	4.13255530782867	9.79404480308976	0.819368493997807	1.55468344441414	1.13607367222247	11	9
6.45624488029858	1.25383721877236	7.3899295289353	0.706167182020633	0.640000441842017	1.58177591964015	11	9
0.00656284896377655	0.0152196608318128	0.0822797596900203	0.0281000923476146	0.0336928985948364	0.00902263708786524	11	11
0.0146431895273462	0.0190706405640838	0.116989357656942	0.0630948584490894	0.0382106641010646	0.0773560049839462	11	11
0.0128113612158177	0.00286691958457286	0.0939761385402689	0.0185004380890372	0.036790955083095	0.0554821521230882	9	9
18.6161219062652	1.92515882453003	13.9408435964086	0.887144590051526	0.962919242736585	7.14388281384735	9	9
5.98888285626872	0.473478640977912	4.24814021112165	0.350332566798289	1.40150247620977	1.58614893250105	9	9
0.120271206605369	0.0653094185237349	0.0624569486291335	0.00664374640617302	0.143670493357573	0.0336129682796683	9	6
3.2408476492171	0.85657295257021	1.40248703109297	0.406719032417725	0.404224411152389	1.43129851852741	9	9
1.30066450454535	0.33843971479784	0.844596931558582	0.0447445385565296	0.545413809187459	0.204501921572257	9	9
0.678587654143872	0.383119058532462	0.774386362191982	0.46789972399625	0.207770896920496	1.79155943602724	6	6
0.171875125787412	0.0680570860006597	0.0473259588433193	0.0729995859347407	0.0119857666997639	0.145765953014967	6	6
0.00571800774897317	0.0115908317276994	0.0108786420270824	0.0247670719744798	0.00443974522915965	0.0113581221273594	6	6
0.0175414635730177	0.0110233639744759	0.017569047579004	0.0151703563032611	0.00958764315917263	0.0024928930796009	6	6
0.0774851079922557	0.0620855867327413	0.0165195746095232	0.0859284893233384	0.0500949243697267	0.296914847360837	6	6
2.36802759928518	0.84764658977392	2.2995179290838	0.162104323928565	0.609350411658015	1.06627597881877	6	6
0.0956154751116306	0.091502073398806	0.0219929033983477	0.120883375566699	0.0194148409959567	0.0834239442340383	6	6
0.194025284356429	0.178275435179309	0.104279449588363	0.0973119500839614	0.0343345971119249	0.052314536780002	6	6
1.36483533566433	0.256896870001094	0.978280816222929	0.129308938769977	0.171607795218468	0.430731414171746	6	6
0.0952620219610194	0.126049837929687	0.0433803361745346	0.115658637934466	0.0487480440304994	0.207067727204925	6	6
0.783990857190019	0.271662617430871	0.686268740348716	0.123948558385544	0.0747216402048168	0.704200012085408	6	6
0.181407081285785	0.349958907835457	0.189766206640641	0.126647540640818	0.0771885628257369	0.13636756671081	6	6
0.371759773209641	0.175593341467847	0.0816487563136343	0.0400447246232417	0.0204418324658134	0.0599919519187482	6	6
0.0258208025466904	0.0817696554241248	0.0690174186034711	0.0888469669748137	0.125997810471698	0.114827992460516	6	6
1.25950204652474	0.125219614418982	0.214377198689408	0.313717476039896	0.171765724143208	0.105261054701175	6	6
0.134154536212356	0.0284481147771851	0.207100345887288	0.0611655876415831	0.068057345625702	0.0606265305671318	6	6
0.339785866666224	0.455715602213017	0.121359733715918	0.0756456721054093	0.370434963226396	0.2507458317039	6	6
0.275317036967057	0.29926770936044	0.205814377380367	0.135535642781422	0.245733746829938	0.210413245703993	6	6
0.128599405494291	0.366037625490966	0.182214124745291	0.06400723388926	0.113897532154157	0.0125120509839142	6	6
0.228579473591464	0.0682464915833525	0.129033443307024	0.0668703014524437	0.210673044323403	0.0918550335348623	6	6
0.421110283744997	0.188961203086696	0.163795934208513	0.137756127888912	0.335081885651871	0.248656869908332	6	6
0.0859562351116893	0.423478642288651	0.171555330859829	0.0802499603956514	0.11189092573971	0.253725913109221	6	6
0.633309213218017	0.434239933988198	0.180430479982161	0.159746096460805	0.372120832911391	0.170143098702871	6	6
0.252257650926482	0.098494104657694	0.125079844263724	0.0591224265437941	0.320683487283014	0.0567844042121229	6	6
0.132808901220074	0.165970504590167	0.0339515562523691	0.00768957394662097	0.0940707123725696	0.019777581152948	6	6
0.842191670564634	0.524830090759738	0.74932127024693	0.120577283773163	0.85894997060326	0.627071641633769	6	6
0.0900283719676311	0.0891953378704425	0.168627906300232	0.0817898217990279	0.0452002733804147	0.0482823421372153	6	6
0.169988761960376	0.125382665847104	0.0583898652629503	0.0699478327914614	0.0279810766561331	0.144765952756334	6	6
0.688750626398862	0.457204123393213	0.181257591471983	0.0528421370786997	0.0391748475500084	0.263657788839769	6	6
0.0605371954301211	0.0900390260458856	0.148077779194423	0.0453136239067719	0.373480925331502	0.0233230500509119	6	6
0.57810476045232	0.451474475513822	0.281826542224546	0.138749849658457	0.820255233002097	0.151304914619732	6	6
1.04387455169139	0.533620212122523	0.535095406778126	0.219907440267471	0.811572491402225	0.299212539693358	6	6
0.0193923652961679	0.00877377598825512	0.00753908890525444	0.0217721118559543	0.0602571997150155	0.0268709587536389	6	6
0.0251760669909098	0.0228337810256491	0.117576679136911	0.0337902008253724	0.178672611325066	0.0466587877832524	6	6
0.0128476170574944	0.00379723463488894	0.0303253278053408	0.0381366197872431	0.0273379181525545	0.0517008449313772	6	6
0.337456418161206	0.214815458147721	0.686017849808938	0.269494937160815	0.119210064973693	0.33026137780641	6	6
0.25915676040773	0.120995378779675	0.559410342623947	0.136745072972635	0.311300386951944	0.0980790298251125	6	6
0.305491969949104	0.0852468250744332	0.546543660009563	0.0403438830442315	0.0986328585032038	0.0699924049041656	6	6
0.23121555436527	0.141429802237379	0.736023036649857	0.0527099478683768	0.61914254479021	0.389450283571868	6	6
0.0572372327324186	0.154652809611052	0.093030724142805	0.056843457350391	0.112301201119034	0.142985870708187	6	6
0.661231970516367	0.334031036767081	0.332227961758543	0.399798989697885	0.826214201413932	0.36442373787327	6	6
9.01591134634453e-05	8.56749127662009e-05	0.000321698763933136	4.68175419183105e-05	0.000377304919098025	0.000856897941144381	6	6
0.000252110371324682	0.0005433454278194	0.000717271517374178	0.00057839108993974	0.000805298733269309	0.00353195546714489	6	6
0.0447210010945666	0.0373340593419108	0.952269084479725	0.0264133011167919	0.124286065117362	0.0195581005026505	6	6
0.0297600368318281	0.114022267901617	0.0132077852280582	0.0991145422724347	0.027008992450813	0.253889328774157	6	6
0.0155681094534643	0.0149271493216331	0.00538474644093722	0.0229534383283288	0.00666084886232276	0.0249842926219065	6	6
0.0426441118162063	0.0132792228718765	0.0337419525260137	0.0697651280003391	0.00705463659267435	0.00585885423172055	6	6
0.027750751674052	0.00142348936256355	0.0124982646473473	0.00519828791334736	0.0250012085186045	0.0530847803492461	6	6
0.0288025253410505	0.0101581987466815	0.0166959542362414	0.00865775539271909	0.0272675435635642	0.0245310377799659	6	6
0.00590498404922711	0.00897642509547576	0.00566308585187172	0.00589434059376042	0.0103130411152318	0.0165445716512373	6	6
0.636085474185047	0.305123064190779	0.664334128347755	0.689943482254246	0.45069785677116	0.373965181222771	6	6
0.147692216261994	0.127889317352642	0.100823545340663	0.0273517236746534	0.0260414438766499	0.0310175350671636	6	6
0.371058004495199	0.333545283570065	0.158836935507041	0.124793727570961	0.280874437297186	0.146112749313617	6	6
0.236948974075303	0.120659166580956	0.182034896231515	0.00673067011384254	0.225418209971674	0.165523427841843	6	6
0.324565395803026	0.569419319801204	0.250205206008217	0.522613659338451	0.316225749759749	0.261881048441243	6	6
0.0168905828159154	0.135384905111413	0.0837290646922466	0.0532751787408945	0.145741977608907	0.0960500829375699	6	6
0.0325969474933821	0.0555434955981148	0.0492472071972353	0.0591102308962856	0.0950857935274075	0.013445162062762	6	6
0.0169713976540522	0.0259611405202448	0.0389986749183655	0.00317214145461909	0.0186165955660556	0.0176077847971363	6	6
0.0690011130891848	0.105504234630951	0.0037813109753183	0.00251573492466837	0.0141287212114074	0.0384329251546923	6	6
0.0357633273681883	0.0211412974819702	0.108097057215197	0.0659738515876712	0.0981438813565812	0.0135499430343427	6	6
0.0977561646500718	0.0772282972688638	0.034394537805051	0.0373633597169469	0.0390657359907207	0.00436973293559372	6	6
0.0381918473764526	0.100765563449179	0.0319164847373431	0.018538339387188	0.0123206405272316	0.0121114054417882	6	6
0.0198021543232292	0.0256759594319836	0.0115572755767749	0.00148679118184462	0.0180863980803615	0.00203769775185277	6	6
0.129327777810447	0.117978890777905	0.0292945585202435	0.0659825554510859	0.136647769231399	0.019136786258891	6	6
0.196584204863266	0.0847357744874993	0.331478840932047	0.133624292966555	0.27254230309434	0.100519604123817	6	6
0.0723469131834252	0.143531412615386	0.198186127006673	0.043169390438401	0.149900889686913	0.240956404083634	6	6
0.084255740028105	0.0468523337324126	0.100211617166851	0.0449652908439899	0.0650678347575347	0.0266214144268211	6	6
0.173115678504871	0.0116570690536161	0.323040586113069	0.195827355020317	0.333674691853106	0.120631973643115	6	6
0.451887286147715	0.161153687211308	0.227175674553584	0.276265253208671	0.314720314254472	0.314553070972245	6	6
0.0452646468100687	0.0887725009206205	0.036681215104712	0.25619548835212	0.1026735291091	0.0924941807738996	6	6
0.320609184716332	0.187868642226339	0.293387836352758	0.315906146380485	0.215562115574985	0.14951398327975	6	6
0.0347093646594161	0.0581506996015337	0.0190745751859881	0.0228219380193844	0.00744794629214693	0.0120776189765527	6	6
0.00778563102253575	0.0222086025319217	0.0376813971009012	0.0433394608886453	0.0185712197479967	0.393088376151969	6	6
0.0619186229749377	0.0530445544808693	0.0151526524210515	0.0073703694260855	0.0149239312547531	0.00734694481228726	6	6
0.0298993642097539	0.0338298058876126	0.0444017397224306	0.0189375931424509	0.0234827042180374	0.00424534249238744	6	6
0.0277595415097583	0.107159408539135	0.0555318311822307	0.0543811125660803	0.120799828410543	0.366013990417562	6	6
0.669000761788094	0.0509441084519729	0.393654320973826	0.221551389146302	0.0744491159001081	0.216763270302748	6	6
0.153934274856924	0.186663614056325	0.499463881101393	0.0567845828712004	0.0621300270203689	0.172673750821278	6	6
0.102801036803907	0.0853367987292953	0.0825591410479879	0.0135899338385546	0.0951230712856576	0.0132137909170118	6	6
1.09057289383519	0.12182496174875	0.30868988056846	0.146190633212806	0.015981501388111	0.149647583478538	6	6
0.0997938535560231	0.0588067853344466	0.10806922422005	0.254737459300787	0.0916975108001605	0.120689318011688	6	6
0.0694155888104563	0.026100096246711	0.100439904723761	0.00901138975761137	0.078756868928614	0.0889255358475325	6	6
0.0914245577363189	0.0177448692189712	0.127502778040631	0.0105761831599105	0.0850199531738193	0.0492447384223078	6	6
0.0179074842333369	0.00936421856342135	0.017713004931314	0.00616599646697634	0.0385302536148174	0.0253944626064336	6	6
0.152971823824767	0.383577724352635	0.31536047881107	0.0770466953580585	0.139494076861343	0.173989555679943	10	10
3.17320618607728	0.535923068652753	0.826328848903181	0.767469650778423	0.22746843467129	0.671268273101048	10	10
12.0812663282815	0.487018720542149	1.65249139924167	0.653885061910746	1.11978165912544	0.570497372454859	10	10
13.1473204045135	1.39562888007236	1.66264685557593	0.590921007743328	0.982802526025155	1.42093072333794	10	6
10.3840123616055	0.363924894176183	0.54882159205516	0.236978753679821	0.337985784594195	1.20989682902574	10	6
5.1271851579293	0.601643190333491	0.567539989618088	0.777531353698044	0.44072926726643	1.45990217574109	10	6
3.54006579643017	6.86436845215198	1.71287369821063	0.790077913274747	0.335798766103119	2.30399829029803	10	10
0.150984838423832	0.07194174816419	0.0640827567342969	0.0737575251408908	0.222371632747199	0.0287772456119909	10	10
2.64003506896696	0.336781674645425	0.770874169430752	0.882211018325122	0.314736114486248	0.530002198500123	10	10
9.90384754472419	0.492459994392289	1.99009915353977	0.546160663148094	0.0858468084220047	0.214415125942009	10	10
7.75486297292527	3.9178315148052	1.74536589886773	0.178943159348522	0.262181211813567	0.261738968287258	10	6
3.02034141934662	2.91915485513529	22.5117013494095	0.380713145331594	0.901595929425323	0.398074002656151	10	10
0.837843429103938	0.818481013518226	2.5156343871594	0.231581228077732	1.57204017458552	1.42411751423071	6	6
0.0329448151825469	0.035000086636442	0.188278423382285	0.0613746039536202	0.179813622513484	0.106265457580032	6	6
0.143639879974573	0.571512697229189	3.44435072532675	0.0858872742357296	0.574815615862246	2.02309180351829	6	6
0.854359262712589	0.744666079578804	2.95026034946389	0.202507923978142	1.1234948814305	1.46714194501595	6	6
2.2387377280051	0.580037141239272	0.500182563456361	0.843022106465088	0.986645006341788	1.23883406612043	6	10
1.14053840201413	0.314877151092938	0.205014326358883	0.705008246080545	1.42042854603174	1.35262643940087	6	10
1.19612609506798	0.516935706686374	0.398255097757408	0.173820076056835	0.0698622381770386	0.270353421662336	6	6
1.15130834447667	0.371333810332041	0.164866973523582	0.28788041984763	0.287788550974335	1.01972721124187	6	6
0.218288779521126	0.0676923324971221	0.102605439982907	0.0822038585935001	0.0648636331535503	0.426905029784921	6	6
2.19857616374633	0.261711293987332	0.221120232141403	0.615212604300105	1.29432299114331	0.69088684982536	6	6
0.509328479873398	0.345267458056342	0.103732629797185	0.191846316867189	0.357651213579617	0.455898039876337	6	6
0.882627193077464	0.339405018218634	0.234466175369661	0.146346746493897	0.103469948901125	0.41649804220853	6	6
0.946815024273427	0.602153532293197	0.0227231257322126	0.127424430921612	0.0566031986236505	0.12642102463569	6	6
0.308460660192526	0.0957839275652545	0.127734500181961	0.123830021484064	1.05549164031793	0.0970939900225369	6	6
0.751043003314104	0.0825954030958052	0.201460918930113	1.39650089493546	1.22519145389101	0.198060626464719	6	6
0.0953570759301337	0.0723125500116108	0.138222198416001	0.165575181545633	0.0491592156525773	0.309395669399704	6	6
0.10793092924428	0.116543211391499	0.0987155795456029	0.335865788788182	0.303050574115624	0.250094259860937	6	6
0.548931213068931	0.223126102537782	0.0868279871312643	0.127471499968403	0.0527613724019348	0.322122600345697	6	6
0.0505592528425914	0.0204514764399282	0.00611917717176506	0.0494551687043364	0.113315876485196	0.0602033581880636	6	6
0.964677729984911	0.14226929921473	0.214304820711858	0.177631153966652	0.258440958445317	0.260541735715345	6	6
0.941927241378672	0.198240971505439	0.583016364860323	0.154701984285624	0.0970429406660516	0.245929922742741	6	6
0.164175954156945	0.13861045123297	0.183265139914672	0.151568687686971	0.0936599685724423	0.284444152575954	6	6
0.530938615854485	0.17397806255379	0.316181062782783	0.219266836851789	1.17585612452947	0.497201945520455	6	6
0.504892734767478	0.322340526390987	0.278300103663464	0.962050198938844	1.31335614666895	0.815442617822669	6	6
0.0787356282962142	0.0760568206416952	0.0736410658579198	0.0255897744678746	0.0292845565001369	0.0230920139747225	6	6
0.0433966189155095	0.0843292598962604	0.0434640591556388	0.0433635140476937	0.03747527304064	0.0496328622243548	6	6
0.0366165991753159	0.0969733662493868	0.0866456900756429	0.0207671955567197	0.0407244828897692	0.00967880673329863	6	6
0.00724612008075082	0.00556978681493722	0.0203198731091748	0.00344626837482942	0.00449137919358225	0.00515847446785515	6	6
0.0209251825791863	0.0180933520455676	0.016034442121021	0.00158473902624083	0.0272766326036551	0.081121404997203	6	6
0.863968413830473	0.267572578312329	0.0819486682844481	1.05168124255284	0.833721442436829	0.345401259214156	6	6
0.402701310910307	0.141300111182719	0.0723814242178972	0.220417000845261	0.616191374401049	0.142424053066759	6	6
0.253248595305973	0.108931668170048	0.234415208169785	0.157913069363886	0.290977345835173	0.134218276245721	6	6
0.093292247545428	0.0764291111853151	0.0450863361406812	0.21099965856428	0.282957824534688	0.193383631263224	6	6
0.0469862033640414	0.121551722610747	0.0684275430257882	0.0464686042924107	0.0165877881966801	0.139635068743437	6	6
0.355419565356006	0.0399551169471197	0.181405426452357	0.22975231907631	0.0680508785177431	0.102249052682526	6	6
0.104708656207899	0.174003459751361	0.131798503549764	0.160140930530757	0.160457037340782	0.0720204631868625	6	6
0.57174810259847	0.0486980788957672	0.104681632194895	0.020410539775059	0.0807184565619275	0.2229231433288	6	6
0.078172877734261	0.17889837668875	0.147811226060905	0.993689947868584	0.145040934112627	0.195253542100431	6	6
0.173909627441582	0.0808550106084655	0.101009124792728	0.217333870843348	0.0779260121960691	0.0537382783585222	6	6
0.258187090374843	0.128804458151265	0.069568709937715	0.256832635672007	0.0974727595515082	0.368089564114279	6	6
0.166479366164177	0.17187919414582	0.00825835333329945	0.0705383555028802	0.0839986042346608	0.0785773382269648	6	6
0.343356318970969	0.325224633136383	0.375060778138668	0.358561331385426	0.330588889521776	0.177069121720789	6	6
0.52870320447832	0.204666014532118	0.232042966305079	0.0525742680862514	0.0374839367503406	0.0917452544093966	6	6
0.0528487277785056	0.146055299123614	0.0552248650570337	0.345910426571531	0.0884963252347888	0.225383286951071	6	6
0.138871812065774	0.0552969236102396	0.227541323267099	0.466316591728098	0.3081801389738	0.142235532939116	6	6
0.0811362036872314	0.0431326894146078	0.0996763846514804	0.182142202682284	0.108579727987541	0.122520049121246	6	6
0.307396680710079	0.094852544941451	0.233917468497556	0.0919380243661283	0.267847041075857	0.21777843228121	6	6
0.0870574491829761	0.0344101228958078	0.162194120197836	0.141922175854696	0.136525360898933	0.0964750655043024	6	6
0.258630849510624	0.118290777794157	0.181620363961681	0.00795869694266567	0.605556130009417	0.2334976796259	6	6
0.0240364957943892	0.153224199734193	0.047329065111078	0.0390372866746039	0.131519002006535	0.377818140901819	6	6
0.0479739294893653	0.144814448333671	0.165583299424393	0.180995848306436	0.108448043006488	0.293521238989032	6	6
0.290902447779454	0.132294139505262	0.144375672409739	0.058615907452413	0.131428608316996	0.149499677264733	6	6
0.368835394071288	0.120447351041229	0.176368055365414	0.271598662750615	0.425044042237798	0.344548488406675	6	6
0.178852171281828	0.072894255032959	0.127192761630313	0.249690221772307	0.149223876811359	0.177327727829284	6	6
0.0707208350145403	0.0587547622313801	0.118712046383853	0.102965096488227	0.209164575067954	0.0800091332919227	6	6
0.0978534231745277	0.0712361451095176	0.100400738133813	0.165707104061592	0.32281020403628	0.0142563165752193	6	6
0.203808140915923	0.0891226390400009	0.149113533782204	0.116901441413198	0.204331203859579	0.0723894639400938	6	6
0.678750742672694	0.151894563912126	0.0406829819580767	0.315045632438066	0.242999362978401	0.0916887386786273	6	6
0.38710489714756	0.0356394289269223	0.0236654965092464	0.258765053064094	0.256458362068251	0.0366695545378832	6	6
0.470063306110603	1.40507147331758	0.964904795465312	1.51383269119489	1.59040577646824	0.365128523766549	6	6
0.133860872793966	0.186825067090888	0.148451010267466	0.13353203089411	0.096087369902339	0.413216411103555	6	6
0.0440005109437999	0.107980662037401	0.0606045460982315	0.0432119776357576	0.118086315135229	0.0193174469375086	6	6
0.368654606701562	0.158293877611709	0.090646164818275	0.0643811552501016	0.241123444384506	0.0692426596055414	6	6
0.270641597654482	0.0315939773809812	0.146142632937489	0.383138862970996	0.37948570765004	0.213153139029914	6	6
0.116296230403732	0.158951834721227	0.187633909550316	0.229141826412498	0.808967205111068	0.168268319716077	6	6
0.454084066825582	0.00681923396644778	0.100299612630347	0.15764014199387	0.330844300461313	0.0193688004390251	6	6
0.131265749735217	0.0990955166056933	0.0822811886325048	0.0911736307366474	0.110262683467152	0.0245505206799815	6	6
0.720434253042842	0.0430729347006416	0.0763916941127848	0.0691792643242412	0.353129076262054	0.195690442890065	6	6
1.4861365221348	0.167535466389798	0.0828199682721719	0.254967753643438	0.37056968393238	0.288454262447285	6	6
0.372551808291791	0.0148381410947887	0.158450365083255	0.162535556549916	0.378891486368063	0.12095945044267	6	6
0.6090605662522	0.0415407774026998	0.198423626354203	0.184337029207548	0.0862291539435384	0.111587020125197	6	6
0.212560071863462	0.0234851943105671	0.0507450576962958	0.0915999420855251	0.0781128901963357	0.0919918172712112	6	6
0.193703059740594	0.131754399143953	0.0569840842993066	0.32813577479877	0.0787892041870028	0.170406931762253	6	6
0.139424247571325	0.0259755399625834	0.04326007058712	0.131165028342358	0.134486865986126	0.139944922928745	6	6
0.0682250520689862	0.0841973599272249	0.0690221947700117	0.176449497626211	0.102896000449827	0.0635344130371292	6	6
0.0665193835029757	0.112308260349135	0.124346937464257	0.0823326203686438	0.345195407852976	0.0309769604090474	6	6
0.105114111621912	0.214467866698128	0.112664130762853	0.293712708369658	0.0256204730003387	0.064899880049572	6	6
0.288883001281201	0.161301939137461	0.147612899370971	0.161928906642673	0.0259029744988512	0.0902595765019408	6	6
0.721927369431704	0.197188983635865	0.132698794804431	0.106605187130415	0.0620776897774584	0.150575222564524	6	6
0.375343639028095	0.123027729268824	0.220639825768812	0.0173568346948656	0.066728966261733	0.0258076161918443	6	6
0.588690214713801	0.278449655439298	0.0979323221932598	0.153130678702435	0.341107620354734	0.117303069059362	6	6
0.127721920993487	0.171181776586379	0.0789070990984505	0.0426455531187777	0.0167577213781021	0.071439777717892	6	6
0.367795812234349	0.0761253746017644	0.0704652066372051	0.123679746033035	0.0482482132760466	0.0454164922094913	6	6
0.351755228189651	0.12178575259095	0.0295029786552035	0.0567067229506165	0.11597078153992	0.0603345072665902	6	6
1.12782116278833	0.246358075602526	0.33214109952315	0.470466095245143	0.0357323858944312	0.127165024064924	6	6
2.06002111180532	0.342087980447064	0.116752432892722	0.579333300116406	0.167742678801612	0.091414025953701	6	6
2.99452742395592	0.492483059154977	0.218571570278361	0.343178584318749	0.0955655036279104	0.155619735894731	6	6
2.17944505948603	0.391458753730851	0.589577392429379	0.43927524810501	0.388824452761153	0.145955883741793	6	6
0.144120786280949	0.062379182280499	0.0276343865070377	0.0335310345281076	0.0720456360735315	0.0998373546822584	6	6
4.18353246975799	0.383562647443999	0.321993593054858	0.185375233677902	0.375359236051826	0.222068562069667	6	6
6.80065956789477	0.525622808375035	1.34814365598228	0.154832433898595	0.643533871102362	0.468130844960656	6	6
2.33773251462678	0.301547325890361	0.400465006734476	0.535435282886332	0.394270162267052	0.0772490078598432	6	6
0.0624728449337517	0.0527934784800016	0.00510335096380623	0.0310078237140829	0.675109262230731	0.0332871056804907	6	6
1.26236207029662	1.23930016615142	1.48072539576076	0.658253266092087	0.0898705924960617	1.20416725706051	6	6
0.64398409169908	0.230681423057398	0.824873929566163	0.44822032673316	0.248749812650034	1.63656962630277	6	6
2.31016954528045	0.11283173562802	1.17963287727529	0.16513690645928	0.123715394422208	0.127283710512628	6	6
0.255812147338701	0.0208173533433087	0.0514951541190102	0.0180100328362995	0.0447596567949232	0.0507637170425771	6	6
3.65141182678458	0.0434592534601911	0.332487084265793	0.431913310927929	0.443666761014264	1.22895954379891	6	6
3.48586271902327	0.20863674492462	0.831796373668955	0.409786237272439	0.379165282703266	0.311671004076464	6	6
5.7149229536463	0.259249557030641	0.428011027216307	0.091077548662412	0.268880065268553	0.279143619596186	6	6
6.92918907384808	0.302187869785285	0.419380068528261	0.330995887738446	1.04687113575769	0.341604125011267	6	6
0.0692060027194005	0.0144204185979202	0.0308620103040617	0.0497209426582323	0.0970888188497183	0.0518317422720846	6	6
3.57064167126881	0.56610747156091	0.338441402415133	0.134194159924732	0.177283330779805	0.194611711377573	9	9
7.73651286972698	0.211672496410251	0.514243652015248	0.146117794004858	0.204057576009206	0.152800944873971	9	9
1.41260413781669	1.72430557342757	0.683423514512888	0.421389269747314	0.236600715905286	0.916724888433675	9	9
3.69073184752499	10.4445259286431	2.5489419041304	1.19973051902336	0.822813159866934	2.44104807065846	9	6
0.178203834942241	0.0581405088506812	0.115690170959401	0.267878012395979	0.46723782872654	0.0578748041078288	9	9
2.64267863153041	0.171381126908489	0.536775265836893	0.254208106639965	0.575982777211589	0.455650195674236	9	9
5.03118270884001	0.132137631063279	0.168638728393292	0.189406157952853	0.153679289245304	0.0711773186462978	6	6
0.031496363263408	0.0725371218014838	0.0252342306768919	0.0183222310296634	0.0350629914889069	0.079102413100863	6	6
4.8238256542129	0.0965827528473942	0.271597217173895	0.320589564412469	0.682043943783052	1.05817547805688	6	6
2.04420323705876	0.135948997834543	0.450574639847376	0.292172606651668	0.0664298542779348	0.423769168688599	6	11
3.39313058709271	0.44960700338066	0.291736214386726	0.468158205719879	0.446721758589211	0.0957104619871553	6	6
2.1166730269879	0.481325942060983	0.482062170712231	0.452391113782044	0.408151333126282	0.239526725788195	6	6
5.0996393698831	2.44280741235061	12.7609517267423	0.283290438868074	1.63340692938807	1.64459694938434	11	11
0.00737555616655526	0.014321963897716	0.00872686094140702	0.0120403698365439	0.0347900833028759	0.0313375681443653	11	11
0.222139421518895	0.0580027761997435	0.0414851223398384	0.0529724541837201	0.0266044083148919	0.0578674411558559	11	11
0.0420308513090461	0.0470177901427821	0.0228189603138887	0.00652212012134729	0.0117978021604559	0.0264440785321525	11	6
7.94706581004081	0.938866548213134	11.0402999328712	0.800974931224787	0.985237241665085	4.58384454278343	11	11
0.648761479029824	0.0173079561173533	3.35082622593237	0.143126573248939	0.541002393200808	0.917891457590048	11	11
0.0405648315048662	0.0490849696698333	0.436817506712176	0.0321127551530461	0.0137882609126467	0.053006619634037	6	6
1.66031226592974	0.566573145922033	3.16145983216177	0.480320036048022	0.468805775929332	0.939207654846846	6	6
0.89198424025887	0.0627633690372953	0.693274517473753	0.175340247147413	0.139842390990472	0.258302708654111	6	6
0.041319103238343	0.094395155750976	0.0546657941510014	0.0507406276961213	0.0450951586817573	0.0403642798520982	6	6
0.210372300553513	0.139675849575235	0.0498737692445433	0.117777683048814	0.00347813504126507	0.0320572840614039	6	6
0.582983988335017	0.622874701752212	1.08200842599825	0.174279716831726	0.107413230833411	0.26151654715199	6	6
0.109469362460616	0.0470494727909551	0.202318397102744	0.150790770221986	0.0776125872239653	0.446625280344193	6	6
0.396345493630106	0.382010721235632	0.71900987448108	0.206431935385196	0.294572033621507	0.254185245257529	6	6
0.712211235775199	0.544329819358725	1.24637259275717	0.54719823185909	0.188776432891456	0.375858275694792	6	6
0.118280966517118	0.0563408048792204	0.742642069331908	0.0394451980048234	0.175496716398995	0.0652106410064192	6	6
0.934210548213197	0.206471834939588	0.220935298620044	0.317505417881754	0.305043557737517	0.221562634641969	6	6
2.80990810333242	0.519913073812043	0.347429179410859	0.118595392386826	0.181784155468657	0.251452234450346	6	6
0.306551872039012	0.0495279357863835	0.749319061613867	0.0783810625725249	0.0466486894580659	0.0391863172004297	6	6
0.25068639121825	0.185415237058427	0.958916144772585	0.275644284018279	0.523683390056963	0.108717966188759	6	6
0.428635585094092	0.144024098557322	0.397724703241473	0.166697081986807	0.0643329742410437	0.131773518041995	6	6
0.234373798258196	0.43520036186465	1.18728678737129	0.179004049819592	0.191817908920046	0.330719838308571	6	6
1.20507900129526	0.175019704518971	0.877563238678826	0.619911699868349	0.246524029577235	0.210386012025774	6	6
0.30933281722512	0.305823774624501	0.38461369746366	0.25862244499241	0.233850819417621	0.14533602051186	6	6
0.018189734378517	0.0255525331795191	0.114312415355099	0.0307375696828044	0.0911539190173002	0.199494333044082	6	6
0.197969650684877	0.447327820393079	0.211842461767405	0.17745801696808	0.0921639926084096	0.448599732202672	6	6
0.207940053017723	0.55088694181646	0.465066001782078	0.127404448091818	0.150500891201518	0.248149783808836	6	6
0.2446199867146	0.215815634737341	0.132709151162662	0.136941405272199	0.0852826760570034	0.128199950274109	6	6
0.369894938397817	0.241182950230253	0.452579316539102	0.221616131222272	0.309172141158766	0.225305791417888	6	6
0.481797889380141	0.18577551860217	0.747251177580779	0.145702117451314	0.312844633295371	0.306987621150086	6	6
0.132646789349184	0.213599916631228	0.0316054814576838	0.242564314994477	0.0697084394369874	0.184417764039778	6	6
0.33330925390004	0.146024570618136	0.0682640892148597	0.258804241750116	0.179018377495187	0.259394182753489	6	6
0.0728395985135069	0.113898606621969	0.0884026282915627	0.0967200917265679	0.00620438072475117	0.0506701213241049	6	6
0.0790505198774972	0.179171201242691	0.527159651313181	0.0427752081416988	0.187072376625195	0.511371662474268	6	6
0.177195059979223	0.137471715385666	0.40633221116711	0.0942598693179124	0.127600156031018	0.0211481004881095	6	6
0.137477333061259	0.180902692813881	0.410465460190159	0.185776264984116	0.183192153575366	0.0900298805647144	6	6
0.319410471011563	0.215059173714993	0.152409357635381	0.250063496186775	0.114414475706943	0.216904005867751	6	6
0.0183702839438193	0.199795200452419	0.55872093015493	0.241551818953683	0.171889525239849	0.331517158771167	6	6
0.245440891045995	0.158018305202242	0.581753611575421	0.0720182233008264	0.111877751744298	0.0248672307235242	6	6
0.276483210894457	0.372756631554651	0.190002851110803	0.206531586072881	0.0683246057702253	0.361558620397633	6	6
0.326001132776229	0.18936585804279	0.0591534779858357	0.15446999334949	0.196947165794576	0.0497682777564274	6	6
0.060533385563595	0.278201901016909	0.329814456747087	0.358552615369314	0.0846321322945147	0.0718733746875843	6	6
0.38020329011938	0.257600258597408	0.690257504617548	0.0742359076329186	0.0163353492895128	0.222279372598295	6	6
0.207548358218251	0.146757972134707	0.131831150004784	0.0394506375889689	0.169620050095878	0.0663909359930752	6	6
0.222660436911368	0.2113690392435	0.0306575567336546	0.164657128402453	0.301082327426154	0.269412216063717	6	6
0.164432358759392	0.258385341122781	0.0137182872277005	0.156431225773065	0.0783433762138258	0.0632136930125204	6	6
0.0454704989840517	0.0439990593366591	0.0431885182082368	0.154623596938768	0.0410579237509359	0.0747096069506139	6	6
0.253466963460204	0.10334230794782	0.29709938299126	0.0575797824851818	0.186904976017788	0.444159060004936	6	6
0.214464629720882	0.138085868533916	0.0507813197369625	0.164234899535514	0.124692546518728	0.410339090936556	6	6
0.0621992871074382	0.0875937496191758	0.144370186347196	0.223509663168345	0.167000104927031	0.0620196644538493	6	6
0.179271925899304	0.222428122024868	0.204206349621295	0.239248059784522	0.441650613533663	0.12093659291456	6	6
0.106465018354848	0.057494110687904	0.0601875549776841	0.0258225914262814	0.0452340645130203	0.0182289833206644	6	6
0.146238844996283	0.254713272740988	0.0667151587420094	0.125923386267867	0.0943382360550479	0.0619617940827869	6	6
0.437491134019973	0.514758025523287	0.226342772826781	0.0681339574995966	0.260675157259298	0.130589021884164	6	6
0.266995570632823	0.0617505561360219	0.471963210149586	0.0782651558148107	0.170264551511223	0.0950236153589672	6	6
0.0346507619273206	0.165767736013007	0.0776263076236974	0.215222023110188	0.0966187609602873	0.328652401647346	6	6
0.0864427411565752	0.314621967544922	0.277012502822798	0.180757855412619	0.0960448852218486	0.0977324802643886	6	6
0.125271499785511	0.247364426684811	0.11904409802734	0.350449105857994	0.212835052904488	0.0625244216180997	6	6
0.0683068435070981	0.0360096836346496	0.0246223011855923	0.117418329124885	0.0247551994739924	0.0619153303117569	6	6
0.117401479046689	0.060969621710248	0.0943628646701893	0.0937861282663321	0.0567298430937554	0.290159023159025	6	6
0.0914790182523078	0.420379764268362	0.0551183727740122	0.0558807472960775	0.133977065743691	0.758151399470663	6	6
0.099328509813882	0.161939857694853	0.0989019536122085	0.0623037656941095	0.25215908284975	0.0378239598507362	6	6
0.2845803710117	0.787581543881674	0.184920013391471	0.0194798457778411	0.0191432593390305	0.614359833214057	6	6
0.0333142155102985	0.0190842639305435	0.0208774495105562	0.0287978900127517	0.0375823093308434	0.0142933631992127	6	6
0.245843903142791	0.365651537616533	0.127038000739145	0.126436615259992	0.257009275764356	0.348703563326439	6	6
0.208384423089576	0.151332479046166	0.189138764257086	0.179025653972084	0.177714591589456	0.183385615540385	6	6
0.12332818789401	0.177041329261793	0.0603290490805392	0.0795134725122039	0.122949646752833	0.134158607773457	6	6
0.111262224339141	0.270075372117319	0.0386364469791741	0.0521333217201066	0.0548232616658875	0.199252021526733	6	6
0.197887936447409	0.117528282454505	0.232942083266809	0.196048816191242	0.0285536828250044	0.315439341970665	6	6
0.104170338051127	0.0279351015959993	0.103014243336609	0.0190069937666635	0.086426572666612	0.0437107798832004	6	6
0.246284251611137	0.161039562012098	0.141502752820496	0.0347388641306571	0.116273579019908	0.070705660700162	6	6
0.149742860615799	0.250972855744117	0.394528910060981	0.181069437870677	0.0880690144079784	0.435806501790996	6	6
0.214155335410211	0.0650388574496619	0.215227271880501	0.073137408637461	0.231056062489416	0.312643445073139	6	6
0.0260459666240473	0.233156081869417	0.150279231657573	0.0919101606050152	0.115713388098269	0.0536312762417823	6	6
0.112199825858092	0.233896183104245	0.155914673536627	0.178194920007475	0.0314522784380188	0.0598394705086403	6	6
0.0452415691656342	0.192125262190458	0.0211004775651557	0.0279550018898662	0.0841316718308218	0.0554976629180918	6	6
0.162157727985975	0.129992013071826	0.0351284011861466	0.0338944319225891	0.0742400986854106	0.209438173349494	6	6
0.252933989822772	0.103722004670618	0.0841215356550115	0.100190439180754	0.144714643827398	0.0350629516926646	6	6
0.0787849461626689	0.0463108844123988	0.386390505170118	0.0950651317594171	0.0581994406104442	0.0566902437134652	6	6
0.442639314686768	0.345307886813009	0.392757763876984	0.236834781943455	0.230254835653516	0.179619947032656	6	6
0.0882920286344675	0.184378193470447	0.0483262628546973	0.0459645074077701	0.0644992819675482	0.0437724738089971	6	6
0.424693113338034	0.0784304892420593	0.0287503307812335	0.0746004575157532	0.108605529143544	0.0256996875921854	6	6
0.333617278832084	0.139055022906777	0.481248280731408	0.16258589208849	0.0957642081481391	0.159997930901631	6	6
0.574690820720201	0.103311590062297	0.010424194089549	0.188472236096279	0.0525165835069041	0.0447986700697387	6	6
0.863688104589722	0.171842397099417	0.219222336541923	0.074615167583889	0.172820192950102	0.133118589299928	6	6
1.92065621254447	0.543220091839515	0.0845321254599169	0.569079678778424	0.122564386576104	0.529352686641686	6	6
0.0525841055294634	0.0613751270290646	0.0605859000306102	0.0347276013896079	0.110447383988821	0.0331756556443502	6	6
5.92291101814339	0.265328552426283	0.460276342543484	0.469102891938578	0.124807601807442	0.427950516226673	6	6
4.44076722288759	0.265483361104571	0.985063915853014	0.614717011196159	0.285112298297271	0.147424626073053	6	6
5.95250785791494	0.288601981476982	0.826974809699795	0.395740198209188	0.440615977428919	0.360932227845957	6	6
5.81659197693418	0.609799177738148	1.42308428464383	0.201445494205215	0.588433024526469	1.5832942682439	6	6
0.0905123221931605	0.0323965656114359	0.15346877853491	0.166523198796532	0.0616570691059716	0.0345599969943386	6	9
0.154731134819312	0.0846146427583356	0.0607021134011519	0.0958093463998019	0.146495594772265	0.197324247169075	6	9
2.59489633479438	1.09042735713071	0.504123686998694	0.110959145674174	0.335094412606895	0.196815484098452	6	6
8.58181429799367	12.0724364694588	1.01812051146838	0.255544796460323	0.819632594443785	0.75588193511346	6	6
7.55425958471172	3.20545261730431	1.64961631297503	0.55487978002072	0.28926902904058	0.571648455796657	6	6
5.27431306800727	0.151470047643364	0.449048112721483	0.0518562698364688	0.815640045265436	0.494483135740554	10	10
2.33127465796373	0.672718351247642	1.29208548959029	0.353591959484147	0.1366103054793	0.311386559256324	10	10
2.23235301801129	0.191145281987922	6.58438163046312	0.267652729948559	0.815915401168791	0.2905184729913	10	10
1.84923155582859	0.938197209379141	6.3385320411954	0.0612964065860611	0.102722191863442	0.127052718314701	10	6
3.6520792593973	0.39091637608277	4.82416579179867	0.730220488248874	0.359352792353005	0.976469270349665	10	10
0.140846093270666	0.0720555802606768	0.00315634149477751	0.0163307454200982	0.00719421301181227	0.00216998139087733	10	10
0.0833893777687861	0.154786750350074	0.0559922075451776	0.0386064368194339	0.0346570752884343	0.700001519232014	6	6
0.245442411085877	0.0443364598338051	0.0150284386798932	0.0197876207094292	0.0225996632831786	0.658020985743482	6	6
0.0370411422005586	0.0367155166473697	0.0247799230237568	0.0101154886533266	0.0179470904198789	0.649513518625038	6	6
0.177607684546224	0.0451485128506727	0.0875104678818905	0.0853394748858284	0.0462510798257627	0.627615162101433	6	6
0.00898693919326661	0.0188166431288271	0.05630385708414	0.0410501487287632	0.0429385211456302	0.0136634120532301	6	6
0.0100479355094383	0.00723546975926257	0.0101085015421412	0.0151428040502808	0.00522460532243964	0.59950755363687	6	6
0.00364902619234713	0.00492440190620557	0.00907986246279333	0.0115031578748271	0.00460386086102866	0.000753845046159391	6	6
0.0136048087514029	0.00968917986923783	0.0774921501273684	0.0152701320453212	0.0341472086369139	0.00676980994680804	6	2
0.0314361587103498	0.0237113425878152	0.0167095699944403	0.0291694494808809	0.0206768691543983	0.0140643141318789	6	2
0.00239673061930997	0.0562498090863011	0.00890285111393788	0.0125973132475287	0.00791773350838702	0.621181089549858	6	6
9.55364316475353	20.2654433815643	1.84765304057097	0.747197980242456	1.03742229194967	5.78693450071209	6	6
0.0446822680605484	0.0249881987892693	0.0682941974485645	0.0106725716636683	0.0252838089729727	0.0197540142111086	6	6
2.47492172666891	0.656457698680122	0.281200888541943	0.367476428094348	0.39802232762724	0.412217545836464	6	6
0.182622647909539	0.0692271204739791	0.0483968284678882	0.099545285625583	0.3213430415002	0.0186260618825219	6	6
1.82969859257777	0.416566512670284	0.294489641179186	0.123857622083477	0.0241819203949031	0.0887097627763511	6	6
0.213293762540133	0.0880707630163278	0.189027377366344	0.0609794958429337	0.0473856388145717	0.0310832110012957	6	6
1.3254207641584	1.17942125533235	0.748372280492187	0.300494691313375	0.309638217012024	0.889020993951487	6	6
0.0346406247580183	0.147074211883673	0.0688875118942426	0.0803681951059288	0.111919876723265	0.0385076691848502	6	6
0.76194130461191	0.0749462520151235	0.138738479773115	0.307707480999532	0.0361392417669186	0.30604463706794	6	6
0.217455060963906	0.118149797582808	0.0627489230144169	0.0566448732492516	0.032705715407566	0.0175048382979683	6	6
0.104374355972553	0.0938193997032942	0.0592675815482486	0.0163312505698824	0.0504452517017403	0.0189735930587563	6	6
0.0195525776854475	0.0287013517275815	0.0354686010963768	0.00720295988945271	0.0376191211999818	0.0134764234440489	6	6
1.61054221549257	0.295944709864831	0.65060479799051	0.0744508946529825	0.353247528588946	0.471583457614079	6	6
0.0285371920278198	0.0268194338083348	0.0322921611366007	0.0195931987435369	0.0252762020692989	0.00249801994192635	6	6
0.222285941559753	0.0254973572296582	0.0154961991137844	0.00557634945556207	0.0424938616396775	0.0827327437035249	6	6
0.280189076211569	0.0565997011010548	0.0366436797198687	0.0410136858795817	0.032889797388301	0.091560888096276	6	6
5.4215338510647	0.34901638034997	0.566047223275304	0.604736984529404	0.178287566265468	0.3535961797671	6	6
0.0560677295428555	0.0262490826188414	0.0387684865864147	0.10896222735058	0.0502186826949195	0.0329059463586176	6	6
0.269563269272312	0.0702392918630343	0.108409781254434	0.15828160558978	0.0550276568426597	0.0478016883643738	6	6
3.15107736851664	0.462410062749073	1.06594701642802	0.310786786384784	0.458285103845673	0.13003791157011	6	6
2.99333076743272	0.254112963320799	3.66451295499589	0.25613302503996	0.632580789340287	0.337105545343686	6	6
0.607379811974406	0.112473762483569	0.138587137270086	0.124179046166975	0.030834744542097	0.0694843563569135	6	6
6.75381278301772	0.773200773550482	5.42714658501186	0.383654257417068	0.452390438652825	0.287450767260009	6	9
0.104230702622643	0.0160978588611855	0.0592228381294958	0.0588953342260135	0.0210291353658081	0.00204458799530555	6	9
0.0446900015171926	0.0182427204974465	0.0457866755603561	0.0343318602757061	0.193313069753717	0.0092289310802504	6	6
0.0240600826269429	0.0256609805657251	0.0188162540093647	0.0228262046408428	0.146261132185165	0.0135517542925512	6	6
3.96573815752483	1.75947509524914	0.78506230491459	0.0738551578785998	1.25084264077015	3.00341606509631	9	9
0.197648886745279	0.0515602633601997	0.0642814637027435	0.0257592430963525	0.076026320775499	0.102130256598221	9	9
1.85302795709057	9.86284449147516	2.81384453483921	0.0588494938997549	0.57132488257311	1.96000788166889	9	9
3.98607013316181	17.3933765928562	4.91500841475932	0.296538736107573	0.608974570783675	1.56196402918344	9	9
0.285215939261513	0.067068705021957	0.0822463723504369	0.0146449328864444	0.134782695720636	0.00628909247937034	9	9
4.65006536065033	5.04763722243887	3.73200491869034	0.33635568831847	1.05766645899512	0.881405202164688	9	9
4.73290956960379	1.75038566094463	0.670328572047403	0.0224122868705825	0.935174479227195	0.704991259514938	3	3
0.100702162625421	0.0393947472404013	0.0288897512724814	0.0217844465526621	0.0206663762571121	0.00915028459053837	3	9
0.0444244114778858	0.0738787001432522	0.104918063438974	0.17908372066491	0.107446597305826	0.0564420671855074	3	9
4.17437761826018	0.610593342424517	2.80302160756685	0.354296867871853	0.994297286041295	1.06423977293227	3	9
0.190846720312037	0.0892284179890586	0.183188491689263	0.0414026392404682	0.0865670129715976	0.0494791847555965	3	4
0.0928853801603319	0.101659813717636	0.00599512387379987	0.0131174846359297	0.0368352542564804	0.0555104997084455	3	3
0.0895959884871523	0.0866475691169368	0.196937521196641	0.0161640257452103	0.0451919872097659	0.0596763505431203	9	9
35.1457559921526	18.4453942113272	26.584866546842	0.830221639023221	1.36427645647605	3.35198000220729	9	9
0.26677587029923	0.0126174712982327	0.123908151208382	0.0307804627876011	0.179582611580395	0.064630141087325	9	9
0.229356451664693	0.0603942784533452	0.37267331582431	0.0745186314663704	0.206387737736487	0.0185846632932545	9	9
4.43411807760348	3.52519332201817	2.46750505616851	0.146576310913876	0.802024185688739	1.51629890829257	9	9
4.00162601027985	4.16159154140473	6.06810146569086	0.19446432984424	1.34383306327201	1.06549919864492	9	9
2.56795803676802	1.22776339402785	1.45919979972893	0.124032756606139	0.501629465732943	2.73764996001468	9	9
0.0523415193866411	0.0979230847802953	0.147524505386672	0.0598988245423755	0.0229757337475521	0.0265690176502376	9	9
1.79344522056344	0.63405273120353	2.66107683870517	0.111436838287801	1.45374488392094	2.04782759536629	9	9
3.33942098139966	0.648907087243465	3.10035408691114	0.561449383516957	5.51201807727515	2.18337624227458	9	9
0.165962917372792	0.0355585855447729	0.168555094186735	0.0567578254141321	0.0478490940776985	0.0432184541372613	9	9
3.02779602801601	0.993558319138106	1.98244414557624	0.603657471123024	7.49521230008055	1.5012512160932	9	9
9.99156161058347	1.40827255370861	0.479872120307601	1.3265748205174	5.44062139255611	0.71842453088288	9	9
7.03736815062742	2.5358363771659	2.62396688278675	0.594117616033564	0.516614985533052	0.617643663402229	9	9
0.00415029783881804	0.12843487095207	0.0534567756678542	0.0757182134515709	0.0871686985024967	0.286237348568284	9	9
3.91582573031229	9.05897517130171	1.27249288380701	0.0564210968001147	1.06846921858804	1.5238444780321	9	9
8.74149996722414	27.1762668740432	4.662997854162	0.509233052503518	0.474182933286382	1.95439811579196	9	9
0.180410632286898	0.237240910790396	0.301075865416153	0.0695491880989874	0.0451307210154072	0.0667451355372321	9	9
10.8920721687843	1.65009152926693	3.90922724206616	2.44539326450856	1.81805330238769	9.6700097085446	11	11
0.0262913024907633	0.0920926942583131	0.0177709329759635	0.0481591408234528	0.00273333279652514	0.217792563363091	11	11
0.021483426417095	0.0523843815719993	0.0377973721428903	0.049500657886814	0.0156693101973627	0.187226597320528	11	11
3.85704143454315	1.58719222130272	8.47417473502073	1.08269592971716	1.06555765003592	5.85543199227142	11	11
10.0236776185235	2.7659644029639	21.9028047541548	1.03378891642836	1.82934615116385	10.9443086597795	11	9
0.194974427250169	0.117772083574903	0.105530321089286	0.0767299815168196	0.103169550341885	0.065777554012995	11	9
7.89576990542214	0.393911691319734	11.1776568897761	8.05060855115943	1.33418106513473	11.5726329030898	11	11
1.33960801263025	0.983866910337135	6.57969232042382	17.2044551727548	2.39037553491353	5.73639428732272	11	11
2.80867272625502	3.55588584625486	3.94400402954357	12.2068876371717	0.861477461164112	7.17263995964195	11	11
0.183143923966697	0.115336216680067	0.128986455422007	0.130822779515411	0.00895372752329134	0.049027920488782	11	11
3.00305320132958	1.40315461048532	1.58258050332176	11.8294230297221	2.12733803243114	4.33604732986492	11	11
4.88228682900439	1.90075624262214	1.50098729338043	7.48359992536181	0.682216991042674	7.8872135044436	11	11
0.0948719830478022	0.22424616378328	0.113547982115988	0.159113803318026	0.10071933251215	0.0413335217494357	11	11
6.68049364581309	2.7806954462133	1.16848435657286	17.9832283972851	0.55006322665877	11.8080096848238	11	11
0.0610347011846522	0.0596514450569721	0.0255874191792312	0.0523895043910136	0.0142520231282819	0.234250848701813	11	11
4.80067612067011	24.5289041099632	1.19872731392589	0.339164987699904	3.04153689855552	6.14306304477489	11	11
1.65878708237719	24.5580301120493	0.979313000419252	1.2816889969146	1.89283019441579	2.3923949669134	11	11
0.0212310936635706	0.023291027256648	0.0472618682442055	0.0765806149580168	0.0871770447139604	0.107037338382803	11	11
4.99380905061864	12.6471833834554	0.805510215714642	0.255871840205277	15.5234120512526	8.47714452074501	11	11
0.157341315667103	0.129135095540873	0.166926397340348	0.0554482879939797	5.30360617617476	0.053671725252669	11	11
3.28593435034645	4.11806969679254	0.533471899216431	0.158167221518154	4.27959281966842	1.61389837875383	11	11
4.92947822921253	1.03136134952797	1.64018776431596	1.3060611039534	2.42592610652049	3.29651312673268	11	11
0.192263055505683	0.0603171449867804	0.0203533236465542	0.0406631395963057	0.00681436672472016	0.0111159439743708	11	11
2.53028878830086	0.768751931206925	0.563611229450454	0.804173394134587	15.1345303442879	3.49229796919133	11	11
0.047607261052185	0.00568750402881866	0.0387997861116123	0.0230467473789832	0.0319418680383596	0.176382029167086	11	11
2.24654815809193	0.868699056428376	1.66677564723151	0.309025121841401	37.2842781633489	4.37982504602407	11	11
4.73199525239368	0.306830939602975	0.242829930829457	0.389623335522601	4.14111872569408	2.73329672970437	11	11
3.58654864004161	2.24480909966714	1.20203065464059	1.61564411724707	1.03960410494573	0.970339073944537	11	11
0.0638145282432756	0.0530274203252635	0.0224661482793303	0.00251893713938712	0.0114621742585985	0.00248007798602402	11	11
0.018852728145775	0.00467014415290409	0.0172315432373887	0.0109623163367936	0.00832461027146062	0.0102077844133681	11	11
6.40926998181934	2.26222989183005	4.81250430922714	0.661365358079233	1.65028677060586	3.34629914434646	11	11
0.0570019375336863	0.104818252910653	0.043682516372149	0.0754529030667429	0.0323028363600614	0.0526516295600475	11	11
5.3496876360104	2.34861345961064	28.3147983990214	9.66466123056	1.81168295414065	6.2867840348071	11	11
2.3201346539082	2.18525780571681	9.27609596091237	21.6530644062716	0.65896509445405	5.58471802658032	11	11
4.48861444179139	1.10559077811267	1.68151114596389	21.4072108872958	1.82725506492148	4.54654624488383	11	11
0.232975444437327	0.0828661508527177	0.169678733927242	0.194131666328638	0.0683034469379988	0.0611232161431599	11	11
4.82314952112682	0.965317405644555	2.10360767058524	12.7011745422855	0.208014866371157	6.1092111372959	9	9
0.629583274762593	0.447140060173126	0.0819992757389131	0.0647520759103962	0.50336263645957	0.283605099748971	9	9
0	5.711770509279	3.74490143101454	1.61212516399673	0.253342993312623	1.33903196043491	9	9
0	1.00828163938563	2.45299994983539	0.859906143039862	0.104875579161787	1.12581043835903	9	9
0	0.745971399921903	0.214600567826826	0.0965851641288055	0.043878609384564	0.118159183510585	9	11
26.3650937233092	28.4928854599582	16.4812902916068	1.22546270256714	1.7239758837373	4.28962464903467	9	11
0.556512778240944	0.808886428634653	7.79754867388894	0.687558891765592	0.841558096098903	1.91730820144927	9	9
0.139592553585168	0.183740365451676	0.10089189868793	0.159793959011077	0.0235037225814665	0.0811939715230022	9	9
7.37326769318274	1.20874923572035	6.71716238869086	0.174130980779576	0.655670282954624	7.60413056193297	9	9
2.51339530306417	0.694861298688118	1.73735022030219	0.207388077472259	0.239006924036591	0.56539586664527	9	9
0.0510463580721667	0.433421358198282	0.100083054397169	0.0775477328165044	0.0468268479087193	0.0788930907921763	9	9
3.37010384834617	0.745917419711467	1.55899781732832	1.04230627011194	0.450930968760115	0.771367526961048	9	9
3.13479427738777	1.37099260035644	2.692927472788	0.370789054556709	0.195018047647898	1.17357572246232	5	5
0.0651801941891764	0.206659976987475	0.0398217293452367	0.137442702500179	0.017318902679507	0.0586314301407824	5	5
0.319134097110639	0.135955641295054	0.0300272778001055	0.481463708308769	0.1739155926987	0.0306855068841527	5	5
2.92856905173416	0.826353216317885	0.667877430504557	0.343961253275923	0.359866456058281	0.282861705802643	5	5
1.00983124754306	0.403153740646541	0.239604849359001	0.277850702886195	0.0678279424594656	0.47852874803567	5	5
0.0366525388671454	0.191027868274293	0.0180075607387309	0.0541924350962338	0.0155952894021441	0.302742986758049	5	5
1.91599419214925	0.519441415109738	0.16415152775523	0.147095891896329	0.230844221063635	0.0307740329117532	5	5
0.145056334281071	0.0986945180499265	0.0116377992745984	0.378268208211082	0.199789166393855	0.175027843182741	5	5
0.265888990942118	0.177442998577011	0.983293009312615	0.238141175880966	0.199140266077047	0.340962945442164	5	5
0.169420225058613	0.753454694005551	0.128755666581457	0.118786006711505	0.0286711721881296	0.190713219457731	5	5
0.704767610026661	0.149528365288117	1.29253841102521	0.0569742710487287	0.0273300009653933	0.0231473222559755	5	5
0.449683947107094	0.421824656620015	0.327708783052213	0.108461963668484	0.257993220317052	0.0915755556516976	5	5
0.134127901056278	0.133486035379158	0.2979495766562	0.0819889919588929	0.418774098749086	0.310589087393653	5	5
0.269003335266504	0.046971092582746	0.21343653155606	0.0509728222577233	0.114052823488482	0.228877934217104	5	5
0.505577651954322	0.338392760610357	0.2259784977754	0.391184842007209	0.398888605473221	0.611829306055415	5	5
0.222463765001254	0.296204629129735	0.111322127079434	0.24180514388207	0.0714628757164463	0.0403915493020631	5	5
0.544581920624647	0.0828011930444261	0.166258586704737	0.349045504876133	0.257769110644307	0.219300721230184	5	5
0.421414526337371	0.0919251148409461	0.900563619773058	0.537668317738933	0.199683089857464	0.276508191661567	5	5
0.392989906424234	0.341055310047324	0.378827600189578	0.109793585224627	0.181759993078815	0.475188752013481	5	5
0.255370624679628	0.194432783171446	1.34242000524406	0.39619168939142	0.105248226384762	0.0645832567054763	5	5
0.059260503713316	0.160789679342367	0.168868570237773	0.123629717839528	0.150348239526752	0.23607946968606	5	5
0.130784521089431	0.202652662460487	0.626746894777642	0.0480485464463684	0.188357009271771	0.311545179313118	5	5
0.265990774751851	0.266690506837236	0.77788958809262	0.123711357320478	0.395909336874751	0.405499467116721	5	5
0.0744282643968747	0.229812113966294	0.148559085489053	0.0410689195768503	0.147360514542177	0.296210113789538	5	5
0.0854520775913991	0.121290245388726	0.202306032411047	0.15755342038862	0.182891510683114	0.026643398450578	5	5
0.108189807671299	0.143508466226753	0.0640799900457419	0.16615692319567	0.262655174244966	0.0914895544931651	5	5
0.120342212443349	0.103647176023488	0.620728095111691	0.0425154634132613	0.318433410204543	0.127765066649978	5	5
0.0655970159619438	0.297624817143046	0.128152294634278	0.144287218937587	0.248710526125282	0.246443580927102	5	5
0.373210863052285	0.142576843735583	0.391602090678572	0.222730701226593	0.0562766669877216	0.330587325537748	5	5
0.0940914960166817	0.0853458747141982	0.0879589255013731	0.0197655361606991	0.0100902067185565	0.0482310639126322	5	5
0.0788645764436888	0.248336715465328	0.10158119949022	0.0482904057880907	0.552391169740937	0.34738710114587	5	5
0.0766196983369434	0.0506333286390392	0.373527565771241	0.668548377417628	0.200844884375462	0.107149466683057	5	5
0.390847346770823	0.0913206202094766	0.312137602717458	0.143712100509494	0.0889233430124308	0.0731125526958379	5	5
0.141798711895275	0.20116983344057	0.0275081380591826	0.111316784653695	0.0861680239105469	0.0592138354964758	5	5
0.160530372281958	0.0178841774316019	0.115854426986982	0.0958051513899574	0.14288701324628	0.0407008059363334	5	5
0.215049085370985	0.0733435152174738	0.207074640876528	0.292685948349886	0.249934397032193	0.416039451195378	5	5
0.0390307642249275	0.105240428296252	0.358598897631301	0.143123216822436	0.341059654528677	0.440490278321238	5	5
0.0316358148202221	0.0668570392508082	0.0380323366327074	0.0927710367936554	0.132763992052887	0.0795148469758794	5	5
0.336449011636209	0.69305289326395	0.228080131783108	0.575259126221033	0.168790558793141	0.955483547971435	5	5
0.0638849303486382	0.130832914829719	0.0455061474762731	0.0813480453312995	0.089927752723226	0.255897033498595	5	5
0.0368307609310932	0.229555601915969	0.897367452113881	0.0537354816663188	0.10838139924767	0.18957956937399	5	5
0.518804295887133	0.173570338795181	0.289591325570861	0.577502194024941	0.089046199853117	0.272251570594251	5	5
0.396153007083546	0.0481873316420773	0.0625102433237443	0.54131136996121	0.110000726735171	0.225778752139481	5	5
0.239597296453669	0.135905217383166	0.529889556036229	0.0681408999028145	0.0588156422736897	0.156343558288226	5	5
0.0173039838127961	0.123936738237259	0.0397396158594171	0.242826157134829	0.0343895913557545	0.197182314348606	5	5
0.0217330439092951	0.0490118260595453	0.113937010088731	0.101945952020377	0.0910689158032755	0.746823610309918	5	5
0.498077861673518	0.411541516603807	0.416545950294357	0.0545916876263259	0.139909048751558	0.482112314122831	5	5
0.0780531501277531	0.234709799862708	0.0258476737636065	0.0641780421231999	0.048109794419113	0.190940228823872	5	5
0.113318731370704	0.188450995439629	0.0444078876811217	0.0931351516532675	0.264515606929799	0.202974764601058	5	5
0.216433499467981	0.343176297010487	0.216077599003309	0.163381080395626	0.242086937725443	0.199473850740679	5	5
0.282944501286827	0.268852303971356	0.252153645617157	0.0458873057372085	0.11054831379822	0.568077011790526	5	5
0.42079005850098	0.273497033368937	0.0765263203454742	0.02177668168451	0.336148805215433	0.0766515611085921	5	5
0.155296169439112	0.126556900919353	0.0580483122224163	0.0954449440707791	0.0549624010150866	0.00873456150443019	5	5
0.455429923016396	0.322488350705548	0.220631324361132	0.148434394846343	0.0355068066413129	0.254207746587236	5	5
0.37832439279655	0.273539847982795	0.88561754071422	0.177969020214285	0.360290550897884	0.249529798568571	5	5
0.44331756113932	0.265426612497242	0.322281783579549	0.169269744948532	0.0259394127825983	0.185580676911386	5	5
0.311350501505372	0.227110451296788	0.15048225493365	0.0723833171046787	0.348364291903072	0.2359213220213	5	5
0.132012728068748	0.194117830627365	0.0937133220609935	0.0839281479662348	0.036415681109185	0.551011861804225	5	5
0.172239353635462	0.209276085025261	0.161063119698935	0.142536538122603	0.162630667793799	0.471568441046902	5	5
0.153431089527273	0.0809540311808732	0.603260161606606	0.0456458202391357	0.279330240768365	0.360273420362467	5	5
0.200077574334192	0.0539924734829971	0.0866291110065213	0.120005112371949	0.172243659044344	0.69783931168496	5	5
0.135915779969284	0.18667164838436	0.103518494994643	0.199828769769188	0.171330909425702	0.241276876836231	5	5
0.28020994996908	0.191384031844484	0.170341942621929	0.166961812866025	0.0334897262301816	0.0942384095371846	5	5
0.101460926796477	0.147863477726093	0.215549119676277	0.0882141501799625	0.201585886032752	0.169729828156403	5	5
0.0421244267116837	0.0944422506977372	0.158913360798782	0.116630078277136	0.103911799742853	0.407666750172388	5	5
0.0431881891233877	0.07152180832908	0.0869075697282235	0.0613623161026819	0.183058196141775	0.156113866172018	5	5
0.279706823759107	0.0315015661269509	0.343459778140025	0.199999480532325	0.0729684730156198	0.134182020001634	5	5
0.216965315693429	0.219758365842397	0.0249374919640227	0.0571809332470152	0.0334634890945402	0.151031501784847	5	5
0.631412066705281	0.1052539613628	0.0266621311301246	0.015247507974845	0.0674233076096206	0.0503194950171656	5	5
0.227237471402597	0.108270421596144	0.255965918038682	0.0636751575402177	0.298620527733675	0.163316603458012	5	5
0.262088819866084	0.435630737845387	0.58610868582028	0.290673365027916	0.082312322506658	0.202533455109602	5	5
0.0409114318647188	0.16322519975695	0.754919599143252	0.0899657687989472	0.0560208792959992	0.255155726182739	5	5
0.456804184199793	0.169191360955163	1.11702923902858	0.191041944832217	0.0717815286166949	0.202796502573399	5	5
0.0479848900642919	0.0421480588896797	0.0327525551688498	0.117825457849512	0.0289934211404254	0.0892932919711766	5	5
0.354695207283545	0.170954627015639	0.308234430519118	0.15450304239268	0.107278578374939	1.23807583582119	5	5
0.183694159193417	0.0502480794228626	0.13390799755879	0.207099594969217	0.17754062517819	0.366590181683237	5	5
0.163496513421954	0.046067436285188	0.0577539263398315	0.0473702746178253	0.124437862025106	0.0781741104768046	5	5
0.0902710619046692	0.102184048377302	0.0477040025025279	0.0660397916430642	0.0680692424196959	0.329181616278993	5	5
0.518127463624283	0.0667476812674821	0.312025515698314	0.288789031274644	0.0746751826164073	1.23328377158101	5	5
0.1057129664996	0.0315727674838517	0.0090983736695945	0.189963824957714	0.0864063225559476	1.22036691833069	5	5
0.0815626021466184	0.0846523041692356	0.0749127028827627	0.125124980637227	0.0379698319343524	0.0929292393761217	5	5
0.0625919185727969	0.206315223398752	0.237619467116291	0.132592511271308	0.0777410930548333	0.215327433533825	5	5
0.0248871226606298	0.18547197707098	0.237153253560899	0.412768829316685	0.279949502409247	0.0818150171814251	5	5
0.142290862583969	0.0224420987915352	0.0884398586981465	0.153140137076863	0.0779574068284538	0.0668441119069854	5	5
0.151659481752623	0.0554830070428604	0.0771493261228744	0.100251704996437	0.241361303373565	0.0594790904316461	5	5
0.169280035984957	0.12811165220361	0.093373155175898	0.213662529457449	0.0492629231036369	0.114305464401505	5	5
0.247489359527616	0.193566222890691	0.122819104346161	0.0556361436099257	0.131974554755995	0.047358989413259	5	5
0.0576501502218238	0.0693234842973723	0.0644557391751849	0.0733880239243084	0.033742824327245	0.0311822029788267	5	5
0.201425357785192	0.162265175007207	0.85437309901787	0.199853736810442	0.0693185713651892	0.139714213116161	5	5
0.0637026366829347	0.0793546644875821	0.209373013964499	0.146775758865851	0.0631989736324497	0.332314582292813	5	5
0.307134847711941	0.130983121710452	0.0634823799301819	0.219680380557954	0.107597992625514	0.288899777258106	5	5
0.14199742709652	0.0337722138837011	0.202693074561899	0.0561483002168711	0.152897291062588	0.470426016850283	5	5
0.684877935630674	0.178123241943276	1.17126236820028	0.111826710561104	0.0905747020617866	0.606231944735366	5	5
0.035083487221462	0.127390405407477	0.124340866178885	0.221757003380854	0.0963456419204447	0.0330761522932716	5	5
0.0798121660982208	0.199473220524139	0.0957580483541866	0.162288704715279	0.0611031700075039	0.00802434088543804	5	5
0.107097302572057	0.0351563660602252	0.0505494248522265	0.0828768243495045	0.105478766262542	0.0714745648717191	5	5
0.0515229091766587	0.136777034087308	0.014312742434855	0.0691133336984857	0.0840024705289375	0.0336023422734914	5	5
0.218135031607563	0.203586990917077	0.0637850839056855	0.0770257088034607	0.109441423227204	0.277473683448951	5	5
0.0714425863598025	0.11073133985774	0.0252695768113495	0.475631187470868	0.166491043980175	0.780433533301126	5	5
0.101548635519307	0.0766465028110888	0.117545359620258	0.0284172590917797	0.0935422033602653	0.121595074742448	5	5
0.0296977685759316	0.0309847469018282	0.086084800328382	0.0667681763810213	0.0671305448012907	0.127788122858218	5	5
0.0226404216480614	0.0580644305543574	0.176033338767855	0.186109986918316	0.0918907319912364	0.0967674363189656	5	5
0.407606141913284	0.0866708558851996	0.0761517836078237	0.553437642393655	0.0834504083408328	0.0830269802306421	5	5
0.541578113597399	0.0770358004103629	0.16660212194825	0.0843296870044606	0.0262223660865523	0.0372620733946305	5	5
0.234570905338263	0.19858626382454	0.0944020299178514	0.284069585274616	0.0834902786085202	0.367137356531824	5	5
0.0622099882829601	0.0222125999580139	0.05204052460862	0.0275681142652073	0.0642623291108189	0.0283848178837293	5	5
0.383753673896241	0.0301700335676578	0.0284460386432007	0.0539287171931979	0.0507022068324384	0.231180441545752	5	5
0.0340709196295764	0.0471146267167218	0.029692488725506	0.0460714920424342	0.0710986818134444	0.0259760651731859	5	5
0.403495563422226	0.0666307311450999	0.245648880018979	0.0177722857509641	0.0125268536845286	0.24386468864953	5	5
0.0482488244061801	0.0775258525055184	0.0864799493430889	0.0787757496721644	0.0977295792355569	0.255664403265319	5	5
0.461701957052755	0.0887355251484847	0.253109495617663	0.0480646875884654	0.0251918155222596	0.0884851205574887	5	5
0.642112917023015	0.135509245485813	0.0542739613651759	0.075080647035989	0.0755156942444756	0.154379926062543	5	5
0.00603856051405459	0.109789292382577	0.0354441613934225	0.0191913330057377	0.0118051505201059	0.0477343594848512	5	5
1.25757917475355	0.264724009836747	0.251951011542825	0.0566300399783186	0.0753239238557438	0.191915086810571	5	5
4.28992823488476	0.763642967462065	1.73842511229451	1.26938089735519	1.59334739960423	1.3660011592956	5	5
1.39234237950171	0.15649622194467	0.487576236924878	0.337998744324216	0.21734415772146	0.568433426732192	5	5
0.098394794873925	0.199185417935254	0.10773111678489	0.204591608806151	0.0965897056109598	0.209604551727507	5	9
0.864987241352902	0.135232444388208	0.588855835448876	0.601396199158205	0.151452307365295	0.177555275404796	5	9
2.28792821405779	0.910343937996983	0.978859843260537	0.385639122546714	0.263273496741204	0.945956024697173	5	5
0.100055716898583	0.142480186785987	0.082783470921671	0.0805696415988921	0.0460451658516656	0.10439751698322	5	5
3.13048633312555	0.36637854450626	3.33160095832524	0.273779477034459	0.544376023911914	0.232994337073511	11	11
6.26959930328752	0.534632899358685	8.99989659183353	0.970701904069749	0.0428662934160873	2.01700171065872	11	11
4.17087997099607	1.07373067533353	5.80631725030527	0.426570376335378	0.0520476859879922	1.44222230700755	11	11
8.66012396866284	0.679984486575717	3.02868400995116	0.956073210865026	0.612494671159976	4.20360802019371	11	11
3.59843256619239	1.70644221480208	0.405592043812689	1.7584925976547	0.65716935651462	2.20776566125319	11	9
5.61012716857481	2.78308239856563	0.96968469218427	23.394813939629	2.38591566016803	11.3877026334645	11	11
2.9917271237892	1.64894850354087	1.23408689399588	2.01275347821131	0.440465397485125	1.66713819269397	9	9
4.46928274563772	10.2121326987091	1.22239971815409	1.48624513089524	1.08437213938613	2.41401532271162	9	9
1.31180398563867	17.6756126179205	2.21181403559544	0.427303278887318	0.564706417531611	1.77894227438521	9	9
0.0540359747625087	0.29520020773297	0.0528434307626931	0.045718500587345	0.0291087960879727	0.0376850457500675	9	11
4.07831274129425	31.9212551841944	2.44117813854735	1.37812824320962	4.28465819479064	9.66105679852848	9	11
0.0523201019948961	2.87642757577166	0.231041249501117	0.109253485890916	0.0181757280097847	0.0382196764279508	9	9
4.00746004348376	3.27943139736212	2.18993878409345	0.588028440707389	11.8232422226228	2.89194329559778	11	11
0.552382152653662	0.0593646379043159	0.242624198115876	0.122249058372371	0.0491231318174672	0.3118606232334	11	11
2.25915269118745	0.758795916792535	1.12300992502804	0.0567181347123914	8.7016819775183	2.33744756683894	11	11
1.8967872646771	1.9070116181907	0.511026647600066	0.312886272304979	2.60769109350542	1.80455770477433	11	11
0.280495246377024	0.699415790604382	0.277985530789001	1.13836694499011	0.668443977759393	1.36669197047758	11	11
2.02218455698751	0.499752397256789	0.601219774537306	0.48337017256038	0.166853791557267	1.01236498070151	11	11
1.52337558665642	0.966573376226612	6.17338710685952	0.325323468603417	2.77685900223317	2.00332444066413	11	11
2.49181857055775	0.529816425584028	18.1032142165363	0.593547238222388	1.29758541841719	1.94378114902233	11	11
3.89558072626413	0.284424755576977	11.0449689206964	1.11183190940246	0.202711679734189	2.65560275902178	11	11
8.02319973410377	0.796255227804073	13.1436678800671	3.08364493715263	0.465223862435456	6.25732054736792	11	11
3.47715271846445	0.921597634403179	1.76363501739329	17.9584511438814	1.26064755320278	3.89681995746948	11	11
5.29615959863683	0.714839953281841	4.22249202951113	24.6147754044914	0.612400197135404	16.5991169344852	11	11
0.153193804146481	0.0723028796857322	0.118432453827903	0.0543072108496207	0.0067930270509891	0.263806846901153	11	11
2.04502459256131	0.268855431302167	2.06724239699698	1.31549173560436	0.934515538126016	9.6580619418572	11	11
4.67640736664409	0.639515379186693	3.91297758199693	0.84759068123961	0.864829396062839	2.99936173313222	11	9
2.02923302738862	0.755684768265282	1.4956335559214	0.943504553031771	0.328245183652665	2.0937776677131	11	9
0.274274624815695	0.0364540396528773	0.0102293552190669	0.0404891046558118	0.00605452501845731	0.27818398640034	11	11
1.92116031344191	0.713997329441466	0.80302773264066	0.0761826138586373	0.0398911380425022	2.77975117432469	11	11
2.03826377742755	2.00518724270429	0.763809310529267	1.76162323156697	0.200004486263029	1.62135106146832	9	9
0.0847151687881444	0.0923477403187376	0.0434872685497777	0.150663222832849	0.102038978909839	0.101497618329044	9	11
6.5239107704358	20.4946244797068	1.07344623476503	0.71988908747616	0.738230115905816	1.94243343839843	9	11
5.08399809490887	14.2882552639209	1.60050193852046	0.32110159743521	2.85621487904445	3.0201442381788	9	11
0.552270735537613	0.0770449774401401	0.0559226260033994	0.100205462287986	0.0080385496337186	0.0675096435395243	9	9
5.3152920260381	5.52497061215122	1.19554748479243	0.43287166628334	10.0797847823442	2.26588951890323	9	9
5.30842317229492	8.57392518850319	0.601842477051168	0.798516857305999	14.9651477321274	2.66572796659065	11	11
0.0328701733064268	0.107031687031361	0.0690991875468406	0.0253239060236621	0.0119641604707266	0.0408975027855397	11	11
0.0533419839000904	0.0285669554802072	0.094550529796714	0.00724565674797628	0.342494660754154	0.0693680278142385	11	6
5.52589640400126	6.07651257529955	0.0726526579531453	0.785279697875412	3.96739248141323	3.62012474153592	11	6
0.0121641586756992	0.12988648927153	0.026830030968149	0.101066462620403	0.0542435982759645	0.100079488034513	11	11
3.72377818238873	1.14541548216461	0.0995391272902616	0.175002149282841	0.165345431074534	2.50044109816962	11	11
0.0653402745196743	0.0836669009406013	0.028529657591147	0.0557227411945828	0.00226801449229697	0.200735263978563	6	6
3.8505612279473	2.65819880417265	2.3297396888691	1.60123623044275	1.6491804085855	6.10364089377716	6	11
1.65605483041925	0.673698103220213	2.26393994891144	0.127073151461929	1.16653831747875	0.968154473498393	6	11
1.35620571633799	1.76734808118999	3.39115217335162	0.290403439961936	0.551764989161036	1.1663838598391	6	11
0.0994691635679048	0.0194682038422063	0.0220228922016911	0.223349994830922	0.0194749150158437	0.039225318457593	6	6
2.24572745102349	0.659530068567643	11.2848086408477	0.0234054329354748	0.366146738186742	1.34602332664626	6	6
1.22771849455898	0.39470588500704	3.36135397752942	0.0208162482848206	0.442895246588648	0.179301197286105	6	6
0.0789659535560949	0.0242309414849611	0.0166267125831747	0.0483843932072004	0.00880696306293935	0.0309339470882923	6	9
1.61720024518556	0.565858033032141	1.35745562268441	0.362785182481647	0.296353611391112	0.256856371186007	6	9
2.71791266416906	0.619864271602407	1.32082998874964	0.460825097053227	0.413014127145922	0.276371816674955	6	9
1.50976294478455	1.01516272297533	1.11187274819286	0.0979129778727889	0.173360983044018	0.162700942728131	6	6
0.0793893023337352	0.0734636835333594	0.108742678330805	0.0509032466275502	0.753135153355662	0.100077986133826	6	6
9.74046984904875	0.171934314948399	1.55487725893269	0.0858526193188561	0.664350240655881	2.05114279849716	9	9
29.4486536052034	1.24145367522743	13.320282512095	0.870346247297835	1.27746266835955	2.52580376521012	9	9
9.06493809855793	0.340601961286684	2.30076192040232	0.148585413852115	0.290810906400161	1.38247913524049	9	9
0.259828694500265	0.205640000072417	0.0514172968262377	0.0268791936075021	0.0347755253666351	0.0192187517619708	9	9
4.87671753542404	1.34267007719985	2.4228449974312	0.391908937664772	0.352825684243741	0.812413209095807	9	9
6.81522352228375	1.2826081492117	1.20079818342899	0.170856498457832	1.020608041845	0.830878552249821	9	9
0.312347032111062	0.14432799157268	0.121100272975735	0.0330780896851285	0.0138121048660073	0.00631806430383073	6	6
11.1155072510734	7.64314022700422	5.46982196169994	0.64931686056309	0.86894956951575	2.31752519160502	6	8
0	4.19887481055748	0.658361991686744	0.368016815512122	0.497664189062542	0.0365231880434004	6	8
0	5.85629906131461	0.597925710583658	0.279182449195274	0.623657448547938	0.400349306570403	6	9
0	4.85160506806858	1.10993988213111	0.659458611029753	1.13812357836963	2.27187774577162	6	6
0	0.0821455608212622	0.0677737258057433	0.0244591085904523	0.0191406274368229	0.0153887398028114	6	6
0	0.0726880465607276	0.00837027692119018	0.0591582227548152	0.0607436075210685	0.0189456464102399	9	9
0	1.29674997222412	1.24871714063526	0.267731557837005	0.390652827230076	0.22989449248381	9	9
0	6.73126884681768	9.98063794712664	0.278771205465347	1.30697126424606	0.948021835858987	9	9
0	0.0687004531382014	0.0965628908300537	0.110509822076086	0.0925949958250799	0.224112195103438	9	9
21.0508817958319	2.4555045352713	4.17191167028818	0.260641506722404	1.210348101989	0.405685517436114	9	9
1.34695784638917	7.06210637597723	3.27902752077453	0.281562442338898	0.310360212722021	0.77599089433462	9	9
4.53948701721591	13.0560631379008	10.5340798185865	0.380984637421679	0.773554534341167	0.658556149245681	9	9
2.58490105800401	1.6834983411828	3.98991222225764	0.421999347598027	1.18419410057548	0.253005024250039	9	9
0.42656278449354	4.5933851348987	2.25542844012611	0.496356839813472	0.62415202329816	0.298043720500911	9	9
4.02467839854929	4.16531676998741	1.76444519178871	0.237685718806982	0.782651434320625	0.737220369744148	9	9
0.591518954564277	0.127068949433374	0.0437032499680204	0.0187631793686995	0.00679048881395841	0.0658750594224866	9	9
6.95272561217522	8.51491760820961	7.14301703989082	0.627481531232701	1.33596772606898	0.730502330243336	9	9
2.45228057724553	1.78881824660711	0.464983511765341	0.185908344407646	0.463891418707926	0.259148951027636	9	9
0.807913106504809	2.65206767805345	1.40692886018105	1.88399192215855	1.29108434955343	1.52086772597417	9	8
0.430462561666614	3.35532817984179	5.41257501979546	0.407565029920968	3.83462451530077	1.0118624534236	9	8
3.22682462183401	3.69291795807015	2.97793888023725	4.06597248440535	1.51402941603748	3.19801468510262	9	8
0.0579932747674787	0.037172729818965	0.0554882674077945	0.147926659656454	0.136323245932341	0.753846184602343	9	9
8.79229588095113	2.56752506217746	5.67011465990436	0.923008131816818	0.993759837932046	2.52722574759908	9	9
0.0188549565984079	0.0572191361756209	0.0626189247705883	0.0256726540531987	0.0283488659319796	0.186502309504642	8	8
4.68854380367481	0.831182836802475	5.99310002653796	0.19461405249194	0.367583901886542	1.03347764354703	8	8
2.39644301792456	0.538988735157544	1.93029227912274	0.404331097988218	0.393783749110637	0.475938714406704	8	8
1.34297212637507	0.435644556945719	0.237683938102122	0.111282617491591	0.547743814307831	0.882344006000507	8	8
0.86579703771503	0.564070793441387	1.67028535158411	0.504442318590956	1.74205472448335	1.46202768296733	8	8
0.082626178286744	0.041986365277807	0.11376713105433	0.0522598707772546	0.0746039354618457	0.0934266704265061	8	8
6.54258708712072	5.2771877753423	5.00380076194943	0.18628347112186	2.35044169805022	1.36396996786002	8	8
0	1.64654502898491	2.31736872004457	0.574890971573902	0.179913294499046	2.08573630960853	8	8
0	0.0250222477353206	0.0212710103285146	0.075954260753002	0.0126944946291542	0.408708925187647	8	8
4.98475928477331	1.83797458690928	1.95455572640388	0.208843766028769	0.47168354890763	0.936691989372295	8	8
3.03283034243089	2.76285368968374	2.29818295844081	0.415375912187495	0.576952599386492	2.51558764018323	8	8
0	1.29050622318782	1.12630646257901	0.146080827683854	0.577504120744243	0.614409555529667	8	8
4.77204123326914	4.75046722382974	2.06154907708396	0.261250792398837	0.524866363052385	1.81301257969103	8	8
0.144814314471391	0.189643797107718	0.0700112330353011	0.017998057272111	0.0726573034204655	0.143095218133243	8	8
3.12417111288623	0.605937784906384	1.65074223698631	0.286031998710591	0.0820985213558569	1.66077284982223	8	8
2.29256925953025	3.11742318911535	3.56005253693534	0.103839870667541	1.65137525646579	0.114863710554424	8	8
5.13582159259283	1.29630056604838	6.62373390155554	0.0362953964938682	0.972759079119776	0.651092536571373	8	8
1.36382288913651	1.70278761424888	4.62774615022202	0.390250021903789	1.3881192356859	1.71348481040601	8	8
5.02222500603905	0.601510673242616	1.56806643403308	0.552654121547003	0.892566086077382	1.57644106596735	8	8
0.100279862842758	0.0504527024694787	0.0345806645629121	0.107012769775378	0.0289569765214338	0.0341550525584675	8	10
2.11740729457905	1.28811783140562	2.44541680181943	1.11603610616184	0.759242785869844	1.21407389990123	8	10
5.47832518536334	3.07172170515824	2.83525321443534	0.473284565584036	0.438902499475213	2.61993429980268	8	10
4.74950756657959	4.01189213119221	3.52692337582234	0.0360461053078085	0.458263134626658	1.41116691647748	8	8
0.101958495909735	0.224020138802688	0.188719823706249	0.158199316509725	0.103662388579566	0.381798425269165	8	8
13.872471829007	7.81424012686089	10.5891144880406	0.0760062368857734	0.381889105582281	7.69246668570042	10	10
8.69162167260335	11.5345374563334	1.85220802273924	0.879632773564706	2.03299721628669	1.31708480810351	10	10
[truncated: 105,994 more rows]
