# Supplementary material for: B-SOiD, an open-source unsupervised algorithm for identification and fast prediction of behaviors
Source: Nat Commun. 2021 Aug 31;12:5188. doi: 10.1038/s41467-021-25420-x (PMC8408193; doi:10.1038/s41467-021-25420-x)
Supplement: Supplementary file 9 — Source Data [file 41467_2021_25420_MOESM9_ESM.zip › raw_data_csv/figS5_high.csv]

-0.524603722891633	-0.154584459645279	-0.108332051739485	-0.12815451227054	-0.286734196518977	-0.484958801829524	-0.544426183422688	-0.445313880767414	-0.504781262360578	-0.306556657050032	-0.167799433332649	0.0106027114468431	0.20882731675739	0.20882731675739	0.0898925535710618	0.0700700930400071	-0.0488646701463209	-0.38584649917425	-0.445313880767414	-0.366024038643196	-0.12815451227054	-0.207444354394758	-0.266911735987922	-0.207444354394758	-0.227266814925813	-0.207444354394758	-0.167799433332649	-0.484958801829523	-0.445313880767414	-0.405668959705305	-0.366024038643195	-0.00921974908421129	0.0700700930400074	-0.0488646701463207	0.0700700930400074	-0.029042209615266	0.0898925535710619	-0.108332051739485	-0.326379117581086	-0.207444354394758	-0.286734196518977	-0.405668959705305	-0.227266814925813	-0.266911735987922	-0.029042209615266	0.089892553571062	0.109715014102117	0.426874382598991	0.724211290564811	0.585454066847429
0.903841709634414	0.385639129444017	0.515189774491616	0.404146364450816	0.237581249389617	0.237581249389617	0.348624659430417	0.0154944293080187	0.0154944293080187	0.459668069471216	0.293102954410017	0.182059544369218	-0.0955489807327808	-0.0400272757123811	0.0154944293080186	0.0154944293080186	-0.31763580081438	-0.26211409579398	-0.151070685753181	-0.151070685753181	-0.20659239077358	-0.26211409579398	-0.151070685753181	0.182059544369218	0.126537839348818	0.348624659430417	0.737276594573215	0.681754889552815	1.01488511967521	1.01488511967521	0.570711479512015	0.570711479512015	0.459668069471216	0.348624659430416	0.404146364450816	0.126537839348818	0.515189774491616	0.737276594573215	0.681754889552815	0.459668069471216	0.404146364450816	0.293102954410017	0.237581249389617	-0.20659239077358	-0.15107068575318	-0.15107068575318	0.237581249389617	0.348624659430417	0.404146364450817	0.404146364450817
1.29426476952529	0.795843546894403	0.765171471655579	0.595927342212782	0.521985732262046	0.291945167970866	0.21800355802013	0.365886777921602	0.152277682508364	0.0865518069965984	0.0701203381186569	-0.151704491733552	-0.184567429489435	-0.110625819538699	-0.283156242757084	-0.24207757056223	-0.143488757294582	0.33302384016572	0.267297964653954	0.349455309043661	0.45625985675028	0.645221748846607	0.727379093236314	0.604143076651753	0.144061948069393	0.530201466701017	0.505554263384104	0.365886777921602	-0.0120370062710505	-0.192783163928406	-0.373529321585762	-0.348882118268849	-0.537844010365176	-0.291371977196054	-0.348882118268849	0.0783360725576276	-0.102410085099728	0.0536888692407155	-0.0120370062710501	-0.0531156784659037	-0.299587711635025	-0.406392259341644	-0.71037443358356	-0.332450649390908	-0.340666383829879	-0.143488757294581	-0.176351695050464	0.012610197045862	0.21800355802013	0.382318246799544
-0.387669990350716	-0.271097895350152	-0.253612081100067	-0.0670967290991635	0.0494753659014011	-0.0213005489203703	0.02033234215126	0.236823375723737	0.245149953938063	0.0702918114372162	0.174374039116292	0.0994348351873574	0.145231015366151	0.2409866648309	0.10359812429452	0.203517062866433	0.361722048938628	0.249313243045226	0.37837520536728	0.411681518224584	0.511600456796497	0.465804276617703	0.407518229117421	0.28261955590253	0.332579025188487	0.490784011260681	0.411681518224584	0.265966399473878	0.249313243045226	0.257639821259552	0.328415736081324	0.386701783581606	0.124414569830336	0.253476532152389	0.186863906437781	0.33674231429565	0.220170219295085	0.286782845009694	0.307599290545509	0.399191650903095	0.29510942322402	0.361722048938628	0.257639821259552	0.37837520536728	0.328415736081324	0.220170219295085	0.0286589203655862	0.186863906437781	0.207680351973596	0.274292977688205
-1.57451024599587	-0.552914434807877	-0.382029317300068	-0.428200140974538	-0.0540572594745201	-0.0938596936766496	-0.372476733091556	-0.412279167293686	-0.332674298889427	-0.268990404166019	-0.292871864687297	-0.436160627814964	-0.149583101559631	-0.157543588400057	-0.141622614719205	0.144954911536128	0.136994424695702	0.0255476089297391	-0.213266996283038	-0.197346022602186	0.0733105299722945	0.208638806259535	-0.18938553576176	-0.0381362857936683	0.192717832578683	0.542979253557423	0.336006595706349	0.160875885216979	-0.157543588400057	0.184757345738257	-0.109780667357502	-0.0540572594745202	-0.101820180517076	-0.388397706772408	-0.460042088336241	-0.332674298889427	-0.555567930421352	-0.515765496219223	-0.603330851463908	-0.706817180389445	-0.22918796996389	-0.0779387199957978	0.0573895562914426	-0.00629433843196457	0.0971919904935722	0.136994424695702	0.160875885216979	-0.0460967726340941	-0.117741154197927	-0.380437219931982
0.688831855071841	0.436901857044351	0.562866856058096	0.814796854085586	1.03073685239486	1.15670185140861	1.30066185028146	1.31865685014056	1.21068685098593	1.04873185225397	0.778806854367373	0.544871856198989	0.328931857889712	0.23895685859418	0.274946858312393	0.202966858875968	0.0949968597213294	0.418906857185245	0.346926857748819	0.418906857185245	0.364921857607925	0.436901857044351	0.436901857044351	0.346926857748819	0.310936858030606	0.2929418581715	0.400911857326138	0.562866856058096	0.436901857044351	0.418906857185244	0.274946858312393	0.436901857044351	0.670836855212735	0.544871856198989	0.472891856762563	0.580861855917202	0.832791853944692	1.08472185197218	0.796801854226479	0.922766853240224	1.04873185225397	1.04873185225397	1.21068685098593	0.958756852958437	1.10271685183129	1.4086318494361	1.30066185028146	1.15670185140861	1.06672685211308	0.922766853240225
-1.67826362497462	-0.312973486819592	-0.203750275767189	-0.0399154591885857	-0.0789237488501581	-0.0399154591885858	-0.0789237488501581	-0.0399154591885858	0.155125989119276	-0.0789237488501581	-0.312973486819592	-0.11793203851173	-0.11793203851173	-0.312973486819592	-0.156940328173303	-0.195948617834875	-0.0399154591885857	-0.000907169527013466	-0.11793203851173	-0.195948617834875	-0.312973486819592	-0.469006645465881	-0.586031514450598	-0.586031514450598	-0.547023224789025	-0.234956907496447	-0.195948617834875	-0.000907169527013529	0.116117699457703	0.23314256844242	0.116117699457703	-0.0399154591885858	-0.312973486819592	-0.469006645465881	-0.312973486819592	-0.664048093773742	-0.937106121404748	-0.781072962758459	-0.781072962758459	-0.586031514450597	-0.469006645465881	-0.703056383435314	-0.351981776481164	-0.234956907496447	-0.195948617834875	-0.234956907496447	-0.312973486819592	-0.351981776481164	-0.312973486819592	-0.62503980411217
-0.171901686769802	0.526376420081889	0.0794784316968068	-0.0521968684523693	-0.0821230730317275	-0.0222706638730111	-0.291606505087235	0.0375817452857053	0.306917586499929	0.426622404817362	0.396696200238004	0.606179632293511	0.426622404817362	0.426622404817362	0.157286563603138	-0.231754095928518	-0.351458914245951	-0.321532709666593	-0.680647164618891	-0.71057336919825	-0.770425778356966	-0.71057336919825	-0.171901686769802	-0.0821230730317276	-0.0821230730317276	0.336843791079287	0.336843791079287	0.486474813976078	0.426622404817362	0.0974341544444217	0.0675079498650635	0.0375817452857053	-0.291606505087235	-0.20182789134916	-0.38138511882531	-0.291606505087235	-0.291606505087235	-0.38138511882531	-0.501089937142742	-0.471163732563384	-0.71057336919825	-0.620794755460175	-0.71057336919825	-0.71057336919825	-0.650720960039533	-0.471163732563384	-0.471163732563384	-0.141975482190444	-0.022270663873011	-0.112049277611086
1.16045088003082	-0.370248464267677	-0.854146966658814	-0.849914618241398	-1.10385552328631	-0.744105907806019	-0.955723328676778	-1.12501726537339	-0.828752876154322	-0.913399844502626	-0.89223810241555	-0.955723328676778	-1.04037029702508	-1.06153203911216	-0.78642939198017	-0.871076360328474	-0.913399844502626	-0.913399844502626	-0.638297197370638	-0.405518034412803	-0.257385839803271	-0.257385839803271	-0.0246066768454359	0.335142938634855	0.313981196547779	-0.00344493475836012	-0.172738871454968	-0.130415387280816	0.102363775677019	0.038878549415791	0.060040291502867	0.144687259851171	0.440951649070234	0.483275133244386	0.631407327853917	0.292819454460703	0.377466422809006	0.419789906983158	0.398628164896082	0.398628164896082	0.313981196547779	0.208172486112399	0.0600402915028673	0.0812020335899434	-0.299709323977424	-0.384356292325728	-0.511326744848183	-0.553650229022335	-0.490165002761107	-0.193900613542044
2.28228628599225	0.634221898746347	0.414479980446893	0.0848671029977128	-0.268289551412123	-0.032851781805566	-0.111331038341085	-0.150570666608845	-0.229049923144364	-0.425248064483162	-0.307529179679883	0.0848671029977128	0.124106731265472	0.202585987800991	0.124106731265472	0.202585987800991	0.398784129139789	0.438023757407549	-0.0720914100733255	-0.346768807947642	-0.346768807947642	-0.346768807947642	-0.111331038341085	0.124106731265472	0.35954450087203	0.555742642210828	0.830420040085145	0.516503013943068	0.673461527014106	0.438023757407549	0.124106731265472	-0.0720914100733255	-0.346768807947642	-0.62144620582196	-0.425248064483162	-0.503727321018681	-0.54296694928644	-0.464487692750921	-0.386008436215402	-0.307529179679883	-0.425248064483162	-0.189810294876604	-0.189810294876604	-0.386008436215402	-0.503727321018681	-0.5822065775542	-0.54296694928644	-0.346768807947642	-0.62144620582196	-0.739165090625238
1.08364755093191	-0.53545738866029	-0.404289393554087	-0.620365242635288	-1.15616307978786	-1.19129736419131	-1.0771109398801	-0.910223088963728	-0.945357373367176	-0.848738091257696	-0.62914881373615	-0.383208822912019	-0.233888114197367	-0.2953731119034	-0.541313102727531	-0.550096673828393	-0.444693820618051	-0.72576809584563	-0.839954520156834	-0.831170949055972	-0.804820235753386	-0.558880244929255	-0.637932384837012	-0.716984524744768	-0.594014529332702	-0.418343107315466	-0.418343107315466	-0.128485260987026	-0.242671685298229	-0.146052403188749	-0.075783834381854	-0.0406495499784063	-0.0933509765835774	-0.216320971995643	-0.356858109609432	-0.198753829793919	-0.110918118785301	-0.163619545390472	-0.128485260987025	0.0998875876353829	0.257991867450895	0.222857583047448	0.240424725249172	-0.00551526557495967	0.00326830552590199	0.0823204454336585	-0.163619545390473	-0.0318659788775452	0.108671158736244	-0.110918118785302
1.02037305530112	-0.333005252143162	-0.366839709829269	0.0174230596058025	-0.151749228824732	0.174511613148442	0.10200920382107	0.10200920382107	0.2832652271395	0.162427878260547	-0.151749228824732	-0.103414289273151	-0.151749228824732	-0.0550793497215695	-0.139665493936837	-0.272586577703686	-0.26050284281579	-0.0188281450578835	0.0657579991573839	-0.0429956148336742	0.126176673596861	0.271181492251605	0.186595348036337	0.114092938708965	-0.139665493936837	-0.224251638152104	-0.272586577703686	-0.224251638152104	-0.478010070797906	-0.357172721918953	-0.357172721918953	-0.224251638152104	-0.284670312591581	-0.188000433488418	-0.671349829004232	-0.465926335910011	-0.381340191694744	-0.151749228824732	-0.139665493936837	-0.236335373039999	-0.369256456806848	-0.188000433488418	-0.296754047479476	-0.538428745237383	-0.381340191694744	-0.490093805685802	-0.272586577703685	-0.224251638152104	-0.151749228824732	-0.127581759048941
-1.74191110280297	-0.341870403353853	-0.55187650827122	-0.341870403353853	-0.191866042698591	0.058141225060179	-0.141864589146837	0.00813977150842504	0.258147039267195	0.00813977150842504	0.0581412250601791	0.158144132163687	0.0581412250601791	0.208145585715441	0.208145585715441	-0.141864589146837	-0.0918631355950829	-0.191866042698591	0.00813977150842511	-0.191866042698591	-0.191866042698591	-0.291868949802099	-0.091863135595083	0.108142678611933	0.00813977150842504	-0.391871856905607	-0.491874764009115	-0.841884938871393	-0.741882031767885	-0.691880578216131	-0.841884938871393	-0.941887845974901	-0.691880578216131	-0.391871856905607	0.108142678611933	-0.0418616820433289	0.158144132163687	0.208145585715441	0.258147039267195	0.258147039267195	-0.191866042698591	-0.491874764009115	-0.491874764009115	-0.841884938871393	-0.691880578216131	-0.241867496250344	-0.341870403353853	0.00813977150842555	0.108142678611933	0.458152853474212
-1.18486133705776	-1.06441443991005	-0.582626851319184	-0.617040250504246	-0.462179954171468	-0.444973254578937	-0.341733057023752	-0.272906258653629	-0.444973254578937	-0.462179954171468	-0.30731965783869	-0.30731965783869	-0.238492859468567	-0.272906258653629	-0.617040250504245	-0.651453649689307	-1.01279434113245	-1.03000104072499	-1.32251493379801	-1.49458192972332	-1.54620202850091	-1.35692833298307	-1.28810153461295	-1.23648143583536	-1.18486133705776	-1.01279434113245	-0.754693847244492	-0.771900546837023	-0.909554143577269	-0.840727345207146	-0.806313946022085	-0.961174242354862	-0.961174242354862	-1.01279434113245	-1.01279434113245	-0.857934044799677	-0.668660349281838	-0.531006752541591	-0.410559855393875	-0.410559855393875	-0.51380005294906	-0.479386653763998	-0.427766554986406	-0.668660349281837	-0.72028044805943	-0.840727345207146	-0.875140744392208	-0.806313946022085	-0.909554143577269	-0.892347443984739
-0.117786951373826	0.24420453822369	0.495469219238437	0.475392380319583	0.55752490316944	0.475392380319583	0.420637365086346	0.155988124792363	0.0647297660703002	0.110358945431332	0.219868975897807	0.137736453047951	-0.0539061002683816	0.0191005867092687	0.110358945431332	0.274623991131045	0.219868975897807	0.0464780943258876	0.00997475083706245	0.155988124792363	0.028226422581475	-0.108661115501619	0.146862288920157	0.192491468281188	0.165113960664569	0.183365632408982	0.101233109559125	0.438889036830758	0.621405754274884	0.347630678108695	0.256372319386632	0.174239796536776	0.375008185725314	0.393259857469727	-0.0721577720127945	-0.282051997073539	-0.263800325329127	-0.18166780247927	-0.0447802643961754	-0.345932848178983	-0.0539061002683816	0.302001498747664	0.521021559680615	0.457140708575171	0.502769887936202	0.329379006364282	0.548399067297233	0.146862288920156	0.0282264225814747	-0.145164458990445
0.0619711402750684	0.474374323772253	0.356998033084593	0.367874600561442	0.497033839349022	0.313491763177198	0.333885327196289	0.4698424206569	0.231917507100831	0.143545396351435	0.361076745888411	0.245513216446892	0.177534669716587	0.0347797215829462	0.0551732856020378	0.395066019253564	0.4698424206569	0.21832179775477	0.238715361773862	0.374672455234472	0.463044565983869	0.483438130002961	0.442651001964778	0.531023112714174	0.510629548695083	0.531023112714174	0.687373770193876	0.755352316924181	0.558214531406296	0.463044565983869	0.415459583272655	0.687373770193876	0.782543735616304	0.632990932809632	0.660182351501754	0.714565188885999	0.802937299635395	0.86411799169267	0.639788787482663	0.612597368790541	0.531023112714174	0.503831694022052	0.578608095425388	0.531023112714174	0.47664027532993	0.401863873926594	0.327087472523258	0.381470309907503	0.279502489812045	0.435853147291747
-0.0399815100704194	0.285273477259207	0.328640808903158	0.16136681541935	0.455645137289012	0.362715140909119	0.57955179912887	0.285273477259207	0.285273477259207	0.00648348811952729	0.052948486309474	-0.17937650464026	-0.210353170100224	-0.45816649377994	-0.210353170100224	0.0219718208495095	0.207831813609296	0.192343480879314	0.192343480879314	0.145878482689367	0.378203473639101	0.30076180998919	-0.132911506450313	-0.3187714992101	-0.427189828319975	-0.427189828319975	-0.473654826509922	-0.473654826509922	-0.566584822889815	-0.489143159239904	-0.272306501020153	-0.132911506450313	-0.0244931773404372	-0.0709581755303838	-0.117423173720331	-0.00900484461045492	0.269785144529225	0.30076180998919	0.362715140909119	0.223320146339278	0.331738475449154	0.285273477259207	0.192343480879314	0.114901817229403	-0.0244931773404371	0.0219718208495096	-0.148399839180295	-0.225841502830206	-0.365236497400046	-0.396213162860011
0.0848685058207261	0.343338187966141	-0.0615976473950088	-0.32129813755064	-0.22898753678442	-0.505919339083079	-0.51207337913416	-0.468995098776591	-0.345914297754965	-0.401300658214696	-0.17975521637577	-0.0874446156095502	0.0971765859228888	-0.105906735762794	0.146408906331539	-0.0689824954563062	0.171025066535864	0.00486598515666925	-0.222833496733339	-0.192063296477932	-0.0935986556606316	-0.0259042150987373	-0.192063296477932	-0.333606217652802	-0.241295616886583	-0.265911777090908	-0.272065817141989	-0.290527937295233	-0.358222377857127	-0.216679456682258	-0.22898753678442	-0.358222377857127	-0.22898753678442	-0.37053045795929	-0.161293096222526	-0.192063296477932	-0.0812905755584689	-0.00128805489441205	0.121792746127214	0.0540983055653196	0.15256294638262	0.0540983055653196	-0.204371376580095	0.0356361854120758	-0.00744209494549329	0.0602523456164011	-0.118214815864957	-0.345914297754964	-0.413608738316859	-0.388992578112534
-0.651005112310842	0.333814764870067	0.674509208867787	0.307198011432745	0.546748792368642	0.261569291254479	0.0790544105414149	0.0676472304968485	-0.0806461100825163	-0.149089190349915	-0.0692389300379498	0.0334256903631489	0.330012371521878	0.22734775112078	-0.0350173899042503	-0.126274830260782	0.136090310764248	0.421269811878411	0.261569291254479	-0.0806461100825163	0.101868770630548	0.0562400504522819	0.318605191477312	0.204533391031647	0.0106113302740159	-0.171903550439048	-0.0578317499933831	-0.0464245699488166	0.0562400504522821	0.0106113302740161	-0.000795849770550535	0.22734775112078	0.523934432279509	0.535341612324076	0.364233911655578	0.409862631833844	0.124683130719681	0.113275950675115	0.033425690363149	-0.206125090572748	-0.103460470171649	0.136090310764248	0.0904615905859815	0.170311850897947	0.261569291254479	-0.0692389300379497	-0.0578317499933833	-0.149089190349915	-0.0806461100825163	-0.137682010305349
0.794796734324887	0.0551092532056061	-0.121156699741967	-0.00447043752284664	-0.0618018380351313	0.0663507042864462	0.0967026222047146	0.0427436570166819	0.2383449058233	0.261951953093065	0.228227599850544	0.278814129714325	0.2383449058233	0.116937234150227	0.278814129714325	-0.0179601788198548	0.0157641744226656	-0.038194790765367	-0.0786640146563915	-0.0685467086836354	0.0967026222047146	0.0292539157196737	0.349635271523618	0.288931435687081	0.326028224253853	0.272069259065821	0.194503246608024	0.157406458041251	0.22148272920204	0.184385940635268	0.17089619933826	0.201248117256528	0.292303871011333	0.309166047632593	0.329400659578105	0.241717341147552	0.0191366097469177	0.0191366097469177	-0.0854088853048954	-0.189954380356709	-0.227051168923481	-0.200071686329465	-0.27426526346301	-0.216933862950725	-0.152857591789936	-0.0854088853048956	-0.0145877434956028	0.100075057528967	0.0427436570166818	0.0393712216924297
0.051600123262221	-0.218301943279982	0.00743433055531503	0.219850762145672	0.177788102424809	-0.0851035208305831	0.125209777773731	-0.0745878559003674	-0.127166180551446	-0.0956191857607988	-0.211291499993172	-0.200775835062956	-0.0956191857607989	-0.0745878559003674	0.114694112843515	-0.137681845481662	-0.200775835062956	-0.200775835062956	-0.158713175342093	-0.33747947915576	-0.516245782969427	-0.55830844269029	-0.33747947915576	-0.537277112829859	-0.526761447899643	-0.642433762132016	-0.516245782969427	-0.33747947915576	-0.526761447899643	-0.716043416643525	-0.642433762132015	-0.758106076364388	-0.516245782969427	-0.516245782969427	-0.432120463527701	-0.232322829853603	-0.179744505202524	-0.221807164923387	-0.137681845481662	-0.253354159714034	-0.274385489574466	-0.505730118039211	-0.716043416643526	-0.600371102411153	-0.474183123248564	-0.48469878817878	-0.621402432271584	-0.41108913366727	-0.295416819434897	-0.169228840272309
0.951098122146743	0.679020062114268	0.396058879680495	0.274789801494592	0.111542965475108	-0.098345823692801	0.158184918623532	0.274789801494592	0.212600530630027	0.080448330042825	0.228147848346168	0.119316624333178	0.0415800357524714	0.0882219889008957	0.080448330042825	-0.0905721648347303	-0.183856071131579	-0.253819000854215	-0.300460954002639	-0.370423883725275	-0.836843415209517	-0.968995615796719	-0.64250194375775	-0.463707790022124	-0.191629729989649	-0.121666800267013	0.158184918623532	0.453583955230218	0.772303968411117	0.756756650694975	0.717888356404622	0.391394684365653	0.601283473533561	0.484678590662501	0.500225908378642	0.313658095784946	0.111542965475108	0.0493536946105421	0.181505895197744	0.24369516606231	0.0415800357524714	-0.0439302116863062	-0.339329248292993	-0.129440459125084	0.103769306617037	0.181505895197744	0.0260327180363299	0.14263760090739	0.298110778068804	0.577962496959349
-1.00179020802031	-0.126714982781714	-0.132749984335084	0.0198493406572623	0.278492264373103	0.291424410558895	0.0715779254004305	0.369017287673648	0.00691719447147024	-0.00601495171432181	0.0198493406572623	-0.05774353645749	-0.135336413572242	0.00691719447147023	0.0715779254004305	0.278492264373103	0.175035094886767	-0.0836078288290741	0.123306510143599	0.162102948700975	-0.0318792440859059	-0.277590021615955	-0.432775775845459	-0.406911483473875	0.00691719447147029	-0.458640068217044	-0.290522167801747	-0.225861436872787	-0.0836078288290741	0.239695825815727	0.0715779254004305	-0.00601495171432181	0.226763679629935	-0.0836078288290741	0.0457136330288464	-0.212929290686995	-0.62675796863234	-0.445707922031252	-0.49743650677442	-0.717282991932885	-0.43277577584546	-0.510368652960212	-0.381047191102291	-0.161200705943826	-0.161200705943826	-0.031879244085906	0.110374363957807	-0.135336413572242	-0.161200705943826	-0.148268559758034
-0.631743939783188	-0.0829562749210247	-0.467107640324539	-0.631743939783188	-0.631743939783188	-0.572945261405099	-0.808139974917455	-0.631743939783188	-0.278951869514654	-0.161354512758477	-0.0437571560022988	0.0150415223757902	0.0738402007538792	0.0738402007538792	0.250236235888146	0.0150415223757903	-0.102555834380387	-0.220153191136565	-0.161354512758476	-0.396549226270832	-0.396549226270832	-0.455347904648921	-0.278951869514655	-0.102555834380388	-0.0437571560022987	-0.220153191136566	0.0150415223757901	-0.161354512758477	-0.0437571560022987	-0.337750547892743	-0.455347904648921	-0.337750547892744	-0.220153191136566	-0.337750547892744	-0.278951869514655	-0.337750547892744	-0.102555834380388	0.250236235888145	0.0150415223757897	0.0150415223757897	0.250236235888145	0.250236235888145	0.0150415223757897	-0.102555834380388	-0.220153191136566	-0.337750547892744	-0.396549226270833	-0.572945261405099	-0.337750547892744	-0.102555834380388
1.8777164191643	0.149298553205724	0.725437841858582	0.725437841858582	0.313909778535112	0.396215391199806	0.4785210038645	0.06699294054103	-0.0153126721236641	-0.0153126721236641	-0.262229510117746	-0.179923897453052	-0.34453512278244	-0.262229510117746	-0.179923897453052	-0.179923897453052	-0.179923897453052	-0.0153126721236641	-0.0153126721236641	-0.0153126721236641	0.0669929405410299	-0.0153126721236641	0.149298553205724	0.313909778535112	0.4785210038645	0.560826616529194	0.725437841858582	0.4785210038645	0.807743454523276	0.643132229193888	0.313909778535112	0.0669929405410298	0.4785210038645	0.396215391199806	0.396215391199806	0.149298553205724	0.313909778535112	0.972354679852664	0.807743454523276	0.231604165870418	0.313909778535112	0.313909778535112	0.396215391199806	0.313909778535112	-0.179923897453052	-0.0976182847883579	0.0669929405410303	0.231604165870418	0.313909778535112	0.313909778535112
0.382383478777102	-0.258572758122941	-0.221946687442939	-0.245492018594369	-0.441703111522954	-0.402460892937237	-0.402460892937237	-0.402460892937237	-0.167007581422935	-0.284734237180086	-0.36321867435152	-0.323976455765803	-0.520187548694388	-0.520187548694388	-0.520187548694388	-0.559429767280105	-0.480945330108671	-0.36321867435152	-0.284734237180086	-0.167007581422935	-0.0100387070800673	-0.0885231442515012	-0.441703111522954	-0.441703111522954	-0.441703111522954	-0.441703111522954	-0.0885231442515009	-0.127765362837218	-0.0100387070800669	0.146930167262801	0.0684457300913669	0.225414604434235	0.225414604434235	-0.167007581422935	-0.127765362837218	-0.0885231442515012	-0.167007581422935	-0.167007581422935	-0.245492018594369	-0.323976455765803	-0.167007581422935	-0.127765362837218	-0.284734237180086	-0.0492809256657843	-0.0885231442515012	0.146930167262801	0.186172385848518	-0.0100387070800672	-0.127765362837218	-0.167007581422935
0.775553358323254	0.0621323035373571	-0.233427847731086	-0.818724304922781	-0.88424256505618	-0.687687784655984	-0.556651264389186	-0.600330104478119	-0.644008944567051	-0.250899383766659	-0.119862863499862	-0.0980234434553952	-0.18538112363326	-0.229059963722193	-0.0106657632775304	0.0548524968558683	-0.18538112363326	-0.163541703588794	-0.338257063944524	-0.207220543677727	-0.250899383766659	-0.141702283544328	0.273246697300531	0.491640897745193	0.535319737834126	0.535319737834126	0.578998577923058	0.404283217567328	0.142210177033733	-0.18538112363326	-0.316417643900058	0.0548524968558683	0.316925537389463	0.295086117344997	0.404283217567328	0.404283217567328	0.426122637611794	0.666356258100923	0.229567857211598	0.229567857211598	0.185889017122666	0.491640897745193	0.622677418011991	0.447962057656261	0.295086117344997	0.644516838056457	0.600837997967525	0.535319737834126	0.185889017122666	0.229567857211598
-0.92876538132454	-0.680269043743485	-0.481471973678641	-0.502771659757018	-0.502771659757018	-0.609270090148898	-0.609270090148898	-0.715768520540779	-0.396273229365137	-0.396273229365137	-0.396273229365137	-0.0767779381894954	0.0297204922023852	0.136218922594266	0.0297204922023852	-0.0767779381894954	-0.183276368581376	-0.183276368581376	-0.502771659757017	-0.609270090148898	-0.396273229365137	-0.289774798973256	-0.396273229365137	-0.289774798973257	-0.0767779381894956	-0.0767779381894957	0.0297204922023848	-0.289774798973257	-0.396273229365137	-0.502771659757018	-0.609270090148899	-0.609270090148899	-0.502771659757018	-0.502771659757018	-0.396273229365137	-0.396273229365137	-0.183276368581376	-0.0767779381894957	-0.0767779381894957	-0.183276368581376	-0.289774798973257	-0.289774798973257	-0.183276368581376	-0.396273229365137	-0.502771659757017	-0.396273229365137	-0.289774798973256	-0.183276368581376	-0.076777938189495	-0.183276368581376
-1.25165836674368	-0.726206249045148	-0.305844554886322	-0.463480190195882	-0.35088330783191	-0.238286425467939	-0.350883307831911	-0.350883307831911	-0.350883307831911	-0.125689543103968	-0.125689543103968	0.0995042216239745	0.0995042216239745	-0.0130926607399968	-0.0130926607399968	-0.238286425467939	-0.463480190195882	-0.463480190195882	-0.576077072559853	-0.576077072559853	-0.576077072559853	-0.463480190195882	-0.576077072559853	-0.463480190195881	-0.35088330783191	-0.576077072559852	-0.576077072559852	-0.463480190195881	-0.576077072559852	-0.463480190195881	-0.463480190195881	-0.463480190195881	-0.35088330783191	-0.35088330783191	-0.463480190195881	-0.35088330783191	-0.35088330783191	0.0995042216239751	0.212101103987946	0.0995042216239751	0.0995042216239751	0.437294868715889	0.324697986351918	0.54989175107986	0.324697986351918	0.212101103987947	0.212101103987947	0.54989175107986	0.54989175107986	0.887682398171774
0.0386812711519234	0.365504081446065	0.16941039526958	0.0912063656634819	0.196256554686599	0.149567581787436	0.161239825012227	0.312978986934507	0.35966795983367	0.266290014035344	0.423865297570019	0.254617770810553	0.0678618792139004	0.114550852113064	0.102878608888273	-0.0488605530340074	-0.0838772827083797	-0.223944201405869	-0.072205039483589	-0.212271958181078	-0.15974686366952	-0.171419106894311	-0.247288687855451	-0.171419106894311	-0.0955495259331706	-0.15974686366952	0.0503535143767142	-0.0138438233596351	-0.188927471731497	0.0912063656634819	-0.0138438233596351	-0.0488605530340074	-0.247288687855451	-0.253124809467846	-0.282305417529823	-0.136402377219938	-0.509914160413243	-0.451552944289289	-0.293977660754614	-0.0955495259331706	-0.136402377219938	-0.206435836568683	-0.323158268816591	-0.0897134043207752	-0.107221769157961	-0.299813782367009	-0.369847241715754	-0.393191728165335	-0.340666633653777	-0.165582985281915
0.757148249971069	-0.0200666787481369	-0.108891242030332	-0.175509664491978	-0.337297261898833	-0.318263426909792	-0.156475829502936	-0.0898574070412901	0.0624132728710442	0.262268540255983	0.243234705266941	0.214683952783379	0.186133200299816	-0.146958912008415	-0.175509664491978	-0.365848014382396	-0.489567941811168	-0.51811869429473	-0.394398766865959	-0.223094251964583	-0.108891242030332	0.109997860343649	0.0528963553765232	-0.261161921942666	0.0338625203874814	0.0624132728710441	0.0338625203874815	0.138548612827211	0.0814471078600859	0.0338625203874814	0.214683952783378	-0.0327559020741648	-0.0708235720522484	-0.232611169459104	-0.185026581986499	-0.51811869429473	-0.337297261898833	-0.232611169459104	-0.165992746997457	-0.337297261898833	-0.204060416975541	-0.327780344404313	-0.175509664491978	-0.365848014382396	-0.232611169459104	-0.0327559020741649	0.195650117794337	0.33840388021215	0.576326817575172	1.03313885731218
0.641533976555219	-0.849599050032588	-0.402259142056246	-0.033026202139265	-0.0685293694389747	0.144489634359284	0.428514972756961	0.641533976555219	0.393011805457252	0.322005470857832	0.179992801658993	-0.175038871338104	-0.175038871338104	-0.175038871338104	-0.281548373237233	-0.317051540536943	-0.281548373237233	-0.423561042436072	0.322005470857832	0.428514972756961	0.5705276419558	0.5705276419558	0.499521307356381	0.499521307356381	0.393011805457251	-0.210542038637814	-0.459064209735782	-0.423561042436072	-0.423561042436072	0.0024769651604446	-0.0685293694389748	0.0379801324601543	0.073483299759864	0.464018140056671	0.215495968958703	0.108986467059574	-0.139535704038394	0.0734832997598641	0.0734832997598641	0.108986467059574	-0.139535704038394	-0.281548373237233	-0.246045205937523	-0.246045205937523	-0.67208321353404	-0.60107687893462	-0.60107687893462	-0.707586380833749	-0.494567377035491	-0.317051540536943
0.621323127763567	0.943717874045524	0.889496939443558	1.0546719101036	1.06723274437433	1.01070899015606	1.07979357864505	1.17085962710781	1.2744865098413	1.12375649859259	1.06723274437433	1.18656066994622	1.26192567557057	1.29960817838275	1.26192567557057	1.21168233848767	1.36555255830406	1.38753401827783	1.45033818963146	1.53826402952654	1.55710528093262	1.70469508361365	1.73923737785815	1.85856530343004	1.83344363488859	1.7643590463996	1.76749925496728	1.70783529218133	1.66073216366611	1.62304966085393	1.4095154782516	1.50058152671436	1.50686194384972	1.43463714679305	1.51314236098508	1.60420840944785	1.56024548950031	1.66701258080147	1.65759195509843	1.66701258080147	1.66073216366611	1.61362903515089	1.51628256955277	1.64503112082771	1.63247028655698	1.50372173528204	1.42835672965769	1.49744131814668	1.55710528093263	1.48488048387595
-0.11118694259344	0.660751570307887	0.740435545833186	0.625178366948379	0.763913860050461	0.571818561909117	0.945337197183952	0.817273665089723	0.721226016019051	0.859961509121133	0.774585821058314	0.646522288964084	0.731897977026904	0.582490522916969	0.667866210979789	0.582490522916969	0.347707380744215	0.45442699082274	0.785257782066166	0.753241899042609	0.9346652361761	0.870633470128986	0.956009158191805	1.03071288524677	0.966681119199658	0.561146600901265	0.657194249971937	0.230315809657839	0.326363458728511	0.390395224775626	0.347707380744216	0.443755029814888	0.571818561909117	0.529130717877708	0.465098951830593	0.379723263767773	0.262331692681396	0.401067185783478	0.273003653689248	0.379723263767773	0.337035419736363	0.475770912838445	0.550474639893411	0.603834444932674	0.582490522916969	0.763913860050461	0.710554055011198	0.539802678885559	0.550474639893412	0.710554055011199
0.982722213743547	-0.468651793290489	-0.787017704510858	-0.883330081014499	-1.14417610071186	-0.983655473205792	-0.963590394767533	-0.843199924137982	-0.662614218193655	-0.642549139755396	-0.381703120058035	-0.261312649428484	-0.401768198496293	-0.44189835537281	-0.421833276934552	-0.58235390444062	-0.58235390444062	-0.783004688823206	-0.923460237891016	-0.843199924137982	-0.783004688823206	-0.963590394767533	-0.682679296631913	-0.562288826002362	-0.461963433811069	-0.321507884743259	-0.261312649428483	-0.201117414113708	0.0597286055836536	-0.100792021922415	-0.261312649428483	-0.281377727866742	-0.361638041619776	-0.522158669125845	-0.622484061317138	-0.662614218193655	-0.662614218193655	-0.542223747564104	-0.562288826002362	-0.662614218193655	-0.522158669125845	-0.461963433811069	-0.522158669125845	-0.421833276934552	-0.341572963181518	-0.100792021922415	0.200184154651463	0.139988919336688	0.200184154651463	0.0998587624601705
-0.623622519437838	-0.900890434283908	-0.623622519437838	-0.663232221558705	-0.782061327921307	-0.46518371095437	-0.46518371095437	-0.385964306712636	-0.425574008833503	-0.504793413075237	-0.306744902470901	-0.227525498229167	-0.227525498229167	-0.425574008833503	-0.0690866897456984	-0.0690866897456984	0.0101327144960358	0.0101327144960358	0.445839437825574	0.406229735704707	0.841936459034246	0.445839437825574	0.36662003358384	0.683497650550777	0.64388794842991	0.406229735704707	0.485449139946441	0.445839437825574	0.445839437825574	0.445839437825574	0.0101327144960357	-0.0294769876248314	-0.0294769876248314	-0.0294769876248314	-0.346354604591768	-0.227525498229167	-0.148306093987433	0.0101327144960357	0.0101327144960357	-0.148306093987433	-0.108696391866566	-0.108696391866566	-0.267135200350034	-0.46518371095437	-0.267135200350034	-0.227525498229167	-0.267135200350034	-0.306744902470901	-0.346354604591768	-0.385964306712636
0.342496447217334	-0.34477975686545	-0.379143567069589	-0.467507650451661	-0.614781122755115	-0.541144386603388	-0.541144386603388	-0.320234178148208	-0.0256872335413002	-0.0256872335413002	0.0479495026104266	0.0479495026104266	-0.0256872335413003	-0.0256872335413003	-0.246597441996481	0.121586238762153	0.121586238762153	0.342496447217334	0.342496447217334	0.342496447217334	0.342496447217334	0.342496447217334	-0.393870914299934	-0.172960705844754	-0.172960705844754	-0.172960705844754	-0.172960705844754	0.121586238762153	0.416133183369061	0.637043391824241	0.416133183369061	0.268859711065607	0.268859711065607	0.268859711065607	-0.0256872335413001	-0.320234178148207	-0.393870914299934	-0.099323969693027	-0.099323969693027	0.0479495026104267	0.342496447217334	0.416133183369061	0.637043391824242	0.489769919520788	0.342496447217334	0.489769919520788	0.342496447217334	0.268859711065607	0.19522297491388	0.19522297491388
-1.22885826451011	-1.08948888334298	-0.977993378409286	-0.830660032604043	-0.472281623888586	-0.551921270269799	-0.472281623888586	-0.352822154316767	-0.352822154316767	-0.034263568791917	-0.253272596340252	-0.412551889102677	-0.412551889102677	-0.273182507935555	-0.551921270269799	-0.571831181865102	-0.790840209413436	-0.551921270269799	-0.49219153548389	-0.0143536571966142	0.0453760775892952	0.224565281947024	0.602853602257783	0.563033779067177	0.26438510513763	0.363934663114146	0.0453760775892957	-0.0342635687919167	0.125015723970509	0.105105812375205	0.164835547161115	0.423664397900056	0.284295016732934	0.523213955876571	0.523213955876571	0.503304044281268	0.204655370351721	0.164835547161115	-0.0342635687919168	-0.173632949959039	-0.492191535483889	-0.43246180069798	-0.770930297818133	-0.571831181865102	-0.571831181865102	-0.392641977507374	-0.133813126768433	-0.0143536571966137	-0.05417348038722	0.085195900779902
-0.640606516728826	0.147254219741015	0.457315541835597	0.230760196417541	0.513954378190111	0.622875217333407	0.622875217333407	0.394141455132485	0.339681035560837	0.26343644816053	0.361465203389497	0.27432853207486	0.078271021616927	-0.0960023210123465	0.252544364246201	0.219868112503212	0.307004783817849	0.27432853207486	0.143623525102905	0.165407692931564	0.394141455132485	0.143623525102905	0.0891631055312567	0.0347026859596087	0.198083944674553	0.154515609017234	0.28522061598919	0.100055189445586	0.176299776845894	0.00202643421662024	0.0564868537882682	-0.117786488841005	0.0238106020452794	0.198083944674553	0.361465203389497	0.492170210361452	0.557522713847429	0.52484646210444	0.52484646210444	0.426817706875474	-0.0742181531836873	-0.0633260692693577	-0.27027566364162	-0.0742181531836871	0.110947273359916	0.132731441188575	0.208976028588882	0.415925622961145	0.317896867732178	0.26343644816053
-0.977800388386234	-0.333161556015514	0.351767203378375	0.110027641239355	0.196363199146148	0.230897422308865	0.0927605296579967	-0.18351325564374	-0.442519929364119	-0.0108421398301546	-0.18351325564374	-0.114444809318306	-0.356184371457326	-0.114444809318306	-0.200780367225099	0.230897422308865	-0.166246144062382	-0.252581701969175	-0.252581701969174	0.0582263064952796	-0.0108421398301546	-0.218047478806457	-0.18351325564374	-0.0971776977369475	0.040959194913921	-0.148979032481023	-0.0971776977369475	0.196363199146148	0.334500091797017	-0.287115925131892	-0.218047478806457	0.0236920833325625	0.144561864402072	0.0236920833325625	-0.252581701969175	-0.235314590387816	0.213630310727507	-0.148979032481023	-0.18351325564374	-0.0108421398301547	-0.079910586155589	0.040959194913921	0.213630310727507	0.161828975983431	0.351767203378375	-0.0453763629928718	-0.0799105861555889	0.127294752820714	-0.18351325564374	-0.390718594620043
-1.33301073741861	-0.125195469619086	0.406243248212702	0.599493691060626	0.979092775226189	1.66927292825449	1.73829094355732	1.87632697416298	1.7037819359059	1.49672788999741	1.49672788999741	1.35869185939175	0.84105674462053	0.806547736969115	0.7720387293177	1.04811079052902	1.0136017828776	0.944583767574774	0.84105674462053	0.84105674462053	0.703020714014871	0.426948652803552	0.461457660454966	0.392439645152136	0.530475675757796	0.944583767574774	0.84105674462053	0.910074759923359	1.08261979818043	0.806547736969115	1.25516483643751	0.97909277522619	0.599493691060626	0.599493691060626	0.599493691060626	0.357930637500722	0.461457660454966	0.0473495686379875	0.392439645152136	0.495966668106381	0.599493691060625	0.254403614546476	0.49596666810638	0.461457660454965	0.668511706363455	0.461457660454965	0.357930637500721	0.323421629849307	0.323421629849307	-0.0561774543162567
-0.641411349734553	-0.278848314485538	-0.315104618010439	-0.408335112788758	-0.175258875842962	-0.175258875842962	-0.330643033806826	-0.408335112788758	-0.252950954824894	-0.0975667968610306	0.057817361102833	-0.252950954824894	-0.0975667968610305	0.057817361102833	0.135509440084765	0.135509440084765	-0.0975667968610306	-0.252950954824894	-0.0975667968610307	-0.019874717879099	-0.019874717879099	-0.019874717879099	-0.019874717879099	0.0578173611028328	0.290893598048628	0.679353992958287	0.523969834994423	0.290893598048628	0.135509440084765	0.0578173611028329	0.0578173611028329	-0.175258875842962	-0.563719270752621	-0.408335112788758	-0.408335112788758	-0.330643033806826	-0.175258875842962	-0.175258875842962	-0.0975667968610306	-0.0975667968610307	-0.175258875842962	-0.0975667968610307	-0.175258875842963	-0.330643033806826	-0.48602719177069	-0.330643033806826	-0.252950954824894	-0.330643033806826	-0.408335112788758	-0.486027191770689
1.1811811699552	0.528223351485933	0.59351913333286	0.411623741044993	0.131784675986737	0.0618249097221729	0.131784675986737	-0.00813485654239113	-0.00813485654239113	0.131784675986737	-0.00813485654239113	0.0618249097221729	-0.0780946228069552	0.481583507309557	0.341663974780429	0.341663974780429	0.201744442251301	0.481583507309557	0.481583507309557	0.481583507309557	-0.218014155336083	-0.218014155336083	-0.287973921600647	-0.0780946228069552	-0.287973921600647	-0.357933687865211	-0.287973921600647	-0.0780946228069552	-0.00813485654239113	-0.00813485654239113	-0.218014155336083	-0.287973921600647	-0.0780946228069552	0.0618249097221729	-0.00813485654239113	-0.0780946228069552	0.201744442251301	0.271704208515865	0.271704208515865	0.131784675986737	0.201744442251301	0.0618249097221729	0.0618249097221729	-0.148054389071519	-0.357933687865211	-0.218014155336083	-0.287973921600647	-0.567812986658904	-0.49785322039434	-0.427893454129776
-1.37848618381783	-0.907048216109646	-0.635971384677439	-0.72184044308143	-0.772351653907307	-0.898629680972	-0.848118470146123	-0.923885286384939	-1.07541891886257	-1.02490770803669	-0.923885286384939	-0.747096048494369	-0.54505120519086	-0.595562416016738	-0.696584837668492	-0.72184044308143	-0.772351653907307	-0.949140891797878	-1.10067452427551	-1.32797497299196	-1.37848618381783	-1.27746376216608	-1.27746376216608	-1.25220815675314	-1.17644134051432	-1.05016331344963	-0.822862864733184	-0.747096048494368	-0.747096048494368	-0.54505120519086	-0.54505120519086	-0.54505120519086	-0.570306810603799	-0.595562416016737	-0.418773178126168	-0.444028783539106	-0.444028783539106	-0.469284388952045	-0.469284388952045	-0.368261967300291	-0.494539994364985	-0.646073626842616	-0.646073626842616	-0.671329232255554	-0.570306810603799	-0.444028783539106	-0.570306810603799	-0.469284388952044	-0.469284388952044	-0.444028783539106
-0.814291908560832	-0.5952553898148	-0.551448086065593	-0.438800733567633	-0.438800733567633	-0.251055146071034	-0.438800733567633	-0.626546321064233	-0.532673527315933	-0.532673527315933	-0.251055146071034	-0.251055146071034	-0.251055146071034	-0.0633095585744347	-0.0633095585744347	0.124436028922165	-0.157182352322735	-0.157182352322734	0.0305632351738652	0.218308822670465	0.218308822670465	0.593799997663664	0.406054410167064	0.312181616418764	0.312181616418764	0.124436028922165	0.124436028922165	0.124436028922165	-0.157182352322734	0.124436028922165	0.218308822670465	0.124436028922165	0.124436028922165	0.124436028922165	0.312181616418764	0.406054410167064	0.124436028922165	0.593799997663663	0.593799997663663	0.781545585160263	0.593799997663663	0.312181616418764	0.593799997663663	0.499927203915364	0.218308822670465	0.124436028922165	0.218308822670465	0.218308822670465	0.0305632351738652	-0.344927939819334
-0.848155391228882	0.221142086299468	-0.420436400217542	-0.389885043716732	-0.294412054651701	-0.676304010911826	-0.905439184667901	-0.771776999976857	-0.638114815285813	-0.771776999976857	-0.752682402163851	-0.733587804350844	-0.561736424033788	-0.389885043716732	-0.580831021846794	-0.447168837155751	-0.218033663399676	-0.313506652464707	-0.370790445903726	-0.370790445903726	-0.408979641529738	-0.313506652464707	-0.313506652464707	-0.50445263059477	-0.485358032781763	-0.580831021846794	-0.504452630594769	-0.275317456838695	-0.179844467773663	-0.103466076521638	-0.256222859025688	-0.275317456838695	-0.198939065586669	-0.447168837155751	-0.752682402163851	-0.561736424033788	-0.676304010911826	-0.466263434968757	-0.466263434968757	-0.351695848090719	-0.0270876852696129	-0.122560674334644	-0.580831021846793	-0.638114815285812	-0.75268240216385	-0.676304010911825	-0.523547228407776	-0.657209413098819	-0.599925619659801	-0.447168837155751
0.211794406097721	0.666340689416182	0.552704118586567	0.625756199834176	0.50400273108816	0.43095064984055	0.552704118586567	0.382249262342144	0.406599956091347	0.479652037338957	0.163093018599315	0.309197181094534	0.284846487345331	0.43095064984055	0.625756199834176	0.625756199834176	0.552704118586566	0.991016606072225	0.966665912323021	0.844912443577005	0.601405506084973	0.625756199834176	0.57705481233577	0.50400273108816	0.0169888561040956	0.260495793596128	0.57705481233577	0.625756199834177	0.674457587332583	0.674457587332583	0.893613831075412	1.25887423731346	1.16147146231665	0.942315218573819	0.747509668580192	0.57705481233577	0.479652037338957	0.284846487345331	0.114391631100908	0.0656902436025015	0.0656902436025015	0.35789856859294	0.187443712348518	0.236145099846924	0.528353424837363	0.601405506084973	0.357898568592941	0.236145099846925	-0.202167387638733	-0.129115306391124
-0.529295980950218	-0.529295980950218	-0.529295980950218	-0.529295980950218	-0.319528910158888	-0.424412445554553	-0.214645374763222	-0.109761839367557	-0.00487830397189131	-0.00487830397189131	-0.00487830397189131	-0.214645374763222	-0.214645374763222	-0.319528910158887	-0.319528910158887	-0.529295980950218	-0.634179516345884	-0.739063051741549	-0.529295980950218	-0.319528910158888	-0.424412445554553	-0.634179516345884	-0.424412445554553	0.100005231423774	0.204888766819439	-0.109761839367557	-0.319528910158888	-0.214645374763222	-0.214645374763222	-0.319528910158888	-0.739063051741549	-0.529295980950218	-0.109761839367557	0.20488876681944	0.20488876681944	0.20488876681944	0.729306443797767	0.939073514589097	0.834189979193432	0.729306443797767	0.519539373006436	0.41465583761077	0.41465583761077	0.100005231423774	-0.109761839367557	-0.214645374763222	-0.424412445554553	-0.529295980950218	-0.214645374763222	-0.109761839367557
-1.0199065517495	-0.944274161486723	-0.52073277601519	-0.404042802466911	-0.274387276302156	-0.0799039870550232	-0.274387276302156	-0.4364566840081	-0.339215039384533	-0.274387276302156	-0.4364566840081	-0.4364566840081	-0.501284447090477	-0.306801157843345	-0.274387276302156	-0.598526091714043	-0.566112210172855	-0.468870565549288	-0.630939973255232	-0.825423262502365	-0.890251025584742	-0.857837144043553	-0.566112210172855	-0.69576773633761	-0.793009380961176	-0.760595499419987	-0.728181617878798	-0.501284447090477	-0.501284447090477	-0.598526091714043	-0.468870565549288	-0.566112210172855	-0.533698328631666	-0.144731750137401	-0.4364566840081	-0.274387276302156	-0.339215039384534	-0.371628920925722	-0.404042802466911	-0.468870565549289	-0.69576773633761	-0.825423262502365	-0.95507878866712	-0.760595499419987	-0.857837144043554	-0.890251025584742	-0.598526091714043	-0.598526091714043	-0.468870565549288	-0.663353854796421
-0.263511290703026	-0.312654350493367	-0.676312992941893	-0.305633913380462	-0.305633913380462	-0.41094047007405	-0.474124404090203	-0.284572602041744	0.0102857567003043	-0.13714342267072	0.0102857567003043	-0.0318368659771311	0.0102857567003044	-0.0318368659771312	-0.0107755546384136	-0.200327356686873	-0.305633913380462	-0.495185715428921	-0.158204734009438	-0.200327356686873	-0.116082111332002	-0.116082111332002	0.0102857567003041	0.157714936071328	0.494695917490812	0.284082804103634	0.452573294813376	0.515757228829529	0.115592313393893	0.0313470680390219	0.157714936071328	-0.052898177315849	0.178776247410046	0.0734696907164573	0.0102857567003042	0.473634606152094	0.515757228829529	0.494695917490812	0.494695917490812	0.199837558748764	0.347266738119788	0.452573294813376	0.284082804103635	0.305144115442352	-0.0528981773158489	-0.0528981773158489	-0.263511290703026	-0.368817847396615	-0.663676206138663	-0.768982762832251
-0.00766238887568348	-0.147442937456338	-0.238300294033764	-0.277239161138375	-0.367098085225939	-0.0376153635715381	-0.292215648486302	-0.08254482561532	-0.127474287659102	-0.172403749702884	-0.172403749702884	-0.172403749702884	-0.337145110530084	-0.382074572573866	-0.427004034617648	-0.292215648486302	-0.456957009313502	-0.337145110530084	-0.456957009313503	-0.546815933401066	-0.322168623182157	-0.63667485748863	-0.606721882792776	-0.486909984009357	-0.546815933401066	-0.427004034617648	-0.307192135834229	-0.412027547269721	-0.202356724398739	-0.337145110530085	-0.367098085225939	-0.441980521965576	-0.516862958705212	-0.367098085225939	-0.576768908096921	-0.606721882792776	-0.786439730967904	-0.621698370140703	-0.651651344836558	-0.651651344836558	-0.771463243619976	-0.576768908096921	-0.741510268924122	-0.456957009313503	-0.681604319532412	-0.262262673790448	-0.0825448256153203	-0.0226388762236108	-0.0525918509194655	0.231961408691154
-0.517365563440977	-0.517365563440977	-0.668373596988355	-0.355571241783071	-0.247708360677801	-0.382536962059389	-0.463434122888342	-0.463434122888342	-0.517365563440977	-0.328605521506754	-0.894885647309423	-0.733091325651518	-0.517365563440977	-0.436468402612024	-0.490399843164659	-0.59826272426993	-0.733091325651518	-0.652194164822565	-0.733091325651518	-0.544331283717295	-0.679159885098882	-0.463434122888342	-0.301639801230436	-0.436468402612024	-0.328605521506754	-0.463434122888342	-0.625228444546247	-0.436468402612024	-0.59826272426993	-0.679159885098882	-0.733091325651518	-0.59826272426993	-0.652194164822565	-0.787022766204153	-1.05667996896733	-1.00274852841469	-0.840954206756788	-0.787022766204153	-0.840954206756788	-0.571297003993612	-0.517365563440977	-0.436468402612024	-0.409502682335706	-0.517365563440976	-0.517365563440976	-0.571297003993611	-0.948817087862058	-0.787022766204152	-0.7061256053752	-0.598262724269929
-0.0855614687987527	-0.427580089096557	-0.270251523759567	0.134307644249836	0.0610179399003066	0.280887052948895	0.44212440251786	0.310202934688707	0.412808520778049	0.280887052948895	0.266229112078989	0.456782343387766	0.00238617642068289	0.178281466859554	0.500756165997484	0.574045870347014	0.661993515566449	0.383492639038237	0.266229112078989	0.632677633826637	0.471440284257672	0.295544993818801	0.324860875558613	0.0903338216401183	0.295544993818801	0.456782343387766	0.383492639038237	0.295544993818801	0.280887052948895	0.310202934688707	0.412808520778049	0.544729988607202	0.324860875558613	0.354176757298425	0.163623525989648	0.0903338216401183	0.0610179399003066	0.0463599990304004	-0.173509114018188	-0.188167054888094	-0.158851173148282	0.11964970337993	0.178281466859554	-0.0122717644492231	0.163623525989648	-0.0855614687987524	0.280887052948896	0.207597348599366	0.0610179399003071	-0.0415876461890343
0.998256848202116	0.361042962642601	-0.0792139037439733	-0.143762842800652	-0.367201477996845	-0.342374962975046	-0.118936327778852	0.15415533746094	0.178981852482739	0.178981852482739	0.129328822439141	0.104502307417341	0.303114427591736	-0.0692832977352536	-0.292721932931447	-0.143762842800651	0.0548492773737428	-0.19341587284425	-0.0941098127570529	-0.267895417909648	0.203808367504539	0.228634882526338	0.15415533746094	0.228634882526338	0.526553062787929	0.625859122875127	0.327940942613535	-0.0444567827134543	-0.168589357822451	0.0300227623519436	0.15415533746094	0.203808367504539	0.15415533746094	0.50172654776613	0.50172654776613	0.675512152918725	0.427247002700732	0.0548492773737428	-0.0692832977352536	-0.267895417909648	-0.392027993018644	-0.466507538084042	-0.739599203323835	-0.640293143236637	-0.094109812757053	-0.118936327778852	-0.0692832977352536	-0.0941098127570529	-0.0941098127570529	0.15415533746094
1.19984815354002	0.912819109855897	0.61143861398757	0.738551476190538	0.60528799162291	0.748802513464971	0.625790066171776	0.697547327092806	0.656543177995075	0.779555625288269	0.656543177995075	0.656543177995075	0.431020357957551	0.502777618878581	0.410518283408685	0.666794215269508	0.502777618878581	0.656543177995075	0.46177346978085	0.502777618878581	0.67704525254394	0.625790066171776	0.390016208859819	0.492526581604148	0.328509985213222	0.400267246134253	0.379765171585387	0.205497537920028	0.267003761566625	0.154242351547863	0.0517319788035344	0.205497537920028	0.308007910664357	0.267003761566625	0.287505836115491	0.277254798841058	0.513028656153014	0.328509985213222	-0.0200252821174968	0.0927361279012651	0.102987165175698	-0.0917825430385269	-0.214794990331721	-0.225046027606154	-0.184041878508422	0.0824850906268329	0.0414809415291018	0.0107278297058028	0.256752724292192	0.482275544329716
-0.488365317377232	-0.600620346419268	-0.522041826089843	-0.247818826572868	-0.0794362830098134	0.281383453196732	0.473820645840223	0.570039242161969	0.570039242161969	0.642203189403278	0.594093891242405	0.545984593081532	0.545984593081532	0.521929944001096	0.545984593081532	0.545984593081532	0.570039242161969	0.377602049518478	0.690312487564151	0.521929944001096	0.281383453196732	0.377602049518478	0.281383453196732	0.473820645840223	0.594093891242405	0.185164856874987	0.425711347679351	0.473820645840223	0.305438102277169	0.570039242161969	0.305438102277169	0.473820645840223	0.714367136644587	0.449765996759787	0.594093891242405	0.570039242161969	0.329492751357605	0.113000909633677	-0.0553816339293771	-0.175654879331559	0.0408369623923685	-0.0313269848489406	0.23327415503586	0.23327415503586	0.642203189403278	0.690312487564151	0.49787529492066	0.185164856874987	0.209219505955423	0.137055558714114
1.20056871500716	0.290834645802742	0.133698761121979	-0.022255650741636	-0.358975403628986	-0.376697495886215	-0.217198665571154	-0.234920757828383	-0.28808703460007	-0.110866112027781	0.0131885337728218	0.0486327182872796	-0.0931440197705518	-0.217198665571154	-0.00453355848440712	-0.022255650741636	-0.465307957172359	-0.607084695230191	-0.500752141686817	-0.465307957172359	-0.518474233944046	-1.01469281714646	-1.03241490940369	-0.78430561780248	-0.589362602972962	-0.358975403628986	-0.323531219114528	0.0309106260300508	0.0131885337728219	0.279019917631256	0.225853640859569	0.261297825374027	0.0840769028017376	0.0663548105445087	-0.146310296542239	0.172687364087882	0.119521087316195	-0.0576998352560939	-0.0754219275133228	-0.00453355848440713	-0.0399777429988651	0.137243179573424	0.137243179573424	0.0840769028017373	0.314464102145714	0.225853640859569	0.0663548105445084	-0.0931440197705519	-0.057699835256094	-0.0754219275133229
-0.365668227288074	-0.300617319242146	0.45397321409062	0.414942669263063	0.470700590445287	0.219789945125278	0.219789945125278	0.275547866307503	-0.00324173960361776	0.275547866307502	0.303426826898614	0.219789945125278	0.303426826898614	0.303426826898614	0.164032023943054	0.191910984534166	0.136153063351942	-0.114757581968066	-0.282031345514738	-0.254152384923626	-0.226273424332514	-0.365668227288074	-0.114757581968066	-0.0589996607858419	-0.198394463741402	0.191910984534166	0.136153063351942	0.191910984534166	0.414942669263063	0.164032023943054	0.164032023943055	0.331305787489727	0.164032023943054	0.275547866307502	0.359184748080839	0.387063708671951	0.359184748080839	0.387063708671951	0.610095393400847	0.526458511627511	0.665853314583071	0.582216432809735	0.610095393400847	0.275547866307502	0.0246372209874941	-0.30991030610585	-0.226273424332514	-0.17051550315029	-0.17051550315029	-0.337789266696962
-0.839073034935913	-0.491192892352291	-0.630344949385739	-0.540890055578522	-0.242707076221132	-0.242707076221132	-0.391798565899827	-0.391798565899827	-0.0936155865424367	-0.0936155865424367	0.204567392814954	-0.0936155865424366	0.0554759031362586	0.0554759031362586	0.204567392814954	-0.0936155865424366	-0.242707076221132	-0.391798565899827	-0.242707076221132	-0.391798565899827	-0.242707076221132	-0.391798565899827	-0.391798565899827	-0.391798565899827	-0.242707076221132	-0.391798565899827	-0.242707076221132	0.0554759031362586	0.353658882493649	0.353658882493649	0.353658882493649	0.0554759031362586	0.0554759031362586	-0.0936155865424366	-0.391798565899827	-0.689981545257217	-0.540890055578522	-0.391798565899827	-0.391798565899827	-0.391798565899827	-0.391798565899827	-0.540890055578522	-0.540890055578522	-0.540890055578522	-0.540890055578522	-0.391798565899827	-0.391798565899827	-0.242707076221131	-0.242707076221131	-0.242707076221131
-0.694968794491931	-0.341016836552724	-0.270226444964883	-0.239887705712951	-0.239887705712951	-0.239887705712951	-0.239887705712951	-0.0881940094532908	0.21519338306603	0.21519338306603	0.21519338306603	0.21519338306603	0.0634996868063694	0.0634996868063694	-0.0881940094532907	0.0634996868063694	0.0634996868063694	0.0634996868063694	0.0634996868063694	0.0634996868063694	0.0634996868063694	0.0634996868063694	-0.543275098232271	-0.239887705712951	-0.239887705712951	-0.239887705712951	-0.239887705712951	0.0634996868063695	0.51858077558535	1.12535556062399	0.82196816810467	0.97366186436433	0.97366186436433	0.97366186436433	0.67027447184501	0.36688707932569	-0.239887705712951	0.21519338306603	0.0634996868063694	0.0634996868063694	0.21519338306603	0.51858077558535	0.67027447184501	0.67027447184501	0.36688707932569	0.21519338306603	0.21519338306603	0.51858077558535	0.21519338306603	0.0634996868063694
-0.593227488632089	-0.593227488632089	-0.0661087459656425	-0.0284574072037534	-0.122585754108476	-0.0284574072037533	-0.122585754108476	-0.404970794822644	-0.404970794822644	-0.687355835536812	-0.404970794822644	-0.0284574072037533	-0.122585754108476	0.0656709397009694	0.159799286605692	0.253927633510415	0.253927633510415	-0.0284574072037533	0.0656709397009694	0.724569368034028	0.630441021129305	0.44218432731986	0.159799286605692	0.44218432731986	0.724569368034028	0.348055980415137	-0.122585754108476	0.0656709397009693	0.253927633510415	0.724569368034028	0.630441021129305	0.44218432731986	0.818697714938751	0.630441021129305	0.348055980415137	0.253927633510415	-0.216714101013199	-0.499099141727367	-0.499099141727367	-0.96974087625098	-0.499099141727367	-0.216714101013199	-0.216714101013199	0.159799286605692	0.348055980415137	0.44218432731986	0.44218432731986	0.159799286605692	-0.122585754108476	-0.216714101013199
0.68536188631723	0.68536188631723	0.304511558105255	0.458665262381531	0.277307963232972	0.277307963232972	0.0506113392972722	-0.130745959851287	0.00527201451013234	-0.221424609425567	-0.538799882935546	-0.448121233361266	-0.493460558148406	-0.493460558148406	-0.312103258999847	-0.312103258999847	-0.0854066350641474	0.141289988871552	-0.176085284638427	-0.130745959851287	-0.176085284638427	-0.266763934212707	-0.266763934212707	-0.402781908574126	-0.493460558148406	-0.0400673102770075	-0.130745959851287	0.186629313658692	0.458665262381531	0.594683236742951	0.549343911955811	0.367986612807251	0.141289988871552	0.322647288020111	0.0506113392972722	-0.266763934212707	-0.493460558148406	-0.266763934212707	-0.0854066350641474	0.00527201451013232	-0.0854066350641474	-0.0854066350641474	0.095950664084412	0.231968638445832	-0.176085284638427	0.0506113392972722	0.231968638445832	0.00527201451013237	0.277307963232972	0.141289988871552
-0.311733479393376	-0.311733479393376	-0.311733479393376	-0.311733479393376	-0.311733479393376	-0.311733479393376	-0.311733479393376	-0.311733479393376	-0.311733479393376	-0.311733479393376	-0.311733479393376	-0.311733479393376	-0.311733479393376	-0.311733479393376	-0.311733479393376	-0.311733479393376	-0.311733479393376	-0.311733479393376	-0.311733479393376	-0.311733479393376	-0.311733479393376	-0.311733479393376	-0.311733479393376	-0.311733479393376	-0.311733479393376	-0.311733479393376	-0.311733479393375	-0.311733479393375	-0.311733479393375	-0.311733479393375	-0.311733479393375	-0.311733479393375	-0.311733479393375	-0.311733479393375	-0.311733479393375	-0.311733479393375	-0.311733479393375	-0.311733479393375	0.0410175630780762	0.0410175630780762	0.0410175630780762	0.0410175630780762	0.0410175630780762	0.0410175630780762	0.0410175630780762	-0.311733479393375	-0.311733479393375	-0.311733479393375	-0.311733479393375	-0.311733479393375
-0.741679399705821	-0.741679399705821	-0.445989996644295	-0.530472683233302	-0.530472683233302	-0.530472683233302	-0.319265966760784	-0.108059250288265	-0.108059250288265	-0.108059250288265	0.103147466184253	0.103147466184253	0.103147466184253	-0.108059250288265	-0.319265966760784	-0.319265966760784	-0.108059250288265	-0.319265966760784	-0.108059250288265	-0.108059250288265	0.103147466184253	0.103147466184253	-0.108059250288265	-0.319265966760784	-0.108059250288265	-0.108059250288265	-0.108059250288265	0.52556089912929	0.52556089912929	0.947974332074327	1.15918104854685	0.947974332074327	0.736767615601809	0.736767615601809	-0.108059250288265	-0.108059250288265	-0.530472683233302	-0.741679399705821	-0.530472683233302	-0.108059250288265	0.314354182656772	0.52556089912929	0.52556089912929	0.736767615601809	0.947974332074327	0.947974332074327	0.52556089912929	0.314354182656772	0.103147466184253	0.103147466184253
0.130569987204259	0.0597563545042916	0.236790436254209	0.297487835711324	0.206441736525652	0.00917518829002947	0.11539563733998	-0.1122196106242	-0.279137459131265	-0.385357908181215	-0.612973156145395	-0.55227575668828	-0.188091359945593	-0.537101406824001	-0.370183558316936	-0.263963109266986	-0.324660508724101	-0.248788759402707	-0.203265709809871	-0.400532258045494	-0.097045260759921	-0.1122196106242	-0.233614409538429	-0.188091359945593	0.160918686932816	0.0850469376114225	0.191267386661373	0.22161608638993	0.100221287475701	0.358185235168438	0.160918686932816	-0.0666965610313638	-0.172917010081314	-0.309486158859822	-0.097045260759921	-0.0515222111670851	-0.172917010081314	-0.1122196106242	-0.0515222111670851	0.0243495381543081	-0.0515222111670851	-0.567450106552559	-0.582624456416837	-0.688844905466788	-0.506752707095444	-0.612973156145395	-0.44605530763833	-0.461229657502608	-0.188091359945593	-0.00599916157424918
-0.670415096244521	-0.717387848565191	-0.78314970181413	-0.610021557546516	-0.448972121018502	-0.630152737112517	-0.428840941452501	-0.187266786660481	-0.388578582320497	-0.388578582320497	-0.448972121018502	-0.630152737112517	-0.750939814508527	-0.871726891904537	-0.750939814508527	-0.771070994074529	-0.750939814508527	-0.710677455376523	-0.509365659716507	-0.0664797092644699	0.255619163791557	0.195225625093552	0.336143882055563	0.477062139017575	0.53745567771558	0.638111575545589	0.53745567771558	0.336143882055564	0.356275061621565	0.376406241187567	0.235487984225555	0.215356804659553	0.0341761885655378	0.0744385476975412	-0.00608617056646553	-0.126873247962476	-0.126873247962476	-0.147004427528477	-0.167135607094479	-0.026217350132467	0.0543073681315398	0.336143882055563	0.41666860031957	0.638111575545589	0.839423371205605	0.758898652941598	0.678373934677592	0.456930959451573	0.134832086395546	0.0543073681315396
1.63638262903956	0.878378364125882	1.27254058188099	0.921692893549521	0.531862128736773	0.27197495219494	0.0770595697885662	-0.0528840184823497	-0.442714783295098	-0.247799400888724	-0.117855812617808	0.0770595697885665	0.0770595697885665	0.0770595697885665	0.0120877756531084	0.0120877756531084	-0.247799400888724	-0.37774298915964	-0.37774298915964	-0.182827606753266	-0.0528840184823495	-0.247799400888724	-0.0528840184823495	0.0770595697885666	0.0120877756531086	-0.182827606753266	0.0770595697885665	0.142031363924025	0.271974952194941	0.271974952194941	0.271974952194941	0.207003158059483	0.271974952194941	-0.182827606753266	-0.37774298915964	-0.637630165701472	-0.70260195983693	-0.70260195983693	-0.70260195983693	-0.572658371566014	-0.117855812617808	0.271974952194941	0.466890334601315	0.531862128736773	0.531862128736773	0.401918540465857	0.0770595697885666	-0.182827606753266	-0.637630165701472	-0.70260195983693
0.488148080990861	0.367751020700588	0.603729258869523	0.488148080990861	0.65326404938895	0.550066569140144	0.715182537538233	0.828699765811919	0.746141781612875	0.869978757911442	0.931897246060725	0.797740521737278	0.704862789513353	0.684223293463592	0.642944301364069	0.632624553339189	0.550066569140144	0.47782833296598	0.508787577040622	0.4675085849411	0.436549340866459	0.250793876418609	0.168235892219564	0.137276648144923	0.240474128393728	0.0134396718463561	0.0753581599956394	-0.0691183123526883	0.261113624443489	0.168235892219565	0.0134396718463563	0.116637152095162	0.405590096791817	0.395270348766937	0.405590096791818	0.147596396169804	0.45718883691622	0.611985057289428	0.539746821115264	0.426229592841578	0.302392616543011	0.457188836916219	0.4675085849411	0.28175312049325	0.209514884319087	0.147596396169803	0.0237594198712365	0.415909844816697	0.519107325065503	0.735822033587994
-1.02644750007904	0.238882991916542	0.194871496542783	0.317474947941112	0.435362881977967	0.364630121555854	0.199587013904257	0.176009427096886	0.128854253482144	0.128854253482144	0.105276666674773	-0.20123196182105	0.03454390625266	-0.20123196182105	0.105276666674773	0.105276666674773	0.199587013904257	0.152431840289515	0.435362881977967	0.0109663194452888	0.105276666674773	-0.130499201398937	-0.106921614591566	-0.342697482665276	-0.342697482665276	-0.342697482665276	-0.106921614591566	0.293897361133741	0.411785295170596	0.576828402822193	0.836181857703274	0.765449097281161	0.718293923666419	0.74187151047379	0.341052534748483	0.529673229207451	0.458940468785338	0.293897361133741	0.0816990798674019	0.388207708363225	0.364630121555854	0.50609564240008	-0.0597664409768241	-0.0597664409768241	0.128854253482144	0.152431840289515	0.0109663194452888	0.0581214930600308	0.0109663194452888	0.411785295170596
-0.297359035428181	0.280093026919448	0.337838233154211	0.197599875155501	0.403832754565368	0.115106723391554	0.197599875155501	-0.0911261560183136	-0.0911261560183136	-0.256112459546208	-0.338605611310154	-0.544838490720022	-0.544838490720022	-0.668578218365942	-0.421098763074101	-0.751071370129889	-0.379852187192128	-0.0498795801363401	0.0326135716276069	0.156353299273527	0.156353299273527	0.280093026919448	0.610065633975236	0.403832754565368	0.280093026919448	0.445079330447342	0.692558785739183	0.857545089267077	0.733805361621156	0.651312209857209	0.486325906329315	0.610065633975236	0.403832754565368	-0.0086330042543665	0.115106723391554	-0.00863300425436669	0.115106723391554	0.321339602801421	-0.132372731900287	-0.173619307782261	-0.256112459546208	-0.462345338956075	-0.297359035428181	-0.462345338956075	-0.0911261560183136	0.115106723391554	0.238846451037474	0.280093026919448	0.238846451037474	0.280093026919448
-0.077532858098748	-0.209382520741252	0.0806867370722565	-0.0210258598233893	-0.0210258598233893	0.0354811384519695	0.0354811384519695	-0.247053852924824	-0.247053852924824	0.0919881367273283	0.0354811384519695	0.0919881367273283	-0.0210258598233892	0.0919881367273283	0.261509131553405	0.261509131553405	0.205002133278046	0.374523128104122	0.374523128104122	0.48753712465484	0.205002133278046	0.0354811384519694	-0.0210258598233893	-0.134039856374107	-0.416574847750901	-0.586095842576977	-0.642602840852336	-0.303560851200183	-0.077532858098748	-0.0210258598233893	-0.0210258598233893	0.0919881367273283	0.0354811384519695	0.205002133278046	-0.0210258598233893	-0.190546854649466	-0.247053852924824	-0.473081846026259	-0.473081846026259	-0.303560851200183	-0.642602840852336	-0.529588844301618	-0.247053852924825	-0.134039856374107	-0.134039856374107	-0.247053852924824	-0.416574847750901	-0.190546854649466	-0.303560851200183	-0.699109839127695
-0.208259293071147	0.512269985255465	0.22405827392482	0.10053896906883	0.10053896906883	-0.208259293071147	-0.208259293071147	-0.208259293071147	-0.208259293071147	-0.208259293071147	-0.208259293071147	-0.208259293071147	-0.208259293071147	0.409337231208806	0.409337231208806	0.409337231208806	0.409337231208806	0.409337231208806	0.409337231208806	0.409337231208806	-0.208259293071147	-0.208259293071147	-0.208259293071147	-0.208259293071147	-0.208259293071147	-0.208259293071147	-0.208259293071147	-0.208259293071147	-0.208259293071147	-0.208259293071147	-0.208259293071147	-0.208259293071147	-0.208259293071147	-0.208259293071147	-0.208259293071147	-0.208259293071147	-0.208259293071147	-0.208259293071147	-0.208259293071147	-0.208259293071147	-0.208259293071147	-0.208259293071147	-0.208259293071147	-0.208259293071147	-0.208259293071147	-0.208259293071147	-0.208259293071147	-0.208259293071147	-0.208259293071147	-0.208259293071147
0.285869989518208	0.0320444236038109	0.0726565141501144	0.264113512439831	0.220600558283077	0.0683052187344391	-0.192772506206084	-0.0187206895790685	-0.14925955204933	-0.366824322833099	-0.410337276989853	-0.475606708224983	-0.345067845754722	0.329382943674962	0.307626466596585	0.307626466596585	0.459921806145223	0.503434760301977	0.720999531085746	0.82978191647763	0.612217145693861	0.720999531085746	0.720999531085746	0.82978191647763	0.82978191647763	0.699243054007369	0.677486576928992	0.808025439399253	0.742756008164123	0.873294870634384	0.82978191647763	0.677486576928992	0.568704191537107	0.633973622772238	0.612217145693861	0.416408851988469	0.612217145693861	0.4816782832236	0.525191237380354	0.612217145693861	0.416408851988469	0.0247922645776852	0.4816782832236	0.0465487416560621	0.0683052187344393	0.285869989518208	0.329382943674962	0.307626466596585	0.438165329066846	0.0465487416560621
-0.592096904418358	-0.339971467488313	0.0697323675230112	-0.0788415506679085	0.0697323675230112	-0.227415468858828	0.0697323675230112	0.164279406371778	0.110252527029626	0.339866764233774	0.191292846042855	-0.0518281109968322	0.353373484069312	0.123759246865164	-0.038321391161294	-0.21390874902329	-0.254428908529904	0.0427189278519349	0.380386923740389	0.272333165056083	0.380386923740389	0.191292846042855	0.272333165056083	0.258826445220545	0.191292846042855	0.00219876834532043	0.123759246865164	0.15077268653624	0.191292846042855	0.0832390873585494	0.177786126207316	0.0427189278519349	0.164279406371778	0.0157054881808586	-0.0923482705034466	-0.308455787872057	-0.0653348308323704	0.0157054881808585	0.123759246865164	-0.0653348308323703	0.0967458071940876	-0.038321391161294	0.218306285713931	0.434413803082541	0.447920522918079	0.474933962589156	0.393893643575927	0.191292846042854	0.380386923740389	0.164279406371778
0.1193054370968	-0.715832622580802	-0.465291204677521	-0.159073916129067	-0.218726634677468	-0.0198842395161338	0.4175690298388	0.278379353225867	0.258495113709733	-0.0198842395161338	-0.159073916129067	0.0397684790322664	-0.457337508871068	-0.815253820161469	-0.835138059677602	-0.735716862096935	-0.576642945967868	-0.318147832258134	-0.536874466935601	-0.198842395161334	-0.198842395161334	-0.159073916129067	-0.159073916129067	-0.357916311290401	-0.497105987903335	-0.397684790322668	-0.377800550806534	-0.198842395161334	-0.0397684790322671	-0.417569029838801	-0.377800550806534	-0.417569029838801	-0.556758706451735	-0.497105987903335	-0.536874466935601	-0.715832622580802	-0.536874466935601	-0.338032071774268	-0.357916311290401	-0.377800550806535	-0.457337508871068	-0.417569029838801	-0.596527185484002	-0.576642945967868	-0.815253820161469	-0.457337508871069	-0.477221748387202	-0.377800550806535	-0.536874466935601	-0.397684790322668
0.218203444897989	-0.159263433919796	-0.404616905151356	-0.388439753202022	-0.46932551294869	-0.428882633075356	-0.307553993455354	-0.145782473962018	-0.145782473962018	0.0159890455313183	-0.105339594088684	-0.307553993455354	-0.550211272695358	-0.347996873328688	-0.347996873328688	-0.509768392822024	-0.46932551294869	-0.428882633075356	-0.186225353835352	-0.347996873328688	-0.509768392822024	-0.67153991231536	-0.388439753202022	-0.388439753202022	-0.186225353835352	-0.347996873328688	-0.226668233708686	-0.105339594088684	-0.186225353835352	-0.26711111358202	-0.307553993455354	-0.307553993455354	-0.26711111358202	-0.26711111358202	-0.307553993455354	0.13731768515132	0.258646324771322	-0.0648967142153499	-0.26711111358202	0.218203444897988	0.177760565024654	-0.105339594088684	-0.590654152568692	-0.509768392822024	-0.145782473962018	-0.26711111358202	-0.631097032442026	-0.307553993455354	-0.145782473962018	-0.105339594088684
0.0242372045839218	0.267417157242603	0.170145176179131	0.441117123427376	0.54533710313824	0.441117123427376	0.54533710313824	0.441117123427376	0.336897143716513	0.0242372045839218	0.128457184294785	0.0242372045839218	0.336897143716512	0.232677164005649	0.0242372045839218	0.232677164005649	0.232677164005649	-0.184202754837805	-0.184202754837805	-0.496862693970396	-0.496862693970396	-0.288422734548669	-0.288422734548669	-0.392642714259533	-0.392642714259533	-0.288422734548669	-0.184202754837805	-0.0799827751269418	-0.288422734548669	-0.496862693970396	-0.496862693970396	-0.288422734548669	-0.392642714259533	-0.60108267368126	-0.60108267368126	-0.496862693970396	-0.288422734548669	0.128457184294785	0.128457184294785	0.232677164005649	0.232677164005649	-0.184202754837805	-0.288422734548669	-0.184202754837805	-0.392642714259532	-0.392642714259532	-0.496862693970396	-0.392642714259533	-0.184202754837805	0.0242372045839216
2.65524932029388	0.785108818380875	0.615096045479692	0.542233428522043	0.250782960691445	0.396508194606744	0.396508194606744	0.687958662437342	0.542233428522043	0.323645577649094	0.615096045479692	0.396508194606744	0.323645577649094	0.177920343733795	-0.259255358012102	-0.332117974969751	-0.0406675071391533	-0.404980591927401	-0.259255358012102	-0.5507058258427	-0.47784320888505	-0.186392741054452	-0.259255358012102	-0.477843208885051	-0.5507058258427	-0.62356844280035	-0.47784320888505	-0.47784320888505	-0.696431059757999	-0.696431059757999	-0.769293676715649	-0.5507058258427	-0.62356844280035	-0.769293676715649	-0.915018910630948	-0.842156293673298	-0.332117974969751	-0.404980591927401	-0.186392741054452	-0.113530124096803	0.250782960691445	0.906546513310291	0.90654651331029	0.687958662437342	0.97940913026794	0.760821279394991	0.90654651331029	1.19799698114089	0.542233428522043	0.542233428522043
0.326587098638934	-0.520850114208645	-0.69033755677816	-0.843683338150579	-1.16651656209251	-1.04545410311429	-1.08580825610703	-1.04545410311429	-0.924391644136063	-0.64191257318687	-0.762975032165096	-0.561204267201387	-0.440141808223161	-0.399787655230419	-0.601558420194129	-0.480495961215903	-0.440141808223161	-0.399787655230419	-0.359433502237677	-0.399787655230419	-0.399787655230419	-0.19801689026671	-0.278725196252194	-0.601558420194128	-0.359433502237677	-0.480495961215903	-0.601558420194128	-0.803329185157837	-0.884037491143321	-0.924391644136063	-0.682266726179612	-0.64191257318687	-0.39978765523042	-0.440141808223162	-0.39978765523042	-0.319079349244936	-0.19801689026671	-0.238371043259452	-0.238371043259452	-0.440141808223161	-0.480495961215903	-0.440141808223161	-0.520850114208645	-0.722620879172354	-0.520850114208645	-0.682266726179612	-0.561204267201386	-0.359433502237677	-0.399787655230419	-0.278725196252193
0.697868247346708	0.697868247346708	0.50515417170326	0.697868247346708	0.8355211585206	0.697868247346708	0.973174069694492	1.04200052528144	0.973174069694492	1.04200052528144	0.766694702933654	0.766694702933654	0.766694702933654	0.49138888058587	0.560215336172816	0.560215336172816	0.353735969411978	0.560215336172816	0.284909513825032	0.216083058238086	0.147256602651141	0.216083058238087	0.216083058238087	0.284909513825033	0.491388880585871	0.353735969411978	0.284909513825032	0.284909513825032	0.284909513825032	0.216083058238086	0.216083058238086	0.14725660265114	0.353735969411979	0.353735969411979	0.353735969411978	0.14725660265114	0.0784301470641943	0.284909513825032	0.284909513825032	0.49138888058587	0.8355211585206	0.8355211585206	0.766694702933654	0.904347614107547	0.697868247346709	0.491388880585871	0.216083058238086	0.00960369147724854	0.147256602651141	0.147256602651141
-0.915275648122847	-0.326604771872896	-0.208870596622906	-0.227218779778749	-0.158413092944339	-0.273089237668355	-0.250154008723552	-0.364830153447568	-0.479506298171585	-0.318959695557962	-0.479506298171585	-0.456571069226781	-0.433635840281978	-0.410700611337175	-0.433635840281978	-0.364830153447568	-0.364830153447568	-0.296024466613158	-0.250154008723552	-0.456571069226781	-0.479506298171585	-0.571247213950798	-0.685923358674814	-0.846469961288437	-0.915275648122847	-0.892340419178044	-0.846469961288437	-0.617117671840404	-0.685923358674814	-0.594182442895601	-0.410700611337175	-0.296024466613158	-0.410700611337175	-0.318959695557961	-0.823534732343634	-0.640052900785208	-0.479506298171585	-0.800599503398831	-0.915275648122848	-0.961146106012454	-0.915275648122848	-0.685923358674815	-0.640052900785208	-0.800599503398831	-0.479506298171585	-0.318959695557962	-0.341894924502766	-0.273089237668356	-0.112542635054733	-0.318959695557963
0.0821487525053492	0.0821487525053492	-0.00385741968286023	0.0821487525053493	-0.0100007176963038	-0.19429965809961	-0.225016148166827	-0.409315088570133	-0.378598598502916	-0.225016148166828	-0.409315088570133	-0.378598598502916	-0.225016148166827	-0.225016148166828	-0.163583168032392	-0.102150187897957	-0.286449128301263	-0.225016148166827	-0.225016148166827	-0.409315088570133	-0.409315088570133	-0.409315088570133	-0.501464558771787	-0.317165618368481	-0.409315088570133	-0.409315088570133	-0.378598598502916	-0.378598598502916	-0.163583168032392	-0.31716561836848	-0.501464558771786	-0.624330519040657	-0.71647998924231	-0.593614028973439	-0.747196479309528	-1.0543613799817	-0.992928399847269	-1.02364488991449	-0.962211909780052	-0.777912969376746	-0.808629459443963	-0.870062439578399	-0.747196479309528	-0.747196479309528	-0.655047009107875	-0.71647998924231	-0.931495419712834	-0.839345949511181	-0.777912969376745	-0.777912969376745
-0.0748291802705897	0.213934707696686	0.618204150850872	0.296438675687336	0.296438675687336	0.0489267717153857	0.172682723701361	0.296438675687336	-0.32234108424254	-0.32234108424254	-0.446097036228516	-0.446097036228516	-0.446097036228516	-0.446097036228516	-0.32234108424254	-0.198585132256565	0.296438675687336	0.296438675687336	0.296438675687336	0.420194627673312	0.172682723701361	0.172682723701361	0.172682723701361	-0.0748291802705896	0.172682723701361	0.0489267717153857	0.0489267717153857	0.296438675687336	0.296438675687336	0.172682723701361	0.0489267717153857	-0.198585132256565	-0.0748291802705896	-0.198585132256565	-0.446097036228516	-0.693608940200466	-0.446097036228516	-0.569852988214491	-0.446097036228516	-0.569852988214491	-0.569852988214491	-0.569852988214491	-0.446097036228516	-0.693608940200466	-0.569852988214491	-0.569852988214491	-0.32234108424254	-0.0748291802705898	0.0489267717153855	-0.0748291802705898
0.178718008151226	0.277242038285877	0.119603590070436	0.0942688394643831	0.00981967077753973	0.220942592494648	0.220942592494648	0.389840929868335	0.600963851585443	0.727637604615708	0.685413020272287	0.727637604615708	0.558739267242021	0.220942592494648	-0.0324049135658821	-0.032404913565882	-0.201303250939569	-0.24352783528299	-0.116854082252725	0.00981967077753966	0.178718008151226	0.643188435928865	0.685413020272286	0.600963851585443	0.685413020272286	0.854311357645973	0.896535941989395	0.896535941989395	0.0942688394643828	-0.159078666596147	-0.0324049135658823	-0.159078666596147	-0.412426172656677	-0.623549094373786	-0.370201588313256	-0.0746294979093037	0.136493423807805	0.305391761181492	0.305391761181492	0.305391761181492	0.305391761181492	0.0942688394643836	0.136493423807805	0.220942592494648	0.432065514211757	0.685413020272286	0.727637604615708	0.558739267242021	0.474290098555178	0.812086773302551
0.567015535491093	0.328730472757664	0.0666169037508912	0.1585268565195	-0.0712480254020215	-0.249961822452094	-0.17337019514492	-0.326553449759267	-0.377614534630717	-0.17337019514492	-0.0967785678377461	0.260649026262398	0.541484993055369	0.592546077926818	0.975504214462687	0.975504214462687	0.822320959848339	0.541484993055369	0.337240653569572	-0.17337019514492	-0.224431280016369	-0.147839652709195	-0.249961822452094	-0.377614534630717	-0.224431280016369	-0.224431280016369	0.286179568698123	0.0308741443408769	-0.0201869405305723	0.184057398955224	0.337240653569572	0.413832280876746	0.337240653569572	0.1585268565195	0.643607162798267	0.745729332541165	0.541484993055369	0.337240653569572	0.260649026262398	0.235118483826674	0.235118483826674	0.00534360190515226	-0.0457174829662968	-0.17337019514492	-0.0712480254020215	-0.0967785678377461	0.107465771648051	-0.0712480254020215	0.0819352292123261	-0.249961822452094
1.09672000002747	1.32383573446728	1.23298944069136	1.35222520127226	1.53472891644711	1.43739360168719	1.43739360168719	1.61989731686204	1.65639805989701	1.40089285865222	1.37655902996224	1.03588542830252	1.12105382871745	1.15755457175242	0.950717027887588	0.707378740987789	0.768213312712739	0.792547141402719	1.03588542830252	0.841214798782678	0.743879484022758	0.731712569677769	0.987217770922558	1.14538765740743	1.12105382871745	1.09672000002747	1.16972148609741	1.26705680085733	1.27922371520232	1.34005828692727	1.12105382871745	1.25488988651234	1.13322074306244	1.25488988651234	1.21838914347737	1.19405531478739	1.13322074306244	1.26705680085733	1.10888691437246	1.02371851395753	1.08455308568248	1.1818884004424	1.13322074306244	0.962883942232578	1.10888691437246	1.25488988651234	1.35222520127226	1.01155159961254	0.889882456162638	1.02371851395753
-1.42315536628891	-1.33402308055171	-0.781402908981101	-0.697363896714602	-0.659164345684376	-0.659164345684376	-0.429967039503016	-0.582765243623922	-0.544565692593696	-0.353567937442563	-0.353567937442563	-0.315368386412336	-0.315368386412336	-0.391767488472789	-0.200769733321656	-0.315368386412336	-0.353567937442563	-0.238969284351883	-0.238969284351883	-0.124370631261203	-0.124370631261203	-0.27716883538211	-0.200769733321657	-0.200769733321657	-0.00977197817052325	-0.00977197817052325	-0.0479715292007499	0.18122577698061	0.563221287282876	0.41042308316197	0.104826674920157	0.143026225950383	0.104826674920157	0.0666271238899301	0.143026225950383	-0.124370631261203	-0.009771978170523	0.219425328010837	-0.162570182291429	-0.162570182291429	-0.0861710802309761	-0.429967039503016	-0.27716883538211	-0.506366141563469	-0.39176748847279	-0.200769733321656	0.0284275728597034	0.143026225950383	0.104826674920157	0.143026225950383
0.537936953876752	0.0235314552160171	0.0868429012050307	0.181810070188551	-0.0725662753030213	0.0291842628936076	-0.140399967434107	-0.140399967434107	-0.157358390466879	-0.225192082597965	-0.343901043827365	-0.208233659565193	-0.157358390466879	-0.157358390466879	-0.0895246983357928	-0.326942620794594	-0.0556078522702499	-0.140399967434107	-0.208233659565193	-0.276067351696279	-0.0725662753030213	-0.309984197761822	-0.225192082597965	-0.496526851122308	-0.462610005056765	-0.360859466860137	-0.51348527415508	-0.666111081450023	-0.666111081450023	-0.547402120220623	-0.530443697187852	-0.462610005056766	-0.547402120220623	-0.259108928663508	-0.445651582023994	-0.428693158991223	-0.496526851122308	-0.445651582023994	-0.309984197761822	-0.377817889892908	-0.479568428089537	-0.276067351696279	-0.157358390466879	-0.140399967434107	-0.242150505630736	-0.377817889892908	-0.343901043827365	-0.293025774729051	-0.462610005056765	-0.428693158991222
-0.887500547792749	-0.526259621645869	-0.273390973343053	-0.319836235276224	-0.113412848906578	-0.216624542091401	-0.242427465387607	-0.0360040790179611	-0.113412848906578	-0.0618070023141668	0.118813460759273	-0.0876099256103725	-0.0360040790179611	0.041404690870656	-0.345639158572429	-0.0360040790179611	0.0672076141668616	0.0672076141668616	0.170419307351684	0.170419307351684	0.273631000536507	0.609069003387181	0.325236847128918	0.351039770425124	0.222025153944096	0.273631000536507	0.351039770425124	0.351039770425124	0.325236847128918	0.55746315679477	0.273631000536507	0.299433923832713	0.351039770425124	0.299433923832713	0.273631000536507	-0.0102011557217554	-0.0360040790179611	0.247828077240301	0.222025153944096	-0.0102011557217555	-0.113412848906578	-0.139215772202784	-0.190821618795195	-0.474653775053458	-0.655274238126898	-0.706880084719309	-0.526259621645869	-0.268230388683812	-0.16501869549899	0.19622223064789
1.27099595336876	0.378444697693061	0.668523855787662	0.661351568911697	0.517905831392388	0.493998208472504	0.386413905333022	0.147337676134175	0.0517071844546357	-0.0200156843050186	-0.354722405183405	-0.259091913503866	-0.139553798904442	-0.115646175984558	0.00389193861486614	-0.0558771186848457	0.00389193861486614	0.458136774092677	0.470090585552619	0.410321528252907	0.613536323071927	0.87652017519066	0.972150666870199	1.03191972416991	0.924335421030429	0.864566363730717	0.804797306431005	0.5776748886921	0.362506282413138	0.37446009387308	0.183199110514002	-0.0200156843050185	0.183199110514002	0.254921979273656	0.517905831392389	0.398367716792965	0.231014356353771	0.482044397012561	0.721120626211409	0.553767265772215	0.458136774092677	0.470090585552619	0.541813454312273	0.589628700152042	0.410321528252907	0.338598659493252	0.314691036573368	0.422275339712849	0.063660995914578	0.254921979273656
0.469590239874598	-0.145495322363235	0.100538902531898	0.285064571203248	0.153260522152284	-0.0312651465190658	0.0478172829115126	-0.34759486424138	-0.215790815190416	-0.426677293671958	-0.558481342722922	-0.453038103482151	-0.189430005380223	-0.268512434810801	-0.242151625000608	-0.189430005380223	-0.0576259563292586	-0.110347575949644	-0.136708385759837	-0.110347575949644	-0.0576259563292586	0.0741780927217055	-0.268512434810801	-0.373955674051572	-0.294873244620994	-0.453038103482151	-0.16306919557003	-0.321234054431187	-0.426677293671958	-0.34759486424138	-0.505759723102537	-0.584842152533115	-0.479398913292344	-0.953893489875815	-0.82208944082485	-0.716646201584079	-0.663924581963694	-0.453038103482151	-0.479398913292344	-0.611202962343308	-0.53212053291273	-0.611202962343308	-0.690285391773887	-0.611202962343308	-0.558481342722922	-0.479398913292344	-0.426677293671959	-0.663924581963694	-0.400316483861766	-0.453038103482152
0.73744234839465	0.286283513299549	-0.182921675199356	-0.267997341245861	-0.46135112771519	-0.577363399596788	-0.267997341245861	0.27339326086826	0.176716367633596	0.292728639515193	0.292728639515193	0.312064018162126	0.331399396809059	0.0800394743989313	-0.093978933423465	0.0220333384581325	0.00269795981119959	-0.151985069364264	-0.151985069364264	-0.345338855833593	-0.306668098539727	-0.442015749068257	-0.248661962598928	-0.442015749068257	-0.209991205305062	-0.113314312070398	0.0993748530458642	-0.0166374188357334	0.0220333384581325	-0.171320448011197	-0.248661962598928	-0.113314312070398	-0.151985069364264	-0.19065582665813	0.234722503574395	0.118710231692797	0.157380988986663	0.447411668690657	0.13804561033973	-0.132649690717331	-0.209991205305063	-0.596698778243721	-0.519357263655989	-0.770717186066117	-0.674040292831453	-0.635369535537587	-0.306668098539727	-0.055308176129599	-0.0359727974826661	0.176716367633596
1.1341411347824	0.908661292266215	0.547893544240321	0.393278795086367	0.361067389012626	0.361067389012626	0.103376140422702	0.167798952570183	0.489913013307588	0.61875863760255	0.457701607233847	0.296644576865145	0.425490201160107	0.457701607233848	0.167798952570183	0.200010358643924	-0.0576808899460002	0.232221764717664	0.232221764717664	-0.0576808899460003	-0.0898922960197409	0.103376140422702	0.0711647343489615	0.135587546496443	0.0389533282752211	0.167798952570183	0.393278795086366	0.586547231528809	0.425490201160107	0.200010358643924	0.200010358643924	0.232221764717664	0.0389533282752212	-0.218737920314703	-0.250949326388443	-0.283160732462184	-0.218737920314703	-0.186526514240962	-0.0576808899460003	0.103376140422702	0.200010358643924	-0.0254694838722599	-0.122103702093481	0.103376140422702	0.103376140422702	-0.315372138535924	-0.347583544609665	-0.154315108167222	-0.0254694838722599	0.232221764717664
-0.552363936653008	-0.552363936653008	-0.552363936653008	-0.342172350139032	-0.342172350139032	-0.342172350139032	-0.342172350139032	-0.342172350139032	0.0782108228889215	0.0782108228889215	0.288402409402898	0.288402409402898	0.288402409402898	0.288402409402898	0.288402409402898	0.0782108228889215	-0.131980763625055	-0.342172350139032	-0.131980763625055	-0.131980763625055	-0.131980763625055	0.0782108228889215	0.0782108228889215	0.0782108228889215	0.0782108228889215	-0.131980763625055	-0.131980763625055	-0.131980763625055	-0.342172350139032	-0.552363936653008	-0.552363936653008	-0.342172350139032	-0.342172350139032	-0.342172350139032	-0.342172350139032	-0.342172350139032	-0.342172350139032	-0.342172350139032	-0.552363936653008	-0.552363936653008	-0.552363936653009	-0.552363936653009	-0.552363936653009	-0.552363936653009	-0.552363936653009	-0.552363936653009	-0.552363936653009	-0.552363936653009	-0.552363936653009	-0.552363936653009
-0.277247521287749	0.835439197480417	0.39036450997315	0.199618215327179	0.199618215327179	-0.277247521287749	-0.277247521287749	-0.277247521287749	0.199618215327179	0.199618215327179	0.199618215327179	0.199618215327179	0.199618215327179	0.199618215327179	0.199618215327179	-0.277247521287749	-0.277247521287749	-0.277247521287749	-0.277247521287749	-0.277247521287749	-0.277247521287749	-0.277247521287749	-0.277247521287749	-0.277247521287749	-0.277247521287749	-0.277247521287749	-0.277247521287749	-0.277247521287749	-0.277247521287749	-0.277247521287749	-0.277247521287749	-0.277247521287749	-0.277247521287749	-0.277247521287749	-0.277247521287749	-0.277247521287749	-0.277247521287749	-0.277247521287749	-0.277247521287749	-0.277247521287749	-0.277247521287749	-0.277247521287749	-0.277247521287749	-0.277247521287749	-0.277247521287749	-0.277247521287749	-0.277247521287749	-0.277247521287749	-0.277247521287749	-0.277247521287749
0.440225453162812	0.440225453162812	0.0195655756961249	0.139754112115178	-0.0104815584086385	0.289989782638995	0.139754112115178	0.139754112115178	0.139754112115178	-0.0104815584086384	0.139754112115178	0.139754112115178	-0.160717228932455	-0.160717228932455	-0.0104815584086384	0.139754112115178	-0.0104815584086384	-0.0104815584086384	0.139754112115178	0.139754112115178	-0.0104815584086384	-0.0104815584086384	-0.160717228932455	-0.160717228932455	-0.160717228932455	-0.160717228932455	-0.160717228932455	-0.160717228932455	-0.310952899456272	-0.310952899456272	-0.310952899456272	-0.461188569980089	-0.611424240503905	-0.611424240503905	-0.611424240503905	-0.611424240503905	-0.611424240503905	-0.611424240503905	-0.611424240503905	-0.611424240503905	-0.611424240503905	-0.461188569980088	-0.461188569980088	-0.461188569980089	-0.461188569980089	-0.310952899456272	-0.310952899456272	-0.310952899456272	-0.461188569980089	-0.461188569980089
-0.0866352645816326	0.148294597031624	0.0543226523863215	0.0140489618240489	-0.0866352645816326	-0.338345830595836	-0.136977377784473	-0.187319490987314	-0.338345830595837	-0.388687943798677	-0.388687943798677	-0.288003717392996	-0.338345830595837	-0.439030057001518	-0.388687943798677	-0.0866352645816326	0.215417414635412	0.215417414635412	0.11473318822973	0.316101641041094	0.265759527838253	0.0140489618240489	-0.0362931513787919	-0.187319490987314	-0.136977377784473	0.0140489618240489	0.165075301432571	0.0140489618240489	0.467127980649616	0.316101641041093	0.265759527838253	0.316101641041093	0.416785867446775	0.316101641041093	0.76918065986666	0.467127980649616	0.567812207055297	0.618154320258138	0.517470093852456	0.416785867446775	0.265759527838253	-0.036293151378792	-0.136977377784474	-0.288003717392996	-0.388687943798677	-0.741082736218563	-0.942451189029926	-0.791424849421403	-0.640398509812881	-0.690740623015722
-0.263227241713246	-0.263227241713246	-0.263227241713246	-0.263227241713246	-0.263227241713246	-0.263227241713246	-0.263227241713246	-0.263227241713246	-0.263227241713246	-0.263227241713246	-0.263227241713246	-0.263227241713246	-0.263227241713246	-0.263227241713246	-0.263227241713246	0.11406513807574	0.11406513807574	0.11406513807574	0.11406513807574	0.11406513807574	0.11406513807574	0.11406513807574	-0.263227241713246	-0.263227241713246	-0.263227241713246	-0.263227241713246	-0.263227241713246	-0.263227241713246	0.11406513807574	0.11406513807574	0.11406513807574	0.11406513807574	0.11406513807574	0.11406513807574	0.11406513807574	-0.263227241713246	-0.263227241713246	-0.263227241713246	-0.263227241713246	-0.263227241713246	-0.263227241713246	-0.263227241713246	-0.263227241713246	-0.263227241713246	-0.263227241713246	-0.263227241713246	-0.263227241713246	-0.263227241713246	-0.263227241713246	-0.263227241713246
-0.326734083773211	0.730760101342235	0.307762427296056	0.126477709847694	0.126477709847694	0.126477709847694	-0.326734083773211	-0.326734083773211	-0.326734083773211	-0.326734083773211	-0.326734083773211	-0.326734083773211	-0.326734083773211	-0.326734083773211	0.126477709847694	0.126477709847694	0.126477709847694	0.126477709847694	0.126477709847694	0.126477709847694	0.126477709847694	-0.326734083773211	-0.326734083773211	-0.326734083773211	-0.326734083773211	-0.326734083773211	-0.326734083773211	-0.326734083773211	-0.326734083773211	-0.326734083773211	-0.326734083773211	-0.326734083773211	-0.326734083773211	-0.326734083773211	-0.326734083773211	-0.326734083773211	-0.326734083773211	-0.326734083773211	-0.326734083773211	-0.326734083773211	-0.326734083773211	-0.326734083773211	-0.326734083773211	-0.326734083773211	-0.326734083773211	-0.326734083773211	0.126477709847694	0.126477709847694	0.126477709847694	0.126477709847694
0.678526114903273	0.587328811672246	0.596448541995349	0.268138250363651	0.287680529627443	0.150884574780902	0.0727154577257361	0.307222808891234	0.170426854044694	0.0727154577257361	0.268138250363651	0.268138250363651	0.346307367418817	0.268138250363651	0.111800016253319	0.131342295517111	0.24859597109986	0.170426854044694	-0.298587848286303	-0.200876451967345	0.0336308991981531	0.229053691836068	0.268138250363651	0.287680529627443	0.365849646682609	0.834864349013605	0.913033466068771	0.776237511222231	0.717610673430856	0.717610673430856	0.658983835639481	0.444018763737775	0.463561043001566	0.678526114903273	0.737152952694648	0.776237511222231	0.75669523195844	1.0693717001791	1.42113272692735	1.34296360987219	0.893491186804981	0.932575745332564	0.854406628277397	0.580814718584316	0.229053691836069	0.0531731784619452	-0.0836227763845956	-0.0836227763845956	-0.181334172703553	-0.279045569022511
-0.177050414536482	0.195622136341008	0.866432727920491	1.26040085313384	1.63307340401133	1.63307340401133	1.49997606441222	1.49997606441222	1.2071619172942	1.02082564185545	0.914347770176168	0.754630962657244	0.594914155138319	0.754630962657244	0.435197347619395	0.435197347619395	0.195622136341008	-0.0705725428571995	-0.363386689975228	-0.44324509373469	-0.523103497494152	-0.576342433333794	-0.656200837093256	-0.602961901253614	-0.390006157895048	-0.283528286215765	-0.203669882456303	-0.336767222055407	-0.203669882456303	-0.390006157895048	-0.390006157895048	-0.496484029574331	-0.682820305013076	-0.602961901253614	-0.416625625814869	-0.230289350376124	0.115763732581546	0.302100008020292	0.0891442646617254	0.328719475940112	0.302100008020291	0.142383200501367	-0.0971920107770201	-0.336767222055407	-0.895776048371643	-0.602961901253615	-0.709439772932898	-0.842537112532001	-0.629581369173435	-0.602961901253614
-0.522959347801554	0.35889367005989	0.535264273632179	0.138430415594529	0.0439461636808029	0.0439461636808029	-0.333990843974102	-0.617443599715281	-0.333990843974102	-0.14502234014665	0.421883171335708	0.516367423249434	0.516367423249434	0.516367423249434	0.327398919421981	0.0439461636808028	0.0439461636808029	-0.428475095887828	-0.617443599715281	-0.806412103542733	-0.617443599715281	-0.428475095887828	-0.522959347801554	-0.617443599715281	-0.333990843974102	-0.0505380882329233	0.0439461636808028	-0.0505380882329233	-0.14502234014665	0.327398919421981	0.421883171335708	0.232914667508255	0.138430415594529	0.327398919421981	0.421883171335708	0.516367423249434	0.138430415594529	0.327398919421981	0.232914667508255	0.232914667508255	0.0439461636808028	0.327398919421981	0.0439461636808029	0.0439461636808029	-0.428475095887828	-0.522959347801554	-0.522959347801554	-0.428475095887828	-0.806412103542733	-0.711927851629007
-0.844983366127065	-1.32929483845425	-1.44145117941423	-1.26010748526465	-1.29288044203867	-1.10716702031923	-1.07439406354521	-1.01977246892184	-0.855907685051738	-0.571875393010229	-0.67019426333229	-0.593724030859576	-0.67019426333229	-0.506329479462189	-0.462632203763495	-0.12397831709862	-0.320616057742741	-0.178599911721986	-0.091205360324599	0.0289621478468085	0.127281018168869	0.116356699244196	-0.178599911721986	0.0726594235455022	0.22559988849093	0.160053974942889	0.280221483114297	0.203751250641583	-0.145826954947966	-0.0912053603245993	-0.298767419893394	-0.462632203763495	-0.506329479462189	-0.560951074085556	-0.593724030859576	-0.440783565914149	-0.222297187420681	-0.265994463119375	-0.320616057742742	-0.244145825270028	-0.265994463119375	-0.375237652366108	-0.233221506345354	-0.440783565914149	-0.451707884838822	-0.211372868496007	-0.134902636023293	-0.0693567224752526	0.0180378289221344	-0.134902636023293
0.338533575462736	-0.312159950809828	-0.247090598182571	-0.330751194417615	-0.247090598182571	-0.358638059829296	-0.163430001947528	-0.274977463594253	-0.302864329005934	0.0317780559342414	-0.163430001947527	-0.386524925240978	-0.163430001947527	-0.386524925240978	-0.163430001947527	-0.107656271124165	0.0875517867576041	0.0596649213459228	0.0875517867576041	0.0038911905225602	0.171212382992648	-0.274977463594253	-0.107656271124165	-0.665393579357791	-0.721167310181153	-0.86060163723956	-1.08369656053301	-1.13947029135637	-0.86060163723956	-1.02792282970965	-0.749054175592834	-0.86060163723956	-0.693280444769472	-0.498072386887703	-0.498072386887703	-0.693280444769472	-0.665393579357791	-0.693280444769472	-0.386524925240978	-0.470185521476021	-0.414411790652659	-0.525959252299384	-0.274977463594253	-0.386524925240978	-0.21920373277089	-0.414411790652659	-0.358638059829297	-0.609619848534428	-0.498072386887703	-0.749054175592835
1.17129712903152	0.378772064526249	-0.0514558276337545	-0.235839209988042	-0.526970866336916	-0.478448923612104	-0.575492809061728	-0.429926980887291	-0.672536694511353	-0.769580579960978	-0.624014751786541	-0.624014751786541	-0.81810252268579	-0.575492809061728	-0.284361152712854	-0.041751439088792	0.20085827453527	0.346424102709707	0.491989930884144	0.637555759058582	0.297902159984895	0.00677050363602039	-0.235839209988042	-0.478448923612104	-0.769580579960978	-0.963668350860227	-0.769580579960978	-0.672536694511353	-0.721058637236165	-0.381405038162478	-0.235839209988041	-0.235839209988041	-0.138795324538416	-0.478448923612103	-0.235839209988041	-0.0902733818136038	-0.0417514390887914	-0.284361152712853	-0.0902733818136038	0.00677050363602102	0.103814389085646	0.20085827453527	0.20085827453527	-0.0417514390887916	0.152336331810458	-0.138795324538416	-0.284361152712854	-0.0417514390887916	-0.332883095437666	-0.526970866336915
2.19631560043383	0.31286547014727	0.218692963632941	-0.0234649102610452	-0.427061366751023	-0.225263138506034	-0.0234649102610452	0.178333317983944	-0.0234649102610452	0.581929774473921	0.78372800271891	1.59092091569887	1.38912268745388	1.18732445920889	1.38912268745388	1.38912268745388	0.985526230963899	0.78372800271891	0.178333317983943	0.380131546228932	0.380131546228932	-0.0234649102610455	-0.0234649102610455	-0.0234649102610455	0.178333317983943	-0.0234649102610455	-0.225263138506034	-0.225263138506034	-0.225263138506034	-0.225263138506034	-0.225263138506034	-0.427061366751023	-0.427061366751023	-0.427061366751023	-0.427061366751023	-0.427061366751023	-0.427061366751023	-0.628859594996012	-0.628859594996012	-0.628859594996012	-0.628859594996012	-0.628859594996012	-0.628859594996012	-0.628859594996012	-0.628859594996012	-0.427061366751023	-0.427061366751023	-0.427061366751023	-0.427061366751023	-0.427061366751023
-0.0774342038614492	-0.0774342038614492	-0.0774342038614492	-0.0774342038614492	-0.0774342038614492	-0.0774342038614492	-0.0774342038614492	-0.0774342038614492	-0.0774342038614492	-0.0774342038614492	1.03245605148599	1.03245605148599	1.03245605148599	1.03245605148599	1.03245605148599	1.03245605148599	1.03245605148599	-0.0774342038614488	-0.0774342038614488	-0.0774342038614488	-0.0774342038614488	-0.0774342038614488	-0.0774342038614488	-0.0774342038614488	-0.0774342038614488	-0.0774342038614488	-0.0774342038614488	-0.0774342038614488	-0.0774342038614488	-0.0774342038614488	-0.0774342038614488	-0.0774342038614488	-0.0774342038614488	-0.0774342038614488	-0.0774342038614488	-0.0774342038614488	-0.0774342038614488	-0.0774342038614488	-0.0774342038614488	-0.0774342038614488	-0.0774342038614488	-0.0774342038614488	-0.0774342038614488	-0.0774342038614488	-0.0774342038614488	-0.0774342038614489	-0.077434203861449	-0.077434203861449	-0.0774342038614491	-0.0774342038614492
-1.6378835575519	-0.855339191165993	-0.385812571334448	0.206685306072026	0.31847735841287	0.31847735841287	0.262581332242448	-0.0168987986096626	0.430269410753714	0.150789279901603	-0.0727948247800847	0.0389972275607594	0.0389972275607594	0.31847735841287	0.262581332242448	0.0948932537311815	-0.0168987986096625	-0.128690850950507	-0.0168987986096625	0.206685306072026	0.150789279901604	0.374373384583292	0.150789279901604	0.262581332242448	0.542061463094558	0.430269410753714	0.31847735841287	0.0948932537311815	-0.0168987986096626	-0.0168987986096626	0.206685306072026	0.374373384583292	0.262581332242448	0.430269410753714	0.59795748926498	0.653853515435402	0.486165436924136	0.0948932537311815	-0.128690850950507	-0.296378929461773	-0.519963034143461	-0.519963034143461	-0.464067007973039	-0.0168987986096625	0.0389972275607595	0.0948932537311815	0.430269410753714	0.430269410753714	0.486165436924136	0.59795748926498
0.240823572956602	-0.77244808401026	-0.226840268720412	-0.560885869918278	-0.694504110397425	-0.293649388959985	-0.126626588361052	-0.193435708600625	-0.494076749678705	0.0403962122378817	-0.0264129080016917	0.341037253315962	0.107205332477455	0.240823572956602	0.374441813435748	0.508060053914895	0.140609892597242	0.307632693196175	0.107205332477455	0.0738007723576683	0.207419012836815	0.00699165211809499	0.0403962122378816	0.140609892597242	0.207419012836815	0.207419012836815	0.174014452717028	-0.0264129080016917	0.174014452717028	-0.0598174681214784	0.107205332477455	-0.193435708600625	-0.160031148480838	0.174014452717028	0.0738007723576683	-0.260244828840198	-0.193435708600625	-0.327053949079772	-0.193435708600625	-0.160031148480838	-0.360458509199558	-0.193435708600625	0.00699165211809502	0.341037253315962	0.374441813435748	0.341037253315962	0.174014452717028	0.107205332477455	0.207419012836815	0.240823572956602
-0.499184643433328	-0.869269810116657	-0.869269810116657	-0.869269810116657	-0.710661881538087	-0.604923262485707	-0.340576714854758	-0.287707405328568	-0.234838095802379	-0.0233608576976192	0.18811638040714	0.0295084518285707	0.18811638040714	-0.0233608576976191	-0.0233608576976191	0.0295084518285709	-0.181968786276189	-0.393446024380948	-0.287707405328568	-0.552053952959517	-0.552053952959517	-0.499184643433327	-0.287707405328568	-0.552053952959518	-0.234838095802378	-0.340576714854758	-0.234838095802378	-0.287707405328568	-0.604923262485708	-0.710661881538088	-0.446315333907138	-0.604923262485708	-0.657792572011898	-0.552053952959518	-0.446315333907138	-0.604923262485708	-0.393446024380948	-0.499184643433328	-0.657792572011897	-0.552053952959518	-0.552053952959518	-0.710661881538087	-0.181968786276189	-0.340576714854758	-0.340576714854758	-0.287707405328568	-0.181968786276188	-0.234838095802378	-0.393446024380948	-0.446315333907138
0.0669251377720849	-0.44959964349452	-0.0880322966078965	0.0669251377720849	-0.154442625627889	-0.154442625627888	-0.0437587439279018	-0.154442625627888	-0.486494270727849	-0.597178152427835	-0.818545915827809	-0.597178152427835	-0.265126507327875	-0.486494270727849	-0.375810389027862	-0.375810389027862	-0.0437587439279019	-0.0437587439279019	-0.265126507327875	-0.597178152427835	-0.375810389027862	-0.375810389027862	-0.154442625627889	-0.486494270727849	-0.375810389027862	-0.265126507327876	-0.154442625627889	-0.043758743927902	-0.154442625627889	-0.154442625627889	-0.043758743927902	0.0669251377720848	0.398976782872045	0.177609019472072	0.0669251377720848	0.288292901172058	0.066925137772085	0.066925137772085	0.288292901172058	0.066925137772085	0.398976782872045	0.398976782872045	0.288292901172058	0.398976782872045	0.177609019472072	-0.154442625627888	-0.0437587439279017	-0.154442625627888	-0.375810389027862	-0.265126507327875
0.872346649267648	-0.127944175225922	-0.328002340124636	-0.413741553652656	-0.628089587472707	-0.413741553652656	-0.199393519832605	-0.199393519832606	-0.199393519832606	-0.199393519832606	0.0149545139874453	0.229302547807496	0.0149545139874453	0.0149545139874453	0.0149545139874453	0.0149545139874453	0.229302547807496	0.0149545139874453	-0.199393519832606	-0.199393519832606	-0.413741553652656	-0.413741553652656	-0.413741553652656	-0.628089587472707	-0.628089587472707	-0.628089587472707	-0.628089587472707	-0.628089587472707	-0.628089587472707	-0.628089587472706	-0.413741553652656	-0.413741553652656	-0.413741553652656	-0.413741553652656	0.0149545139874458	0.0149545139874458	0.0149545139874458	-0.199393519832605	0.0149545139874458	0.0149545139874458	0.0149545139874458	-0.413741553652656	-0.413741553652656	-0.413741553652656	-0.413741553652656	-0.628089587472706	-0.199393519832605	-0.199393519832605	0.229302547807497	0.229302547807497
-0.684923575838078	-0.684923575838078	-0.684923575838078	-0.511678200773152	-0.511678200773152	-0.338432825708227	-0.338432825708227	-0.338432825708226	-0.165187450643301	-0.338432825708226	-0.338432825708226	-0.338432825708226	-0.511678200773152	-0.511678200773152	-0.338432825708226	-0.511678200773152	-0.511678200773152	-0.511678200773152	-0.511678200773152	-0.511678200773152	-0.511678200773152	-0.684923575838077	-0.684923575838077	-0.684923575838077	-0.684923575838077	-0.511678200773152	-0.511678200773152	-0.338432825708227	-0.165187450643301	0.00805792442162405	0.00805792442162405	0.181303299486549	0.00805792442162405	0.00805792442162405	0.00805792442162405	-0.165187450643301	-0.338432825708227	-0.338432825708227	-0.338432825708227	-0.165187450643301	-0.165187450643301	-0.165187450643301	-0.165187450643301	-0.165187450643301	0.00805792442162405	-0.165187450643301	-0.338432825708227	-0.338432825708227	-0.338432825708227	-0.338432825708227
-0.965018515580326	-0.234274935228935	-0.0881262191586562	-0.0254910551285369	0.131096854946761	0.444272675097358	0.914036405323253	0.914036405323253	0.914036405323253	1.22721222547385	0.914036405323253	0.914036405323253	0.444272675097358	0.131096854946761	-0.182078965203835	-0.182078965203835	-0.182078965203835	0.28768476502206	0.444272675097358	0.914036405323253	0.600860585172656	0.600860585172656	0.600860585172656	0.444272675097358	0.131096854946762	-0.0254910551285365	-0.338666875279133	-0.338666875279133	-0.182078965203835	0.131096854946762	0.28768476502206	0.28768476502206	0.28768476502206	0.600860585172656	0.757448495247955	0.757448495247955	0.914036405323253	0.757448495247955	0.757448495247955	0.757448495247955	0.444272675097358	0.444272675097358	0.444272675097358	-0.0254910551285365	0.131096854946762	0.444272675097358	0.444272675097358	0.28768476502206	0.131096854946762	0.28768476502206
-0.543902855992151	0.604972650349165	0.145422447812638	0.440847578014691	0.440847578014691	-0.0515276389887302	-0.0515276389887302	-0.0515276389887302	-0.0515276389887302	-0.297715247490441	-0.297715247490441	-0.297715247490441	-0.297715247490441	-0.297715247490441	-0.297715247490441	-0.297715247490441	0.194659969512981	-0.0515276389887302	-0.0515276389887302	-0.0515276389887302	-0.0515276389887302	-0.0515276389887302	-0.0515276389887302	-0.297715247490441	-0.297715247490441	-0.297715247490441	-0.297715247490441	-0.0515276389887302	-0.0515276389887302	0.194659969512981	-0.0515276389887302	-0.0515276389887302	0.194659969512981	0.687035186516402	0.440847578014691	0.687035186516402	0.440847578014691	0.440847578014691	0.440847578014691	0.194659969512981	-0.297715247490441	-0.0515276389887302	0.194659969512981	0.194659969512981	0.194659969512981	0.194659969512981	0.194659969512981	0.194659969512981	-0.0515276389887302	-0.543902855992151
1.54291103833348	-0.220535426417615	-0.044190779942505	0.355283827378662	0.193334662248459	0.301300772335261	0.301300772335261	0.0313854971182563	0.571216047552266	0.355283827378662	0.0313854971182564	0.0853685521616573	0.517232992508865	0.625199102595666	0.787148267725869	0.355283827378662	0.463249937465464	0.517232992508865	0.409266882422063	0.0853685521616572	-0.0225975579251446	-0.0765806129685455	-0.238529778098748	-0.34649588818555	-0.34649588818555	-0.292512833142149	-0.184546723055347	-0.130563668011946	-0.292512833142149	-0.0765806129685455	-0.184546723055347	-0.130563668011946	-0.292512833142149	-0.34649588818555	-0.400478943228951	-0.34649588818555	-0.184546723055347	-0.238529778098748	-0.130563668011946	-0.292512833142149	-0.34649588818555	0.0313854971182562	0.0313854971182562	-0.292512833142149	0.139351607205058	-0.0765806129685456	0.0853685521616572	0.193334662248459	-0.0765806129685456	-0.184546723055347
1.10010895902296	0.529190344081733	0.186639175116998	0.284510937678351	0.692309948350654	0.855429552619575	0.447630541947272	0.20295113554389	0.284510937678351	0.12139133340943	0.12139133340943	-0.286407677262873	-0.0417282708594913	0.0398315312749693	0.12139133340943	0.20295113554389	0.20295113554389	0.12139133340943	0.20295113554389	-0.123288072993952	-0.123288072993952	0.0398315312749693	0.0398315312749693	0.0398315312749693	-0.0417282708594913	-0.286407677262873	-0.286407677262873	-0.286407677262873	-0.449527281531794	-0.367967479397334	-0.286407677262873	-0.286407677262873	-0.123288072993952	-0.123288072993952	-0.0417282708594913	0.0398315312749693	-0.123288072993952	-0.123288072993952	-0.204847875128412	-0.367967479397334	-0.204847875128412	-0.286407677262873	-0.204847875128412	-0.0417282708594913	0.0398315312749692	0.20295113554389	-0.0417282708594913	-0.123288072993952	-0.0417282708594913	-0.204847875128412
-0.494406920160473	0.235085643409637	0.380984156123659	0.130872420042478	0.130872420042478	-0.181767250058998	-0.181767250058998	-0.494406920160473	-0.494406920160473	-0.494406920160473	-0.494406920160473	-0.494406920160473	-0.494406920160473	-0.181767250058998	-0.181767250058998	-0.181767250058998	-0.181767250058998	-0.181767250058998	-0.181767250058998	-0.181767250058998	-0.494406920160473	-0.494406920160474	-0.494406920160474	-0.494406920160474	-0.494406920160474	-0.494406920160474	-0.494406920160474	-0.494406920160474	-0.181767250058998	-0.181767250058998	-0.181767250058998	-0.181767250058998	0.130872420042478	0.130872420042478	0.130872420042478	0.130872420042478	0.130872420042478	0.130872420042478	0.443512090143954	0.130872420042478	0.443512090143954	0.756151760245429	0.443512090143954	0.443512090143954	0.443512090143954	0.130872420042478	0.130872420042478	0.130872420042478	-0.181767250058998	-0.181767250058998
-1.54317659617998	-0.350325657684412	-0.111755469985299	-0.111755469985299	0.0927332623282265	-0.0095111038285361	0.297221994641752	0.399466360798514	0.194977628484989	0.297221994641752	0.194977628484989	0.194977628484989	0.194977628484989	-0.00951110382853607	-0.316244202298824	-0.316244202298824	-0.622977300769112	-0.622977300769112	-0.725221666925875	-0.9297103992394	-0.9297103992394	-0.725221666925875	-0.418488568455587	-0.111755469985299	-0.111755469985299	-0.00951110382853594	0.0927332623282268	-0.111755469985299	-0.213999836142061	-0.418488568455586	-0.520732934612349	-0.520732934612349	-0.725221666925874	-0.622977300769112	-0.418488568455587	-0.316244202298824	-0.418488568455587	-0.418488568455587	-0.213999836142061	0.0927332623282265	-0.213999836142061	-0.00951110382853594	-0.213999836142061	-0.316244202298824	-0.111755469985298	-0.418488568455586	-0.622977300769112	-0.520732934612349	-0.827466033082637	-0.725221666925874
0.612371825723498	0.159487502522582	-0.293396820678335	-0.164001299763787	-0.487490102050156	-0.358094581135608	-0.293396820678335	-0.358094581135608	-0.0993035393065133	-0.0993035393065133	-0.0993035393065133	-0.0993035393065133	-0.164001299763787	-0.228699060221061	0.159487502522582	0.0947897420653081	0.159487502522582	0.288883023437129	0.871162867552593	0.80646510709532	0.612371825723498	0.871162867552593	0.806465107095319	0.741767346638046	0.482976304808951	0.353580783894403	0.482976304808951	0.547674065266225	-0.0993035393065131	-0.0993035393065131	-0.164001299763787	-0.0993035393065131	-0.422792341592882	-0.55218786250743	-0.681583383421977	-0.487490102050156	-0.422792341592882	-0.0993035393065133	-0.164001299763787	-0.0993035393065133	-0.164001299763787	-0.0993035393065133	-0.164001299763787	-0.228699060221061	-0.422792341592882	-0.616885622964704	-0.681583383421977	-0.487490102050156	-0.422792341592882	-0.487490102050156
-0.503978169260642	-0.0680660171127877	0.14989005896114	0.103185185516727	0.476824173072031	0.570233919960856	0.476824173072031	0.196594932405553	0.196594932405553	0.196594932405553	0.0564803120723135	-0.130339181705338	-0.31715867548299	-0.363863548927403	-0.457273295816229	-0.130339181705338	-0.270453802038577	-0.177044055149751	-0.0836343082609254	-0.0369294348165124	0.0564803120723136	0.0564803120723136	-0.177044055149751	0.14989005896114	0.103185185516727	-0.130339181705338	-0.0836343082609254	-0.130339181705338	-0.0369294348165124	-0.130339181705338	-0.223748928594164	-0.0836343082609254	0.0564803120723136	0.243299805849966	0.0564803120723136	0.243299805849966	0.336709552738792	0.243299805849966	0.290004679294379	0.336709552738792	-0.0369294348165124	0.14989005896114	-0.0369294348165124	0.243299805849966	0.00977543862790063	-0.177044055149751	-0.503978169260642	-0.177044055149751	-0.0836343082609254	-0.223748928594164
0.436846080359526	0.624154727351289	-0.125079860615762	0.115745542659362	-0.125079860615762	0.0354704082343206	-0.365905263890885	-0.365905263890885	-0.285630129465844	-0.285630129465844	-0.526455532740968	-0.446180398315926	-0.446180398315926	-0.205354995040803	0.115745542659362	0.196020677084403	0.276295811509444	0.115745542659362	0.436846080359526	0.67767148363465	0.436846080359526	0.196020677084403	0.276295811509444	0.0354704082343205	0.0354704082343206	0.115745542659362	-0.205354995040803	0.0354704082343206	0.276295811509444	0.276295811509444	0.356570945934485	0.757946618059691	0.436846080359526	0.757946618059691	0.597396349209609	0.276295811509444	0.196020677084403	0.276295811509444	0.0354704082343206	0.115745542659362	-0.285630129465844	-0.205354995040803	-0.0448047261907206	0.0354704082343206	0.0354704082343205	-0.0448047261907207	-0.0448047261907208	-0.0448047261907208	0.115745542659362	0.0354704082343205
0.271713724774049	0.159984447237179	0.338751291296171	0.175945772599589	0.175945772599589	0.367481676948508	0.319597700861279	0.271713724774049	0.128061796512359	0.175945772599589	0.0322938443378994	0.0322938443378994	-0.0155901317493305	-0.0155901317493305	0.0322938443378993	-0.0155901317493305	-0.0155901317493305	0.0801778204251293	0.367481676948508	0.223829748686819	0.128061796512359	0.0801778204251293	0.367481676948509	0.702669509559118	0.654785533471888	0.223829748686819	0.367481676948508	0.511133605210198	0.319597700861279	0.367481676948508	0.128061796512359	0.271713724774049	0.654785533471888	0.606901557384658	0.559017581297428	0.654785533471888	0.654785533471888	0.750553485646347	0.702669509559118	0.415365653035739	0.559017581297428	0.606901557384658	0.511133605210198	0.271713724774049	0.319597700861279	0.367481676948508	0.367481676948508	0.0322938443378994	0.223829748686819	0.128061796512359
0.441261097624322	-0.291738849312328	-0.702218819596852	-0.375510271819373	-0.501167405579942	-0.563995972460226	-0.375510271819373	-0.124196004298236	-0.124196004298236	-0.438338838699658	-0.563995972460226	-0.375510271819373	-0.187024571178521	-0.0613674374179519	0.0642896963426166	0.0642896963426166	0.566918231384891	0.755403932025743	1.06954676642716	0.881061065786312	0.943889632666596	0.881061065786312	1.19520390018773	0.881061065786312	0.818232498906028	0.378432530744038	0.189946830103185	-0.0613674374179519	-0.249853138058805	-0.124196004298236	0.00146112946233228	-0.124196004298236	-0.187024571178521	0.00146112946233222	0.00146112946233222	0.127118263222901	-0.124196004298236	-0.249853138058805	-0.312681704939089	0.00146112946233228	0.0642896963426166	0.0642896963426166	0.00146112946233228	0.127118263222901	0.378432530744038	0.441261097624322	0.189946830103185	0.189946830103185	0.504089664504606	0.629746798265175
-0.0626500749471549	-0.0626500749471549	-0.152448515704743	0.0335625401502614	-0.223004433442849	-0.0305792032480161	-0.158862690044571	-0.255075305141988	-0.287146176841126	-0.126791818345432	-0.351287920239404	-0.319217048540265	-0.319217048540265	-0.0626500749471549	0.0656334118494002	0.482554743938204	0.290129513743372	0.450483872239065	0.674979974133037	0.674979974133037	0.450483872239065	0.290129513743371	0.0335625401502614	0.129775155247678	-0.0626500749471549	-0.126791818345432	0.0335625401502614	0.00149166845112265	-0.0947209466462936	0.0335625401502614	0.00149166845112268	0.129775155247678	0.0656334118494002	-0.383358791938542	-0.287146176841126	-0.0947209466462936	-0.223004433442849	-0.0305792032480161	-0.126791818345432	0.00149166845112265	0.129775155247678	0.097704283548539	0.225987770345094	-0.0626500749471549	-0.319217048540265	-0.287146176841126	-0.479571407035959	-0.287146176841126	-0.158862690044571	-0.383358791938542
-0.510673189325519	-0.952376149058224	-0.952376149058224	-0.952376149058224	-0.889275726239267	-0.573773612144477	-0.636874034963435	-0.510673189325519	-0.447572766506562	-0.384472343687604	-0.19517107523073	-0.132070652411772	-0.384472343687603	-0.19517107523073	-0.19517107523073	-0.19517107523073	-0.132070652411772	-0.19517107523073	-0.19517107523073	-0.0689702295928143	0.120331038864059	-0.132070652411772	-0.19517107523073	-0.321371920868646	-0.447572766506562	-0.447572766506562	-0.573773612144477	-0.636874034963435	-0.384472343687604	-0.510673189325519	-0.321371920868646	-0.0689702295928143	-0.19517107523073	-0.321371920868646	-0.384472343687604	-0.447572766506562	-0.19517107523073	-0.321371920868646	-0.447572766506561	-0.384472343687603	-0.321371920868646	-0.573773612144477	-0.573773612144477	-0.510673189325519	-0.510673189325519	-0.19517107523073	-0.258271498049688	-0.19517107523073	0.246531884501975	0.246531884501975
1.45660238701897	-0.286192178255857	-0.18660391738301	-0.303975796268866	-0.464028358385942	-0.25062494222984	-0.197274088190815	-0.0905723801127642	0.176181890082363	0.122831036043337	-0.0905723801127643	-0.303975796268866	-0.303975796268866	-0.303975796268866	-0.464028358385942	-0.570730066463993	-0.570730066463993	-0.25062494222984	-0.14392323415179	-0.357326650307891	0.0161293279652865	-0.197274088190815	-0.0372215260737389	-0.14392323415179	-0.303975796268866	-0.197274088190815	-0.14392323415179	-0.570730066463993	-0.410677504346916	-0.410677504346917	-0.464028358385942	-0.624080920503018	-0.197274088190815	-0.197274088190815	0.0694801820043121	0.0161293279652866	-0.357326650307891	-0.090572380112764	0.44293616027749	0.0694801820043121	-0.143923234151789	-0.303975796268866	-0.357326650307891	-0.303975796268865	-0.197274088190815	-0.464028358385942	-0.624080920503018	-0.303975796268865	-0.303975796268865	-0.303975796268865
-1.18596818432191	-0.604573357805794	-0.0231785312896789	-0.106234935077695	0.0598778724983375	0.142934276286354	0.22599068007437	0.142934276286354	0.142934276286354	0.392103487650403	0.309047083862387	0.309047083862387	0.0598778724983376	-0.0231785312896788	0.142934276286354	0.0598778724983376	-0.106234935077695	-0.106234935077695	-0.0231785312896789	0.309047083862387	0.47515989143842	0.309047083862387	0.392103487650403	0.392103487650403	0.47515989143842	0.47515989143842	0.142934276286354	-0.0231785312896788	-0.106234935077695	-0.189291338865712	-0.189291338865712	-0.189291338865712	-0.355404146441745	-0.0231785312896791	0.0598778724983374	0.142934276286354	0.142934276286354	0.0598778724983374	-0.106234935077695	-0.272347742653728	-0.604573357805794	-0.68762976159381	-0.604573357805794	-0.521516954017777	-0.272347742653728	0.142934276286354	0.142934276286354	0.22599068007437	0.558216295226436	0.558216295226436
-0.199618215327179	-0.199618215327179	-0.199618215327179	-0.199618215327179	-0.199618215327179	0.277247521287748	1.2309789945176	1.2309789945176	1.70784473113253	1.70784473113253	2.66157620436238	2.66157620436238	2.18471046774746	1.2309789945176	2.66157620436239	2.18471046774746	2.18471046774746	1.2309789945176	1.2309789945176	1.2309789945176	1.2309789945176	-0.199618215327177	-0.199618215327177	-0.199618215327177	-0.199618215327177	-0.199618215327177	-0.199618215327177	-0.199618215327177	-0.199618215327177	0.27724752128775	0.754113257902677	0.754113257902677	0.754113257902677	0.754113257902677	0.754113257902677	0.754113257902677	0.27724752128775	-0.199618215327177	-0.199618215327177	-0.199618215327177	-0.199618215327177	-0.199618215327177	-0.199618215327177	-0.199618215327177	-0.199618215327177	-0.199618215327177	-0.199618215327177	-0.199618215327177	-0.199618215327177	-0.199618215327177
-0.0576390417704235	-0.0576390417704235	-0.0576390417704235	-0.0576390417704235	-0.0576390417704235	-0.0576390417704235	-0.0576390417704235	-0.0576390417704235	-0.0576390417704235	-0.0576390417704235	-0.0576390417704236	-0.0576390417704236	-0.0576390417704236	-0.0576390417704236	-0.0576390417704235	-0.0576390417704235	-0.0576390417704235	-0.0576390417704235	-0.0576390417704235	-0.0576390417704235	-0.0576390417704235	-0.0576390417704236	-0.0576390417704236	-0.0576390417704236	-0.0576390417704236	-0.0576390417704236	-0.0576390417704236	-0.0576390417704236	-0.0576390417704236	-0.0576390417704236	-0.0576390417704236	-0.0576390417704236	-0.0576390417704236	-0.0576390417704236	-0.0576390417704236	-0.0576390417704236	-0.0576390417704236	-0.0576390417704236	-0.0576390417704236	-0.0576390417704236	-0.0576390417704236	-0.0576390417704236	-0.0576390417704236	-0.0576390417704236	-0.0576390417704236	-0.0576390417704236	-0.0576390417704236	-0.0576390417704236	-0.0576390417704236	-0.0576390417704236
-0.246422547314637	-0.246422547314637	0.427879150337233	0.235221522436699	0.235221522436699	0.716865592188034	0.716865592188034	0.716865592188034	0.235221522436699	0.235221522436699	0.235221522436699	0.235221522436699	-0.246422547314637	-0.246422547314637	-0.246422547314637	-0.246422547314637	-0.246422547314637	-0.246422547314637	0.235221522436699	0.235221522436699	0.235221522436699	0.235221522436699	0.235221522436699	0.235221522436699	0.235221522436699	-0.246422547314637	-0.246422547314637	-0.246422547314637	-0.246422547314637	-0.246422547314637	-0.246422547314637	-0.246422547314637	-0.246422547314637	-0.246422547314637	-0.246422547314637	-0.246422547314637	-0.246422547314637	-0.246422547314637	-0.246422547314637	-0.246422547314637	-0.246422547314637	-0.246422547314637	-0.246422547314637	-0.246422547314637	-0.246422547314637	-0.246422547314637	-0.246422547314637	-0.246422547314637	-0.246422547314637	-0.246422547314637
1.57630987450772	0.0700582166447874	0.311058481902856	0.28523702491092	0.28523702491092	0.4143443098706	0.801666164749639	0.672558879789959	0.4143443098706	0.543451594830279	0.414344309870599	0.15612973995124	-0.102084829968119	-0.489406684847158	-0.231192114927799	-0.231192114927799	-0.360299399887478	-0.360299399887478	-0.102084829968119	0.15612973995124	0.4143443098706	0.15612973995124	0.4143443098706	0.28523702491092	0.15612973995124	-0.231192114927799	-0.489406684847158	-0.618513969806838	-0.747621254766517	-0.747621254766517	-0.360299399887478	-0.231192114927798	-0.231192114927798	0.0270224549915608	0.15612973995124	0.15612973995124	0.28523702491092	-0.102084829968119	-0.231192114927798	0.0270224549915608	-0.231192114927798	-0.360299399887478	-0.231192114927798	-0.231192114927798	-0.102084829968119	0.0270224549915608	-0.102084829968119	0.0270224549915608	0.0270224549915608	0.4143443098706
-0.100168201202706	-0.100168201202706	-0.100168201202706	-0.100168201202706	-0.100168201202706	1.33557601603608	1.33557601603608	1.33557601603608	1.33557601603608	1.33557601603608	1.33557601603608	1.33557601603608	-0.100168201202706	-0.100168201202706	-0.100168201202706	-0.100168201202706	-0.100168201202706	-0.100168201202706	-0.100168201202706	-0.100168201202706	-0.100168201202706	-0.100168201202706	-0.100168201202706	-0.100168201202706	-0.100168201202706	-0.100168201202706	-0.100168201202706	-0.100168201202706	-0.100168201202706	-0.100168201202706	-0.100168201202706	-0.100168201202706	-0.100168201202706	-0.100168201202706	-0.100168201202706	-0.100168201202706	-0.100168201202706	-0.100168201202706	-0.100168201202706	-0.100168201202706	-0.100168201202706	-0.100168201202706	-0.100168201202706	-0.100168201202706	-0.100168201202706	-0.100168201202706	-0.100168201202706	-0.100168201202706	-0.100168201202706	-0.100168201202706
-0.154046818862055	-0.154046818862055	-0.154046818862055	-0.154046818862055	-0.154046818862055	-0.154046818862055	-0.154046818862055	-0.154046818862055	-0.154046818862055	-0.154046818862055	-0.154046818862055	-0.154046818862055	-0.154046818862055	-0.154046818862055	-0.154046818862055	-0.154046818862055	-0.154046818862055	-0.154046818862055	-0.154046818862055	-0.154046818862055	-0.154046818862055	-0.154046818862055	-0.154046818862055	-0.154046818862055	-0.154046818862055	-0.154046818862055	-0.154046818862055	-0.154046818862055	-0.154046818862055	-0.154046818862055	-0.154046818862055	-0.154046818862055	-0.154046818862055	-0.154046818862055	-0.154046818862055	-0.154046818862055	-0.154046818862055	-0.154046818862055	-0.154046818862055	-0.154046818862055	-0.154046818862055	-0.154046818862055	-0.154046818862055	-0.154046818862055	-0.154046818862055	-0.154046818862055	-0.154046818862055	-0.154046818862055	-0.154046818862055	-0.154046818862055
1.81845967640594	0.695677394153248	0.1342862530269	-0.0100714689770176	-0.346906153652826	-0.346906153652826	-0.346906153652826	-0.154429190980935	0.0380477716909551	-0.154429190980935	-0.250667672316881	-0.250667672316881	-0.298786912984853	-0.539383116324717	-0.683740838328635	-0.77997931966458	-0.395025394320799	-0.346906153652826	-0.202548431648908	-0.154429190980936	-0.0100714689770177	0.230524734362846	0.1342862530269	-0.0100714689770177	-0.106309950312963	-0.395025394320799	-0.443144634988771	-0.202548431648908	-0.491263875656744	-0.491263875656744	-0.346906153652826	-0.250667672316881	0.038047771690955	0.182405493694873	0.182405493694873	0.326763215698791	0.182405493694873	-0.106309950312963	0.0380477716909552	-0.0581907096449901	-0.395025394320799	-0.683740838328634	-0.539383116324716	-0.491263875656744	-0.443144634988771	-0.491263875656744	-0.77997931966458	-0.587502356992689	-0.154429190980935	-0.298786912984853
-0.906030580148974	-0.67204070059098	-0.555045760811984	-0.504905072335271	-0.555045760811984	-0.454764383858558	-0.254201629951707	-0.254201629951707	-0.153920252998281	-0.153920252998281	-0.254201629951707	-0.254201629951707	-0.555045760811984	-0.605186449288697	-0.605186449288697	-0.65532713776541	-0.65532713776541	-0.605186449288697	-0.605186449288697	-0.555045760811984	-0.755608514718835	-0.855889891672261	-0.956171268625686	-0.855889891672261	-0.906030580148974	-0.755608514718835	-0.705467826242122	-0.655327137765409	-0.655327137765409	-0.605186449288696	-0.605186449288697	-0.404623695381846	-0.605186449288696	-0.354483006905133	-0.30434231842842	-0.30434231842842	-0.454764383858558	-0.50490507233527	-0.655327137765409	-0.454764383858557	-0.655327137765409	-0.605186449288696	-0.555045760811983	-0.555045760811983	-0.705467826242122	-0.85588989167226	-0.956171268625685	-1.10659333405582	-1.15673402253254	-1.15673402253254
-0.602754477423849	-0.602754477423849	-0.602754477423849	-0.371339811984335	-0.371339811984335	-0.139925146544822	0.0914895188946913	0.322904184334205	0.554318849773718	0.554318849773718	0.554318849773718	0.785733515213232	0.554318849773718	0.322904184334205	0.0914895188946913	0.0914895188946913	-0.139925146544822	-0.139925146544822	-0.371339811984335	0.0914895188946914	0.0914895188946914	0.0914895188946914	-0.139925146544822	-0.139925146544822	-0.139925146544822	-0.139925146544822	-0.602754477423849	-0.371339811984335	-0.371339811984335	-0.371339811984335	-0.139925146544822	-0.139925146544822	-0.139925146544822	0.0914895188946913	0.0914895188946913	0.0914895188946913	0.0914895188946913	-0.139925146544822	-0.139925146544822	-0.139925146544822	-0.371339811984335	-0.602754477423849	-0.371339811984335	-0.371339811984336	-0.139925146544822	-0.139925146544822	-0.139925146544822	-0.139925146544822	-0.139925146544822	-0.371339811984336
1.1190834148544	0.404484405846341	0.0471849013423099	-0.220789727035713	-0.488764355413736	-0.71845689402347	-0.641892714486892	-0.680174804255181	-0.603610624718603	-0.527046445182025	-0.450482265645447	-0.450482265645447	-0.105943457730846	-0.33563599634058	-0.182507637267424	-0.33563599634058	-0.067661367962557	-0.067661367962557	-0.182507637267424	-0.297353906572291	-0.220789727035713	-0.412200175877158	-0.259071816804002	-0.373918086108869	-0.412200175877158	-0.33563599634058	0.123749080878888	-0.0676613679625571	0.0471849013423099	0.123749080878888	-0.297353906572291	-0.220789727035713	0.0471849013423099	-0.412200175877158	-0.450482265645447	-0.565328534950314	-0.71845689402347	-0.450482265645447	-0.565328534950314	-0.71845689402347	-0.680174804255181	-0.297353906572291	-0.144225547499135	-0.0293792781942679	0.00890281157402103	0.506569978561778	0.621416247866645	0.621416247866645	0.391723709256911	0.4300057990252
0.925137940576861	-0.11280968497982	0.747204061910002	0.798042312957676	0.798042312957676	0.925137940576861	1.24287700962482	1.11578138200564	0.925137940576861	0.670946685338491	0.798042312957676	0.607398871528898	0.798042312957677	0.798042312957677	0.861590126767269	0.798042312957677	0.861590126767269	0.988685754386454	1.05223356819605	0.67094668533849	0.67094668533849	0.67094668533849	0.734494499148083	0.798042312957675	0.416755430100119	0.607398871528897	0.67094668533849	0.734494499148083	0.607398871528897	0.607398871528897	0.607398871528897	0.925137940576861	0.988685754386454	1.11578138200564	1.17932919581523	1.11578138200564	1.05223356819605	1.17932919581523	0.861590126767268	0.67094668533849	0.798042312957676	0.607398871528897	0.480303243909712	0.353207616290527	0.226111988671341	0.607398871528897	0.861590126767268	0.798042312957675	0.67094668533849	0.988685754386454
-0.145989713946982	0.451872924121611	0.392086660314752	0.110237130939558	0.110237130939558	-0.0178762915037121	-0.274103136390252	-0.145989713946982	-0.0178762915037121	-0.0178762915037121	0.110237130939558	0.238350553382828	0.110237130939558	0.238350553382828	0.110237130939558	-0.0178762915037121	0.110237130939558	-0.145989713946982	-0.402216558833522	-0.274103136390252	-0.402216558833522	-0.658443403720062	-0.786556826163332	-0.786556826163332	-0.658443403720062	-0.658443403720062	-0.402216558833522	-0.274103136390252	-0.274103136390252	-0.0178762915037121	0.238350553382828	0.494577398269368	0.494577398269368	0.110237130939558	0.238350553382828	0.238350553382828	0.110237130939558	-0.0178762915037121	-0.402216558833522	-0.274103136390252	-0.145989713946982	-0.145989713946982	-0.145989713946982	-0.274103136390252	-0.402216558833522	0.110237130939558	0.366463975826098	0.750804243155908	0.494577398269368	0.494577398269368
-0.297997799751689	-0.371822769072889	-0.165112854973528	-0.234719254619232	-0.234719254619232	-0.0132443466556306	-0.139801436920545	-0.139801436920545	-0.26635852718546	-0.139801436920545	0.0816734710430556	0.176591288741742	0.0816734710430556	0.144952016175513	0.176591288741742	0.176591288741742	0.20823056130797	-0.139801436920545	-0.0132443466556306	-0.171440709486774	-0.108162164354317	-0.171440709486774	-0.297997799751689	-0.51947270771529	-0.329637072317918	-0.709308343112662	-0.614390525413976	-0.677669070546434	-0.646029797980205	-0.487833435149061	-0.139801436920545	-0.329637072317918	-0.329637072317918	-0.392915617450375	-0.392915617450375	-0.361276344884146	-0.392915617450375	-0.582751252847747	-0.392915617450375	-0.26635852718546	-0.171440709486774	-0.297997799751689	-0.424554890016603	-0.171440709486774	-0.108162164354316	-0.361276344884146	-0.582751252847747	-0.709308343112662	-0.677669070546433	-0.646029797980204
-0.426354047770672	-0.426354047770672	0.220700918845995	0.189888777578535	0.189888777578535	0.189888777578535	0.189888777578535	-0.118232635096069	-0.27229334143337	-0.27229334143337	-0.426354047770672	-0.426354047770672	0.189888777578535	0.189888777578535	0.189888777578535	0.343949483915836	0.343949483915836	0.343949483915836	0.343949483915836	-0.27229334143337	-0.27229334143337	-0.27229334143337	-0.426354047770672	-0.426354047770672	0.189888777578535	0.189888777578535	0.189888777578535	0.189888777578535	0.189888777578535	0.189888777578535	0.189888777578535	-0.426354047770672	-0.426354047770672	-0.426354047770672	-0.426354047770672	-0.426354047770672	-0.426354047770672	-0.426354047770672	-0.426354047770672	-0.426354047770672	-0.27229334143337	-0.27229334143337	-0.27229334143337	-0.27229334143337	-0.27229334143337	-0.27229334143337	-0.27229334143337	0.0358280712412332	0.0358280712412331	0.0358280712412331
1.27754237907574	0.161045143841874	-0.211120601236083	-0.250995502494435	-0.357328572516709	-0.410495107527845	-0.0914958974610254	-0.051620996202673	0.00154553880846369	0.227503312605794	0.280669847616931	0.360419650133636	0.426877818897557	0.387002917639204	0.506627621414262	0.519919255167046	0.652835592694887	0.599669057683751	0.333836382628068	0.493335987661478	0.413586185144773	0.347128016380852	0.387002917639204	0.254086580111363	0.200920045100226	0.37371128388642	0.134461876336305	-0.0117460949443204	-0.17124569997773	-0.131370798719378	-0.344036938763924	-0.17124569997773	-0.476953276291766	-0.503536543797334	-0.290870403752788	-0.10478753121381	-0.0516209962026729	0.0812953413251687	0.147753510089089	0.745877028964377	0.865501732739434	0.865501732739434	0.865501732739434	0.652835592694887	0.706002127706024	0.360419650133636	0.0148371725612476	-0.0649126299554576	-0.290870403752788	-0.10478753121381
0.50589075222779	0.0505759215370734	0.0901685155101792	0.175009788309691	0.217430424709448	-0.0201251391291869	0.0222954972705693	-0.0370933936890894	-0.0116410118492357	0.0901685155101792	0.175009788309691	-0.0540616482489919	0.268335188389155	0.23439867926935	0.158041533749789	0.251366933829253	0.115620897350033	-0.096482284648748	0.217430424709448	0.132589151909935	0.191978042869594	0.310755824788911	0.259851061109204	0.276819315669106	0.429533606708229	0.23439867926935	0.0222954972705693	0.149557406469838	0.0307796245505205	0.013811369990618	-0.0201251391291871	0.0053272427106666	0.0647161336703252	0.0053272427106666	0.0901685155101789	0.0562320063903741	0.158041533749789	0.191978042869594	0.208946297429496	0.132589151909935	0.421049479428277	0.23439867926935	0.387112970308472	0.276819315669106	0.0307796245505205	0.0647161336703255	0.208946297429496	0.175009788309691	0.175009788309691	0.115620897350033
2.46259370891039	1.89282491965483	1.12933474205237	0.826543328333696	0.472472723582023	0.155030112425351	0.032936800442016	0.167239443623685	0.362588742797022	0.435844729987023	0.264914093210353	0.289332755607021	0.46026339238369	0.46026339238369	0.387007405193689	0.301542086805354	0.203867437218685	0.618984697962026	0.765496672342028	0.850961990730363	0.765496672342028	0.618984697962026	0.680031353953694	0.509100717177024	0.496891385978691	0.203867437218686	0.167239443623685	0.216076768417019	0.155030112425351	0.191658106020352	0.716659347548694	0.728868678747028	1.1928232642837	0.936427309118698	0.741078009945362	0.667822022755361	0.643403360358693	0.46026339238369	0.387007405193688	0.228286099615353	0.496891385978691	0.570147373168692	0.692240685152027	0.850961990730364	0.83875265953203	0.838752659532031	0.704450016350362	0.680031353953694	0.582356704367026	0.63119402916036
0.785249299191481	0.301400703374417	0.833634158773187	0.232279475400551	0.0594764054658851	-0.147887278455714	0.0940370194528182	-0.0787660504818474	-0.147887278455714	0.266840089387484	0.266840089387484	0.43964315932215	0.612446229256815	0.508764387296016	0.508764387296016	0.577885615269882	0.508764387296016	0.543325001282949	0.405082545335217	0.370521931348283	0.163158247426685	-0.113326664468781	-0.21700850642958	-0.458932804338112	-0.493493418325045	-0.21700850642958	-0.147887278455714	0.0249157914789519	-0.00964482250798123	0.024915791478952	0.197718861413618	0.33596131736135	0.0594764054658852	-0.182447892442647	-0.251569120416513	-0.182447892442647	-0.562614646298911	-0.735417716233577	-0.76997833022051	-0.666296488259711	-0.597175260285844	-0.666296488259711	-0.597175260285844	-0.251569120416513	-0.251569120416513	0.0940370194528183	0.0940370194528183	0.0594764054658852	0.024915791478952	-0.0442054364949142
-0.700698868352253	-0.864959272849159	-0.897811353748541	-0.911890816991133	-0.700698868352253	-0.911890816991132	-0.489506919713373	-0.278314971074493	-0.0671230224356127	0.0736716099903072	0.284863558629187	0.214466242416227	0.496055507268067	0.144068926203267	0.144068926203267	-0.0671230224356128	-0.0671230224356128	0.0736716099903071	0.144068926203267	0.073671609990307	0.214466242416227	0.0736716099903069	0.355260874842147	0.284863558629187	0.0736716099903069	-0.0671230224356131	-0.137520338648573	-0.207917654861533	-0.207917654861533	-0.419109603500413	-0.419109603500413	-0.207917654861533	0.144068926203267	0.425658191055107	0.425658191055107	0.707247455906947	0.636850139693987	0.707247455906947	0.425658191055107	0.00327429377734692	-0.137520338648573	-0.207917654861533	-0.137520338648573	0.00327429377734699	0.073671609990307	0.144068926203267	0.214466242416227	0.0736716099903069	0.144068926203267	-0.207917654861533
-0.646942134703323	0.475712691293901	0.455300785366679	0.402813027268107	0.840211011422869	0.577772220930012	0.402813027268107	0.227853833606202	0.184114035190726	0.184114035190726	0.0528946399442972	-0.384503344210465	-0.0783247553021316	0.184114035190726	0.446552825683583	0.84021101142287	1.1463896003312	1.40882839082406	1.75874677814787	1.58378758448597	1.54004778607049	1.54004778607049	0.971430406669298	1.1463896003312	0.971430406669298	0.84021101142287	0.577772220930012	0.446552825683584	0.184114035190726	0.446552825683583	-0.0783247553021315	0.0528946399442976	-0.0345849568866551	0.14037423677525	0.14037423677525	0.359073228852631	0.271593632021679	0.315333430437155	0.0528946399442976	0.096634438359774	-0.078324755302131	-0.165804352133084	-0.297023747379512	-0.340763545794989	-0.122064553717608	-0.0345849568866551	-0.20954415054856	-0.253283948964036	-0.384503344210465	-0.690681933118799
0.168627730481633	-0.801636486961074	-1.14122896306602	-1.13083327502199	-1.13083327502199	-1.20880093535221	-1.10484405491192	-1.0268763945817	-1.05286561469177	-0.818962633701122	-0.844951853811194	-0.948908734251484	-0.792973413591049	-0.740994973370904	-0.611048872820542	-0.481102772270179	-0.455113552160107	-0.481102772270179	-0.507091992380251	-0.429124332050034	-0.533081212490324	-0.429124332050034	-0.481102772270179	-0.948908734251484	-1.10484405491192	-1.05286561469177	-1.23479015546228	-1.18281171524214	-1.28676859568243	-1.15682249513207	-0.79297341359105	-0.611048872820543	-0.403135111939963	-0.195221351059382	-0.2731890113896	-0.325167451609745	-0.247199791279527	-0.195221351059382	-0.0652752505090197	-0.195221351059382	-0.403135111939963	-0.351156671719818	-0.351156671719818	-0.533081212490325	-0.740994973370905	-0.740994973370904	-0.481102772270179	-0.299178231499671	-0.143242910839236	0.0646708500413443
2.0657627611439	0.951435536942619	0.728570092102364	0.573360228731471	0.215183620952489	0.155487519655992	0.0957914183594954	0.0360953170629983	-0.20268908812299	-0.262385189419487	-0.20268908812299	0.0360953170629983	0.0360953170629983	0.274879722248986	0.215183620952489	0.215183620952489	0.274879722248986	0.633056330027968	0.334575823545483	0.274879722248986	-0.20268908812299	-0.0832968855299956	-0.142992986826493	-0.0236007842334985	-0.381777392012481	-0.262385189419487	-0.322081290715984	-0.20268908812299	-0.322081290715984	-0.0832968855299956	-0.501169594605475	-0.441473493308978	-0.142992986826493	0.0360953170629984	0.155487519655992	0.0957914183594954	0.0957914183594954	0.453968026138477	0.39427192484198	0.155487519655992	0.215183620952489	0.274879722248986	0.453968026138477	0.453968026138477	0.334575823545483	0.334575823545483	0.215183620952489	0.453968026138477	0.513664127434975	0.453968026138478
-0.230995533386534	0.357241823206924	0.0337112770805219	0.121946880569541	0.0715265357186728	0.0967367081441067	-0.180575188535666	-0.0797344988339306	-0.0671294126212137	-0.0167090677703459	-0.319231136875553	-0.193180274748383	-0.104944671259365	0.0967367081441067	0.134551966782258	0.24799774269671	0.311023173760295	0.651360501503653	0.575729984227351	0.37404860482388	0.525309639376483	0.689175760141803	0.5379147255892	0.37404860482388	0.0211061908678051	0.0967367081441068	0.323628259973012	0.0589214495059559	-0.117549757472081	0.0337112770805221	0.399258777249314	0.613545242865502	0.600940156652785	0.474889294525615	0.714385932567237	0.802621536056256	0.638755415290936	0.563124898014634	0.525309639376483	0.588335070440068	0.752201191205388	0.663965587716369	0.651360501503652	0.941277484396142	0.953882570608859	0.916067311970709	0.916067311970709	0.878252053332558	0.840436794694407	1.00430291545973
-0.175639865485232	-0.508140491340923	-0.346640187353873	-0.3181401337091	0.129717852137342	0.0279319462631506	0.15007503331218	0.251860939186371	0.129717852137342	0.251860939186371	0.49614711328443	-0.0127824160865259	0.00757476508831236	0.231503758011533	0.15007503331218	0.0890034897876654	-0.0942111407858789	0.0482891274379888	0.15007503331218	0.27221812036121	0.0890034897876653	0.0279319462631506	0.49614711328443	0.638647381508298	0.251860939186371	0.251860939186371	0.251860939186371	0.231503758011533	0.251860939186371	-0.155282684310394	-0.0738539596110406	0.0279319462631506	0.312932482710886	0.15007503331218	0.231503758011533	0.312932482710886	0.333289663885724	0.475789932109592	0.333289663885724	0.00757476508831229	0.0890034897876652	-0.012782416086526	-0.338497314883938	-0.134925503135556	-0.480997583107806	-0.236711409009747	-0.0942111407858789	0.0482891274379889	0.190789395661857	0.353646845060563
-0.0472783293703209	-0.386106356524287	-0.250575145662701	-0.55552037010127	-0.700732381738684	-0.773338387557391	-0.700732381738684	-0.773338387557391	-0.918550399194805	-0.918550399194805	-0.700732381738684	-0.700732381738684	-0.482914364282563	-0.410308358463856	-0.119884335189028	-0.119884335189028	0.097933682267093	-0.192490341007735	-0.192490341007735	-0.119884335189028	-0.192490341007735	-0.55552037010127	-0.192490341007734	0.0979336822670938	0.243145693904508	0.460963711360629	0.0253276764483863	-0.0472783293703206	-0.0472783293703206	-0.482914364282563	-0.700732381738684	-0.700732381738684	-0.918550399194805	-0.773338387557391	-0.482914364282563	-0.337702352645149	-0.119884335189028	0.1705396880858	-0.119884335189028	0.0253276764483858	0.0253276764483858	-0.119884335189028	0.1705396880858	0.243145693904507	0.0253276764483861	0.1705396880858	0.315751699723214	0.388357705541921	0.460963711360628	0.388357705541921
-0.265297999844686	0.302557630045095	0.203182894814383	0.434381258412366	0.495222933043414	0.221435397203698	0.0693312106260778	-0.0523521386360182	-0.234877162529162	-0.417402186422306	-0.782452234208594	-0.75203139689307	-0.44782302373783	-0.356560511791258	0.0389103733105538	0.373539583781318	0.46480209572789	0.647327119621034	0.46480209572789	0.61690628230551	0.586485444989986	0.251856234519222	0.191014559888174	0.373539583781318	0.221435397203698	0.434381258412366	-0.0219313013204942	-0.113193813267066	-0.0219313013204943	-0.265297999844686	-0.478243861053354	-0.326139674475734	-0.326139674475734	-0.174035487898114	-0.113193813267066	-0.0827729759515422	-0.14361465058259	-0.204456325213638	0.0693312106260777	0.0693312106260777	0.0693312106260777	-0.174035487898114	-0.14361465058259	0.0389103733105538	0.343118746465794	0.0389103733105538	0.00848953599502979	0.00848953599502979	0.282277071834746	0.0997520479416018
-0.665792799141948	-0.42058646671893	-0.119332972599222	-0.33551488200074	-0.140350658235481	-0.00523696485953235	-0.02024959745686	0.0247883003351229	-0.125338025638153	-0.02024959745686	0.204939891503055	0.144889361113744	-0.02024959745686	0.174914626308399	0.129876728516416	-0.0953127604434982	0.00977566773779524	-0.140350658235481	-0.245439086416775	-0.215413821222119	-0.260451719014102	-0.440603310182034	-0.260451719014102	-0.170375923430136	-0.0202495974568599	-0.095312760443498	0.0698261981271059	0.00977566773779537	0.370078850073659	0.49017991085228	0.325040952281676	0.144889361113744	-0.0202495974568599	0.114864095919089	-0.140350658235481	-0.200401188624792	-0.365540147195396	-0.125338025638153	-0.00523696485953242	0.280003054489693	0.0848388307244334	0.249977789295037	0.23496515669771	0.505192543449607	0.159901993711072	0.144889361113744	0.340053584879003	0.174914626308399	0.310028319684348	0.144889361113744
0.72008418381221	0.657012646105975	0.247047651015451	0.125409685439141	0.179471003473056	-0.0502895981710837	0.0443177083882681	0.395716275608718	0.409231605117196	0.5984462182359	0.638992206761337	0.625476877252858	0.611961547744379	0.638992206761337	0.382200946100239	0.206501662490014	0.206501662490014	0.287593639540887	0.0172870493713105	0.125409685439141	0.206501662490014	0.192986332981535	0.476808252659591	0.557900229710464	0.503838911676548	0.693053524795252	0.638992206761337	0.274078310032408	0.409231605117197	0.165955673964578	0.125409685439141	-0.0232589391541259	-0.117866245713478	0.0308023788797896	0.206501662490014	0.165955673964578	0.233532321506972	0.152440344456099	-0.0367742686626047	-0.0232589391541259	-0.171927563747393	0.0172870493713105	0.0308023788797893	-0.00974360964564726	0.0308023788797893	0.328139628066323	0.192986332981535	0.206501662490014	0.0037717198628316	0.0983790264221834
-0.433409349955608	-1.35863072822964	-0.732327026013371	-0.61642017203179	-0.555416564673063	-0.158893116841336	0.359637545707845	0.237630330990391	0.512146564104663	0.634153778822117	0.695157386180844	0.481644760425299	0.207128527311027	-0.00638409844451804	0.1461249199523	-0.158893116841336	-0.219896724200063	-0.0673877058032452	0.176626723631663	0.237630330990391	-0.00638409844451801	-0.311402135238154	-0.128391313161972	0.0851213125935728	-0.219896724200063	-0.372405742596881	-0.372405742596881	0.0546195089142092	0.176626723631664	0.176626723631663	-0.0368859021238816	0.1461249199523	0.207128527311027	-0.00638409844451804	-0.311402135238154	-0.372405742596881	-0.311402135238154	-0.1893949205207	-0.0978895094826088	0.0241177052348455	0.207128527311027	0.115623116272936	0.359637545707845	0.176626723631663	-0.0673877058032452	-0.341903938917517	-0.28090033155879	-0.463911153634972	-0.463911153634972	-0.921438208825426
0.00900090742215533	0.301895300294452	0.257961141363607	0.0822245056402294	0.218211188045224	0.0299219354844622	0.00900090742215531	0.071763991609076	0.071763991609076	0.0403824495156157	0.14498758982715	0.155448103858304	0.197290159982917	0.0822245056402295	0.0299219354844622	0.071763991609076	-0.116525260951686	-0.0746832048270722	-0.388498625761676	-0.0956042328893791	0.134527075795997	0.176369131920611	0.134527075795997	-0.0223806346713049	0.197290159982917	0.228671702076378	-0.0433016627336119	-0.147906803045146	-0.440801195917443	-0.503564280104364	-0.315275027543602	-0.46172222397975	-0.357117083668215	-0.440801195917443	-0.430340681886289	-0.0746832048270723	-0.0642226907959188	-0.0119201206401516	-0.0223806346713051	-0.179288345138607	-0.0642226907959188	-0.0956042328893791	-0.440801195917443	-0.388498625761676	-0.210669887232067	-0.231590915294374	-0.147906803045146	-0.325735541574755	-0.398959139792829	-0.106064746920533
-0.0492147067845214	-0.0492147067845213	-0.0771649459206365	0.0306431193186647	0.210323228050833	0.0905364888960542	0.0506075758444612	0.290181054154019	0.350074423731409	0.569683445515171	0.390003336783002	0.130465401947647	0.390003336783002	0.509790075937781	0.130465401947647	0.190358771525037	-0.0891436198361144	0.270216597628223	0.270216597628223	0.310145510679816	0.150429858473444	0.190358771525037	0.130465401947647	0.370038880257205	0.0506075758444612	0.350074423731409	0.0705720323702576	0.330109967205612	0.509790075937781	0.709434641195746	0.489825619411985	0.390003336783002	0.270216597628223	0.23028768457663	0.17039431499924	0.0306431193186646	-0.169001445939301	-0.109108076361911	-0.109108076361911	-0.0891436198361143	-0.0292502502587248	-0.208930358990894	-0.268823728568283	-0.308752641619876	-0.308752641619876	-0.129072532887707	-0.288788185094079	-0.328717098145672	-0.208930358990893	-0.22889481551669
0.0687903242654526	-0.578268663356464	-0.351798017688793	-0.139192921755878	-0.116083672197952	-0.0775682562680761	0.307585903030684	0.299882819844709	0.400022901262386	0.284476653472758	0.284476653472758	0.192039655241056	0.184336572055081	0.0379779915215518	0.245961237542882	0.0302749083355767	0.138118072939229	0.15352423931118	0.276773570286783	0.453944483564213	0.269070487100808	0.0687903242654526	0.176633488869105	-0.123786755383927	-0.108380589011977	-0.393394666893059	-0.60137791291439	-0.339473084591233	-0.493534748310737	-0.624487162472315	-0.501237831496712	-0.63219024565829	-0.354879250963183	-0.270145335917456	-0.539753247426588	-0.416503916450985	-0.370285417335134	-0.277848419103431	-0.247036086359531	-0.339473084591233	-0.324066918219282	-0.223926836801605	-0.0621620898961257	-0.0544590067101505	-0.139192921755878	0.107305740195329	0.284476653472758	0.245961237542882	0.18433657205508	0.0764934074514277
-0.487454051301493	-0.257190916584372	0.286230081348033	0.0257037917823762	0.0849143121382073	0.0849143121382073	0.00596695166376582	-0.151927769285117	-0.171664609403728	0.0454406319009866	-0.0137698884548445	-0.112454089047896	-0.230875129759559	-0.0729804088106756	-0.112454089047896	-0.191401449522338	-0.665085612368987	-0.467717211182883	-0.171664609403728	0.163861672612649	0.24280903308709	0.380966913917363	0.716493195933739	0.834914236645401	0.815177396526791	0.499387954629025	0.400703754035973	0.380966913917363	0.124387992375428	-0.0532435686920653	0.0849143121382073	0.00596695166376587	0.22307219296848	0.380966913917363	0.22307219296848	0.0454406319009865	0.0651774720195969	0.0849143121382073	0.0257037917823761	-0.230875129759559	-0.526927731538714	-0.546664571657325	-0.250611969878169	-0.32955933035261	-0.546664571657325	-0.507190891420104	-0.428243530945662	-0.467717211182883	-0.211138289640948	-0.309822490234
-0.943491531201943	0.0160491394099365	-0.328061997637082	-0.362094967235139	-0.347914563235949	-0.574801027222994	-0.461357795229472	-0.418816583231901	-0.163569311246475	-0.347914563235949	-0.333734159236759	-0.177749715245665	-0.121028099248903	-0.362094967235139	-0.40463617923271	-0.447177391230281	-0.362094967235139	-0.163569311246475	-0.149388907247284	-0.234471331242426	0.00659553674380969	0.219301596731665	0.332744828725188	0.205121192732475	0.148399576735713	0.0774975567397614	0.0633171527405709	-0.135208503248094	-0.0643064832521422	-0.347914563235949	0.0349563447421902	0.190940788733284	0.134219172736523	0.375286040722759	0.517090080714662	0.219301596731665	0.105858364738142	-0.277012543239997	-0.432996987231091	-0.461357795229472	-0.319553755237568	-0.432996987231091	-0.574801027222994	-0.262832139240807	-0.177749715245665	-0.106847695249713	0.0491367487413806	-0.177749715245665	-0.0643064832521421	0.219301596731665
1.05756327285006	0.953483970862858	0.464311251522991	0.388482045789455	0.321573923083394	0.143152262533898	0.187757677671272	0.0985468473965242	0.27696850794602	0.210060385239959	0.0762441398278372	0.0762441398278372	0.27696850794602	0.0985468473965241	0.254665800377333	0.0985468473965241	0.210060385239959	0.210060385239959	0.232363092808646	0.00933601712177636	-0.146782935859033	-0.102177520721658	0.0316387246904634	-0.0129666904469107	-0.16908564342772	-0.0575721055842847	-0.102177520721659	0.254665800377333	0.00933601712177623	-0.280599181271155	-0.45902084182065	-0.146782935859033	-0.325204596408529	-0.213691058565094	-0.39211271911459	-0.280599181271155	0.0539414322591502	0.321573923083394	0.0316387246904632	0.00933601712177623	0.165454970102585	0.187757677671272	0.299271215514707	0.0539414322591502	-0.302901888839842	-0.258296473702467	-0.213691058565094	-0.503626256958024	-0.637442502370146	-0.615139794801459
-0.484627325012563	-0.484627325012563	0.12957404268757	0.173445568951865	0.0272071480708807	-0.0459120623696113	-0.119031272810103	-0.192150483250595	-0.484627325012563	-0.630865745893547	-0.265269693691087	-0.0459120623696113	0.0272071480708807	0.319683989832849	0.319683989832849	0.246564779392357	0.465922410713833	0.100326358511373	0.465922410713833	0.465922410713833	0.246564779392357	0.100326358511373	0.100326358511373	-0.338388904131579	-0.0459120623696113	-0.557746535453055	-0.630865745893547	-0.630865745893547	-0.265269693691087	-0.192150483250595	0.0272071480708807	-0.192150483250595	0.173445568951865	0.319683989832849	0.465922410713833	0.0272071480708807	0.0272071480708807	-0.192150483250595	-0.265269693691087	-0.557746535453055	-0.630865745893547	-0.777104166774531	-0.777104166774531	-0.557746535453055	-0.411508114572071	-0.484627325012563	-0.484627325012563	-0.484627325012563	-0.192150483250595	-0.0459120623696113
-0.389496546588495	-0.389496546588495	-0.389496546588495	-0.182726774942751	-0.182726774942751	-0.182726774942751	-0.182726774942751	-0.182726774942751	-0.182726774942751	-0.182726774942751	-0.389496546588495	-0.389496546588495	0.230812768348738	0.230812768348738	0.230812768348738	0.230812768348738	0.230812768348738	0.437582539994482	0.437582539994482	-0.182726774942751	-0.182726774942751	0.0240429967029935	0.0240429967029935	0.0240429967029935	-0.182726774942751	-0.182726774942751	-0.182726774942751	-0.182726774942751	-0.389496546588495	-0.389496546588495	-0.389496546588495	-0.389496546588495	-0.389496546588495	-0.389496546588496	-0.389496546588496	-0.389496546588496	-0.182726774942751	-0.182726774942751	-0.182726774942751	-0.182726774942751	-0.182726774942751	-0.182726774942751	-0.182726774942751	-0.389496546588496	-0.389496546588495	-0.389496546588495	-0.389496546588495	-0.389496546588495	-0.18272677494275	-0.18272677494275
0.219290301680297	-0.404883512085845	-0.0615879145144665	-0.115088527122993	-0.181964292883651	-0.181964292883651	-0.248840058644309	-0.449467355926283	-0.449467355926283	-0.382591590165625	-0.382591590165625	-0.449467355926283	-0.516343121686941	-0.449467355926283	-0.382591590165625	-0.516343121686942	-0.650094653208258	-0.382591590165625	-0.181964292883651	0.0186630043983231	0.219290301680297	0.353041833201614	0.219290301680297	0.0855387701589812	0.0186630043983231	-0.248840058644309	-0.382591590165625	-0.5832188874476	-0.783846184729574	-0.650094653208258	-0.449467355926284	-0.516343121686942	-0.248840058644309	-0.181964292883651	-0.115088527122993	-0.0482127613623349	0.0186630043983233	-0.115088527122993	-0.248840058644309	-0.382591590165625	-0.449467355926283	-0.382591590165625	-0.181964292883651	-0.0482127613623349	-0.0482127613623349	-0.181964292883651	-0.248840058644309	-0.382591590165625	-0.315715824404967	-0.650094653208258
0.582071441132686	0.500277088293779	0.778377887946062	0.617126163777932	0.54701671848744	0.441852550551703	0.476907273196948	0.336688382615965	-0.0138588438364924	-0.11902301177223	-0.083968289126984	-0.0138588438364924	-0.0489135664817381	-0.0489135664817381	-0.0839682891269839	0.30163365997072	0.476907273196948	0.54701671848744	0.336688382615965	0.476907273196948	0.54701671848744	0.476907273196948	0.30163365997072	0.0211958788087535	0.0562506014539992	0.231524214680228	0.336688382615966	0.196469492034982	0.0211958788087535	0.0562506014539993	-0.119023011772229	-0.399460792934196	-0.539679683515179	-0.785062742031899	-0.995391077903374	-0.714953296741408	-0.855172187322391	-0.434515515579442	-0.189132457062721	-0.0839682891269839	-0.11902301177223	0.30163365997072	0.161414769389737	0.266578937325474	0.0562506014539993	-0.048913566481738	0.0211958788087535	-0.0839682891269839	-0.469570238224687	-0.329351347643704
-0.80045872759002	-0.80045872759002	-0.370212161510384	0.121498199723485	0.121498199723485	0.275157687609069	0.275157687609069	0.428817175494653	0.428817175494653	-0.185820776047683	-0.032161288162099	0.428817175494653	0.275157687609069	0.275157687609069	0.275157687609069	0.121498199723485	0.428817175494653	0.582476663380238	0.275157687609069	0.582476663380238	0.582476663380238	0.428817175494653	0.428817175494653	0.121498199723485	-0.0321612881620992	-0.0321612881620992	-0.339480263933267	-0.185820776047683	0.275157687609069	0.428817175494653	0.428817175494653	0.428817175494653	0.275157687609069	0.275157687609069	0.428817175494653	0.121498199723485	-0.0321612881620993	0.121498199723485	-0.0321612881620993	-0.0321612881620993	0.275157687609069	0.121498199723485	-0.185820776047684	0.275157687609069	0.121498199723485	0.121498199723485	0.121498199723485	-0.185820776047683	-0.185820776047683	-0.0321612881620991
-0.70296634312384	-0.70296634312384	0.227112203163087	-0.0386245243474637	-0.0386245243474637	-0.0386245243474637	0.12746093034663	-0.0386245243474637	-0.536880888429746	-0.536880888429746	0.12746093034663	0.12746093034663	0.293546385040724	0.12746093034663	0.12746093034663	0.12746093034663	0.12746093034663	-0.370795433735652	-0.204709979041558	-0.204709979041558	-0.0386245243474637	-0.0386245243474637	-0.0386245243474637	-0.0386245243474637	0.12746093034663	-0.0386245243474637	-0.204709979041558	-0.370795433735652	-0.204709979041558	-0.204709979041558	-0.204709979041558	-0.370795433735652	-0.204709979041558	-0.204709979041558	-0.0386245243474636	-0.204709979041558	-0.204709979041558	-0.204709979041558	-0.204709979041558	-0.370795433735652	-0.0386245243474635	-0.0386245243474635	-0.0386245243474635	0.293546385040724	0.293546385040724	0.293546385040724	0.293546385040724	0.12746093034663	-0.0386245243474637	-0.0386245243474637
-0.588929091282391	-0.828912380735459	-0.204955828157482	-0.0175403068703242	-0.0746791853115309	0.0853096743238479	0.348148515153399	0.199587431206261	0.291009636712192	0.256726309647468	0.0853096743238479	0.18815965551802	-0.0175403068703242	-0.0975347366880136	0.0395985715708825	-0.143245839440979	-0.23466804494691	-0.360373577517564	-0.223240269258668	-0.15467361512922	-0.177529166505703	-0.371801353205806	-0.428940231647012	-0.23466804494691	-0.428940231647012	-0.440368007335254	-0.566073539905908	-0.417512455958771	-0.394656904582288	-0.188956942193944	-0.383229128894047	-0.131818063752738	-0.348945801829323	-0.131818063752737	-0.303234699076358	-0.440368007335254	-0.520362437152943	-0.531790212841184	-0.508934661464702	-0.520362437152943	-0.508934661464702	-0.486079110088219	-0.166101390817462	-0.314662474764599	-0.246095820635151	-0.120390288064496	0.0167430201943998	-0.00611253118208285	0.0395985715708824	-0.0746791853115312
0.0318842914537923	0.680968369648392	0.449152627436035	0.210713578303325	0.151103816020147	-0.325774282245273	-0.464863727572687	-0.802652380510693	-0.782782459749634	-0.822522301271753	-0.961611746599167	-0.921871905077048	-0.88213206355493	-0.683432855944338	-0.663562935183279	-0.524473489855865	-0.444993806811628	-0.127075074634681	-0.14694499539574	0.0318842914537925	-0.0873352331125627	0.131233895259088	0.230583499064384	0.230583499064384	-0.0475953915904443	0.0318842914537925	0.09149405373697	0.230583499064384	0.0517542122148516	-0.325774282245273	-0.266164519962095	-0.0674653123515035	-0.166814916156799	-0.127075074634681	-0.38538404452845	-0.127075074634681	0.230583499064384	0.210713578303325	0.0517542122148516	-0.107205153873622	-0.0277254708293851	0.0120143706927333	-0.166814916156799	-0.266164519962095	-0.206554757678918	-0.325774282245273	0.0716241329759108	-0.107205153873622	0.190843657542266	0.429282706674976
-0.979563278454824	0.0204075683011422	0.39182531138193	3.1720657846433e-17	0.306113524517133	0.122445409806853	0.122445409806853	0.0612227049034266	-0.0612227049034265	0.244890819613706	0.244890819613706	6.34413156928661e-17	-0.306113524517133	-0.122445409806853	-0.367336229420559	-0.244890819613706	-0.367336229420559	-0.18366811471028	-0.122445409806853	0.306113524517133	0.0612227049034266	0.244890819613706	0.122445409806853	-0.0612227049034265	0.0612227049034266	-0.122445409806853	-0.306113524517133	-0.18366811471028	-0.18366811471028	-0.18366811471028	3.1720657846433e-17	-0.367336229420559	-0.18366811471028	-0.122445409806853	0.18366811471028	0.122445409806853	0.244890819613706	0.306113524517133	0.428558934323986	0.612227049034265	0.489781639227412	0.18366811471028	0.0612227049034266	3.1720657846433e-17	3.1720657846433e-17	0.428558934323986	0.0612227049034266	0.18366811471028	9.51619735392991e-17	9.51619735392991e-17
-0.542978280492026	-0.393772335105195	0.296305162308896	0.216373405851666	0.448175499577635	0.48814137780625	0.703957120240773	0.392223270057573	0.312291513600343	0.320284689246066	0.376236918766127	0.352257391828958	0.360250567474681	0.136441649394435	0.192393878914496	0.120455298102989	0.0405235416457581	0.0964757711658196	-0.0793740930400878	-0.263217132891718	-0.0953604443315338	-0.119339971268703	-0.0953604443315339	-0.143319498205872	-0.0713809173943646	0.0485167172914813	0.128448473748712	0.168414351977327	0.112462122457266	0.0405235416457583	0.0485167172914814	-0.159305849497318	-0.191278552080211	-0.231244430308826	-0.279203484183164	-0.0713809173943647	-0.0873672686858108	-0.159305849497318	0.0565098929372043	-0.119339971268703	-0.0713809173943647	-0.11134679562298	-0.191278552080211	-0.263217132891718	-0.21525807901738	-0.247230781600272	-0.143319498205872	-0.0633877417486416	-0.11134679562298	-0.31916936241178
-0.833262195505061	0.306977093943982	0.192953164999078	0.336064830919723	0.562949179330502	0.318612188734278	0.336064830919723	0.2488016199925	0.580401821515946	0.545496537145057	0.423328041846946	0.388422757476057	0.580401821515947	0.580401821515947	0.667665032443169	0.510591252774169	0.580401821515947	0.580401821515947	0.615307105886836	0.336064830919723	0.370970115290612	0.44078068403239	0.528043894959613	0.63275974807228	0.510591252774168	0.318612188734278	0.685117674628614	0.737475601184947	0.493138610588724	0.336064830919723	0.0568225559526103	0.178991051250722	0.405875399661501	0.336064830919723	0.0917278403234995	0.318612188734279	0.423328041846946	0.720022958999503	0.772380885555837	0.789833527741281	0.685117674628614	0.85964409648306	0.946907307410283	0.929454665224838	0.737475601184948	0.999265233966616	0.85964409648306	0.894549380853949	0.912002023039393	0.720022958999503
-0.899441338852558	-0.78884826573384	-0.434950431753945	-0.188485868803661	-0.117390321798771	-0.0462947747938817	-0.0699932904621782	0.143293350552491	-0.188485868803661	-0.378073994150033	-0.33067696281344	-0.283279931476847	-0.0699932904621781	0.119594834884194	0.0958963192158978	0.42767553857205	0.522469601245236	0.380278507235456	0.735756242259905	0.403977022903753	0.498771085576939	0.35657999156716	0.166991866220787	0.190690381889084	0.119594834884194	-0.212184384471958	-0.0936918061304748	-0.425471025486627	-0.235882900140254	-0.188485868803661	-0.354375478481737	-0.283279931476847	-0.543963603828109	-0.449169541154923	-0.212184384471958	-0.306978447145144	-0.47286805682322	-0.449169541154923	-0.496566572491516	-0.117390321798771	-0.141088837467068	-0.117390321798771	0.0721978035476011	0.332881475898863	0.332881475898863	0.427675538572049	0.475072569908643	0.593565148250126	0.498771085576939	0.546168116913532
-0.34519049530985	1.19410341710889	0.578385852141393	0.314506895726752	0.314506895726752	-0.0153417997915488	-0.34519049530985	-0.34519049530985	-0.34519049530985	-0.34519049530985	-0.34519049530985	-0.34519049530985	-0.34519049530985	-0.34519049530985	-0.34519049530985	-0.34519049530985	-0.34519049530985	-0.34519049530985	-0.34519049530985	-0.34519049530985	-0.34519049530985	-0.34519049530985	-0.34519049530985	-0.34519049530985	-0.34519049530985	-0.34519049530985	-0.34519049530985	-0.34519049530985	-0.34519049530985	-0.34519049530985	-0.34519049530985	-0.34519049530985	-0.34519049530985	-0.34519049530985	-0.34519049530985	-0.34519049530985	-0.34519049530985	-0.34519049530985	-0.34519049530985	-0.34519049530985	-0.345190495309851	-0.345190495309851	-0.345190495309851	-0.345190495309851	-0.345190495309851	-0.345190495309851	-0.345190495309851	-0.345190495309851	-0.345190495309851	-0.345190495309851
0	0	0	0	0	0	0	0	0	0	0	0	0	0	0	0	0	0	0	0	0	0	0	0	0	0	0	0	0	0	0	0	0	0	0	0	0	0	0	0	0	0	0	0	0	0	0	0	0	0
-1.34104939922897	-1.34104939922897	-0.504456924269551	-0.444700318915306	-0.345105976658232	-0.145917292144085	0.0532713923700627	-0.444700318915306	-0.444700318915306	-0.54429466117238	0.0532713923700627	0.25246007688421	0.551243103655432	0.551243103655432	0.650837445912505	0.650837445912505	0.551243103655432	-0.0463229498870111	0.0532713923700627	-0.444700318915306	-0.643889003429454	-0.54429466117238	-0.345105976658232	-0.145917292144085	-0.145917292144085	-0.444700318915306	-0.345105976658232	0.0532713923700627	-0.0463229498870111	-0.245511634401159	-0.145917292144085	0.152865734627136	0.25246007688421	0.25246007688421	0.352054419141284	0.25246007688421	0.451648761398358	0.152865734627136	-0.0463229498870111	0.0532713923700627	0.352054419141284	-0.145917292144085	0.25246007688421	0.152865734627136	0.451648761398358	0.850026130426653	0.650837445912505	0.25246007688421	0.451648761398358	0.352054419141284
-0.458152389462121	0.180291449556853	0.116447065654956	0.0206804898021096	0.0890851868398568	0.157489883877604	0.294299277953098	0.431108672028593	0.567918066104087	0.773132157217329	0.97834624833057	1.18356033944381	0.909941551292823	1.04675094536832	0.704727460179582	0.49951336906634	0.636322763141834	0.294299277953099	0.362703974990846	0.567918066104087	0.294299277953098	0.362703974990845	0.362703974990845	0.225894580915351	0.362703974990845	-0.0477242072356377	0.157489883877604	0.157489883877604	0.0206804898021094	-0.0477242072356377	0.0206804898021094	0.0890851868398566	0.362703974990845	-0.252938298348879	-0.252938298348879	-0.184533601311132	0.0206804898021097	-0.116128904273385	-0.526557086499868	-0.458152389462121	-0.184533601311132	-0.184533601311132	0.0890851868398568	-0.116128904273385	-0.116128904273385	0.0890851868398568	0.0890851868398568	-0.0477242072356377	0.0206804898021097	-0.389747692424373
1.38333064542512	0.304060235178978	0.0882061531297508	-0.0968116314838727	-0.281829416097496	-0.46684720071112	-0.46684720071112	-0.374338308404308	-0.46684720071112	-0.374338308404308	-0.281829416097496	-0.281829416097496	-0.281829416097496	-0.281829416097496	-0.559356093017932	-0.281829416097496	-0.374338308404308	-0.374338308404308	-0.374338308404308	-0.00430273917706086	0.180715045436563	0.365732830050186	0.088206153129751	0.273223937743375	0.55075061466381	0.365732830050186	0.273223937743374	0.0882061531297508	0.273223937743374	0.180715045436563	0.0882061531297509	-0.00430273917706092	0.0882061531297509	-0.0968116314838727	-0.281829416097496	-0.189320523790684	0.180715045436563	-0.0968116314838727	-0.0968116314838727	-0.0968116314838727	-0.0968116314838727	0.0882061531297508	0.0882061531297507	-0.0968116314838729	-0.00430273917706105	-0.281829416097497	-0.281829416097496	-0.189320523790685	0.180715045436563	-0.189320523790685
3.31404508751721	1.04590599851612	0.5922781807159	0.5922781807159	0.0090424149727618	-0.185369506941618	0.0090424149727618	0.0090424149727618	-0.185369506941618	-0.185369506941618	-0.185369506941618	0.0090424149727618	0.203454336887141	0.00904241497276173	0.00904241497276173	0.00904241497276173	0.00904241497276173	-0.379781428855997	-0.574193350770376	-0.574193350770376	-0.379781428855997	-0.185369506941618	-0.185369506941618	0.00904241497276175	0.00904241497276175	0.00904241497276175	-0.185369506941618	-0.379781428855997	-0.574193350770376	-0.379781428855997	-0.574193350770376	-0.574193350770376	-0.379781428855997	-0.185369506941618	-0.185369506941618	-0.185369506941618	-0.379781428855997	-0.379781428855997	-0.185369506941618	-0.379781428855997	-0.574193350770376	-0.379781428855997	-0.379781428855997	-0.379781428855997	-0.379781428855997	-0.185369506941618	0.0090424149727618	0.0090424149727618	-0.185369506941617	-0.185369506941617
-0.341313347058363	0.474046315358838	0.637118247842278	0.357566363584952	0.357566363584952	0.357566363584952	0.00812650826329432	0.00812650826329429	-0.341313347058363	-0.341313347058363	-0.341313347058363	-0.341313347058363	-0.341313347058363	-0.341313347058363	-0.341313347058363	-0.341313347058363	-0.341313347058363	-0.341313347058363	-0.341313347058363	-0.341313347058363	-0.341313347058363	-0.341313347058363	0.00812650826329429	0.00812650826329429	0.00812650826329429	0.00812650826329429	0.00812650826329429	0.357566363584952	0.357566363584952	0.357566363584952	0.357566363584952	0.357566363584952	0.357566363584952	0.357566363584952	0.00812650826329437	0.357566363584952	0.00812650826329435	0.00812650826329435	0.00812650826329435	0.00812650826329435	0.00812650826329435	0.00812650826329435	-0.341313347058363	0.00812650826329439	0.00812650826329439	0.00812650826329439	0.00812650826329439	0.00812650826329439	0.00812650826329439	0.00812650826329439
-0.524398841414323	-0.524398841414323	-0.524398841414323	-0.259114721640019	-0.259114721640019	-0.259114721640019	-0.259114721640019	-0.259114721640019	-0.259114721640019	-0.259114721640019	-0.524398841414323	-0.524398841414323	-0.524398841414323	-0.524398841414324	-0.524398841414324	-0.524398841414324	-0.259114721640019	-0.259114721640019	-0.259114721640019	-0.259114721640019	0.00616939813428617	0.00616939813428617	0.00616939813428604	-0.259114721640019	-0.259114721640019	-0.259114721640018	-0.259114721640018	-0.524398841414323	-0.524398841414323	-0.524398841414323	-0.524398841414323	-0.524398841414323	-0.524398841414323	-0.524398841414323	-0.524398841414323	-0.524398841414323	-0.524398841414323	-0.524398841414323	-0.524398841414323	-0.524398841414323	-0.259114721640018	-0.259114721640018	-0.259114721640019	0.00616939813428604	0.00616939813428604	0.271453517908591	0.271453517908591	0.0061693981342863	0.0061693981342863	0.271453517908591
-0.510357831603542	0.0121513769429414	-0.196852306475652	-0.286425313655049	-0.286425313655049	-0.286425313655049	-0.510357831603542	-0.510357831603542	-0.286425313655049	-0.286425313655049	-0.286425313655049	-0.286425313655049	-0.286425313655049	0.161439722241937	0.161439722241937	0.161439722241937	0.161439722241937	0.161439722241937	0.38537224019043	0.38537224019043	-0.0624927957065563	0.161439722241937	0.38537224019043	0.38537224019043	0.609304758138923	0.833237276087416	0.833237276087416	0.833237276087416	0.609304758138923	0.161439722241937	0.161439722241937	-0.0624927957065563	-0.510357831603542	-0.510357831603542	-0.510357831603542	-0.510357831603542	-0.510357831603542	-0.510357831603542	-0.510357831603542	-0.510357831603542	-0.510357831603542	-0.510357831603542	-0.510357831603542	-0.510357831603542	-0.510357831603542	-0.510357831603542	-0.510357831603542	-0.510357831603542	-0.510357831603542	-0.510357831603542
-0.338974749777518	-0.338974749777518	-0.338974749777518	0.102719621144703	0.102719621144703	0.102719621144703	0.102719621144703	0.102719621144703	0.102719621144703	0.102719621144702	-0.338974749777518	-0.338974749777518	-0.338974749777518	-0.338974749777518	-0.338974749777518	-0.338974749777518	-0.338974749777518	0.102719621144703	0.102719621144703	0.102719621144703	0.102719621144703	0.102719621144703	0.102719621144703	0.102719621144703	-0.338974749777518	-0.338974749777518	-0.338974749777518	-0.338974749777518	0.102719621144703	0.102719621144703	0.102719621144703	0.544413992066923	0.544413992066923	0.544413992066923	0.544413992066923	0.102719621144702	0.102719621144702	0.102719621144702	0.102719621144702	0.102719621144702	0.102719621144702	0.544413992066923	0.544413992066923	0.544413992066923	0.544413992066923	0.102719621144703	0.986108362989144	0.986108362989144	0.544413992066923	0.986108362989144
0.498853676767436	-0.193104649071266	-0.331496314239006	-0.390807027882323	-0.489658217287852	-0.687360596098909	-0.588509406693381	-0.193104649071266	-0.390807027882323	-0.291955838476794	-0.291955838476794	-0.291955838476794	0.103448919145321	0.00459772973979205	-0.390807027882323	-0.390807027882323	-0.390807027882323	-0.489658217287852	-0.489658217287852	-0.786211785504438	-0.291955838476795	-0.193104649071266	-0.193104649071266	-0.094253459665737	0.00459772973979179	0.202300108550849	0.202300108550849	-0.193104649071266	-0.0942534596657369	0.00459772973979179	-0.390807027882323	-0.390807027882323	-0.291955838476795	-0.291955838476795	-0.0942534596657372	0.10344891914532	0.10344891914532	0.301151297956378	0.301151297956378	0.00459772973979179	-0.094253459665737	-0.193104649071266	-0.291955838476795	-0.193104649071266	-0.390807027882324	-0.291955838476795	-0.390807027882324	0.00459772973979154	-0.193104649071266	-0.390807027882324
0.363561390533805	0.792706404458021	0.363561390533805	0.363561390533805	0.363561390533805	0.363561390533805	0.179642098851998	0.179642098851998	0.547480682215612	0.363561390533805	0.179642098851998	0.179642098851998	-0.00427719282980948	-0.188196484511616	-0.188196484511616	-0.556035067875231	-0.188196484511617	-0.188196484511617	-0.372115776193424	-0.372115776193424	-0.188196484511617	-0.00427719282980954	-0.00427719282980954	-0.188196484511616	-0.188196484511616	-0.188196484511616	-0.00427719282980949	-0.00427719282980949	-0.372115776193424	-0.188196484511616	-0.188196484511617	-0.188196484511617	-0.00427719282980952	-0.00427719282980952	0.363561390533805	0.731399973897419	0.547480682215612	0.363561390533804	0.363561390533805	0.179642098851998	0.179642098851998	-0.188196484511616	-0.372115776193423	-0.372115776193423	-0.372115776193423	-0.188196484511616	-0.188196484511616	-0.188196484511616	-0.00427719282980948	0.179642098851998
-0.253129273013928	-0.253129273013928	-0.253129273013928	-0.253129273013928	-0.253129273013928	-0.253129273013928	-0.253129273013928	-0.253129273013928	-0.253129273013928	-0.253129273013928	-0.253129273013928	0.291098663966017	0.291098663966017	0.291098663966017	0.291098663966017	0.291098663966017	0.291098663966017	0.291098663966017	-0.253129273013928	-0.253129273013928	-0.253129273013928	-0.253129273013928	-0.253129273013928	-0.253129273013928	0.291098663966017	0.835326600945963	0.835326600945962	0.835326600945962	0.835326600945962	0.835326600945962	0.835326600945962	0.291098663966017	-0.253129273013928	-0.253129273013928	-0.253129273013928	-0.253129273013928	-0.253129273013928	-0.253129273013928	0.291098663966017	0.291098663966017	0.291098663966017	0.291098663966017	0.291098663966017	0.291098663966017	0.291098663966017	-0.253129273013928	-0.253129273013928	-0.253129273013928	-0.253129273013928	-0.253129273013928
-0.686217933253313	0.940172601465169	0.289616387577776	0.0108065816260365	0.24314808658582	0.0108065816260365	0.0108065816260365	0.0108065816260365	0.0108065816260365	0.0108065816260365	0.24314808658582	0.24314808658582	0.24314808658582	0.0108065816260365	0.0108065816260365	0.24314808658582	0.475489591545603	0.24314808658582	0.24314808658582	0.24314808658582	0.24314808658582	0.475489591545603	0.24314808658582	0.0108065816260366	0.0108065816260366	-0.221534923333747	-0.45387642829353	-0.45387642829353	-0.221534923333747	-0.221534923333747	-0.221534923333747	0.24314808658582	0.24314808658582	0.475489591545603	0.475489591545603	0.0108065816260365	0.0108065816260365	0.0108065816260365	-0.221534923333747	-0.221534923333747	-0.45387642829353	-0.45387642829353	-0.221534923333747	-0.221534923333747	0.24314808658582	0.0108065816260364	0.24314808658582	0.475489591545603	0.475489591545603	0.24314808658582
-1.33014063059995	-0.815853758653148	-0.712996384263787	-0.558710322679747	-0.558710322679747	-0.668914652382633	-0.668914652382633	-0.448505992976861	-0.448505992976861	-0.668914652382633	-0.558710322679747	-0.228097333571089	-0.228097333571089	-0.00768867416531765	-0.00768867416531765	-0.117893003868204	-0.00768867416531752	0.32292431494334	-0.00768867416531752	0.102515655537568	-0.228097333571089	-0.117893003868203	-0.228097333571089	-0.228097333571089	-0.558710322679747	-0.448505992976861	-0.558710322679747	-0.338301663273975	-0.338301663273975	-0.228097333571089	0.212719985240454	0.102515655537568	0.102515655537568	0.32292431494334	0.102515655537568	-0.117893003868203	0.212719985240454	-0.00768867416531777	0.102515655537568	-0.00768867416531777	0.212719985240454	0.543332974349111	0.653537304051998	0.32292431494334	0.32292431494334	0.102515655537568	0.212719985240454	-0.228097333571089	-0.338301663273975	-0.117893003868204
0.803711427205781	1.25046514759164	0.669685311090025	0.229313786709683	0.0378479065443166	-0.0578850335383665	-0.440816793869099	-0.440816793869099	-0.345083853786416	-0.345083853786416	-0.249350913703733	-0.249350913703733	-0.249350913703733	0.0378479065443166	-0.0578850335383665	-0.15361797362105	0.133580846627	0.0378479065443166	0.325046726792366	0.420779666875049	0.325046726792366	0.420779666875049	0.420779666875049	-0.0578850335383666	0.0378479065443165	-0.249350913703733	-0.440816793869099	-0.728015614117148	-0.536549733951782	-0.536549733951782	-0.249350913703733	-0.0578850335383665	0.0378479065443166	0.133580846627	0.325046726792366	0.0378479065443166	0.133580846627	0.0378479065443166	-0.15361797362105	-0.249350913703733	0.133580846627	-0.0578850335383665	-0.15361797362105	-0.249350913703733	-0.249350913703733	-0.249350913703733	-0.15361797362105	-0.536549733951782	-0.440816793869099	-0.15361797362105
0.630234062947231	0.338835517713565	0.280555808666832	-0.119076481939339	-0.243961572753767	-0.119076481939339	0.00580860887508968	-0.368846663568195	0.00580860887508968	0.00580860887508968	0.130693699689518	0.255578790503946	-0.119076481939339	-0.368846663568195	-0.119076481939339	-0.368846663568195	0.00580860887508965	0.130693699689518	0.130693699689518	0.505348972132803	0.505348972132803	0.380463881318374	0.505348972132803	0.255578790503946	0.00580860887508964	-0.119076481939339	-0.368846663568195	-0.119076481939339	0.380463881318374	0.130693699689518	0.505348972132803	0.505348972132803	0.505348972132803	0.380463881318374	0.380463881318375	0.130693699689518	0.380463881318375	0.130693699689518	0.380463881318375	0.755119153761659	1.00488933539052	0.880004244576088	0.755119153761659	0.880004244576088	0.755119153761659	0.630234062947231	0.380463881318375	0.255578790503946	0.380463881318375	0.380463881318375
-1.53718123128799	-0.72329987575996	-0.43844140132515	-0.22915762418937	0.0324470972303533	0.119648671036928	0.119648671036928	0.381253392456652	0.381253392456652	0.381253392456652	0.381253392456652	0.294051818650077	0.119648671036928	0.119648671036928	-0.316359197995945	-0.316359197995945	-0.316359197995945	-0.316359197995945	-0.40356077180252	-0.40356077180252	-0.316359197995945	-0.141956050382796	-0.316359197995945	-0.490762345609094	-0.665165493222243	-0.752367067028818	-0.665165493222244	-0.665165493222244	-0.665165493222244	-0.577963919415669	-0.141956050382796	-0.141956050382796	0.119648671036928	0.206850244843503	0.119648671036928	0.0324470972303533	0.0324470972303533	-0.229157624189371	-0.141956050382796	-0.316359197995945	-0.229157624189371	-0.316359197995945	-0.229157624189371	-0.0547544765762214	-0.229157624189371	-0.316359197995945	-0.229157624189371	-0.229157624189371	-0.141956050382796	-0.229157624189371
-0.505717664448031	-0.786051029086811	-0.00111760809822772	-0.1452890527696	-0.1452890527696	-0.1452890527696	-0.0251461822101232	-0.385574793888554	-0.265431923329077	-0.1452890527696	-0.385574793888554	-0.385574793888554	-0.505717664448031	-0.505717664448031	-0.385574793888554	-0.505717664448031	-0.625860535007508	-0.385574793888554	-0.265431923329077	-0.1452890527696	-0.025146182210123	-0.025146182210123	-0.025146182210123	0.215139558908831	0.215139558908831	0.215139558908831	0.0949966883493541	-0.1452890527696	-0.385574793888554	-0.505717664448031	-0.505717664448031	-0.265431923329077	-0.265431923329077	-0.265431923329077	-0.1452890527696	0.215139558908831	0.335282429468308	0.455425300027785	0.215139558908831	0.0949966883493538	0.0949966883493538	0.215139558908831	0.094996688349354	0.335282429468308	0.575568170587262	0.575568170587262	0.455425300027785	0.695711041146739	0.815853911706216	0.455425300027785
-0.663809670839289	-0.0583347892555738	-0.209703509651503	-0.0799588921692779	-0.0799588921692779	-0.339448127133727	-0.14483120091039	-0.274575818392615	-0.339448127133727	-0.209703509651503	-0.274575818392615	-0.209703509651503	-0.0799588921692779	-0.209703509651503	-0.14483120091039	0.439019577759621	0.374147269018509	0.439019577759621	0.309274960277396	0.374147269018509	0.439019577759621	0.439019577759621	0.114658034054059	0.244402651536284	0.244402651536284	0.503891886500733	0.503891886500733	0.244402651536284	0.309274960277396	0.374147269018508	0.309274960277396	0.309274960277396	0.114658034054059	0.179530342795171	0.374147269018508	0.374147269018509	0.179530342795171	-0.0150865834281656	-0.209703509651503	0.0497857253129467	-0.0150865834281655	-0.0150865834281655	-0.0799588921692779	0.0497857253129468	-0.0150865834281656	0.374147269018509	0.374147269018509	0.179530342795171	0.244402651536284	0.244402651536284
0.209422523146714	-0.0437348241109604	-0.2462607019171	-0.11606549475601	-0.333057506691159	-0.550049518626309	-0.333057506691159	-0.224561500723585	-0.224561500723585	-0.11606549475601	-0.224561500723585	-0.224561500723585	-0.00756948878843547	-0.224561500723585	-0.11606549475601	-0.00756948878843554	-0.224561500723585	-0.11606549475601	0.100926517179139	-0.11606549475601	0.100926517179139	-0.00756948878843547	-0.224561500723585	-0.224561500723585	-0.441553512658734	-0.441553512658734	-0.333057506691159	-0.550049518626309	-0.550049518626309	-0.550049518626309	-0.550049518626309	-0.550049518626309	-0.441553512658734	-0.224561500723585	-0.11606549475601	0.317918529114288	0.426414535081863	0.534910541049438	0.643406547017012	0.643406547017012	0.317918529114288	0.426414535081863	-0.00756948878843554	0.209422523146714	0.100926517179139	0.209422523146714	0.209422523146714	0.534910541049438	0.426414535081863	0.643406547017012
-0.0961395868125082	0.123087804328135	0.166933282556264	0.185724201796891	-0.00218499060937524	0.185724201796891	-0.0961395868125082	0.0917696055937577	-0.190094183015641	-0.284048779218774	-0.378003375421907	-0.0961395868125083	-0.284048779218774	-0.284048779218774	-0.378003375421907	-0.378003375421907	-0.0961395868125082	-0.190094183015641	-0.378003375421907	0.185724201796891	0.185724201796891	0.185724201796891	0.0917696055937578	-0.284048779218774	-0.47195797162504	-0.284048779218774	-0.753821760234439	-0.47195797162504	-0.284048779218774	-0.190094183015641	0.0917696055937578	0.185724201796891	-0.00218499060937522	0.0917696055937577	-0.0961395868125083	-0.284048779218774	-0.284048779218774	-0.378003375421907	-0.284048779218774	-0.0961395868125081	-0.284048779218774	-0.00218499060937522	-0.00218499060937522	0.279678798000024	0.185724201796891	0.0917696055937578	-0.0021849906093751	-0.0021849906093751	-0.284048779218774	-0.284048779218774
0.0482001881449816	0.393634869850683	0.462721806191823	0.34428705817844	0.34428705817844	0.34428705817844	0.0482001881449815	-0.0998432468717477	-0.0998432468717477	-0.247886681888477	-0.247886681888477	-0.395930116905206	-0.247886681888477	-0.0998432468717476	-0.0998432468717476	0.0482001881449816	-0.0998432468717476	-0.0998432468717476	0.0482001881449816	-0.247886681888477	-0.395930116905206	-0.247886681888477	-0.247886681888477	0.196243623161711	0.492330493195169	0.492330493195169	0.788417363228628	0.788417363228628	0.640373928211899	0.34428705817844	0.0482001881449815	-0.247886681888477	0.0482001881449815	-0.247886681888477	-0.0998432468717478	-0.247886681888477	-0.247886681888477	-0.247886681888477	-0.0998432468717477	-0.395930116905206	-0.395930116905206	-0.247886681888477	-0.0998432468717476	0.0482001881449816	-0.0998432468717476	0.0482001881449816	-0.0998432468717476	0.0482001881449816	-0.0998432468717476	-0.0998432468717476
-0.17526984740732	-0.17526984740732	0.997090687472754	0.662130534649875	0.662130534649875	0.662130534649875	0.662130534649875	-0.17526984740732	-0.17526984740732	-0.17526984740732	-0.17526984740732	-0.17526984740732	-0.17526984740732	-0.17526984740732	-0.17526984740732	-0.17526984740732	-0.17526984740732	-0.17526984740732	-0.17526984740732	-0.17526984740732	-0.17526984740732	-0.17526984740732	-0.17526984740732	-0.17526984740732	-0.17526984740732	-0.17526984740732	-0.17526984740732	-0.17526984740732	-0.17526984740732	-0.17526984740732	-0.17526984740732	-0.17526984740732	-0.17526984740732	-0.17526984740732	-0.17526984740732	-0.17526984740732	-0.17526984740732	-0.17526984740732	-0.17526984740732	-0.17526984740732	-0.17526984740732	-0.17526984740732	-0.17526984740732	-0.17526984740732	-0.17526984740732	-0.17526984740732	-0.17526984740732	-0.17526984740732	-0.17526984740732	-0.17526984740732
0	0	0	0	0	0	0	0	0	0	0	0	0	0	0	0	0	0	0	0	0	0	0	0	0	0	0	0	0	0	0	0	0	0	0	0	0	0	0	0	0	0	0	0	0	0	0	0	0	0
-0.0774342038614492	-0.0774342038614492	-0.0774342038614492	-0.0774342038614492	-0.0774342038614492	-0.0774342038614492	-0.0774342038614492	-0.0774342038614492	-0.0774342038614492	-0.0774342038614492	-0.0774342038614492	-0.0774342038614492	-0.0774342038614492	-0.0774342038614492	-0.0774342038614493	-0.0774342038614493	-0.0774342038614493	-0.0774342038614493	-0.0774342038614493	-0.0774342038614493	-0.0774342038614493	-0.0774342038614493	-0.0774342038614493	-0.0774342038614493	-0.0774342038614493	-0.0774342038614493	-0.0774342038614493	-0.0774342038614493	-0.0774342038614493	-0.0774342038614493	-0.0774342038614493	-0.0774342038614493	-0.0774342038614493	-0.0774342038614493	-0.0774342038614493	-0.0774342038614493	-0.0774342038614493	-0.0774342038614493	-0.0774342038614493	-0.0774342038614493	-0.0774342038614493	-0.0774342038614493	-0.0774342038614493	-0.0774342038614493	-0.0774342038614493	-0.0774342038614493	-0.0774342038614493	-0.0774342038614493	-0.0774342038614492	-0.0774342038614492
-0.706054647727414	-0.706054647727414	-0.381592893580923	-0.0107794602706476	-0.0107794602706476	-0.0107794602706476	0.220978935548275	0.452737331367197	0.452737331367197	0.220978935548275	-0.0107794602706476	-0.0107794602706476	0.220978935548275	-0.0107794602706476	-0.24253785608957	-0.24253785608957	-0.24253785608957	0.220978935548275	0.220978935548275	-0.0107794602706476	-0.0107794602706476	0.220978935548275	0.220978935548275	0.452737331367197	-0.0107794602706476	-0.0107794602706476	0.220978935548275	0.220978935548275	-0.0107794602706476	-0.0107794602706476	-0.0107794602706476	-0.0107794602706476	-0.0107794602706476	0.220978935548275	0.220978935548275	0.220978935548275	-0.0107794602706476	-0.24253785608957	-0.24253785608957	-0.24253785608957	-0.706054647727414	-0.474296251908492	-0.474296251908492	-0.474296251908492	-0.474296251908492	-0.474296251908492	-0.474296251908492	-0.474296251908492	-0.706054647727415	-0.474296251908492
-0.0576390417704235	-0.0576390417704235	-0.0576390417704235	-0.0576390417704235	-0.0576390417704235	-0.0576390417704235	-0.0576390417704235	-0.0576390417704235	-0.0576390417704235	-0.0576390417704235	-0.0576390417704236	-0.0576390417704236	-0.0576390417704236	-0.0576390417704236	-0.0576390417704236	-0.0576390417704236	-0.0576390417704236	-0.0576390417704236	-0.0576390417704236	-0.0576390417704236	-0.0576390417704236	-0.0576390417704236	-0.0576390417704236	-0.0576390417704236	-0.0576390417704236	-0.0576390417704236	-0.0576390417704236	-0.0576390417704236	-0.0576390417704236	-0.0576390417704236	-0.0576390417704236	-0.0576390417704236	-0.0576390417704236	-0.0576390417704236	-0.0576390417704236	-0.0576390417704236	-0.0576390417704236	-0.0576390417704236	-0.0576390417704236	-0.0576390417704236	-0.0576390417704236	-0.0576390417704236	-0.0576390417704236	-0.0576390417704236	-0.0576390417704236	-0.0576390417704236	-0.0576390417704236	-0.0576390417704236	-0.0576390417704236	-0.0576390417704236
-0.0576390417704235	-0.0576390417704235	-0.0576390417704235	-0.0576390417704235	-0.0576390417704235	-0.0576390417704235	-0.0576390417704235	-0.0576390417704235	-0.0576390417704235	-0.0576390417704235	-0.0576390417704236	-0.0576390417704236	-0.0576390417704236	-0.0576390417704236	-0.0576390417704236	-0.0576390417704236	-0.0576390417704236	-0.0576390417704236	-0.0576390417704236	-0.0576390417704236	-0.0576390417704236	-0.0576390417704236	-0.0576390417704236	-0.0576390417704236	-0.0576390417704236	-0.0576390417704236	-0.0576390417704236	-0.0576390417704236	-0.0576390417704236	-0.0576390417704236	-0.0576390417704236	-0.0576390417704236	-0.0576390417704236	-0.0576390417704236	-0.0576390417704236	-0.0576390417704236	-0.0576390417704236	-0.0576390417704236	-0.0576390417704236	-0.0576390417704236	-0.0576390417704236	-0.0576390417704236	-0.0576390417704236	-0.0576390417704236	-0.0576390417704236	-0.0576390417704236	-0.0576390417704236	-0.0576390417704236	-0.0576390417704236	-0.0576390417704236
-1.33160270500774	-0.929785748408916	-0.728877270109502	-0.728877270109502	-0.642773636552611	-0.212255468768152	-0.298359102325044	-0.298359102325044	-0.212255468768152	0.132159065459415	0.0460554319025232	-0.0400482016543685	-0.212255468768152	-0.212255468768152	-0.212255468768152	-0.12615183521126	-0.12615183521126	0.132159065459415	0.132159065459415	-0.0400482016543685	0.132159065459415	0.132159065459415	0.132159065459415	-0.298359102325044	-0.556670002995719	-0.384462735881936	-0.0400482016543685	-0.298359102325044	-0.298359102325044	-0.556670002995719	-0.384462735881935	-0.470566369438827	-0.556670002995719	-0.987188170780178	-0.728877270109502	-0.814980903666394	-0.64277363655261	-0.64277363655261	-0.470566369438827	-0.298359102325043	-0.12615183521126	-0.12615183521126	0.132159065459415	0.0460554319025237	0.304366332573199	0.218262699016307	0.0460554319025237	0.0460554319025237	0.218262699016307	0.390469966130091
-0.0694422245592627	-0.0694422245592627	0.475830199588687	0.320038078403559	0.449864846057833	0.449864846057833	0.579691613712106	0.320038078403559	0.190211310749285	0.190211310749285	0.190211310749285	0.0603845430950111	0.190211310749285	0.0603845430950111	-0.0694422245592627	-0.0694422245592627	-0.199268992213537	-0.0694422245592627	0.0603845430950112	-0.199268992213536	-0.32909575986781	-0.199268992213536	-0.32909575986781	-0.199268992213537	-0.458922527522084	-0.588749295176358	-0.588749295176358	-0.458922527522084	-0.458922527522084	-0.32909575986781	-0.458922527522084	-0.0694422245592628	-0.199268992213537	0.0603845430950111	-0.0694422245592628	-0.0694422245592628	-0.0694422245592628	-0.0694422245592627	-0.32909575986781	-0.199268992213537	-0.32909575986781	-0.0694422245592627	-0.0694422245592627	-0.0694422245592627	0.449864846057833	0.449864846057833	0.449864846057833	0.449864846057833	0.320038078403559	0.449864846057833
-0.41938155308455	-0.41938155308455	0.0396506195643574	0.236378693556746	0.236378693556746	0.236378693556746	0.236378693556746	0.236378693556746	-0.0915014297639018	-0.0915014297639018	-0.41938155308455	-0.41938155308455	-0.41938155308455	-0.41938155308455	-0.41938155308455	-0.41938155308455	-0.0915014297639019	-0.0915014297639019	-0.0915014297639019	-0.0915014297639019	-0.0915014297639019	-0.0915014297639019	-0.0915014297639019	-0.41938155308455	-0.41938155308455	-0.41938155308455	-0.41938155308455	-0.41938155308455	-0.41938155308455	-0.41938155308455	-0.41938155308455	-0.41938155308455	-0.41938155308455	-0.41938155308455	-0.41938155308455	-0.41938155308455	-0.41938155308455	-0.41938155308455	-0.41938155308455	-0.41938155308455	-0.41938155308455	-0.41938155308455	-0.41938155308455	-0.41938155308455	-0.0915014297639021	-0.0915014297639021	-0.0915014297639021	-0.0915014297639021	-0.0915014297639021	-0.0915014297639021
0.34689306442983	-0.3160581253694	0.148007707490061	-0.0792898432982467	-0.150320327919593	0.0627711259444456	0.0627711259444456	-0.221350812540939	0.204832095187138	0.34689306442983	0.204832095187138	0.275862579808484	-0.00825935867690055	0.34689306442983	0.204832095187138	-0.363411781783631	-0.292381297162285	-0.221350812540939	-0.292381297162285	-0.0792898432982467	-0.363411781783631	-0.00825935867690056	0.133801610565792	-0.0792898432982467	-0.00825935867690056	-0.0792898432982467	-0.00825935867690056	-0.0792898432982467	-0.434442266404977	-0.434442266404977	-0.150320327919593	-0.363411781783631	-0.00825935867690051	-0.434442266404977	-0.150320327919593	-0.0792898432982466	-0.221350812540939	-0.505472751026323	-0.221350812540939	-0.647533720269016	-0.434442266404977	-0.718564204890362	-0.57650323564767	-0.292381297162285	-0.00825935867690055	-0.292381297162285	-0.221350812540939	-0.00825935867690067	0.204832095187138	-0.00825935867690067
1.71760342692885	0.167847337283815	0.0438668501122118	0.123568591865385	-0.0092676443899038	-0.0092676443899038	-0.0092676443899038	-0.0092676443899038	0.123568591865385	0.389241064375964	0.256404828120674	0.389241064375964	0.256404828120674	0.389241064375964	0.256404828120674	0.123568591865385	0.123568591865385	-0.142103880645193	-0.54061258941106	-0.54061258941106	-0.407776353155771	-0.142103880645193	-0.274940116900482	-0.274940116900482	0.123568591865385	0.123568591865385	0.256404828120674	-0.00926764438990381	-0.142103880645193	0.256404828120674	0.123568591865385	-0.274940116900482	-0.274940116900482	0.123568591865385	0.256404828120674	0.256404828120674	-0.00926764438990373	-0.00926764438990373	0.123568591865385	0.389241064375964	-0.142103880645193	-0.142103880645193	-0.142103880645193	-0.142103880645193	-0.142103880645193	0.123568591865385	-0.00926764438990376	-0.00926764438990376	0.256404828120674	0.256404828120674
-0.665330199386015	-0.665330199386015	0.076389763633209	-0.135530225800855	-0.135530225800855	-0.135530225800855	-0.135530225800855	-0.400430212593435	-0.665330199386015	-0.400430212593435	-0.135530225800855	-0.135530225800855	0.129369760991725	0.394269747784305	0.394269747784305	0.394269747784305	0.394269747784305	0.129369760991725	0.129369760991725	0.129369760991725	-0.135530225800855	0.129369760991725	0.129369760991725	0.129369760991725	0.129369760991725	0.129369760991725	-0.135530225800855	-0.135530225800855	-0.400430212593435	-0.400430212593435	-0.665330199386015	-0.665330199386015	-0.400430212593435	-0.135530225800855	-0.135530225800855	-0.135530225800855	0.129369760991725	0.129369760991725	0.394269747784305	0.129369760991725	-0.135530225800855	0.129369760991725	0.394269747784305	0.129369760991725	0.394269747784305	0.129369760991725	0.129369760991725	0.129369760991725	-0.135530225800855	-0.400430212593435
-1.29251994910912	-1.19112602034137	-1.11001087732718	-0.655186682568997	-0.423429131099861	-0.191671579630725	-0.00336856906205161	-0.0178534160288726	0.0835405127388744	-0.00336856906205161	-0.0468231099625146	-0.0178534160288726	-0.0178534160288726	-0.11924734479662	-0.293065508398472	-0.0323382629956936	0.184934441506621	0.315298064208011	0.431176839942579	0.474631380843042	0.677419238378536	1.19887372918409	1.0685101064827	0.778813167146283	0.691904085345357	0.619479850511252	0.576025309610789	0.518085921743505	0.199419288473443	0.242873829373906	0.358752605108474	0.662934391411715	0.489116227809863	0.604995003544431	0.474631380843042	0.431176839942579	0.460146533876221	0.518085921743505	0.315298064208011	0.199419288473443	0.0690556657720535	0.15596474757298	0.30081321724119	0.242873829373905	0.228388982407084	-0.00336856906205161	0.242873829373905	0.242873829373905	0.184934441506621	0.155964747572979
-0.978152986813219	-0.97815298681322	-0.978152986813219	-0.696623010688933	-0.189869053665217	0.0353549272342126	0.0353549272342126	0.316884903358499	0.373190898583357	0.429496893808214	0.485802889033071	0.147966917683927	0.204272912908785	0.316884903358499	0.147966917683927	0.09166092245907	-0.077257063215502	-0.133563058440359	-0.189869053665217	-0.133563058440359	-0.133563058440359	0.598414879482786	0.93625085083193	0.992556846056788	0.992556846056788	0.992556846056788	0.654720874707644	0.542108884257929	-0.077257063215502	-0.246175048890074	-0.077257063215502	-0.077257063215502	-0.189869053665217	-0.077257063215502	0.0353549272342127	-0.077257063215502	-0.246175048890074	-0.0209510679906446	-0.189869053665217	-0.189869053665217	-0.302481044114931	-0.415093034564646	-0.246175048890074	0.0353549272342127	-0.358787039339789	-0.302481044114931	-0.0209510679906446	0.204272912908785	0.260578908133642	0.0353549272342127
-0.0846224409947441	-0.34840346094988	-0.490185759175766	-0.360179399340735	-0.346048273271709	-0.529752912169037	-0.444966155754886	-0.395507214513298	-0.232999264719508	-0.607474105548675	-0.508556223065499	-0.628670794652213	-0.685195298928313	-0.755850929273439	-0.805309870515027	-0.932490005136253	-0.762916492307951	-0.755850929273439	-0.536818475203549	-0.331917147202684	-0.225933701684995	-0.275392642926583	-0.289523768995609	-0.225933701684996	-0.176474760443407	-0.18354032347792	0.0708199457645328	0.183868954316734	0.374639156248573	0.459425912662724	0.409966971421136	0.205065643420271	-0.0422290627876689	-0.15527807133987	-0.317786021133659	-0.59334297947965	-0.600408542514162	-0.452031718789398	-0.169409197408895	-0.275392642926584	-0.197671449546945	-0.0422290627876686	0.480622601766262	0.374639156248574	0.346376904110523	0.198000080385759	0.431163660524674	0.226262332523809	0.0566888196955073	-0.466162844858424
0.115400283943163	-0.490065436945836	-0.337454899077924	-0.46399841960815	-0.46399841960815	-0.318260095401991	-0.115648278822698	-0.112093685549377	-0.101429905729414	0.0762997579366322	0.18293755613626	0.108291097396521	0.0727451646633113	-0.0801023460894888	-0.069438566269526	-0.154748804829228	-0.0907661259094516	-0.144085025009266	-0.211622297202363	-0.190294737562438	-0.0374472268096376	0.0549721982967067	-0.140530431735945	-0.204513110655721	-0.172521771195833	0.0940727243032369	0.0443084184767439	-0.154748804829228	-0.151194211555907	0.0478630117500647	0.193601335956223	0.0656359781166694	-0.0125650738963911	-0.12275746536934	-0.0481110066296004	0.101181910849879	0.0691905713899905	0.0727451646633115	0.175828369589619	0.101181910849879	0.147391623403051	0.207819709049507	0.115400283943163	0.175828369589618	0.111845690669842	0.0620813848433486	0.133173250309767	0.403322339082158	0.303793727429172	0.190046742682902
0.471658539259414	0.238703888012442	-0.217221643713776	0.000995060209408617	0.0366513843798636	-0.155892766140593	-0.177286560642866	-0.20581161997923	-0.184417825476957	-0.519587272679234	-0.469668418840597	-0.441143359504233	-0.334174386992868	-0.241467944149685	-0.0489237936292283	-0.0417925287951373	0.0865702382185004	0.22919553490032	0.0295201195457725	0.279114388738957	0.100832767886682	0.179276681061683	0.30050818324123	0.236326799734411	0.15788288655941	0.271983123904866	-0.0845801177996832	0.0723077085503185	0.0865702382185005	-0.0489237936292283	-0.148761501306502	-0.327043122158777	-0.284255533154231	0.100832767886682	0.0437826492139546	-0.269993003486049	-0.0845801177996832	0.0723077085503186	0.336164507411685	0.357558301913958	0.243458064568502	0.550102452434415	0.756909132623053	0.692727749116234	0.635677630443507	0.336164507411685	0.378952096416231	0.200670475563956	-0.191549090311048	-0.105973912301956
0.128356111571485	1.18936037095357	0.721055042674583	0.488993027322047	0.488993027322047	0.222435306984675	-0.0754821451570941	-0.169561340570284	-0.153881474668086	0.096996379767088	-0.247960670081276	-0.326359999592268	-0.295000267787871	-0.169561340570284	-0.169561340570284	-0.232280804179078	-0.247960670081276	0.0656366479626914	0.347874234202262	0.504672893224246	0.426273563713254	0.802590345366015	0.975068870290197	0.880989674877007	0.75555074765942	0.771230613561618	0.645791686344031	0.598752088637436	0.473313161419849	0.551712490930841	0.473313161419849	0.583072222735238	0.238115172886874	0.0656366479626916	0.0029171843538983	-0.0284425474504985	-0.0284425474504985	0.191075575180279	0.112676245669287	0.0969963797670886	0.363554100104461	0.457633295517651	0.363554100104461	0.0656366479626916	-0.0284425474504987	0.144035977473684	0.488993027322048	0.536032625028642	0.504672893224246	0.159715843375881
-1.13101634671291	-0.477767596020996	-0.067154095586079	-0.131145809939573	0.308797226240696	0.46877651212443	0.588760976537231	0.628755798008164	0.588760976537231	0.908719548304699	0.908719548304699	0.828729905362832	0.548766155066297	0.308797226240696	0.068828297415095	0.268802404769763	0.148817940356962	-0.0911509884686391	-0.171140631410506	0.0288334759441615	0.188812761827896	0.268802404769763	-0.0111613455267721	-0.0111613455267721	0.308797226240696	0.188812761827896	-0.0511561669977056	-0.0111613455267721	0.148817940356962	0.268802404769763	0.46877651212443	0.34879204771163	0.228807583298829	0.34879204771163	0.148817940356962	-0.0511561669977056	-0.171140631410506	-0.571088846119841	-0.771062953474509	-0.851052596416376	-0.811057774945443	-0.651078489061708	-0.531094024648908	-0.491099203177974	-0.33111991729424	-0.411109560236107	-0.291125095823307	-0.21113545288144	-0.0911509884686391	-0.131145809939573
0.640380928346707	0.446657652535291	0.136700411237026	-0.106837421211611	-0.300560697023027	-0.521958726521787	-0.466609219147097	-0.549633480209133	-0.300560697023027	-0.217536435960991	-0.162186928586301	-0.0238131601495757	0.529681913597326	0.474332406222636	0.585031420972016	0.944803218907503	1.11085174103157	1.38759927790502	1.13852649471892	0.529681913597326	0.363633391473256	0.11456060828715	-0.328235450710372	-0.549633480209132	-0.854055770769928	-0.632657741271168	-0.411259711772407	-0.217536435960991	-0.0238131601495757	-0.106837421211611	0.142235361974495	0.446657652535291	0.308283884098565	0.502007159909981	0.557356667284671	0.612706174659361	0.474332406222636	0.308283884098565	0.197584869349185	0.446657652535291	0.16991011566184	0.0868858545998048	0.22525962303653	0.474332406222636	0.22525962303653	0.00386159353776946	-0.106837421211611	0.00386159353776933	-0.0238131601495757	-0.134512174898956
-1.81468641351737	-0.913197033899063	-1.12627634180884	-0.819535799653005	-0.667336294003162	-0.620505676880133	-0.819535799653005	-0.597090368318618	-0.456598516949532	-0.55025975119559	-0.608798022599376	-0.702459256845433	-0.76099752824922	-0.854658762495277	-0.772705182529977	-1.07710419382966	-1.18247308235648	-1.22930369947951	-1.05368888526815	-1.08881184811042	-0.948319996741335	-1.14735011951421	-0.960027651022092	-0.854658762495277	-0.573675059757103	-0.667336294003161	-0.585382714037861	-0.585382714037861	-0.409767899826502	-0.29269135701893	-0.140491851369086	-0.362937282703474	-0.199030122772872	-0.0234153085615141	0.117076542807572	0.12878419708833	-0.0234153085615146	-0.163907159930601	0	0.128784197088329	0.140491851369087	0.327814319861202	0.351229628422717	0.456598516949532	0.714166911126191	0.608798022599376	0.468306171230289	0.468306171230289	0.304399011299688	0.421475554107261
-0.391218331878528	-1.05651052337817	-0.0419399313412148	-0.0704524538340567	0.17903211797831	0.17903211797831	0.428516689790677	0.250313424210415	0.000828852398048038	-0.0704524538340567	-0.0348118007180043	-0.213015066298266	0.321594730442519	0.107750811746205	0.000828852398048036	-0.106093106950109	0.0364695055141004	0.214672771094362	0.0721101586301528	-0.0348118007180043	0.143391464862258	0.17903211797831	0.392876036674624	0.321594730442519	0.143391464862258	0.107750811746205	0.17903211797831	0.214672771094362	0.143391464862258	0.392876036674624	0.499797996022781	0.17903211797831	0.285954077326467	0.143391464862258	0.17903211797831	0.428516689790677	0.0364695055141005	0.321594730442519	0.678001261603043	0.891845180299358	0.891845180299358	0.642360608486991	0.499797996022782	0.571079302254886	0.250313424210415	0.32159473044252	0.606719955370939	0.464157342906729	0.820563874067253	0.92748583341541
-0.0185639299825992	-0.278103901897796	-0.494896113732842	-0.313000032575469	-0.306457008073405	-0.254112812056895	-0.155967444525938	-0.0185639299825993	0.112296560058676	-0.169053493530066	-0.0512790524929181	-0.12325232201562	-0.17559651803213	-0.142881395521811	-0.286827934567214	-0.404602375604362	-0.306457008073405	-0.22794071404864	-0.162510469028002	-0.0643651014970456	-0.110166273011492	-0.234483738550704	-0.0774511505011731	-0.22794071404864	-0.424231449110553	-0.339172130583724	-0.489661694131191	-0.476575645127063	-0.116709297513556	-0.267198861061023	-0.0643651014970458	0.105753535556612	0.0206942170297834	-0.142881395521811	-0.110166273011492	-0.247569787554831	-0.051279052492918	0.0272372415318472	0.105753535556613	0.197355878585505	0.341302417630908	0.262786123606143	0.269329148108207	0.197355878585505	0.145011682568995	0.0664953885442298	-0.17559651803213	-0.0447360279908542	0.138468658066931	0.164640756075187
-0.135579770056022	0.28600608518016	-0.0512625990087852	0.117371743085687	0.165552983684108	0.189643603983319	-0.0151266685599697	0.249870154731345	0.310096705479371	0.105326432936082	0.322142015628976	0.298051395329765	0.189643603983319	0.26191546488095	0.153507673534503	0.177598293833714	0.201688914132924	0.0450998821880564	-0.135579770056022	-0.135579770056022	-0.280123491851284	-0.243987561402468	-0.219896941103258	-0.207851630953653	-0.03921728885918	-0.0151266685599696	-0.268078181701679	-0.243987561402468	-0.099443839607206	-0.280123491851284	-0.388531283197731	-0.605346865890624	-0.496939074544177	-0.243987561402468	0.0691905024872668	-0.207851630953653	0.153507673534503	0.129417053235293	0.310096705479371	0.310096705479371	0.310096705479371	0.177598293833713	0.189643603983319	-0.207851630953653	-0.304214112150494	-0.304214112150494	-0.400576593347336	-0.533075004992993	-0.207851630953653	-0.171715700504837
1.61370284914874	0.0131536652636126	0.0468494375559311	-0.299735648879345	-0.769069620093782	-0.299735648879345	-0.444146101560711	-0.408043488390369	-0.660761780582758	-0.408043488390369	-0.010914743516615	0.422316614527481	0.097393095994409	0.277906161846115	0.422316614527481	0.494521840868163	0.67503490671987	0.314008775016457	0.0612904828240676	0.0973930959944089	0.169598322335092	-0.0470173566869563	0.0251878696537263	-0.371940875220028	-0.299735648879345	-0.299735648879345	-0.480248714731052	-0.732967006923441	-0.769069620093782	-0.588556554242076	-0.444146101560711	-0.769069620093782	-0.732967006923441	-0.588556554242076	-0.552453941071735	-0.588556554242076	-0.588556554242076	-0.335838262049687	-0.119222583027639	-0.191427809368321	-0.191427809368321	-0.119222583027639	0.13349570916475	-0.191427809368321	-0.263633035709004	-0.15532519619798	0.0973930959944092	-0.0470173566869561	-0.191427809368321	-0.191427809368321
0.30759503449382	0.0814995390539187	-0.0767673077540122	-0.144595956385983	-0.128446278140275	0.178397608528162	0.0976492172996259	0.0814995390539187	0.259145999756698	0.404493103968063	0.259145999756698	0.259145999756698	-0.112296599894568	-0.225344347614519	-0.0476978869117393	-0.306092738843055	-0.257643704105933	-0.322242417088762	-0.322242417088762	-0.225344347614519	-0.257643704105933	-0.580637269020078	-0.241494025860226	-0.27379338235164	-0.548337912528664	-0.661385660248614	-0.548337912528664	-0.564487590774371	-0.386841130071591	-0.532188234282956	-0.354541773580177	-0.193044991123104	-0.144595956385983	-0.338392095334469	-0.370691451825884	-0.516038556037249	-0.516038556037249	-0.677535338494321	-0.661385660248614	-0.532188234282956	-0.564487590774371	-0.564487590774371	-0.564487590774371	-0.6290863037572	-0.6290863037572	-0.548337912528663	-0.839032120951394	-0.790583086214272	-0.984379225162759	-0.887481155688515
-1.5234717480705	-0.526632209209557	-0.654528602874735	-0.411095551066644	-0.072546273717643	-0.0483641824784286	-0.0564248795581667	0.249881609471882	0.443338339385596	0.403034853986906	0.459459733545072	0.483641824784287	0.370792065667953	0.548127401422192	0.677098554698001	0.443338339385596	0.532006007262715	0.717402040096692	0.652916463458787	0.798009010894073	0.540066704342454	0.241820912392143	0.25794230655162	0.137031850355548	-0.225699518232667	-0.112849759116334	-0.0806069707973813	0.0403034853986904	0.1692746386745	0.225699518232667	0.346609974428739	0.459459733545072	0.29824579195031	0.25794230655162	0.25794230655162	0.072546273717643	0.0483641824784287	0.0886676678771192	0.00806069707973808	-0.25794230655162	-0.29824579195031	-0.217638821152929	-0.0564248795581667	-0.120910456196072	-0.0403034853986905	0.0322427883189524	0.290185094870572	0.112849759116334	0.330488580269262	0.274063700711096
-0.679983621525121	-0.900464407983411	-0.770931945939166	-0.733135239689173	-0.662266415470437	-0.378791118595493	-0.514623031681403	-0.508717296329842	-0.402414060001738	-0.414225530704861	-0.266582146915827	-0.27839361761895	-0.337450971134564	-0.313828029728318	-0.431942736759545	-0.479188619572036	-0.514623031681404	-0.485094354923597	-0.443754207462667	-0.343356706486125	-0.390602589298615	-0.237053470158021	-0.296110823673634	-0.390602589298616	-0.479188619572036	-0.538245973087649	-0.555963179142333	-0.343356706486125	-0.4083197953533	-0.437848472111107	-0.302016559025196	-0.431942736759545	-0.449659942814229	-0.620926268009508	-0.827627005314154	-0.868967152775084	-0.851249946720399	-0.780381122501663	-0.691795092228244	-0.774475387150103	-0.626832003361069	-0.532340237736088	-0.479188619572036	-0.502811560978281	-0.709512298282928	-0.727229504337612	-0.662266415470437	-0.679983621525121	-0.750852445743857	-0.703606562931366
1.80791124436683	0.976416568860551	0.963624343083531	0.697728793004052	0.588081143486741	0.533257318728086	0.47843349396943	0.368785844452119	0.12207863303817	0.313962019693464	0.72514070538338	0.588081143486741	0.601787099676405	0.697728793004052	0.821082398711027	0.821082398711027	0.684022836814388	0.642904968245397	0.752552617762708	1.04037769774565	1.17743725964229	1.1363193910733	1.25967299678027	1.35561469010792	1.16373130345262	1.08149556631464	0.930730048228338	0.533257318728086	0.684022836814388	0.61549305586607	0.629199012055733	0.437315625400439	0.519551362538422	0.478433493969431	0.54696327491775	0.355079888262456	0.437315625400439	0.560669231107414	0.752552617762708	0.642904968245397	0.437315625400439	0.519551362538422	0.615493055866069	0.437315625400439	0.218020326365817	0.0946667206588419	0.149490545417497	0.231726282555481	0.218020326365817	0.176902457796826
-0.237255961521208	-0.19002445066282	-0.0672225224310093	-0.0854403909049592	-0.146166619151459	-0.313163746829333	-0.313163746829333	-0.687642154349414	-0.626915926102914	-0.672460597287789	-0.849578763006746	-0.854639282027288	-0.647158002185081	-0.682581635328872	-0.394132051157999	-0.343526860952583	-0.217013885439042	-0.00953260559683462	-0.0651983148227925	-0.141106100130917	-0.120864024048751	-0.110742986007667	-0.232195442500667	-0.561129178835873	-0.449797760383957	-0.328345303890958	-0.24231648054175	-0.3334058229115	-0.404253089199083	-0.24231648054175	0.106859331875623	-0.191711290336334	-0.247376999562292	-0.414374127240166	-0.464979317445582	-0.313163746829333	-0.439676722342874	-0.353647898993666	-0.247376999562292	-0.373889975075833	-0.136045581110376	-0.0297746816790012	-0.130985062089834	-0.257498037603375	-0.485221393527749	-0.3334058229115	-0.0247141626584599	-0.0651983148227929	-0.019653643637918	0.101798812855081
0.562390499430126	0.410365766310711	0.379960819686829	0.464660313853359	0.616685046972774	0.584108318447185	0.366930128276593	0.269199942699827	0.301776671225415	0.312635580733945	0.301776671225415	-0.0239906140304728	0.0845984810548233	0.366930128276593	0.399506856802182	0.280058852208356	-0.0131317045219432	-0.10000298059018	-0.0239906140304727	-0.045708433047532	-0.143438618624298	-0.121720799607239	-0.154297528132828	0.138893028597471	0.551531589921596	0.627543956481303	0.4429424948363	0.4429424948363	0.356071218768063	0.649261775498363	0.334353399751004	-0.0457084330475317	-0.165156437641357	-0.0565673425560615	-0.0891440710816503	-0.045708433047532	-0.143438618624298	0.204046485648649	0.269199942699826	0.497237042378948	0.660120685006892	0.681838504023952	0.866439965668955	0.757850870583659	0.855581056160425	0.844722146651895	0.833863237143366	0.779568689600718	0.823004327634836	0.812145418126307
-0.265413114989101	0.0690385216773207	-0.0602827778336958	-0.102965177179696	-0.0328895961638746	-0.0679273866717854	-0.106150430862234	0.00533344802657367	-0.0169633277511878	0.0340007311694098	0.113632073232844	0.186892907931203	0.20281917634389	0.29837678682001	0.272894757359711	0.435342695169116	0.460824724629415	0.479936246724639	0.330229323645384	0.448083709899266	0.448083709899266	0.438527948851653	0.413045919391355	0.46719523199449	0.349340845740608	0.378008128883444	0.29837678682001	0.393934397296131	0.263338996312099	0.164596132153441	0.193263415296277	0.441713202534191	0.428972187804041	0.451268963581803	0.206004430026427	0.206004430026427	0.272894757359711	0.116817326915381	0.100891058502694	0.139114102693142	-0.118891445592383	-0.0328895961638747	0.0722237753598579	-0.00422231302103856	-0.0711126403543229	-0.211263802385966	-0.220819563433578	0.0212597164392602	0.00851870170911084	0.155040371105829
-0.459363000020188	0.290689305848914	0.440699767022734	0.327637695300593	0.272215111123074	-0.0159823266000293	-0.093573944448557	-0.27092621381662	-0.370686865336156	-0.481532033691196	-0.32634879799414	-0.337433314829644	-0.282010730652124	-0.0270668434355332	0.20570801011005	0.0505247744129945	0.305468661629586	0.139200909097026	0.305468661629586	0.438482863655633	0.360891245807105	-0.0492358771065411	0.172454459603538	0.15028542593253	0.0394402575774906	-0.0492358771065411	-0.126827494955069	-0.259841696981116	0.0172712239064826	-0.0381513602710372	-0.226588146474604	-0.126827494955069	-0.0381513602710372	0.128116392261522	0.0505247744129945	0.139200909097026	0.0837783249195064	-0.104658461284061	0.0616092912484985	-0.0159823266000292	-0.0935739444485569	-0.226588146474604	-0.304179764323132	-0.32634879799414	-0.27092621381662	-0.548039134704219	-0.470447516855692	-0.603461718881739	-0.448278483184684	-0.614546235717243
-0.618752640255314	-0.312057688823511	0.16574076182814	0.370511526393133	0.495034288628602	0.405101182569652	0.56421360098164	0.176809451804626	0.176809451804626	0.114548070686891	0.218317039216449	0.225234970451753	0.301332214040095	-0.0584002101957041	0.0246149646279418	0.149137726863411	-0.0238105540191849	-0.169087109960565	-0.238266422313603	-0.0445643477250964	0.32900393898131	0.18372738303993	-0.0445643477250964	0.0522866895691571	-0.0653181414310079	0.00386117092203029	-0.14141538501935	-0.210594697372388	0.0384508270985494	-0.0722360726663118	0.0315328958632455	0.0730404832750684	0.190645314275233	-0.0514822789604003	-0.0376464164897926	-0.148333316254654	0.0384508270985494	-0.127579522548742	-0.272856078490123	-0.584162984078795	-0.445804359372718	-0.660260227667137	-0.61183470902001	-0.487311946784541	-0.404296771960895	-0.120661591313438	-0.0514822789604002	-0.106825728842831	0.370511526393133	0.356675663922525
0.978132888997635	1.08250867543326	0.430160010210606	0.430160010210606	0.262413210581923	-0.0507141487249504	-0.173728468452651	-0.00598166882396844	0.19531449073045	-0.162545348477405	-0.117812868576423	0.0387508110770135	0.430160010210606	0.340695050408642	0.128215770878977	0.0499339310522589	0.00520145115127692	-0.084263508650687	-0.252010308279369	-0.430940227883297	-0.486855827759525	-0.27437654822986	-0.319109028130842	-0.0283479087744594	0.128215770878977	0.128215770878977	0.161765130804714	0.206497610705696	-0.0507141487249505	-0.106629748601178	-0.173728468452651	-0.229644068328878	-0.240827188304124	-0.0283479087744595	-0.0954466286259324	0.117032650903732	0.240046970631432	-0.00598166882396854	0.273596330557169	0.284779450532414	-0.285559668205106	0.128215770878977	0.0387508110770135	-0.0730803886754414	0.262413210581923	0.117032650903732	0.117032650903732	0.474892490111588	0.0946664109532409	0.0723001710027499
-0.0476200405713029	-0.0476200405713029	-0.10170921872965	-0.318065931363041	-0.395336185874966	-0.395336185874966	-0.549876694898816	-0.472606440386891	-0.588511822154779	-0.627146949410741	-0.588511822154779	-0.665782076666704	-0.588511822154779	-0.820322585690554	-0.858957712946517	-0.820322585690554	-0.588511822154779	-0.202160549595153	0.184190722964472	0.222825850220435	0.377366359244285	0.493271741012173	0.416001486500248	0.338731231988323	0.222825850220435	0.0682853411965846	-0.163525422339191	0.14555559570851	0.184190722964472	0.184190722964472	0.184190722964472	-0.047620040571303	-0.00898491331534032	0.222825850220435	0.222825850220435	0.30009610473236	0.377366359244285	0.30009610473236	0.377366359244285	0.570541995524098	0.493271741012173	0.30009610473236	0.222825850220435	0.222825850220435	0.261460977476398	0.261460977476398	0.0296502139406222	0.261460977476398	0.14555559570851	0.261460977476398
-1.01645310779701	-0.527320597090533	-0.282754341737297	-0.073126122863094	0.0316879865740073	0.0316879865740073	0.136502096011109	0.0316879865740073	0.24131620544821	0.136502096011109	-0.177940232300195	-0.282754341737297	-0.282754341737297	-0.387568451174398	-0.387568451174398	-0.702010779485702	-0.387568451174398	-0.282754341737297	0.0316879865740073	-0.073126122863094	-0.0731261228630939	0.450944424322412	0.660572643196615	0.450944424322413	0.346130314885311	0.136502096011109	0.136502096011109	0.346130314885311	0.24131620544821	0.0316879865740072	0.0316879865740072	0.0316879865740072	0.24131620544821	0.24131620544821	0.346130314885311	0.0316879865740073	0.136502096011109	0.346130314885311	0.450944424322412	0.136502096011109	0.0316879865740073	-0.282754341737297	0.0316879865740073	0.555758533759514	0.450944424322412	0.346130314885311	0.450944424322412	0.555758533759514	0.765386752633716	0.555758533759514
-1.7418351736362	-0.537054072866202	-0.678793025897967	-0.496557229142841	-0.526929861935362	-0.46618459635032	-0.46618459635032	-0.192830901217632	-0.314321432387716	-0.314321432387716	-0.10171300284007	0.23238595787766	-0.0105951044625071	0.141268059500097	-0.162458268425112	0.110895426707576	0.262758590670181	0.141268059500097	0.141268059500097	-0.0105951044625071	-0.132085635632591	0.0501501611225347	0.323503856255223	0.262758590670181	0.293131223462702	0.141268059500097	0.505739653010348	0.323503856255223	0.171640692292618	-0.162458268425112	-0.557302494727883	-0.678793025897967	-0.496557229142841	-0.344694065180237	-0.0713403700475489	0.353876489047744	0.384249121840265	0.657602816972953	0.596857551387911	0.839838613728078	0.505739653010348	0.596857551387911	0.56648491859539	0.627230184180432	0.262758590670181	0.414621754632785	-0.010595104462507	-0.0713403700475488	-0.162458268425111	-0.283948799595195
0.415289972614913	1.02092118267833	0.43951522101745	0.328771228320139	0.432593721473868	0.467201219191777	0.380682474897004	0.259556232884321	0.29416373060223	0.449897470332822	0.017303748858955	-0.0346074977179091	-0.380682474897003	-0.467201219191777	2.53765262771464e-16	0.121126242012683	0.224948735166411	0.346074977179094	0.0865187442947738	0.0865187442947738	0.0346074977179096	-0.138429990871637	-0.380682474897003	-0.311467479461184	-0.242252484025365	-0.207644986307456	-0.0865187442947732	0.121126242012683	0.328771228320139	0.553719963486551	0.484504968050732	0.830579945229825	0.969009936101463	1.03822493153728	0.882491191806689	0.744061200935052	0.795972447511916	0.813276196370871	0.709453703217143	0.761364949794007	0.605631210063415	0.726757452076098	0.84788369408878	0.813276196370871	0.605631210063415	0.501808716909687	0.62293495892237	0.865187442947735	0.744061200935053	0.467201219191778
0.187206353978027	-0.12847494880845	-0.381019991037631	0.0519143670695367	-0.0833776198389532	-0.286315600201688	-0.218669606747443	-0.0833776198389532	-0.286315600201688	-0.151023613293198	-0.0157316263847083	0.390144334340762	0.525436321249251	0.796020295066231	0.728374301611986	1.06660426888321	0.931312281974721	0.660728308157742	0.390144334340762	0.187206353978027	-0.218669606747443	-0.353961593655933	-0.489253580564423	-0.421607587110178	-0.556899574018668	-0.624545567472913	-0.624545567472913	-0.218669606747443	0.0519143670695367	0.254852347432272	0.0519143670695367	0.119560360523782	0.119560360523782	0.254852347432272	0.119560360523782	0.119560360523782	0.0519143670695368	-0.0157316263847081	-0.0157316263847081	0.254852347432272	0.254852347432272	0.0519143670695368	-0.0833776198389531	-0.286315600201688	-0.286315600201688	-0.286315600201688	-0.489253580564423	-0.421607587110178	-0.151023613293198	0.0519143670695367
-0.438733638420839	-0.984431263068246	-0.657012688279801	-0.126906424336606	-0.126906424336606	0.02900718270551	0.184920789747626	0.418791200310801	0.340834396789742	0.106963986226568	0.02900718270551	0.106963986226568	0.106963986226568	-0.126906424336606	-0.282820031378723	-0.516690441941897	-0.282820031378723	-0.360776834899781	-0.282820031378723	-0.204863227857664	-0.126906424336606	0.0290071827055099	0.184920789747626	0.106963986226568	0.106963986226568	-0.204863227857665	-0.360776834899781	-0.126906424336606	-0.204863227857665	-0.126906424336606	-0.0489496208155483	0.262877593268684	0.730618414395033	1.27631603904244	1.04244562847927	1.51018644960561	1.58814325312667	1.19835923552138	0.808575217916091	0.730618414395033	0.262877593268684	0.730618414395033	0.418791200310801	0.184920789747626	0.418791200310801	0.340834396789742	0.340834396789742	0.262877593268684	0.0290071827055102	-0.126906424336606
0.0670161016039389	0.0241884018528013	-0.532571694911987	-0.226659553832433	-0.422443324123348	-0.422443324123348	-0.544808180555169	-0.330669681799482	-0.26336901076198	-0.300078467691526	-0.147122397151749	0.0976073157118943	0.12819852981985	0.0976073157118943	0.0119519162096191	0.0364248874959833	-0.0859399689358382	-0.361260895907437	-0.624345337235854	-0.563162909019943	-0.605990608771081	-0.691646008273356	-0.624345337235854	-0.538689937733578	-0.526453452090396	-0.293960224869935	-0.269487253583571	-0.232777796654024	-0.0247575407199273	-0.165477125616522	-0.306196710513117	-0.238896039475615	-0.391852110015392	-0.440798052588121	-0.342906167442663	-0.226659553832433	-0.226659553832433	-0.220541311010842	-0.300078467691526	-0.373497381550619	-0.330669681799481	-0.495862237982441	-0.624345337235853	-0.654936551343809	-0.624345337235854	-0.385733867193802	-0.48974399516085	-0.501980480804032	-0.355142653085846	-0.373497381550619
0.995585643833838	-0.215556937897049	-0.215556937897049	-0.314425720079163	-0.429772632624962	-0.39681637189759	-0.166122546805993	0.0563322131037621	-0.00958030835098013	0.130483799740347	0.0810494086492904	0.0645712782856048	-0.083731894987565	-0.248513198624421	-0.520402349625232	-0.503924219261547	-0.438011697806804	-0.30618665489732	-0.322664785261006	-0.297947589715477	-0.174361611987836	0.0810494086492904	0.114005669376662	-0.273230394169949	-0.330903850442848	-0.520402349625232	-0.569836740716289	-0.652227392534716	-0.792291500626044	-0.718139913989459	-0.553358610352603	-0.413294502261276	-0.330903850442848	-0.256752263806263	-0.108449090533094	-0.21555693789705	-0.380338241533905	-0.281469459351792	-0.330903850442848	-0.223796003078892	-0.446250762988647	-0.718139913989458	-0.7840524354442	-0.718139913989458	-1.05594158644501	-1.05594158644501	-1.08889784717238	-0.965311869444742	-0.709900848807616	-0.569836740716289
-0.760719556405126	-0.112672613543023	-0.242282002115444	-0.112672613543023	0.134202412309207	-0.0509538570799657	-0.42126639585831	-0.452125774089839	-0.390407017626781	-0.544703908784425	-0.205250748237609	-0.544703908784425	-0.112672613543023	0.319358681698379	0.411936816392965	0.319358681698379	0.319358681698379	0.072483655846149	0.226780547003793	0.28849930346685	0.165061790540735	-0.112672613543023	0.0724836558461491	0.0724836558461491	0.103343034077678	0.0724836558461491	-0.0509538570799657	-0.0818132353114944	-0.0818132353114944	-0.0818132353114944	0.0107648993830917	-0.143531991774552	-0.0509538570799657	-0.143531991774552	-0.205250748237609	-0.390407017626781	-0.359547639395253	-0.205250748237609	-0.236110126469138	-0.236110126469138	-0.112672613543023	-0.236110126469138	0.0724836558461491	0.0724836558461491	-0.266969504700666	0.134202412309207	-0.0200944788484369	-0.297828882932195	-0.328688261163724	-0.236110126469138
-0.145872393879902	-0.276549746730648	-0.206855158543584	-0.189431511496818	-0.176986049320556	-0.130315566159575	-0.018306406573221	0.0252527110436945	0.155930063894441	0.320832437729907	0.274161954568926	0.302164244465514	0.364391555346822	0.174598257158833	0.103036849645329	-0.0214177721172864	-0.0369745998376133	-0.074310986366398	-0.117870103983314	-0.136538297247706	-0.0494200620138749	0.0563663664843484	0.103036849645329	0.140373236174114	0.137261870630049	0.137261870630049	0.0750345597487408	0.137261870630049	0.168375526070702	0.115482311821591	0.0501436353962176	0.0625890975724792	0.134150505085983	0.112370946277525	0.0843686563809369	0.0657004631165446	0.118593677365656	0.19015508487916	0.221268740319814	0.199489181511356	0.442175693948457	0.420396135139999	0.544850756902615	0.476400714933176	0.432841597316261	0.429730231772195	0.551073487990746	0.538628025814484	0.566630315711073	0.510625735917896
-0.528141501311613	-0.0686190235995915	-0.223405542407851	0.0108472695385776	0.0419427755491656	0.0419427755491656	0.000482100868381661	0.155959630921321	0.383993341665633	0.321802329644457	0.311437160974261	0.373628172995437	0.0419427755491656	0.197420305602105	0.0730382815597535	-0.0306134051422062	-0.289742621897106	-0.33120329657789	-0.186090935195146	0.114498956240537	0.0212124382087737	-0.0306134051422062	0.187055136931909	0.539470871718572	0.560201209058964	0.311437160974261	0.383993341665633	0.383993341665633	0.560201209058964	0.166324799591517	0.0626731128895575	0.124864124910733	0.342532666984849	0.228515811612693	0.0108472695385777	-0.17572576652495	0.0626731128895575	-0.092804417163382	-0.196456103865342	-0.341568465248085	-0.320838127907694	-0.154995429184558	-0.113534754503774	-0.414124645939457	-0.217186441205734	-0.092804417163382	0.0626731128895576	0.280341654963673	0.518740534378181	0.560201209058965
0.367712088952636	0.121753558342095	-0.159341905212809	-0.174400590760393	-0.385222188426571	-0.445456930616907	-0.30992876068865	-0.324987446236234	-0.144283219665224	-0.234635332950729	-0.0840484774748879	-0.114165848570056	-0.234635332950729	-0.294870075141066	-0.340046131783818	-0.340046131783818	-0.370163502878986	-0.49063298725966	-0.460515616164491	-0.475574301712075	-0.836982754854095	-0.867100125949263	-0.987569610329936	-0.74663064156859	-0.776748012663758	-0.415339559521739	-0.505691672807244	-0.30992876068865	-0.219576647403145	0.00630363581061693	-0.234635332950729	-0.0388724208321354	-0.355104817331402	-0.174400590760393	-0.0689897919273036	-0.114165848570056	-0.324987446236234	0.00630363581061693	-0.0238137352845512	-0.0991071630224718	0.141831805738874	0.0815970635485377	0.0665383780009535	0.00630363581061693	-0.159341905212808	-0.791806698211342	-0.74663064156859	-0.897217497044431	-0.731571956021005	-0.671337213830669
0.0802546759356262	0.0802546759356262	0.0802546759356262	0.0112356546309877	-0.046280196456211	-0.09229287732597	-0.161311898630608	-0.115299217760849	-0.207324579500367	-0.322356281674765	-0.391375302979403	-0.368368962544524	-0.391375302979403	-0.414381643414283	-0.460394324284042	-0.506407005153801	-0.483400664718921	-0.368368962544524	-0.402878473196843	-0.333859451892205	-0.230330919935247	-0.115299217760849	-0.115299217760849	-0.138305558195729	-0.10379604754341	-0.000267515586451899	0.103261016370506	0.126267356805385	0.0112356546309877	-0.000267515586452026	0.137770527022825	0.137770527022825	0.183783207892584	0.0802546759356261	0.0572483355007467	0.126267356805385	0.137770527022825	0.218292718544903	0.195286378110024	0.160776867457704	0.103261016370506	0.0802546759356263	0.091757846153066	0.252802229197222	0.160776867457704	0.103261016370506	0.0687515057181864	0.218292718544903	0.195286378110024	0.264305399414662
0.120982211276896	0.120982211276896	0.02639611882405	-0.149263767159806	-0.284386756378158	-0.419509745596509	-0.487071240205684	-0.622194229424035	-0.689755724033211	-0.757317218642387	-0.622194229424035	-0.55463273481486	-0.216825261768982	-0.216825261768982	-0.0817022725506308	-0.0817022725506308	-0.0141407779414553	-0.149263767159806	-0.216825261768982	-0.55463273481486	-0.622194229424035	-0.757317218642387	-0.689755724033211	-0.757317218642387	-0.757317218642387	-0.689755724033211	-0.622194229424035	-0.487071240205684	-0.419509745596508	-0.487071240205684	-0.351948250987333	-0.351948250987333	-0.216825261768982	-0.216825261768982	-0.216825261768982	-0.216825261768982	-0.0141407779414551	-0.0141407779414551	0.0534207166677206	-0.0817022725506304	-0.0817022725506304	-0.0817022725506304	-0.0817022725506304	-0.216825261768981	-0.284386756378157	-0.351948250987332	-0.419509745596508	-0.351948250987332	-0.351948250987332	-0.284386756378157
-1.00591879637463	-0.523013600666875	-0.165663755843133	0.173749610282892	0.566972412502067	0.649756160337683	0.318621168995219	0.463492727707547	0.0909658624472758	-0.115993507141764	-0.488520372402035	-0.881743174621211	-0.943830985497922	-0.757567552867787	-0.798959426785595	-0.674783805032171	-0.654087868073267	-0.219473191936284	-0.0539056962650519	0.194445547241796	0.256533358118507	0.277229295077411	0.318621168995219	0.194445547241796	-0.157385381059572	-0.053905696265052	-0.281561002812996	-0.633391931114363	-0.509216309360939	-0.881743174621211	-0.881743174621211	-0.923135048539019	-0.985222859415731	-0.778263489826691	-0.3022569397719	-0.3022569397719	0.0288780515705638	0.194445547241795	0.608364286419875	0.463492727707547	0.132357736365084	-0.136689444100668	-0.322952876730804	-0.509216309360939	-0.426432561525323	-0.654087868073267	-0.447128498484227	-0.260865065854092	-0.281561002812996	0.0909658624472756
-0.649466140028976	-0.866469812252422	-0.761068028601034	-0.702609896491861	-0.516606748871764	-0.529892687987485	-0.543178627103207	-0.503320809756043	-0.343889540367389	-0.569750505334649	-0.224316088325898	-0.317317662135946	-0.184458270978734	0.0812605113356897	-0.157886392747292	-0.0515988798215223	-0.0250270015900799	-0.211030149210177	-0.0914566971686858	-0.264173905673061	-0.304031723020225	0.00154487664136241	-0.224316088325898	-0.25088796655734	-0.0781707580529647	-0.277459844788783	-0.144600453631571	-0.35717547948311	-0.317317662135946	-0.290745783904504	-0.370461418598831	-0.622894261797534	-0.516606748871764	-0.476748931524601	-0.171172331863013	-0.211030149210177	-0.277459844788782	-0.0515988798215221	0.227405841608623	0.0414026939885263	-0.131314514515849	-0.184458270978734	-0.157886392747292	0.028116754872805	-0.171172331863013	-0.277459844788783	-0.224316088325898	-0.157886392747292	-0.304031723020225	-0.197744210094456
0.442605133486589	0.254235893218701	0.160051273084758	0.341693040485935	0.422422714886458	0.119686435884496	-0.162867424517335	0.119686435884496	0.180233691684889	0.22059852888515	-0.122502587317073	-0.263779517517989	-0.0215904943164193	0.139868854484627	0.22059852888515	-0.0215904943164192	0.0187743428838424	0.0793215986842348	-0.0215904943164191	0.0389567614839732	0.361875459086066	0.260963366085412	0.180233691684889	0.119686435884496	0.0793215986842346	0.301328203285673	0.321510621885804	0.0591391800841037	-0.0215904943164193	0.139868854484627	0.139868854484627	0.0995040172843654	0.0793215986842346	0.0591391800841039	0.240780947485281	0.139868854484627	0.119686435884496	0.0793215986842347	0.240780947485281	0.200416110285019	0.0389567614839732	-0.283961936118119	-0.162867424517334	-0.223414680317727	-0.364691610518642	-0.445421284919165	-0.485786122119427	-0.405056447718904	-0.56651579651995	-0.727975145320996
-1.00592974597232	-0.144113274802485	0.315522176488091	0.307314400572188	0.184197761833641	0.348353280151704	-0.0209966360639382	-0.0209966360639382	-0.226191033961517	-0.554502070597643	-0.226191033961517	0.0200422435155776	-0.226191033961517	-0.10307439522297	-0.185152154382001	0.0200422435155776	-0.0209966360639381	-0.144113274802485	-0.0209966360639381	0.184197761833641	0.430431039310735	0.430431039310735	0.225236641413156	0.553547678049282	0.553547678049282	0.635625437208314	0.512508798469767	0.512508798469767	0.758742075946861	0.799780955526377	0.758742075946861	0.717703196367345	0.594586557628798	0.67666431678783	0.594586557628798	0.348353280151704	0.143158882254125	0.102120002674609	0.0200422435155776	-0.144113274802485	-0.0620355156434539	0.0200422435155776	-0.10307439522297	-0.0209966360639383	0.0610811230950932	0.102120002674609	0.266275520992672	0.18419776183364	0.143158882254125	0.389392159731219
-0.00457071402879046	0.683321747304192	0.545743255037595	0.781592098923189	0.781592098923189	0.486781044066197	0.585051395685194	0.388510692447199	0.191969989209204	0.290240340828202	0.191969989209205	0.191969989209205	0.585051395685194	0.683321747304192	1.07640315378018	1.27294385701818	0.879862450542186	0.978132802161184	0.879862450542186	0.683321747304191	0.191969989209204	-0.00457071402879095	-0.00457071402879095	-0.102841065647788	-0.102841065647788	0.0936996375902065	-0.00457071402879095	0.290240340828201	0.191969989209204	0.290240340828201	0.486781044066196	0.290240340828201	-0.00457071402879095	-0.00457071402879095	0.0936996375902065	0.290240340828201	0.388510692447199	0.191969989209204	0.290240340828201	0.486781044066196	0.388510692447199	0.0936996375902065	0.290240340828201	0.0936996375902065	0.0936996375902065	0.388510692447199	0.388510692447199	0.585051395685194	0.585051395685194	0.486781044066196
0.42612410172444	1.23281186662416	0.42612410172444	0.31088299245305	0.31088299245305	0.541365210995829	0.0804007739102716	-0.0348403353611178	-0.0348403353611178	-0.0348403353611178	-0.150081444632507	0.0804007739102716	-0.380563663175286	-0.380563663175286	-0.265322553903896	-0.150081444632507	-0.150081444632507	-0.150081444632507	-0.495804772446675	-0.265322553903896	-0.380563663175286	-0.380563663175286	-0.380563663175286	-0.380563663175286	-0.380563663175286	-0.265322553903896	-0.380563663175286	-0.380563663175286	-0.265322553903896	-0.265322553903896	-0.265322553903896	-0.265322553903896	-0.380563663175286	-0.495804772446675	-0.265322553903896	-0.0348403353611176	-0.0348403353611176	-0.0348403353611178	-0.150081444632507	-0.265322553903897	-0.265322553903897	-0.495804772446675	-0.841528100260843	-0.841528100260843	-0.841528100260843	-0.841528100260843	-0.726286990989454	-0.726286990989454	-0.726286990989454	-0.726286990989454
-0.656751256121421	-0.516997188894452	-0.321341494776695	-0.207541754320449	-0.297383654680644	-0.207541754320449	-0.177594454200384	-0.297383654680644	-0.267436354560579	-0.267436354560579	-0.387225555040838	-0.387225555040838	-0.477067455401032	-0.387225555040838	-0.327330954800708	-0.327330954800708	-0.357278254920773	-0.417172855160903	-0.327330954800709	-0.357278254920773	-0.507014755521097	-0.656751256121421	-0.626803956001356	-0.716645856361551	-0.716645856361551	-0.596856655881292	-0.596856655881292	-0.447120155280967	-0.327330954800708	-0.387225555040838	-0.327330954800709	-0.237489054440514	-0.237489054440514	-0.14764715408032	-0.297383654680644	-0.177594454200384	-0.297383654680644	-0.417172855160903	-0.417172855160903	-0.566909355761227	-0.686698556241486	-0.746593156481616	-0.89632965708194	-0.89632965708194	-0.686698556241486	-0.746593156481616	-0.776540456601681	-0.716645856361551	-0.596856655881292	-0.477067455401033
-0.200855113281678	0.409825584675746	-0.0176509038944506	0.0608651858429325	0.453445634529848	0.322585484967543	0.715165933654458	0.715165933654458	0.715165933654458	0.846026083216763	0.584305784092153	0.191725335405238	0.191725335405238	-0.200855113281677	0.191725335405238	0.584305784092153	0.322585484967543	0.453445634529848	0.453445634529848	0.584305784092153	0.584305784092153	0.322585484967543	0.0608651858429326	0.191725335405238	0.453445634529848	0.453445634529848	0.322585484967542	0.191725335405237	0.322585484967542	0.0608651858429321	-0.069994963719373	-0.200855113281678	-0.069994963719373	-0.069994963719373	-0.069994963719373	-0.331715262843983	0.0608651858429321	0.453445634529847	0.322585484967542	0.0608651858429324	-0.0699949637193727	-0.0699949637193727	0.0608651858429324	-0.0699949637193727	-0.200855113281678	-0.200855113281678	0.191725335405237	0.453445634529847	0.453445634529847	0.322585484967543
-0.665417422001932	-0.029170141116984	-0.20731937976477	-0.0109916473774141	0.00718684636215583	-0.120062609814834	-0.192776584773114	-0.120062609814834	0.0617223275808657	-0.047348634856554	-0.210955078512683	-0.0109916473774141	0.225328771236995	0.243507264976565	0.279864252455705	0.0253653401017258	0.152614796278715	0.0980793150600056	-0.0837056223356939	-0.374561522168813	-0.210955078512683	-0.301847547210533	-0.138241103554404	-0.210955078512683	0.00718684636215583	0.207150277497425	0.279864252455705	0.188971783757855	0.334399733674415	0.352578227413985	0.225328771236995	0.116257808799576	-0.0109916473774141	0.0435438338412957	0.0435438338412957	0.207150277497425	0.352578227413985	0.279864252455705	0.334399733674415	0.388935214893125	0.188971783757855	0.388935214893125	0.134436302539145	-0.0655271285961239	-0.0109916473774141	0.170793290018285	-0.0109916473774141	0.261685758716135	0.0435438338412957	-0.029170141116984
2.42007997204286	0.984805375735104	1.45760171334236	1.11747781741061	0.900377458305235	0.972744244673694	0.972744244673694	0.683277099199861	0.538543526462945	0.357626560541799	0.429993346910258	0.249076380989112	0.212892987804883	0.249076380989112	0.393809953726028	0.502360133278716	0.429993346910257	0.357626560541799	0.393809953726028	0.0319760218837375	0.249076380989112	-0.329857909958554	-0.655508448616615	-0.691691841800844	-0.655508448616615	-0.583141662248157	-0.619325055432386	-0.546958269063928	-0.0403907644847202	0.321443167357571	0.502360133278716	0.75564388556832	0.791827278752549	0.755643885568319	0.429993346910257	0.0681594150679664	-0.112757550853179	-0.040390764484721	-0.402224696327012	-0.438408089511241	-0.185124337221637	-0.221307730405866	-0.0765741576689497	0.0681594150679667	0.357626560541799	0.502360133278716	0.466176740094487	0.357626560541799	0.357626560541799	0.285259774173341
-1.09041973982862	0.459232487217721	0.583204665381428	0.237853597639672	0.63633559888016	0.50350826513333	0.237853597639671	0.237853597639671	-0.0278010698539877	0.105026263892842	-0.0278010698539877	-0.426283071094476	-0.160628403600817	-0.0278010698539877	0.237853597639671	0.237853597639671	0.105026263892842	0.237853597639671	0.237853597639671	0.370680931386501	-0.0278010698539877	-0.160628403600817	-0.293455737347647	-0.0278010698539877	-0.160628403600817	-0.160628403600817	-0.559110404841306	-0.426283071094476	-0.691937738588135	-0.559110404841306	-0.824765072334965	-0.559110404841306	-0.293455737347647	-0.293455737347647	-0.160628403600817	-0.0278010698539877	-0.160628403600817	-0.160628403600817	-0.160628403600817	-0.293455737347647	-0.293455737347647	-0.293455737347647	-0.160628403600817	-0.0278010698539876	0.237853597639671	0.237853597639671	0.105026263892842	0.237853597639671	-0.0278010698539875	-0.0278010698539875
-0.739642391836723	-0.349401620683605	-0.388425697798917	-0.405150302276908	-0.405150302276908	-0.488773324666862	-0.572396347056815	-0.572396347056816	-0.405150302276908	-0.433024643073559	-0.628145028650118	-0.572396347056815	-0.656019369446769	-0.795391073430025	-0.823265414226676	-0.962637118209933	-0.851139755023328	-0.795391073430025	-0.795391073430025	-0.572396347056815	-0.377275961480256	-0.210029916700349	-0.237904257497	-0.293652939090302	-0.126406894310395	-0.210029916700349	-0.293652939090303	-0.321527279886954	-0.321527279886954	-0.237904257497	-0.265778598293652	-0.321527279886954	-0.265778598293651	-0.154281235107046	-0.210029916700348	-0.405150302276907	-0.265778598293651	-0.0706582127170923	0.0408391504695125	-0.0427838719204416	-0.0706582127170928	0.040839150469512	0.180210854452768	0.152336513656117	0.0129648096728608	0.0687134912661634	0.152336513656117	0.0965878320628149	0.0408391504695125	-0.0985325535137435
1.70767842614318	0.15581634750451	0.569646235141489	0.623838244236807	0.919431021120363	0.944063752527326	0.968696483934289	0.697736438457696	0.377510930167177	0.64847097564377	0.278980004539325	-0.139776429379046	-0.435369206262602	-0.33683828063475	-0.139776429379046	0.0819181532836212	-0.386103743448676	-0.0905109665651198	-0.262940086413861	0.131183616097547	0.205081810318436	0.229714541725399	0.205081810318436	0.377510930167177	0.106550884690584	0.106550884690584	-0.0905109665651198	-0.139776429379046	-0.287572817820824	-0.115143697972083	-0.189041892192972	-0.139776429379046	0.0572854218766583	0.205081810318436	0.0572854218766583	-0.164409160786009	-0.533900131890454	-0.238307355006898	-0.287572817820824	-0.262940086413861	-0.238307355006898	-0.238307355006898	-0.0412455037511937	0.15581634750451	0.205081810318436	0.180449078911473	0.0572854218766582	0.377510930167177	0.377510930167177	0.328245467353251
-0.518204909725982	-0.388545992163621	-0.129228157038898	-0.203318967074533	-0.129228157038898	-0.129228157038898	-0.166273562056716	-0.203318967074533	-0.240364372092351	-0.38854599216362	-0.129228157038898	-0.0366146444943546	0.148612380594733	0.167135083103642	-0.203318967074533	-0.0551373470032634	-0.0736600495121721	0.000430760523462835	-0.166273562056716	-0.240364372092351	-0.295932479619077	-0.0551373470032633	-0.203318967074533	-0.240364372092351	-0.555250314743799	-0.647863827288343	-0.573773017252708	-0.462636802199255	-0.277409777110168	-0.332977884636894	-0.184796264565624	-0.0180919419854458	0.278271298157094	0.130089678085824	0.0930442730680066	0.000430760523462835	0.167135083103641	0.222703190630368	0.426452918228364	0.352362108192729	0.167135083103641	0.222703190630368	0.18565778561255	0.074521570559098	0.241225893139276	0.0189534630323717	-0.073660049512172	0.148612380594733	0.0930442730680066	-0.0180919419854459
0.426515548964687	1.06332695887724	0.655767656533206	0.153596373287878	0.20818020842324	-0.283074307795015	-0.337658142930377	-0.501409648336462	-0.337658142930377	-0.228490472659654	0.0990125381525167	-0.0647389672535685	-0.11932280238893	-0.11932280238893	-0.11932280238893	-0.4468258132011	-0.501409648336462	-0.719744988877909	-0.4468258132011	-0.446825813201101	-0.283074307795015	-0.0101551321182068	0.262764043558602	0.481099384100049	0.53568321923541	0.371931713829325	0.53568321923541	0.53568321923541	0.317347878693964	0.153596373287878	0.153596373287878	-0.0101551321182068	0.153596373287878	0.426515548964687	0.426515548964687	0.426515548964687	0.317347878693964	-0.11932280238893	0.481099384100049	0.371931713829325	0.153596373287878	-0.0647389672535683	0.044428703017155	0.153596373287878	0.317347878693964	-0.11932280238893	-0.173906637524292	-0.11932280238893	0.044428703017155	0.044428703017155
1.37229236753493	-0.0160073645086127	-0.0241738335206335	0.252319474457786	0.287318627366447	0.269819050912116	0.479813968364081	0.532312697727072	0.46231439190975	0.46231439190975	0.147322015731804	0.304818203820777	0.234819898003456	0.234819898003456	0.304818203820777	0.339817356729438	0.287318627366447	0.532312697727072	0.164821592186134	0.129822439277474	0.182321168640465	-0.0626729017201603	0.0423245570058217	0.0248249805514913	-0.0976720546288212	-0.167670360446143	-0.0626729017201604	0.059824133460152	-0.0101741723571693	0.00732540409716112	0.0598241334601523	-0.0451733252658299	-0.237668666263464	-0.150170783991812	-0.185169936900473	0.129822439277474	-0.0626729017201603	0.0598241334601521	0.199820745094795	0.42731523900109	0.042324557005822	0.234819898003456	0.164821592186134	0.322317780275108	0.129822439277474	0.287318627366447	0.252319474457786	0.46231439190975	0.339817356729438	0.164821592186134
0.0688192477058269	0.836026416574491	0.206916538102186	0.364742012840883	0.496263241789797	0.233220783891969	0.068819247705827	0.167460169417512	0.627784470738711	0.923707235873767	0.627784470738711	0.364742012840883	0.562023856264254	0.364742012840883	0.529143549027025	-0.0298216740058585	0.00305863323137004	-0.161342902954772	-0.0627019812430868	0.167460169417512	0.397622320078112	0.397622320078112	0.792186006924854	0.66066477797594	0.594904163501482	0.726425392450396	0.43050262731534	0.200340476654741	0.167460169417513	0.200340476654741	-0.0627019812430868	0.23322078389197	0.331861705603655	0.298981398366426	0.496263241789797	0.463382934552568	0.0688192477058269	0.200340476654741	0.00305863323137017	-0.227103517429229	0.0359389404685988	-0.0627019812430866	-0.325744439140914	-0.259983824666458	-0.161342902954772	0.0359389404685985	0.0359389404685985	-0.128462595717544	-0.0298216740058585	0.0688192477058272
-0.166081408038457	0.436576865856363	0.41247053490057	0.466709779551104	0.518366203027803	0.531280308896978	0.518366203027803	0.298826403251833	0.518366203027803	0.337568720859357	0.298826403251833	0.221341768036784	0.118028921083387	0.169685344560086	0.247169979775134	0.337568720859357	0.324654614990182	0.42796746194358	0.531280308896978	0.479623885420279	0.492537991289453	0.479623885420279	0.234255873905959	0.376311038466881	0.363396932597706	0.18259945042926	0.156771238690911	0.272998191513483	0.118028921083387	0.118028921083387	-0.140253196300108	-0.101510878692584	0.118028921083387	-0.0111121376083607	-0.153167302169282	-0.0369403493467098	-0.101510878692583	0.376311038466881	0.376311038466881	0.118028921083387	0.402139250205231	0.415053356074406	0.557108520635327	0.608764944112026	0.0792866034758626	-0.127339090430933	0.105114815214212	-0.153167302169283	-0.191909619776807	-0.450191737160301
-0.0775322233229961	0.691825992728276	0.794407088201779	0.435373254044519	0.178920515360761	-0.114168328849247	-0.297348856480502	-0.260712750954251	-0.407257173059255	-0.443893278585507	-0.627073806216762	-0.407257173059256	-0.150804434375498	0.105648304308259	-0.187440539901749	-0.114168328849247	0.032376093255757	0.178920515360761	0.105648304308259	-0.114168328849247	0.0690121987820081	0.325464937465765	0.581917676149523	0.691825992728276	0.83837041483328	1.16809536456954	1.24136757562204	0.83837041483328	1.02155094246454	0.398737148518268	0.325464937465766	0.508645465097021	0.252192726413263	0.0690121987820081	-0.0408961177967451	-0.480529384111758	-0.443893278585507	-0.443893278585507	-0.846890439374268	-0.810254333848017	-0.663709911743013	-0.627073806216762	-0.627073806216762	-0.297348856480502	-0.333984962006753	-0.00426001227049401	-0.00426001227049401	-0.00426001227049401	0.178920515360761	0.14228440983451
0.53372575835588	-0.0883978318873605	0.217878397155466	0.185063086900877	-0.0200326021903011	0.103024811264406	0.164553517991759	-0.12258044673589	-0.368695273645304	-0.450733549281776	-0.368695273645304	-0.266147429099715	-0.368695273645304	-0.327676135827069	0.0620056734461703	0.205572655809995	0.246591793628231	0.0620056734461702	0.123534380173524	-0.12258044673589	0.103024811264406	-0.163599584554126	-0.245637860190597	-0.286656998008833	-0.225128291281479	-0.204618722372362	-0.327676135827069	-0.614810100554718	-0.389204842554422	-0.40971441146354	0.0209865356279345	-0.307166566917951	-0.245637860190597	0.185063086900877	0.246591793628231	-0.0200326021903012	-0.040542171099419	-0.512262256009129	-0.204618722372362	-0.614810100554719	-0.881434496373251	-1.06602061655531	-1.10703975437355	-1.08653018546443	-1.02500147873707	-0.922453634191486	-0.696848376191189	-0.368695273645304	-0.266147429099715	-0.143090015645008
-0.797792536009343	-0.665813666353497	0.15245532551275	-0.0059193180742656	0.192048986409504	0.446579663602921	0.333454918183625	0.276892545473976	0.107205427345031	0.390017290893273	0.107205427345031	0.078924240990207	-0.0907628771387382	0.418298477248097	0.474860849957746	0.333454918183625	0.446579663602922	0.701110340796339	0.50314203631257	0.587985595377043	0.220330172764328	0.107205427345031	0.192048986409504	-0.175606436203211	-0.203887622558035	0.078924240990207	0.078924240990207	-0.00591931807426554	0.16376780005468	-0.00591931807426554	0.16376780005468	0.50314203631257	0.305173731828801	0.418298477248097	0.644547968086691	0.474860849957746	0.644547968086691	0.446579663602921	0.107205427345031	0.390017290893273	0.220330172764328	0.333454918183625	0.3051737318288	0.16376780005468	0.559704409022218	0.531423222667394	0.361736104538449	0.3051737318288	0.248611359119152	0.276892545473976
0.246790318265702	0.438738343583471	0.189205910670372	-0.0411317197109505	-0.0822634394219009	-0.205658598554752	-0.164526878843802	-0.329053757687603	-0.164526878843802	-0.205658598554752	-0.246790318265703	-0.452448916820455	-0.658107515375207	-0.904897833640909	-0.94602955335186	-0.98716127306281	-0.863766113929959	-0.863766113929959	-0.740370954797108	-0.452448916820455	-0.329053757687603	-0.287922037976653	-0.287922037976653	-0.246790318265703	-0.246790318265703	0.246790318265702	0.205658598554752	0.164526878843802	0.205658598554752	0.246790318265702	0.370185477398554	0.329053757687603	0	0	0.205658598554752	0.205658598554752	0.329053757687603	0.287922037976653	0.329053757687603	0.370185477398553	0.246790318265702	0.0822634394219006	0.370185477398553	0.123395159132851	0.287922037976653	0.287922037976653	0.123395159132851	0.452448916820454	0.452448916820454	0.246790318265702
-0.662588623341535	-0.264506436463687	0.0539593130385921	0.0198379827347765	0.0198379827347765	-0.150768668784301	-0.150768668784301	-0.321375320303379	-0.150768668784301	-0.321375320303379	-0.150768668784301	0.0198379827347765	0.190444634253854	0.190444634253854	0.190444634253854	0.0198379827347765	0.0198379827347765	-0.150768668784301	-0.321375320303379	-0.491981971822457	-0.491981971822457	-0.491981971822457	-0.491981971822457	-0.491981971822457	-0.491981971822457	-0.491981971822457	-0.491981971822457	-0.321375320303379	-0.321375320303379	-0.491981971822457	0.0198379827347764	0.190444634253854	0.190444634253854	0.361051285772932	0.190444634253854	0.190444634253854	0.53165793729201	0.361051285772932	0.190444634253854	0.361051285772932	0.190444634253854	0.361051285772932	0.53165793729201	0.361051285772932	0.0198379827347765	0.0198379827347765	0.0198379827347765	0.190444634253854	0.0198379827347766	-0.150768668784301
-0.66193432604384	-0.399220412358192	-0.283626290336506	-0.346677629621062	-0.279122623244752	-0.256604287785982	-0.234085952327213	-0.189049281409673	-0.211567616868443	-0.144012610492133	-0.166530945950903	-0.301640958703522	-0.481787642373681	-0.346677629621062	-0.504305977832451	-0.571860984208761	-0.66193432604384	-0.6168976551263	-0.549342648749991	-0.526824313291221	-0.6168976551263	-0.504305977832451	-0.481787642373681	-0.459269306914911	-0.436750971456142	-0.414232635997372	-0.279122623244753	-0.234085952327213	-0.256604287785983	-0.279122623244753	-0.0764576041158236	-0.166530945950903	-0.0314209331982835	-0.144012610492133	0.0361340731780262	0.148725750471876	0.373909105059574	0.283835763224495	0.599092459647273	0.666647466023583	0.689165801482353	0.463982446894654	0.576574124188503	0.621610795106043	0.531537453270963	0.328872434142034	0.216280756848185	0.373909105059574	0.463982446894654	0.328872434142034
-0.150085824988174	0.416027374528622	0.461316430489966	0.626297991492003	0.674821980022014	0.723345968552025	0.771869957082037	0.771869957082037	0.529250014431981	0.432202037371959	0.383678048841948	0.238106083251915	0.335154060311937	0.141058106191892	0.238106083251915	0.577774002961992	0.965965911202081	0.674821980022014	0.674821980022014	0.335154060311937	0.335154060311937	0.577774002961992	0.48072602590197	0.286630071781925	0.48072602590197	0.383678048841948	0.626297991492003	0.723345968552025	0.383678048841948	0.335154060311937	0.286630071781926	0.04401012913187	-0.00451385939814105	-0.101561836458163	-0.247133802048197	-0.344181779108219	-0.150085824988174	-0.101561836458163	0.04401012913187	0.141058106191892	0.189582094721903	0.335154060311937	0.238106083251914	-0.0530378479281521	-0.101561836458163	-0.344181779108218	-0.198609813518185	-0.150085824988174	-0.344181779108219	-0.247133802048197
-0.129573915656151	-0.129573915656151	-0.046591471799765	-0.30739343820555	-0.366666612388683	-0.248120264022417	-0.30739343820555	-0.188847089839284	-0.30739343820555	-0.188847089839284	-0.248120264022417	-0.188847089839284	-0.248120264022417	-0.248120264022417	-0.425939786571816	-0.544486134938082	-0.366666612388683	-0.366666612388683	-0.485212960754949	-0.485212960754949	-0.425939786571816	-0.366666612388683	-0.188847089839284	-0.485212960754949	-0.30739343820555	-0.248120264022417	-0.366666612388683	-0.248120264022417	-0.30739343820555	-0.30739343820555	-0.0703007414730184	-0.248120264022418	-0.188847089839284	-0.0110275672898853	-0.188847089839284	-0.188847089839284	-0.0110275672898853	-0.0110275672898853	0.0482456068932477	-0.0703007414730184	-0.248120264022418	-0.188847089839284	0.166791955259514	0.0482456068932477	-0.0110275672898853	0.0482456068932479	0.107518781076381	0.344611477808913	0.403884651992046	0.226065129442647
-1.19072082019215	-0.513842695776971	-0.479998789556212	-0.465494258318744	-0.175403633569382	-0.247926289756722	-0.247926289756722	-0.175403633569382	-0.247926289756723	-0.102880977382041	-0.102880977382041	-0.175403633569382	-0.102880977382041	-0.0303583211947008	0.187209647367321	0.11468699117998	-0.0303583211947008	0.0421643349926398	-0.175403633569382	-0.102880977382041	-0.102880977382041	-0.320448945944063	-0.247926289756723	-0.247926289756722	-0.392971602131404	-0.102880977382041	-0.175403633569382	-0.392971602131404	-0.320448945944063	-0.465494258318744	-0.392971602131404	-0.175403633569382	-0.247926289756722	-0.175403633569382	-0.102880977382041	0.11468699117998	0.187209647367321	0.404777615929343	0.404777615929343	0.332254959742002	0.11468699117998	0.259732303554662	0.11468699117998	0.259732303554662	0.0421643349926399	-0.175403633569382	-0.102880977382041	0.11468699117998	0.0421643349926398	-0.0303583211947008
-1.07154583216985	-0.679703407892702	-0.425005832112559	0.271913908208932	0.376871700426024	0.775711310850973	0.712736635520718	0.733728193964136	0.586787284860208	0.502821051086534	0.16695611599184	-0.000976351555507365	-0.273866611319946	-0.252875052876528	-0.294858169763365	0.187947674435258	-0.252875052876528	-0.189900377546273	-0.105934143772599	-0.0219679099989259	-0.105934143772599	-0.210891935989691	-0.48378219575413	-0.315849728206783	-0.420807520423875	-0.567748429527804	-0.315849728206783	-0.378824403537038	-0.252875052876528	-0.462790637310712	-0.252875052876528	-0.420807520423875	-0.00097635155550746	-0.294858169763365	-0.168908819102855	-0.23188349443311	-0.168908819102855	-0.336841286650202	0.103981440661584	-0.147917260659436	0.145964557548421	0.16695611599184	0.376871700426023	0.460837934199697	0.41885481731286	0.460837934199697	0.628770401747044	0.124972999105003	0.0200152068879109	-0.420807520423875
-0.415887313018785	0.186528862239417	0.186528862239417	0.0488337364661138	0.100469408631103	0.117681299352766	-0.20934462435883	-0.0716494985855267	-0.0200138264205379	-0.00280193569887494	0.0660456271877768	0.307012097291058	0.307012097291058	0.238164534404406	0.100469408631103	-0.106073280028853	-0.260980296523819	-0.347039750132134	-0.622430001678741	-0.742913236730381	-0.5019467666271	-0.398675422297123	-0.484734875905437	-0.38146353157546	-0.295404077967145	-0.329827859410471	-0.295404077967145	-0.38146353157546	-0.433099203740448	-0.398675422297123	-0.519158657348763	-0.588006220235415	-0.639641892400404	-0.519158657348763	-0.260980296523819	-0.278192187245482	-0.312615968688808	-0.295404077967145	-0.157708952193842	-0.00280193569887542	-0.0200138264205383	-0.209344624358831	-0.140497061472179	-0.209344624358831	-0.0716494985855271	-0.157708952193842	-0.192132733637168	-0.260980296523819	-0.398675422297123	-0.484734875905437
-0.129459216584271	0.102488546462548	0.148878099071912	0.0693531517415741	0.26816552006742	0.0693531517415741	-0.0300530324213487	-0.0300530324213487	-0.0300530324213487	-0.228865400747194	-0.0300530324213487	0.367571704230343	0.367571704230343	0.665790256719111	0.566384072556188	0.466977888393265	0.864602625044957	0.765196440882034	0.0693531517415742	0.168759335904497	-0.129459216584271	-0.228865400747194	-0.0300530324213486	-0.42767776907304	-0.42767776907304	-0.527083953235963	-0.626490137398886	-0.527083953235963	-0.228865400747194	-0.42767776907304	-0.328271584910117	-0.42767776907304	-0.228865400747194	-0.129459216584272	-0.228865400747194	-0.0300530324213487	-0.129459216584272	-0.328271584910117	-0.328271584910117	0.0693531517415742	0.168759335904497	0.367571704230343	-0.0300530324213486	-0.129459216584271	0.466977888393265	0.765196440882034	0.168759335904497	0.367571704230343	0.26816552006742	0.367571704230343
-0.0336480479087923	-0.492786877640227	-0.0174431480359181	-0.0220731194281679	0.0705263084168274	0.0473764514555785	0.0358015229749541	-0.0104981909475435	-0.0567979048700411	-0.0683728333506654	-0.230421832079407	-0.26514661752128	-0.137822404234412	0.0705263084168274	0.0705263084168274	-0.0104981909475434	0.105251093858701	0.302024878029315	0.128400950819949	0.20942545018432	0.0126516660137053	0.0705263084168273	0.0705263084168273	0.186275593223071	-0.0336480479087923	0.186275593223071	0.0126516660137053	0.0473764514555785	0.0126516660137053	-0.0452229763894167	-0.0452229763894167	0.0126516660137053	-0.114672547273163	0.20942545018432	0.221000378664945	0.371474448913062	0.336749663471189	0.20942545018432	0.255725164106818	0.221000378664945	0.151550807781198	0.0473764514555786	-0.0915226903119143	0.00107673753308094	-0.0104981909475435	-0.0915226903119143	0.0473764514555786	-0.149397332715036	0.0705263084168274	0.0705263084168274
-0.047828144267276	0.204738021073954	0.217366329341016	0.249839122027745	0.385142424889118	0.358081764316844	0.493385067178217	0.682809691184139	0.439263746033668	0.22277846145547	0.249839122027745	0.0874751585940972	0.249839122027745	0.168657140310921	0.195717800883196	0.331021103744569	0.358081764316844	0.547506388322766	0.62868837003959	0.520445727750492	0.547506388322766	0.412203085461393	0.22277846145547	0.195717800883196	0.0333538374495479	0.0604144980218226	0.168657140310921	-0.101949465411825	-0.345495410562297	-0.0207674836950011	0.0604144980218228	0.033353837449548	-0.0748888048395507	-0.0478281442672761	0.0333538374495479	0.547506388322766	0.27689978260002	0.358081764316844	0.412203085461393	0.520445727750491	0.574567048895041	0.709870351756414	0.574567048895041	0.845173654617787	0.845173654617787	0.926355636334612	0.655749030611865	0.574567048895041	0.655749030611865	0.547506388322766
-0.729655641950114	-0.0598589105472948	0.275039455154115	0.389861751966026	0.648211919792828	0.906562087619629	0.76303421660474	0.705623068198784	0.705623068198784	0.61950634558985	0.676917493995806	0.562095197183894	0.217628306748159	0.504684048777938	0.533389622980916	0.562095197183894	0.533389622980916	0.562095197183894	0.590800771386872	0.763034216604739	0.648211919792828	0.389861751966026	0.361156177763048	0.275039455154114	0.188922732545181	0.131511584139225	-0.126838583687577	-0.21295530629651	-0.126838583687577	-0.0694274352816208	0.074100435733269	-0.0407218610786429	0.0741004357332688	0.0453948615302909	0.418567326169004	0.791739790807717	0.705623068198783	0.734328642401761	0.877856513416651	0.849150939213673	0.963973236025585	0.676917493995805	0.504684048777938	0.361156177763048	0.303745029357092	0.102806009936246	0.0741004357332683	0.102806009936246	0.303745029357093	0.275039455154114
-0.407099188577045	-0.62139939102841	-0.124222921341243	-0.186676123198498	-0.26015047832468	-0.186676123198498	-0.0948331792907699	-0.26015047832468	-0.168307534416952	-0.168307534416952	-0.149938945635407	-0.113201768072316	-0.131570356853861	-0.131570356853861	-0.0580960017276788	-0.113201768072316	0.162327063650868	0.364381540247869	0.621541783189508	0.676647549534144	0.566436016844871	0.437855895374052	0.658278960752599	0.511330250500234	0.566436016844871	0.382750129029415	0.566436016844871	0.474593072937143	0.731753315878781	0.382750129029415	0.492961661718688	0.0521155309615946	0.180695652432414	0.0153783533985035	0.437855895374052	0.456224484155598	0.823596259786509	0.897070614912691	1.2644423905436	1.11749368029124	1.53997122226679	1.42975968957751	1.35628533445133	1.02565073638351	0.952176381257328	0.676647549534144	0.603173194407962	0.217432829995505	0.107221297306232	-0.0397274129461326
-0.619385722674416	0.462442725246276	0.967296000942599	0.668505286754979	0.771536567509331	0.874567848263683	0.359411444491924	-0.0527136785254821	-0.258776240034185	-0.155744959279834	-0.155744959279834	-0.104229318902658	-0.155744959279834	0.307895804114749	0.359411444491924	0.307895804114748	0.204864523360397	0.256380163737573	0.307895804114749	0.204864523360397	-0.20726059965701	-0.155744959279834	-0.20726059965701	-0.361807520788537	-0.155744959279834	-0.361807520788537	-0.258776240034185	-0.104229318902658	-0.20726059965701	-0.20726059965701	0.0503176022288695	-0.310291880411361	-0.104229318902658	-0.155744959279834	-0.0527136785254822	-0.0527136785254822	0.256380163737573	0.4109270848691	1.18366169052674	0.926083488640858	1.13214605014956	0.977599129018034	1.08063040977239	1.33820861165826	1.23517733090391	0.720020927132155	0.771536567509331	0.565474006000628	0.720020927132155	0.66850528675498
0.428635775151463	0.112548549117446	0.640600150256627	0.564101729166041	0.58003890022658	0.635818998938465	0.835033637195198	0.444572946212001	0.364887090909308	0.412698604090924	0.46051011727254	0.532227387044964	0.715504854241158	0.532227387044964	0.858939393786006	0.795190709543851	0.659724755529273	0.364887090909308	0.540195972575233	0.372855676439578	0.404730018560655	-0.0335421856041574	-0.0335421856041574	0.0859865973498822	0.317075577727692	0.125829525001229	0.0541122552288049	0.205515380303922	0.715504854241158	0.755347781892505	0.715504854241158	0.69956768318062	0.755347781892505	0.723473439771428	0.540195972575233	0.333012748788231	0.34894991984877	0.524258801514695	0.428635775151463	0.277232650076346	0.500353044923887	0.484415873863348	0.317075577727692	0.157703867122306	-0.0176050145436193	-0.0415107711344273	-0.176976725149006	-0.503688731890048	-0.272599751512238	-0.0972908698463125
-1.62735652719923	-0.267981005379523	-0.601073020659849	-0.354147665703005	-0.0570655980205513	-0.246117822909385	-0.226826779553382	-0.0454909720069492	0.0779717054714731	-0.0454909720069492	0.0625388707866702	0.0200985754034626	-0.0763566413765549	-0.168953649485372	-0.199819318854977	-0.122655145430963	-0.00690888529494232	-0.138087980115766	-0.141946188786967	0.00852394938986053	0.0972627488274765	0.205292591621096	0.0316732014170647	-0.0956476847325583	0.158994087566688	0.0586806621154695	0.0856881228138744	0.178285130922691	0.135844835539483	0.259307513017906	0.286314973716311	0.236158260990702	0.371195564482726	0.348046312455522	0.452217946577941	0.375053773153927	0.278598556373909	0.305606017072314	0.232300052319501	0.301747808401113	0.382770190496328	0.321038851757117	0.290173182387511	0.444501529235539	0.417494068537134	0.571822415385162	0.444501529235539	0.398203025181131	0.494658241961148	0.610404502097169
-0.532225859914416	-0.237102352634175	0.134406062412717	-0.309023207349528	-0.167661527391765	-0.0635002895281508	0.0406609483354638	-0.227182234742402	-0.346223649443676	-0.242062411580061	0.144822186199078	0.100181655686101	-0.227182234742402	-0.45782497572612	-0.413184445213143	-0.413184445213143	-0.450384887307291	-0.495025417820268	-0.547106036752076	-0.450384887307291	-0.368543914700165	-0.420624533631972	-0.249502499998891	-0.0709403779469807	-0.00397958217751412	0.0927415672672708	0.323384308250989	0.174582539874397	0.0629812135919525	-0.182541704229425	-0.323903384187187	-0.197421881067084	-0.197421881067084	-0.338783561024846	-0.0411800242716619	0.10762174410493	0.196902805130886	0.0555411251731229	-0.0858205547846398	-0.145341262135277	0.0257807714978043	-0.27182276525538	-0.353663737862506	-0.0932606432034694	-0.189981792648254	-0.279262853674209	-0.234622323161232	-0.175101615810595	0.0332208599166344	-0.0560602011093209
1.0186121806128	0.193081038005225	0.325166020822437	0.293324105321859	0.0987346217072175	0.0987346217072175	0.081044668651341	0.0279748094837115	-0.201994580242683	-0.431963969969077	-0.431963969969077	-0.184304627186807	-0.52041373524846	-0.414274016913201	-0.431963969969077	-0.538103688304336	-0.0604749557956709	-0.325824251633818	-0.290444345522065	-0.0250950496839179	-0.0427850027397944	-0.0958548619074239	0.0987346217072175	-0.095854861907424	0.151804480874847	-0.00740509662804148	0.010284856427835	-0.219684533298559	-0.414274016913201	-0.343514204689695	-0.325824251633818	-0.272754392466189	-0.201994580242683	-0.060474955795671	0.204874340042476	0.682503072551142	0.770952837830524	0.611743260327636	0.470223635880624	0.54098344810413	0.434843729768871	0.576363354215883	0.204874340042476	0.222564293098353	0.240254246154229	0.0633547155954645	-0.201994580242683	-0.201994580242683	-0.201994580242683	-0.184304627186806
-0.924054924742406	-0.527843340201859	-0.389169285612667	-0.11748134192772	0.0523236228753713	0.0523236228753713	-0.0750301007269474	0.0523236228753713	0.137226105276917	-0.11748134192772	-0.329737547931585	-0.669347477537768	-0.626896236336996	-0.329737547931585	-0.329737547931585	-0.584444995136223	-0.584444995136223	0.094774864076144	0.307031070080009	0.561738517284646	0.222128587678463	0.17967734647769	0.391933552481555	0.646640999686192	0.349482311280782	0.264579828879236	0.00987238167459835	0.0947748640761442	-0.0325788595261746	0.0947748640761442	-0.202383824329266	-0.0750301007269475	0.0947748640761441	0.0523236228753712	0.00987238167459832	0.349482311280782	0.349482311280782	0.689092240886965	0.349482311280782	0.391933552481555	0.519287276083873	0.561738517284646	0.0523236228753712	-0.329737547931585	-0.202383824329266	-0.159932583128493	-0.287286306730812	-0.244835065530039	-0.202383824329266	0.137226105276917
0.279000609774083	0.206853544875458	1.01490067174005	0.897404023190865	0.742803169836669	0.804643511178348	0.959244364532543	0.835563681849187	0.71188299916583	0.71188299916583	0.742803169836669	1.0829250472159	1.11384521788674	0.773723340507509	0.619122487153313	0.557282145811635	0.464521633799117	0.340840951115761	0.279000609774083	0.464521633799117	0.928324193861703	0.773723340507508	0.650042657824151	0.866483852520025	0.928324193861703	0.650042657824152	0.402681292457439	0.124399756419888	0.0316392444073702	0.248080439103244	0.0934795857490483	0.0625594150782095	0.279000609774083	0.217160268432404	0.062559415078209	0.217160268432404	0.124399756419887	-0.0920414382759865	-0.339402803642699	-0.586764169009412	-0.524923827667734	-0.494003656996894	-0.370322974313538	-0.246642291630181	-0.27756246230102	-0.153881779617664	-0.0611212676051467	-0.0611212676051467	-0.184801950288503	-0.524923827667734
1.4663750705765	0.857296556900979	0.654270385675806	0.581761038809673	0.712277863168713	0.871798426274206	0.857296556900979	0.900802165020659	1.04582085875293	0.929805903767112	1.13283207499229	0.915304034393886	0.958809642513565	0.770285340661619	0.857296556900979	0.871798426274206	0.944307773140339	0.915304034393885	0.987813381260019	0.973311511886792	1.11833020561906	1.00231525063325	0.944307773140339	1.06032272812615	0.929805903767112	0.915304034393886	0.770285340661619	0.987813381260019	0.915304034393886	0.799289079408072	0.480247953197086	0.784787210034846	0.726779732541939	0.799289079408072	0.726779732541939	0.871798426274206	0.90080216502066	0.973311511886793	0.842794687527753	1.07482459749938	0.98781338126002	0.973311511886793	0.929805903767113	1.14733394436551	1.29235263809778	1.35036011559069	1.0313189893797	1.13283207499229	1.30685450747101	1.42286946245682
-0.779478741518177	-0.364363558933302	-0.0322714128654023	0.181216395321105	0.359122902143194	0.465866806236447	0.43028550487203	0.359122902143194	0.572610710329701	0.43028550487203	0.216797696685522	0.110053792592269	0.216797696685522	0.216797696685522	0.287960299414358	0.110053792592269	0.181216395321105	0.643773313058537	0.714935915787372	0.679354614422955	0.394704203507612	0.572610710329701	0.323541600778776	0.465866806236447	0.00330988849901535	-0.103434015594238	-0.24575922105191	0.145635093956687	0.145635093956687	0.43028550487203	0.0744724912278511	0.323541600778776	0.323541600778776	0.323541600778776	0.110053792592269	-0.281340522416328	-0.388084426509581	-0.24575922105191	-0.103434015594238	0.00330988849901535	0.0744724912278511	0.216797696685522	0.465866806236447	0.394704203507612	0.537029408965283	0.25237899804994	0.110053792592269	0.216797696685522	0.181216395321105	0.537029408965283
-0.16871043263686	-0.469831043874356	-0.336477630326322	-0.343852012642342	-0.297762123167215	-0.42681381369757	-0.445249769487621	-0.177928410531885	-0.113402565266708	-0.122620543161733	-0.343852012642342	-0.214800322111987	0.107828904213901	0.0525210368437491	-0.214800322111987	-0.343852012642342	-0.0857486315816316	0.0617390147387743	-0.00278683052640335	-0.260890211587114	-0.251672233692088	-0.122620543161733	-0.0304407642114793	-0.233236277902038	-0.159492454741835	-0.380723924222444	-0.0949666094766569	-0.131838521056758	-0.353069990537367	-0.28854414527219	0.024867103158673	-0.214800322111987	0.0156491252636476	-0.0120048084214286	0.163136771584054	0.467330042119891	0.32906037369451	0.31062441790446	0.375150263169637	0.338278351589536	0.218444638954206	0.153918793689028	-0.141056498951784	0.126264860003952	0.172354749479079	0.227662616849231	0.236880594744257	0.227662616849231	0.19079070526913	0.402804196854713
-1.31147786151931	0.00253197909487135	-0.0973327687918065	-0.0275025315477385	0.24280806423575	0.321648654672601	0.287859830199665	0.321648654672601	0.524381601510218	0.68206278238392	0.389226303618473	0.33291159616358	0.276596888708686	0.130178649325963	0.231545122744772	0.0400751173981337	-0.0275025315477385	0.42301512809141	0.344174537654559	0.254071005726729	0.276596888708686	0.513118660019239	0.468066894055324	0.231545122744772	0.0851268833620485	0.175230415289878	0.24280806423575	0.209019239762814	0.163967473798899	0.107652766344006	0.175230415289878	-0.050028414529696	-0.050028414529696	-0.0387654730387172	0.0626010003800912	-0.151394887948504	-0.207709595403398	-0.252761361367313	0.0513380588891125	0.118915707834985	-0.00497664856578111	-0.0950801804936108	-0.0612913560206747	-0.0838172390026321	-0.173920770930462	-0.196446653912419	-0.444231366713951	-0.354127834786121	-0.309076068822206	-0.444231366713951
0.049568305818575	0.656074811972684	0.267910648034054	0.205527121686774	-0.00241796613749144	0.0495683058185751	-0.106390510049624	-0.158376782005691	-0.00241796613749139	-0.158376782005691	0.153540849730708	0.41347220951104	-0.00241796613749149	0.309499665598907	0.465458481467107	0.517444753423173	0.56943102537924	0.517444753423173	0.465458481467107	0.673403569291373	0.465458481467107	0.309499665598907	0.257513393642841	0.0495683058185749	0.101554577774641	-0.00241796613749162	0.0495683058185749	-0.0544042380935581	0.0495683058185747	-0.00241796613749174	0.153540849730708	0.205527121686774	0.621417297335306	0.465458481467107	0.621417297335306	0.777376113203506	0.517444753423173	0.621417297335306	0.777376113203506	0.465458481467107	0.41347220951104	0.361485937554974	0.517444753423173	0.725389841247439	0.777376113203506	0.361485937554974	0.101554577774642	0.56943102537924	0.465458481467107	0.465458481467107
-0.405403134835583	-0.840434662769666	-1.02235693808756	-0.956254744881988	-1.09184898735495	-1.02405186611847	-0.947780104727428	-0.879982983490947	-0.888457623645507	-0.905406903954628	-0.879982983490947	-0.735914100863426	-0.761338021327106	-0.829135142563586	-0.871508343336386	-0.812185862254466	-0.803711222099906	-0.879982983490946	-0.998627945654787	-0.913881544109187	-0.795236581945346	-0.769812661481666	-0.820660502409026	-0.803711222099906	-0.744388741017985	-0.600319858390464	-0.574895937926784	-0.718964820554305	-0.659642339472384	-0.532522737153983	-0.549472017463104	-0.498624176535743	-0.608794498545024	-0.803711222099906	-0.685066259936065	-0.718964820554306	-0.702015540245185	-0.651167699317825	-0.685066259936066	-0.625743778854145	-0.481674896226623	-0.642693059163264	-0.549472017463103	-0.515573456844863	-0.447776335608382	-0.430827055299262	-0.396928494681022	-0.413877774990142	-0.193537130971581	-0.227435691589821
-0.0661665263322553	0.268723795371157	-0.10162550157144	-0.023953460571321	0.170226641928977	0.170226641928977	0.313751065516154	0.778094788886431	0.845635694103926	0.778094788886431	0.938504438777982	1.10735670182172	1.09047147551735	0.811865241495179	0.45727548910333	0.339078904972714	0.440390262798957	0.59235729953832	0.237767547146472	0.406619810190209	0.440390262798956	0.735881723125497	0.811865241495178	0.794980015190805	0.507931168016451	0.499488554864265	0.254652773450846	0.440390262798957	0.288423226059593	0.237767547146472	0.102685736711482	0.203997094537725	0.330636291820528	0.474160715407704	0.364406744429275	0.600799912690507	0.803422628342992	0.989160117691103	0.980717504538916	0.828750467799552	0.676783431060189	0.837193080951739	0.440390262798957	0.263095386603032	0.32219367866834	0.347521518124901	0.516373781168639	0.685226044212376	0.550144233777386	0.693668657364563
0.68462766109171	-0.234371035849281	-0.257763729953234	0.111745356505118	0.118906385312451	0.333737249532423	0.426830624027744	0.476957825679071	0.827848237238358	0.763398977972367	0.734754862743037	0.813526179623693	0.792043093201696	0.634500459440383	0.348059307147087	0.0544571260464591	-0.0601193348708593	-0.231984026246837	-0.554230322576795	-0.633001639457451	-0.303594314320161	-0.167534766980845	0.0831012412757888	0.219160788615104	0.240643875037102	0.348059307147088	0.53424605613773	0.290771076688428	0.262126961459099	0.0974232988904535	0.0186519820097971	0.262126961459099	0.484118854486403	0.226321817422437	0.297932105495761	0.233482846229769	0.312254163110426	0.340898278339755	0.419669595220412	0.426830624027744	0.792043093201696	0.634500459440383	0.469796796871738	0.734754862743037	0.412508566413079	0.276449019073763	0.276449019073763	0.383864451183749	0.398186508798414	0.613017373018386
2.08758644144856	1.38483126775754	1.10372919828113	0.83983745958899	0.81115357494854	0.89720522886989	0.86852134422944	1.12667630599349	1.06930853671259	1.12667630599349	0.911547171190115	0.66773415174629	0.567340555504715	0.768127747987865	0.452605016942915	0.38089530534179	0.452605016942915	0.940231055830565	0.95457299815079	1.14101824831372	1.09799242135304	1.09799242135304	1.12667630599349	1.21272795991484	1.04062465207214	1.09799242135304	0.825495517268765	0.61036638246539	0.710759978706965	0.81115357494854	0.63905026710584	0.423921132302465	0.52431472854404	0.567340555504715	0.43826307462269	0.509972786223816	0.40957918998224	0.61036638246539	0.768127747987865	0.49563084390359	0.52431472854404	0.61036638246539	0.29484365142044	0.509972786223816	0.495630843903591	0.366553363021565	0.43826307462269	0.55299861318449	0.72510192102719	0.854179401909215
-1.08267091681416	-0.500629241870037	-0.419856111469628	-0.512507643399509	-0.181609315078505	-0.110338905901674	-0.0747037013132579	0.0169296819140969	0.0576556300151436	-0.0696129578006272	0.0780186040656669	-0.156155597515351	-0.20706303264166	-0.242698237230075	-0.415783516659524	-0.441237234222678	-0.247788980742706	-0.232516750204814	-0.0950666753637812	-0.247788980742706	-0.27324269830586	-0.0696129578006271	-0.257970467767968	-0.201972289129029	-0.395420542609	-0.487053925836355	-0.354694594507954	-0.242698237230076	-0.553233591500556	-0.339422363970061	-0.609231770139495	-0.227426006692183	-0.354694594507954	-0.349603850995323	-0.568505822038449	-0.359785338020584	-0.288514928843753	-0.390329799096369	-0.400511286121631	-0.288514928843753	-0.242698237230076	-0.0899759318511507	-0.105248162389043	-0.222335263179552	0.0423833994772507	-0.0645222142879966	0.0474741429898816	-0.191790802103767	-0.242698237230076	-0.252879724255337
-0.310564017534203	-0.336337320340323	0.0914995062412603	0.0428984209497207	0.0760355245575886	0.064989823354966	0.142309731773324	0.0318527197470981	-0.0454671886712603	0.219629640191683	0.0981269269628338	0.109172628165456	0.0208070185444755	0.0208070185444755	0.120218329368079	0.0981269269628338	-0.0675585910765055	0.0318527197470981	0.0981269269628338	0.263812445002173	0.307995249812664	0.153355432975947	0.0428984209497206	0.153355432975947	0.0870812257602111	-0.266381212723713	-0.166969901900109	-0.310564017534203	-0.365792523547316	-0.155924200697486	-0.531478041586656	-0.531478041586656	-0.299518316331581	-0.476249535573543	-0.178015603102732	-0.0675585910765055	-0.0123300850633924	0.341132353420532	0.230675341394305	0.131264030570702	-0.0675585910765055	-0.155924200697487	-0.288472615128958	-0.343701121142071	-0.398929627155184	-0.421021029560429	-0.354746822344694	-0.233244109115845	-0.387883925952562	-0.178015603102732
-0.201267636476933	0.0833958169084242	0.264545287244561	0.249757575380386	0.316302278769171	0.582481092324311	0.393937766056087	0.51963331690157	0.334786918599389	0.312605350803128	0.338483846565433	0.423513189784436	0.386543910124	0.560299524528049	0.486360965207177	0.39763469402213	0.508542533003439	0.445694757580697	0.319999206735215	0.234969863516212	0.0353357533498573	0.105577384704686	0.342180774531476	0.297817638938953	0.338483846565433	0.475270181309046	0.39763469402213	0.493754821139264	0.57139030842618	0.349574630463564	0.416119333852349	0.501148677071351	0.467876325376959	0.445694757580697	0.408725477920262	0.393937766056087	0.51963331690157	0.349574630463564	0.16103130419534	0.234969863516212	0.323696134701258	0.275636071142691	0.17212208809347	0.0538203931800749	0.308908422837084	0.327393062667302	0.0649111770782057	0.0870927448744675	0.246060647414343	0.12036509656886
0.715468061950571	0.393560907022138	0.660283978248554	0.262170231541144	0.222753028896847	0.183335826252549	0.0453756169975058	-0.102438892918611	-0.072875990935388	-0.0137501869689411	0.232607329557921	0.203044427574698	0.1636272249304	0.311441734846517	0.291733133524368	-0.03345878829109	-0.132001794901835	-0.132001794901835	-0.181273298207207	-0.31923350746225	-0.269962004156878	0.232607329557921	0.222753028896847	0.0552299176585803	0.0256670156753568	-0.0137501869689411	0.25231593088007	0.0650842183196547	-0.388213612089771	-0.132001794901835	0.00595841435320787	0.0552299176585803	-0.0630216902743135	-0.348796409445474	-0.378359311428697	-0.447339416056218	-0.683842631922006	-0.614862527294485	-0.851365743160272	-0.733114135227378	-0.644425429277708	-0.555736723328038	-0.60500822663341	-0.565591023989112	-0.851365743160272	-0.861220043821347	-0.871074344482421	-0.949908749771017	-0.920345847787794	-0.871074344482421
0.452144386935514	-0.365580624750127	-0.384165284106618	-0.431954408166169	-0.416024700146319	-0.296551889997443	-0.416024700146319	-0.49567324024557	-0.408059846136394	-0.376200430096694	-0.193008787868417	-0.408059846136394	-0.304516744007368	-0.193008787868417	-0.0576062696996906	-0.137254809798941	-0.328411306037143	-0.352305868066918	-0.49567324024557	-0.647005466434146	-0.662935174453996	-0.54346236430512	-0.51160294826542	-0.57532178034482	-0.654970320444071	-0.272657327967667	-0.00981714564013991	0.0698313944591108	-0.0416765616798404	-0.0416765616798404	-0.00981714564013991	0.133550226538511	-0.0177819996500652	-0.137254809798941	-0.0894656857393909	-0.153184517818791	0.0379719784194104	0.428249824905739	0.157444788568286	0.165409642578211	0.0300071244094851	0.0698313944591106	0.237093328667537	-0.0177819996500655	-0.288587035987518	-0.153184517818792	-0.153184517818792	-0.216903349898192	-0.216903349898192	-0.447884116186019
-0.467506511987506	0.357083517945831	-0.0678974974813502	0.0354027919828261	0.0761792220344747	-0.07333435482157	-0.304400791780912	-0.549059372090803	-0.453914368636956	-0.562651515441352	-0.752941522349046	-0.725757235647946	-0.61702008884355	-0.331585078482011	-0.00537363806882249	0.157732082137772	0.47035137920041	0.647049242757554	0.592680669355356	0.674233529458653	0.701417816159752	0.497535665901509	0.443167092499311	0.375206375746564	0.375206375746564	0.293653515643267	0.239284942241069	-0.00537363806882242	-0.0325579247699214	0.0218106486322766	-0.35876936518311	-0.331585078482011	-0.0325579247699214	0.144139938787222	0.184916368838871	0.184916368838871	0.239284942241069	0.47035137920041	0.348022089045465	0.184916368838871	-0.127702928223768	-0.100518641522669	-0.100518641522669	-0.250032218378714	-0.250032218378714	-0.168479358275417	-0.046150068120471	-0.168479358275417	-0.277216505079813	-0.07333435482157
-0.135512476490356	-0.62992769374608	-0.654648454608867	-0.453350830440465	-0.188485535482041	0.129352818468067	0.447191172418176	0.60611034939323	0.553137290401545	0.50016423140986	0.235298936451437	-0.188485535482041	-0.294431653465411	-0.40037777144878	-0.40037777144878	-0.188485535482041	-0.188485535482041	0.0763797594763824	0.553137290401545	0.553137290401545	0.341245054434806	0.288271995443121	0.394218113426491	0.447191172418176	0.394218113426491	-0.029566358506987	-0.241458594473726	-0.0295663585069869	0.0234067004846978	-0.241458594473726	-0.188485535482041	-0.135512476490356	-0.188485535482041	-0.241458594473726	-0.188485535482041	-0.135512476490356	0.0234067004846977	0.129352818468067	0.659083408384914	0.712056467376599	0.818002585359969	0.50016423140986	0.341245054434806	0.0763797594763824	-0.188485535482041	-0.771189184390573	-0.559296948423834	-0.294431653465411	-0.0825394174986717	0.182325877459752
0.275768894647766	-0.163418604235713	0.934550142972985	0.840438536069382	0.840438536069382	0.746326929165779	0.652215322262177	-0.00656592606304202	-0.194789139870247	-0.477123960581055	-0.28890074677385	-0.28890074677385	-0.194789139870247	0.181657287744163	0.275768894647766	0.369880501551369	0.463992108454971	0.275768894647766	0.275768894647766	0.181657287744163	-0.100677532966645	-0.00656592606304215	-0.00656592606304202	-0.194789139870247	-0.100677532966645	-0.100677532966645	-0.100677532966645	0.0875456808405605	0.0875456808405605	-0.100677532966645	-0.00656592606304215	-0.00656592606304215	-0.194789139870247	-0.00656592606304202	-0.100677532966645	0.0875456808405606	0.0875456808405606	0.0875456808405606	0.275768894647766	0.463992108454971	0.369880501551369	0.652215322262177	0.463992108454972	0.840438536069382	1.02866174987659	1.02866174987659	0.840438536069382	0.840438536069382	0.652215322262177	0.652215322262177
-0.836986475893509	0.290812449785313	-0.108254862377962	0.129698317545482	0.278419054997634	0.0181577644563673	-0.279283710447938	-0.279283710447938	0.0925181331824435	0.0925181331824435	-0.0933827886327471	-0.130562972995785	0.0181577644563673	0.204058686271558	0.0925181331824435	-0.0562026042697089	-0.0190224199066708	0.16687850190852	0.427139792449787	0.501500161175863	0.464319976812825	0.873302004806244	0.984842557895358	0.873302004806244	0.575860529901939	0.501500161175863	0.427139792449787	0.501500161175863	0.241238870634596	-0.0190224199066707	0.204058686271558	0.129698317545482	-0.167743157358823	-0.2421035260849	-0.204923341721861	-0.0562026042697089	-0.0190224199066709	-0.130562972995785	0.0181577644563673	0.0925181331824435	0.0553379488194054	-0.204923341721861	-0.502364816626166	-0.502364816626166	-0.613905369715281	-0.465184632263128	-0.576725185352243	-0.502364816626166	-0.390824263537052	-0.465184632263128
-0.00882771260670927	-0.550097276325488	-0.215494273299334	-0.219711958211428	0.0122607119537626	0.138791259316594	0.244233382118954	0.0755259856351784	0.265321806679426	0.497294476844617	0.434029203163201	0.244233382118954	0.286410231239898	0.518382901405089	0.666001873328392	0.75035557157028	0.940151392614527	0.940151392614527	0.876886118933111	0.855797694372639	0.687090297888864	0.560559750526033	0.370763929481785	-0.0720929862881249	-0.0720929862881251	-0.135358259969541	-0.282977231892844	-0.304065656453316	-0.282977231892844	-0.34624250557426	-0.325154081013788	-0.325154081013788	0.0755259856351785	0.328587080360841	0.349675504921313	0.328587080360841	0.180968108437538	0.265321806679426	0.518382901405088	0.138791259316594	0.0544375610747063	0.20205653299801	0.180968108437538	0.623825024207448	0.729267147009808	0.708178722449336	0.708178722449336	0.30749865580037	0.20205653299801	0.265321806679426
-1.1940008241601	-0.536972948342569	-0.274161798015555	-0.255389572992197	0.120054927474965	0.307777177708546	0.120054927474965	0.213916052591755	0.120054927474965	0.495499427942126	0.401638302825336	0.120054927474965	0.120054927474965	0.120054927474965	0.401638302825336	0.213916052591755	0.0261938023581741	-0.0676673227586163	-0.161528447875407	0.120054927474965	0.120054927474965	0.0261938023581741	0.0261938023581741	-0.161528447875407	-0.161528447875407	-0.0676673227586164	-0.443111823225778	-0.255389572992197	-0.349250698108988	-0.349250698108988	-0.0676673227586164	-0.161528447875407	0.0261938023581741	0.120054927474965	0.120054927474965	0.213916052591755	0.307777177708546	0.213916052591755	0.495499427942126	0.213916052591755	0.120054927474965	0.0261938023581741	-0.161528447875407	-0.0676673227586164	-0.161528447875407	-0.161528447875407	0.0261938023581741	-0.0676673227586164	-0.161528447875407	-0.0676673227586164
0.616861954177971	0.179463960756135	0.223203760098319	0.335677529835362	0.429405671282899	0.429405671282899	0.616861954177971	0.523133812730435	0.241949388387826	0.429405671282899	0.0544931054927535	-0.0392350359547827	0.0544931054927536	0.14822124694029	0.429405671282899	0.616861954177971	0.710590095625507	0.804318237073044	0.710590095625508	0.616861954177971	0.241949388387826	0.241949388387826	0.241949388387826	0.0544931054927539	-0.0392350359547825	-0.132963177402319	-0.320419460297391	-0.132963177402319	-0.226691318849855	-0.132963177402319	-0.132963177402319	-0.0392350359547826	0.14822124694029	0.0544931054927536	0.14822124694029	0.0544931054927536	-0.132963177402319	-0.226691318849855	-0.320419460297391	-0.320419460297391	0.0544931054927537	0.0544931054927537	0.14822124694029	0.241949388387826	0.523133812730435	0.710590095625507	0.429405671282899	0.0544931054927535	-0.0392350359547828	-0.226691318849855
0.291261388852969	0.0999920273715268	0.356839455646607	0.437641002231624	0.402509895020747	0.677703568172619	0.742110598059227	0.619151722821157	0.824083181551274	0.882635026902736	0.794807258875543	0.806517627945835	0.548889508399402	0.625006907356303	0.625006907356303	0.578165431075133	0.665993199102326	0.712834675383496	0.917766134113613	0.99973871760566	0.917766134113613	0.935331687719052	0.911910949578467	0.654282830032034	0.671848383637472	0.449351371301916	0.332247680598992	0.338102865134139	0.168302513614899	0.127316221868875	0.203433620825776	0.27369583524753	0.267840650712384	0.484482478512794	0.472772109442502	0.578165431075133	0.502048032118232	0.408365079555893	0.220999174431215	0.0219229002362442	-0.270836326521066	-0.305967433731944	-0.475767785251183	-0.434781493505159	-0.346953725477967	-0.206429296634457	0.0629091919822677	0.2444199125718	0.273695835247531	0.507903216653379
0.339527719089353	0.00887484118862757	-0.0102682201635197	0.0784859733782539	-0.0222015571103127	0.0896734767658724	0.0934026445617453	0.145610993703965	0.0411942954195255	-0.0259307249061856	-0.0594932350690411	-0.0147432215185671	-0.0333890604979313	0.052381798807144	0.0747568055823811	0.235111020804913	0.320881880109988	0.466319424149029	0.488694430924266	0.518527773291249	0.522256941087122	0.552090283454104	0.522256941087122	0.447673585169665	0.380548564843954	0.417840242802682	0.414111075006809	0.328340215701734	0.25748602758015	0.287319369947133	0.358173558068717	0.317152712314115	0.305965208926497	0.235111020804913	0.242569356396659	0.250027691988404	0.23138185300904	0.123235986928728	0.130694322520474	0.138152658112219	0.235111020804913	0.294777705538878	0.328340215701734	0.36190272586459	0.380548564843954	0.525986108882994	0.518527773291249	0.447673585169665	0.473777759740775	0.466319424149029
0.0205744159523514	-0.144569562758522	-0.128055164887434	-0.262529547552002	-0.404081529304179	-0.191753556675914	-0.545633511056356	0.0559624113903956	-0.191753556675914	-0.15636556123787	-0.120977565799825	-0.156365561237869	-0.191753556675914	0.268290384018661	-0.0148135794856927	-0.0148135794856927	-0.156365561237869	-0.0148135794856927	0.268290384018661	0.232902388580617	0.197514393142572	0.232902388580617	0.162126397704528	0.409842365770838	0.303678379456705	0.197514393142572	0.197514393142572	0.0205744159523514	0.162126397704528	0.162126397704528	0.197514393142572	0.197514393142572	0.409842365770838	0.162126397704528	0.197514393142572	-0.0855895703617811	0.0913504068284399	0.0913504068284399	0.0913504068284399	-0.0855895703617811	0.197514393142572	0.303678379456705	0.339066374894749	0.303678379456705	-0.0148135794856927	-0.191753556675914	-0.262529547552002	-0.474857520180267	-0.687185492808532	-0.510245515618312
0.393347147259428	0.625285912022379	0.658627109457053	0.620108707451777	0.707085744237884	0.626321352936499	0.539344316150393	0.359177597093457	0.477217861303173	0.502068443242061	0.502068443242061	0.436835665652481	0.446154633879564	0.446154633879564	0.557982252604558	0.598364448255251	0.641852966648304	0.610789739224694	0.685341485041357	0.75989323085802	0.874827172325376	0.968016854596205	0.971123177338566	0.949378918142039	1.12643931445661	1.18235312381911	1.29107441980174	1.32524396996771	1.23516061043925	1.40290203852674	1.45260320240451	1.4060083612691	1.50230436628229	1.49298539805521	1.44328423417743	1.44639055691979	1.32213764722535	1.36873248836077	1.37183881110313	1.23826693318161	1.30039338802883	1.34698822916424	1.42464629772327	1.43085894320799	1.34698822916424	1.38115777933021	1.35941352013369	1.2786491288323	1.21962899672744	1.06431285960939
0.801272660993463	0.338940895576787	0.308118777882342	0.129790811221625	-0.0243197772506007	0.305917198047025	0.217854004634325	0.2398698029875	0.184830307104562	0.206846105457737	0.0637434161620994	0.0857592145152745	-0.00230397889742567	-0.0793592731335383	-0.112382970663301	-0.343548853371639	-0.101375071486713	-0.0133118780740132	0.096767113691862	0.19583820628115	0.162814508751387	0.19583820628115	0.515067282402188	0.471035685695838	0.493051484049013	0.2398698029875	0.129790811221625	0.217854004634325	0.2398698029875	0.206846105457737	0.184830307104562	0.250877702164087	0.471035685695838	0.482043584872425	0.438011988166075	0.537083080755363	0.625146274168063	0.493051484049013	0.493051484049013	0.438011988166075	0.305917198047025	0.382972492283138	0.393980391459725	0.173822407927975	0.37196459310655	0.2398698029875	0.217854004634325	0.184830307104562	0.228861903810912	-0.112382970663301
-0.632110439258424	-0.0963841778726299	0.356922658684581	0.162648300160062	0.197970910800884	0.10966438419883	0.215632216121294	0.215632216121294	-0.261223027529797	-0.31420694349103	-0.225900416888976	-0.225900416888976	-0.172916500927743	-0.225900416888976	-0.243561722209387	-0.0492873636848677	-0.0492873636848677	0.00369655227636472	0.321600048043759	0.286277437402938	0.197970910800884	0.445229185286635	0.0920030788784188	-0.0846099743256893	-0.137593890286922	-0.561465217976781	-0.667433049899246	-0.932352629705408	-1.32090134675445	-1.05598176694828	-1.10896568290952	-0.7557395765013	-0.543803912656371	-0.402513470093084	-0.172916500927744	-0.0669486690052787	0.0743417735580078	0.286277437402938	0.215632216121294	0.00369655227636478	-0.0669486690052785	-0.0139647530440461	0.162648300160062	0.0743417735580081	0.0920030788784189	-0.243561722209386	0.10966438419883	0.00369655227636491	0.0743417735580082	-0.0846099743256891
0.694859127682432	-0.0279768751944025	0.304527686128942	0.354093583469067	0.462518983900592	0.276646868875121	0.493497669738171	0.710348470601222	0.400561612225435	0.354093583469067	0.0133280392557023	-0.126076047013402	0.0443067250932809	-0.141565389932191	-0.435862905389188	-0.466841591226766	-0.435862905389188	-0.141565389932191	-0.296458819120084	-0.404884219551609	-0.188033418688559	-0.219012104526137	-0.0176506465818763	-0.0331399895006656	-0.219012104526137	-0.141565389932191	0.152732125524806	0.137242782606017	0.168221468443596	0.106264096768438	0.0133280392557024	0.152732125524806	0.245668183037542	0.121753439687228	0.168221468443595	0.555455041413328	0.694859127682432	0.834263213951536	0.818773871032747	0.942688614383061	1.1750287581649	1.57775167405342	1.59324101697221	1.63970904572858	1.77911313199768	1.99596393286073	1.76362378907889	1.87204918951042	1.70166641740374	1.53128364529706
-0.710486991307897	-0.121350395209613	0.491351664732602	0.248964036623594	0.551948571759854	0.652943416805274	0.349958881669014	0.198466614100884	0.0469743465327534	0.0469743465327534	0.0469743465327534	-0.0540204985126666	-0.205512766080797	-0.104517921035377	-0.407502456171637	-0.205512766080797	0.198466614100884	0.349958881669014	0.450953726714434	0.450953726714434	0.349958881669014	0.450953726714434	0.501451149237144	0.248964036623594	0.198466614100884	-0.00352307598995656	0.147969191578173	0.349958881669013	0.501451149237144	0.248964036623593	0.299461459146303	0.0469743465327534	-0.104517921035377	-0.256010188603507	-0.357005033648927	-0.457999878694347	-0.407502456171637	-0.306507611126217	-0.104517921035377	0.0974717690554635	0.349958881669014	0.652943416805274	0.703440839327984	0.551948571759854	0.349958881669014	0.147969191578174	0.248964036623594	0.299461459146304	0.0469743465327537	-0.104517921035376
0.697638980871953	0.643103379458511	0.255900609423074	-0.599529252747772	-0.693018855170816	-0.728077456079457	-0.622901653353533	-0.517725850627609	-0.424236248204566	-0.0736502391181538	0.382111572694182	0.206818568150976	-0.00353303730087142	-0.0385916382095126	-0.00353303730087135	-0.178826041844077	-0.0736502391181537	-0.24894324366136	-0.0736502391181537	0.136701366333694	0.160073766939454	0.0899565651221719	0.113328965727933	0.0899565651221719	0.0665841645164111	-0.0152192376037518	-0.319060445478642	-0.435922448507446	-0.54109825123337	-0.622901653353533	-0.798194657896739	-0.470981049416088	-0.482667249718968	-0.447608648810327	-0.354119046387283	-0.272315644267121	-0.0269054379066322	0.0432117639106502	0.101642765425052	0.218504768453856	-0.0385916382095127	-0.155453641238317	-0.0853364394210343	-0.213884642752719	-0.0502778385123929	-0.24894324366136	-0.202198442449838	0.230190968756737	0.358739172088421	0.183446167545215
-0.23898297384012	0.167645423115052	0.091566561749246	0.0814476984148776	0.148906787310667	0.00274542803645716	-0.0647136608593318	0.0252317910017201	0.0364749724843516	0.255717011395666	0.165771559534614	0.17139315027593	0.154528378051982	0.0702045169322461	0.0308533817430359	-0.0703352516006475	-0.205253429392225	-0.205253429392225	-0.362657970149066	-0.525684101647223	-0.19963183865091	-0.171523884944331	-0.0478488886353845	-0.00849775344617432	-0.312063653477225	-0.244604564581436	-0.132172749755121	-0.154659112720384	-0.244604564581436	-0.351414788666435	-0.059092070118016	0.0477181539669832	0.148906787310667	0.362527235480665	0.115177242862772	0.109555652121456	0.317554509550139	0.0702045169322461	0.221987466947771	0.103934061380141	-0.0197409349288058	0.154528378051982	0.233230648430403	0.205122694723824	0.205122694723824	0.0926908798975091	0.244473829913034	0.340040872515402	0.255717011395666	0.00836701877777293
-1.4642491355469	-0.906508569152562	-0.485104585654614	-0.331061953031415	-0.269090778987599	0.191266513909319	0.138148364728905	0.0496181160948825	0.0407650912314802	-0.100883306582956	-0.11858935630976	-0.0743242319927492	-0.481563375709253	-0.472710350845851	-0.525828500026264	-0.561240599479873	-0.58779967407008	-0.525828500026264	-0.534681524889667	-0.534681524889667	-0.58779967407008	-0.605505723796885	-0.525828500026265	-0.401886151938633	-0.570093624343276	-0.499269425436058	-0.31335590330461	-0.384180102211828	-0.0300591076757379	-0.277943803851001	-0.207119604943783	-0.11858935630976	-0.0389121325391401	-0.171707505490174	-0.100883306582956	-0.0566181822659448	-0.00350003308553148	0.191266513909318	0.147001389592307	-0.0389121325391404	0.200119538772721	0.15585441445571	-0.100883306582956	-0.0654712071293468	-0.339914977894817	-0.11858935630976	-0.0831772568561513	-0.189413555216978	0.0053529917778715	0.0761771906850896
0.275639748342953	-0.000918799161143384	0.507948928246393	0.157114656555483	0.417869858487916	0.607510005347868	0.204524693270471	0.0622945831255072	-0.269575673879408	-0.459215820739359	-0.0325254903044686	-0.435510802381866	-0.245870655521914	0.0148845464105192	0.0385895647680132	0.133409638197989	0.109704619840495	-0.10364054537695	-0.0325254903044686	-0.245870655521914	-0.174755600449432	-0.0799355270194565	-0.0799355270194565	-0.0325254903044686	0.0385895647680132	-0.127345563734444	-0.0325254903044686	0.0385895647680132	-0.127345563734444	-0.198460618806926	-0.127345563734444	-0.245870655521914	0.228229711627965	0.299344766700447	0.0148845464105193	-0.151050582091938	-0.0799355270194565	0.0148845464105193	0.204524693270471	-0.0562305086619625	0.0622945831255071	0.394164840130422	0.67862506042035	0.868265207280301	0.67862506042035	0.820855170565313	0.702330078777843	0.228229711627965	0.0385895647680133	0.0148845464105193
1.07591556300823	-0.0960407137064037	-0.33043196904933	-0.151848155454719	-0.319270480699666	-0.151848155454719	-0.207655597203035	-0.0960407137064037	-0.207655597203035	-0.151848155454719	-0.207655597203035	-0.263463038951351	-0.207655597203035	-0.151848155454719	-0.040233271958088	0.182996495035175	0.182996495035175	0.0155741697902277	0.294611378531806	0.182996495035175	0.350418820280122	0.23880393678349	0.182996495035175	0.127189053286859	0.182996495035175	-0.040233271958088	-0.207655597203035	-0.598307689441245	-0.598307689441245	-0.765730014686192	-0.654115131189561	-0.598307689441245	-0.486692805944614	-0.263463038951351	-0.0960407137064039	-0.0960407137064039	0.23880393678349	0.0713816115385432	0.0713816115385432	0.127189053286859	0.127189053286859	0.127189053286859	0.23880393678349	0.0713816115385433	0.462033703776753	0.350418820280122	0.406226262028437	0.406226262028437	0.517841145525069	0.127189053286859
0.0973749838023246	-0.354937826760942	-0.0111800907328595	-0.0189340246282297	-0.0189340246282297	-0.135243033058784	0.0198356448486217	-0.135243033058784	-0.367861049919893	-0.484170058350447	-0.406630719396744	-0.251552041489338	-0.0964733635819326	-0.135243033058784	-0.0577036941050812	0.291223331186582	0.52384134804769	0.52384134804769	0.407532339617136	0.407532339617136	0.25245366170973	0.0198356448486217	-0.174012702535635	-0.29032171096619	-0.522939727827298	-0.794327414165258	-0.83309708364211	-0.794327414165258	-0.639248736257853	-0.678018405734704	-0.522939727827298	-0.484170058350447	-0.329091380443041	-0.29032171096619	-0.0577036941050812	0.0586053143254731	0.0586053143254731	-0.135243033058784	0.0198356448486216	-0.0189340246282298	-0.0189340246282298	-0.0577036941050812	-0.212782372012487	-0.135243033058784	-0.0577036941050812	-0.174012702535635	-0.135243033058784	-0.212782372012487	-0.329091380443041	-0.367861049919893
-1.86029342656189	-1.40542070406382	-0.616974651733822	-0.64729949990036	-0.582317682400635	-0.452354047401186	-0.474014653234427	-0.625638894067118	-0.972208587398985	-1.03719040489871	-1.12383282823168	-0.950547981565743	-0.885566164066018	-0.798923740733051	-0.755602529066568	-0.712281317400085	-0.560657076567393	-0.452354047401185	-0.452354047401185	-0.495675259067669	-0.430693441567944	-0.38737222990146	-0.279069200735252	-0.474014653234427	-0.365711624068219	-0.344051018234977	-0.365711624068219	-0.560657076567393	-0.733941923233326	-0.777263134899809	-0.64729949990036	-0.885566164066018	-0.863905558232776	-0.842244952399535	-0.733941923233327	-0.64729949990036	-0.668960105733602	-0.582317682400635	-0.409032835734702	-0.64729949990036	-0.582317682400635	-0.712281317400084	-0.51733586490091	-0.344051018234977	-0.409032835734702	-0.51733586490091	-0.279069200735252	-0.365711624068219	-0.300729806568494	-0.38737222990146
0.620988390506835	0.113405211844086	-0.216523854286701	-0.140386377487288	-0.194770289486869	0.185917094510193	0.403452742508514	0.403452742508514	0.566604478507255	0.566604478507255	0.620988390506835	0.457836654508094	0.349068830508934	0.131533182510613	0.240301006509773	0.294684918509354	0.0771492705110327	0.294684918509354	0.131533182510613	-0.0860024654877081	-0.249154201486449	-0.249154201486449	-0.031618553488128	0.131533182510613	-0.0316185534881279	0.240301006509773	0.403452742508514	0.512220566507675	0.349068830508934	0.349068830508934	0.457836654508094	0.403452742508514	0.512220566507675	0.403452742508514	0.240301006509773	0.403452742508514	0.185917094510193	0.131533182510613	0.0227653585114521	0.349068830508934	0.457836654508094	0.675372302506415	0.512220566507674	0.675372302506415	0.457836654508094	0.838524038505156	0.185917094510193	0.185917094510193	-0.140386377487288	0.0227653585114524
-1.50844369459256	-1.11563420933912	-0.815250485321779	-0.607292522540546	-0.508264921216149	-0.587487002275666	-0.47855664081883	-0.429042840156631	-0.45875112055395	-0.528070441481028	-0.646903563070304	-0.567681482010787	-0.518167681348588	-0.359723519229553	-0.330015238832234	-0.211182117242958	-0.339917998964674	-0.260695917905156	-0.389431799626872	-0.45875112055395	-0.379529039494433	-0.320112478699794	-0.320112478699794	-0.013126914594164	0.0363868860680344	0.155220007657311	0.283955889379027	0.19483104818707	0.105706206995112	0.145317247524871	-0.042835194991483	0.0363868860680347	0.0462896462004743	-0.00322415446172438	0.145317247524871	0.145317247524871	0.135414487392431	0.115608967127552	0.254247608981708	0.472108331895381	0.353275210306105	0.373080730570984	0.5018166122927	0.462205571762941	0.630552494014416	0.482011092027821	0.254247608981708	0.313664169776346	0.075997926597793	-0.15176555644832
0.650740502045195	0.196183159793794	-0.0930806034570975	0.0663096334362509	-0.146210682421547	-0.146210682421547	-0.128500656100064	-0.0753705771356144	0.0840196597577341	0.0485996071147678	0.261119922972566	0.331960028258498	0.349670054579982	0.579900396759263	0.544480344116296	0.261119922972566	0.154859765043667	-0.0576605508141312	0.101729686079217	0.1194397124007	-0.252470840350446	-0.411861077243795	-0.287890892993412	-0.234760814028963	-0.128500656100064	-0.270180866671929	-0.270180866671929	0.066309633436251	0.243409896651083	0.314250001937015	0.1194397124007	-0.146210682421547	-0.039950524492648	-0.0930806034570975	-0.234760814028963	-0.146210682421547	-0.146210682421547	0.17256979136515	0.17256979136515	0.349670054579982	0.278829949294049	0.17256979136515	0.420510159865914	0.438220186187397	0.261119922972566	0.56219037043778	0.261119922972566	0.296539975615532	0.0663096334362509	-0.16392070874303
1.60517147128402	0.812591725784531	0.654075776684632	0.654075776684632	0.314398742899135	0.314398742899135	0.382334149656234	0.314398742899134	0.110592522627836	-0.0252782908863627	-0.229084511157661	-0.0932136976434622	-0.229084511157661	-0.229084511157661	-0.161149104400562	-0.0252782908863626	0.0426571158707369	0.314398742899135	0.314398742899135	0.0426571158707368	0.0426571158707368	-0.161149104400562	-0.229084511157661	-0.0252782908863626	-0.500826138186059	-0.500826138186059	-0.568761544943158	-0.568761544943158	-0.36495532467186	-0.36495532467186	-0.636696951700258	-0.29701991791476	-0.161149104400562	0.0426571158707369	0.0426571158707369	0.0426571158707369	0.0426571158707369	0.110592522627836	-0.0932136976434621	-0.229084511157661	-0.161149104400562	0.110592522627836	0.518204963170433	0.382334149656234	0.314398742899135	0.382334149656234	0.246463336142035	0.0426571158707369	-0.0252782908863626	-0.500826138186059
-0.0268464346893196	-0.315445607599504	0.00201348260169892	0.0762246984928893	0.0349962452200058	-0.109303341235087	0.179295831675098	-0.0474606613257613	0.179295831675098	-0.0268464346893196	0.138067378402215	0.323595418130191	0.55035191113105	0.302981191493749	0.488509231221725	0.364823871403074	0.467895004585283	0.447280777948841	0.261752738220865	-0.0268464346893196	-0.109303341235087	-0.418516740781713	-0.521587873963922	-0.562816327236806	-0.913258180056316	-0.933872406692758	-0.748344366964782	-0.583430553873247	-0.521587873963922	-0.583430553873247	-0.562816327236806	-0.562816327236806	-0.397902514145272	-0.397902514145272	-0.336059834235946	-0.37728828750883	-0.315445607599504	-0.232988701053737	-0.109303341235087	-0.418516740781713	-0.624659007146131	-0.583430553873248	-0.562816327236806	-0.521587873963922	-0.397902514145272	-0.500973647327481	-0.480359420691039	-0.37728828750883	-0.418516740781713	-0.294831380963063
2.94335461553512	0.225962541977482	0.0501312901590463	0.271632996995258	0.0318631081519361	0.45431481706636	0.762590388436344	0.614161409628574	0.614161409628574	0.625579023383018	0.819678457208564	0.671249478400793	0.499985272084135	0.442897203311916	0.534238113347467	0.853931298471895	0.694084705909681	0.499985272084135	0.625579023383018	0.636996637137462	0.819678457208564	0.899601753489671	0.60274379587413	0.305885838258589	0.305885838258589	0.123204018187487	0.214544928223038	-0.0138073468658391	0.0090278806430487	0.134621631941931	0.45431481706636	0.60274379587413	0.682667092155237	0.54565572710191	0.557073340856354	0.705502319664124	0.557073340856354	0.54565572710191	0.465732430820803	0.511402885838579	0.568490954610798	0.328721065767477	0.0546983356608237	0.100368790678599	0.225962541977482	0.237380155731926	0.0889511769241556	0.0432807219063801	0.408644362048584	0.499985272084135
0.734401963586795	0.916490094591429	0.673705919918584	0.500288652295123	0.422250881864566	0.136112390285856	0.0927580733799908	0.0233911663306066	0.0754163466176448	0.0927580733799908	0.292187931146971	0.49161778891395	0.560984695963335	0.621680739631546	0.534972105819815	0.508959515676296	0.396238291721047	0.31820052129049	0.179466707191721	0.20547929733524	0.136112390285856	0.092758073379991	0.136112390285856	0.188137570572894	-0.0112922871940855	-0.0806591942434699	-0.306101642153969	-0.150026101292854	-0.115342647768162	-0.124013511149335	-0.202051281579892	0.144783253667029	0.196808433954067	0.266175341003452	0.361554838196355	0.40490915510222	0.413580018483393	0.560984695963335	0.482946925532777	0.257504477622279	0.51763037905747	0.0494037564741259	0.127441526904683	0.248833614241106	-0.00262142381291243	-0.1673678280552	0.0494037564741254	-0.158696964674027	0.00604943956826024	-0.0893300576246432
0.104030512415413	-0.122876619737046	0.149411938845904	0.0554075555256	0.136445817008621	0.233691730788246	0.411975906050892	0.0554075555256001	0.168861121601829	0.233691730788246	0.266107035381454	0.168861121601829	-0.122876619737046	-0.106668967440442	-0.0580460105506292	-0.3335760995929	-0.430822013372525	-0.447029665669129	-0.349783751889504	-0.365991404186108	-0.365991404186108	-0.187707228923463	-0.0256307059574208	0.104030512415413	0.379560601457683	0.24989938308485	0.411975906050892	0.379560601457683	0.314729992271267	0.363352949161079	0.363352949161079	0.0391999032289958	0.201276426195038	0.233691730788246	0.233691730788246	0.168861121601829	0.0229922509323917	-0.122876619737046	-0.0256307059574208	-0.122876619737046	-0.0742536628472333	-0.171499576626858	0.104030512415413	0.363352949161079	0.314729992271267	0.379560601457683	0.330937644567871	0.0716152078222042	0.282314687678059	0.168861121601829
-0.61025208304456	-0.559580116976584	-0.356892252704681	-0.508908150908608	-0.61025208304456	-0.349653400409255	-0.204876354500753	-0.0528604562968248	-0.161443240728202	-0.0890547177739505	0.149827407975079	0.309082158474432	0.0702000327254024	-0.146965536137352	-0.146965536137352	-0.0239050471151243	0.135349703384229	-0.146965536137351	-0.298981434341279	-0.32793684352298	-0.168682093023627	-0.0962935700693756	-0.132487831546501	-0.146965536137351	-0.0311438994105494	0.251171340111031	0.323559863065282	0.381470681428683	0.287365601588156	0.366992976837833	0.178782817156779	0.301843306179007	0.272887896997306	0.214977078633905	0.309082158474432	0.243932487815606	0.0122892143620013	0.0195280666574264	-0.154204388432777	-0.32793684352298	-0.00942734252427416	-0.204876354500753	-0.183159797614477	-0.0456216040013998	0.200499374043055	0.309082158474432	0.352515272246983	0.0991554419071029	0.19326052174763	0.0629611804299772
1.32095108688238	0.580322834760563	0.0766956233177302	0.178267497894436	0.0195614438683332	-0.0121797669368873	0.00369083846572298	-0.0121797669368873	0.0989144708813846	-0.107403399352549	-0.297850664183872	-0.345462480391703	0.0195614438683332	-0.0915327939499387	-0.0597915831447182	-0.0439209777421079	0.0513026546735537	0.241749919504877	0.194138103297046	-0.250238847976041	-0.1867564263656	-0.1867564263656	-0.17088582096299	-0.250238847976041	-0.345462480391703	-0.472427323612585	-0.631133377638688	-0.440686112807365	-0.440686112807365	-0.361333085794313	-0.250238847976041	-0.297850664183872	-0.15501521556038	0.0830438654787742	-0.0439209777421079	0.130655681686605	0.0354320492709434	0.0830438654787742	-0.0915327939499388	-0.0439209777421079	0.0989144708813845	0.067173260076164	0.0354320492709435	-0.0756621885473284	-0.281980058781262	-0.107403399352549	-0.250238847976041	-0.345462480391703	-0.440686112807365	-0.647003983041298
0.12037702966053	-0.0735069051121904	0.257236277735392	0.218133635428288	-0.00181872754916768	0.0666108964882631	0.0763865570650389	-0.0360335395678831	-0.32441552658277	-0.490601756387959	-0.251098072256951	-0.138677975624029	-0.0311457092794952	-0.00181872754916775	0.0861622176418147	0.252348447447004	0.105713538795366	0.012844763315996	0.0226204238927718	-0.202219769373072	-0.280425053987279	-0.348854678024709	-0.524816568406674	-0.397732980908589	-0.270649393410503	-0.427059962638916	-0.334191187159546	-0.363518168889873	-0.358630338601485	-0.192444108796296	-0.260873732833727	-0.568807041002166	-0.407508641485364	-0.510153077541511	-0.353742508313097	-0.329303356871158	-0.387957320331813	-0.295088544852442	-0.0360335395678832	-0.0409213698562711	0.125264859948918	-0.00670655783755565	-0.0800240121633743	-0.18266844821952	-0.275537223698891	-0.480826095811183	-0.334191187159546	-0.495489586676347	-0.53459222898345	-0.480826095811183
-0.640397428135101	0.429300828627747	0.728816340521345	0.597396268976195	0.734928901988561	0.49042644329991	0.429300828627747	0.108391351598893	-0.166673914425839	-0.18195531809388	-0.518146198790775	-0.472301987786653	-0.365332162110368	-0.334769354774287	-0.151392510757799	-0.151392510757799	-0.18195531809388	-0.0749854924175953	-0.243080932766043	-0.166673914425839	-0.227799529098002	-0.288925143770165	-0.350050758442328	-0.227799529098002	-0.0597040887495546	-0.0902668960856361	-0.151392510757799	-0.472301987786653	-0.319487951106246	-0.0597040887495546	-0.151392510757799	-0.457020584118612	-0.594553217130979	-0.594553217130979	-0.426457776782531	-0.62511602446706	-0.946025501495914	-0.640397428135101	-0.334769354774287	-0.197236721761921	-0.197236721761921	-0.41117637311449	-0.441739180450572	-0.350050758442328	-0.793211464815507	-1.1294023455124	-1.00715111616808	-1.03771392350416	-0.869618483155711	-1.00715111616808
-0.576477226742176	-0.398586553522234	0.0181858808787745	0.371062889796701	0.316606561259984	0.447301749748105	0.577996938236226	0.697800861017004	0.469084281162792	0.20769390418655	0.14234630994249	0.338389092674671	0.196802638479207	-0.0101314099603185	-0.227956724107187	-0.0101314099603184	0.229476435601237	-0.0210226756676618	-0.119044067033753	-0.0972615356190658	-0.108152801326409	-0.0645877384970355	-0.58736849244952	-0.848758869425762	-0.826976338011075	-0.837867603718419	-0.837867603718419	-0.794302540889045	-0.881432666547792	-0.391325709717338	-0.140826598448439	-0.17350039557047	-0.2061741926925	-0.369543178302651	-0.227956724107187	-0.0101314099603183	-0.129935332741096	-0.217065458399843	-0.0972615356190656	-0.0645877384970353	0.14234630994249	-0.151717864155783	-0.140826598448439	0.0443249185763988	0.196802638479207	0.283932764137954	0.0552161842837421	0.14234630994249	0.512649343992166	0.294824029845297
0.628148509983197	-0.053411270674992	-0.0453929203143075	-0.213778277888684	-0.385600071331925	-0.57460404411949	-0.626150582152462	-0.815154554940027	-0.746425837562731	-0.797972375595703	-0.694879299529758	-0.694879299529758	-0.437146609364897	-0.299689174610304	-0.196596098544359	-0.179413919200035	0.0267722329318537	0.078318770964826	0.164229667686446	-0.127867381167063	-0.127867381167063	-0.28250699526598	-0.454328788709221	-0.815154554940027	-0.883883272317324	-1.10725160379354	-0.797972375595703	-0.608968402808138	-0.57460404411949	-0.471510968053545	-0.57460404411949	-0.677697120185435	-0.523057506086518	-0.780790196251379	-0.883883272317324	-0.712061478874083	-0.729243658218407	-0.540239685430841	-0.454328788709221	-0.419964430020572	-0.402782250676248	-0.694879299529758	-0.523057506086517	-0.419964430020573	-0.505875326742193	-0.626150582152462	-0.488693147397869	-0.437146609364897	-0.145049560511387	-0.454328788709221
-0.565844769958507	-1.13357568915021	-0.633972480261511	-0.66317007039137	-0.614507420174938	-0.273868868659917	-0.273868868659917	-0.0792182677941908	-0.176543568227054	0.0181070326386724	0.26142028372083	0.164094983287967	0.0181070326386724	-0.0305556175777591	-0.419856819309212	-0.322531518876349	-0.225206218443486	-0.565844769958507	-0.517182119742075	-0.565844769958507	-0.614507420174939	-0.565844769958507	-0.565844769958507	-0.809158021040665	-0.517182119742076	-0.273868868659918	-0.225206218443486	-0.0305556175777593	0.115432333071536	0.066769682855104	0.212757633504399	-0.127880918010622	0.066769682855104	0.164094983287967	0.358745584153693	0.456070884586557	0.699384135668715	0.942697386750873	1.33199858848233	0.991360036967304	1.38066123869876	1.72129979021378	1.72129979021378	1.62397448978092	1.67263713999735	1.42932388891519	1.38066123869876	1.08868533740017	0.602058835235852	0.748046785885146
-0.434445452760932	1.08359197504551	0.866729485358874	0.402024150316086	0.680847351341759	0.587906284333201	-0.155622251735259	-0.0626811847267019	-0.248563318743817	-0.0626811847267017	-0.0626811847267017	-0.155622251735259	-0.0626811847267015	0.123200949290414	-0.155622251735259	-0.0626811847267015	-0.0626811847267015	0.309083083307529	0.402024150316086	0.587906284333201	0.402024150316086	0.309083083307529	0.773788418350316	0.680847351341759	0.587906284333201	0.309083083307529	0.309083083307529	0.680847351341759	0.866729485358874	0.309083083307528	0.216142016298971	0.0302598822818559	0.216142016298971	-0.0626811847267018	-0.155622251735259	-0.248563318743817	0.0302598822818561	0.216142016298971	0.0302598822818561	0.0302598822818561	0.309083083307529	0.494965217324644	0.587906284333201	0.402024150316086	0.216142016298971	0.309083083307529	0.216142016298971	0.0302598822818561	-0.155622251735259	-0.341504385752374
-0.345145484178098	-0.555446680003214	-0.050723810022935	-0.134844288352981	0.0754569074721348	0.0454138794971182	-0.224973372278031	-0.194930344303015	-0.525403652028197	-0.735704847853314	-0.67561879190328	-0.67561879190328	-0.285059428228064	-0.134844288352981	-0.345145484178098	-0.164887316327998	0.0153708515221016	-0.0447152044279317	-0.255016400253048	-0.375188512153114	-0.315102456203081	-0.255016400253048	-0.315102456203081	-0.285059428228065	-0.0146721764529152	0.135542963422168	0.0153708515221015	0.105499935447151	0.255715075322234	0.315801131272268	0.165585991397185	0.285758103297251	0.285758103297251	0.466016271147351	0.165585991397185	0.345844159247284	0.526102327097384	0.856575634822566	0.766446550897517	0.706360494947483	0.946704718747616	1.33726408242283	1.12696288659772	1.21709197052277	1.48747922229792	1.39735013837287	1.66773739014801	1.637694362173	1.87803858597313	2.05829675382323
-1.07269031007721	-0.876052195988754	-0.758069327535682	-1.01650799176622	-0.482775967811849	-0.398502490345369	-0.342320172034383	-0.14568205794593	0.163320692764496	0.359958806852948	0.668961557563374	0.472323443474921	0.275685329386469	0.275685329386469	0.331867647697455	0.163320692764496	0.275685329386469	0.331867647697455	-0.033317421323957	0.135229533609002	0.416141125163935	0.275685329386469	0.107138374453509	-0.0052262621684638	-0.173773217101423	-0.258046694567903	-0.0614085804794503	0.0228648969870295	0.0228648969870295	0.0790472152980159	0.163320692764496	0.247594170230975	0.388049966008442	0.247594170230975	0.388049966008441	0.500414602630414	0.640870398407881	0.472323443474921	0.72514387587436	0.837508512496333	0.697052716718867	0.303776488541962	0.0790472152980159	-0.173773217101423	-0.173773217101423	-0.22995553541241	-0.0894997396349434	0.0790472152980161	-0.0333174213239568	0.0228648969870297
-0.679410389624477	0.0717467353597934	0.109304591609007	0.286363056783871	0.527806418385957	0.286363056783871	0.286363056783871	0.125400815715813	0.28636305678387	0.125400815715813	-0.116042545886274	-0.0355614253522453	0.366844177317899	0.205881936249842	0.0449196951817838	0.0449196951817838	0.125400815715813	0.286363056783871	-0.0355614253522451	-0.357485907488361	-0.196523666420303	-0.277004786954332	-0.357485907488361	-0.518448148556419	-0.679410389624477	-0.518448148556419	-0.518448148556419	-0.598929269090448	-0.196523666420303	-0.116042545886274	-0.0355614253522452	0.205881936249842	0.205881936249842	0.366844177317899	0.527806418385957	0.3668441773179	0.447325297851928	0.930212021056102	1.41309874426028	1.4935798647943	1.41309874426028	1.41309874426028	1.4935798647943	1.4935798647943	1.41309874426028	1.17165538265819	1.33261762372625	1.49357986479431	1.81550434693042	1.73502322639639
-0.205757957017673	0.395534713490285	0.155017645287102	-0.0339600511582567	-0.0339600511582567	0.223736807630868	0.13783785470116	0.0519389017714516	0.0519389017714516	0.13783785470116	0.0519389017714516	0.395534713490285	0.395534713490285	0.13783785470116	-0.0339600511582567	-0.0339600511582567	0.0519389017714516	0.223736807630868	-0.0339600511582567	-0.205757957017673	-0.291656909947382	-0.119859004087965	0.0519389017714516	0.13783785470116	-0.0339600511582567	-0.119859004087965	-0.0339600511582567	-0.0339600511582567	0.0519389017714516	-0.119859004087965	-0.291656909947382	-0.291656909947382	-0.291656909947382	-0.549353768736507	-0.463454815806798	-0.463454815806798	-0.37755586287709	-0.37755586287709	-0.463454815806798	-0.37755586287709	0.13783785470116	0.309635760560576	0.223736807630868	0.0519389017714516	0.395534713490285	0.739130525209118	0.65323157227941	0.395534713490285	0.0519389017714516	-0.0339600511582567
-0.87403128445147	-0.474788833787869	-0.0824897300923316	-0.0929047505444255	-0.0929047505444255	0.189788661726695	0.107956358174529	0.219545863018392	0.100517057851605	0.0261240546223623	0.0261240546223623	0.0335633549452865	-0.18961565474244	-0.078026149898577	-0.0259510476381074	-0.0259510476381074	0.115395658497453	0.249303064310089	0.494799974966589	0.412967671414422	0.450164173029043	0.137713559466226	0.241863763987165	0.0335633549452864	0.018684754299438	-0.264008657971683	-0.360719562169698	-0.524384169274031	-0.472309067013561	-0.516944868951107	-0.546702070242804	-0.665730875409591	-0.531823469596955	-0.130101252159047	-0.115222651513198	0.0112454539765138	0.14515285978915	0.174910061080847	0.375771169799801	0.412967671414422	0.219545863018392	0.360892569153953	0.249303064310089	-0.0482689486068801	-0.197054955065365	-0.427673265076016	-0.591337872180349	-0.814516881868076	-0.859152683805621	-0.792198980899303
-0.0502725177952387	-0.103932191044766	-0.275643145443255	-0.188254534722596	-0.0617710192058518	0.0762109977215055	0.0647124963108923	-0.107765024848304	0.110706501953345	0.20269451323825	0.156700507595797	0.237190017470089	0.156700507595797	0.00721998925782678	0.294682524523154	0.0992080005427316	0.0187184906684399	-0.0732695206164649	-0.349233554471179	-0.291741047418114	-0.360732055881793	-0.49871407280915	-0.521711075630376	-0.717185599610799	-0.671191593968346	-0.625197588325894	-0.49871407280915	-0.245747041775661	-0.119263526258917	-0.234248540365048	-0.13076202766953	-0.0387740163846254	0.145202006185184	0.122205003363958	0.0877094991321187	0.214193014648863	0.467160045682351	0.409667538629285	0.524652552735416	0.329178028754994	0.030216992079053	-0.0157770135633994	-0.303239548828727	-0.579203582683441	-0.579203582683441	-0.820672112306316	-0.912660123591221	-0.924158625001834	-1.14263015180348	-1.14263015180348
0.307121058976361	-0.152796546754409	-0.313767708760178	-0.13637091797831	-0.0378171453217161	0.208567286319768	0.110013513663174	0.454951717961252	0.504228604289549	0.307121058976361	0.208567286319768	0.0607366273348774	0.110013513663174	0.0607366273348774	-0.185647804306607	-0.382755349619794	-0.333478463291497	-0.185647804306606	-0.185647804306606	-0.2842015769632	-0.2842015769632	-0.234924690634903	0.0607366273348774	0.257844172648065	0.208567286319768	0.208567286319768	0.110013513663174	0.0607366273348774	-0.0870940316500129	-0.0870940316500129	-0.234924690634903	-0.2842015769632	-0.2842015769632	-0.382755349619794	-0.481309122276387	-0.0870940316500129	-0.333478463291497	-0.43203223594809	-0.234924690634903	-0.333478463291497	-0.13637091797831	-0.0870940316500128	-0.333478463291497	-0.234924690634903	-0.234924690634903	-0.382755349619793	-0.2842015769632	-0.43203223594809	-0.382755349619794	-0.382755349619794
1.22947409121877	0.881424440395812	0.875096264926304	0.994427573779891	1.0305885764628	1.02154832579207	1.03962882713352	1.17975271252978	1.02154832579207	0.890464691066538	0.890464691066538	0.809102435030002	0.77746155768246	0.908545192407991	0.894984816401901	1.05318920313961	1.15715208585296	1.16167221118833	1.18427283786514	1.16619233652369	1.12551120850542	1.08483008048715	1.04414895246889	1.01250807512134	0.958266571096986	0.967306821767712	0.845263437712907	0.899504941737265	0.818142685700728	0.736780429664192	0.872384189725086	0.849783563048271	0.831703061706818	1.02606845112743	0.885944565731176	0.885944565731175	0.949226320426259	0.809102435030001	0.849783563048269	0.754860931005643	0.682538925639833	0.682538925639833	0.890464691066539	0.845263437712908	0.87690431506045	0.913065317743355	1.00798794978598	1.22495396588341	1.36507785127967	1.27467534457241
-0.634059324827509	-0.328206990255265	-0.267036523340816	-0.185629210229106	-0.0407517885896223	0.0351363846501075	0.028237459810132	0.00754068529020575	0.0489342343300583	0.00754068529020575	0.131721332409763	0.104125633049862	0.0351363846501075	-0.0338528637496468	-0.0131560892297205	0.0834288585299355	0.0213385349701566	-0.0338528637496468	-0.0545496382695731	-0.0269539389096714	0.0627320840100092	0.0144396101301812	-0.0959431873094257	-0.00625716438974512	-0.00625716438974512	-0.020055014069696	0.0558331591700337	0.0144396101301811	0.173114881449616	0.180013806289591	0.207609505649493	0.207609505649493	0.117923482729813	0.0420353094900829	0.0834288585299354	0.028237459810132	-0.020055014069696	-0.0821453376294748	-0.171831360549155	-0.0476507134295977	0.159317031769665	0.200710580809518	0.207609505649493	0.290396603729198	0.324891227929075	0.386981551488854	0.455970799888609	0.414577250848756	0.421476175688731	0.304194453409149
0.0105855480585285	0.0105855480585285	-0.473724446715254	-0.408178733136848	-0.62666444506487	-0.699493015707544	-0.772321586350218	-0.772321586350218	-0.826943014332224	-1.02722158359958	-0.990807298278241	-0.899771584974898	-0.735907301028881	-0.717700158368213	-0.462800161118853	-0.153278735887488	-0.0258287372628084	-0.0440358799234767	0.083414118701203	-0.153278735887488	-0.226107306530162	-0.371764447815511	-0.444593018458185	-0.244314449190831	-0.389971590476179	-0.462800161118853	-0.262521591851499	-0.13507159322682	-0.00762159460214004	0.0652069760405341	-0.171485878548157	-0.171485878548157	-0.0440358799234772	-0.0622430225841458	-0.0804501652448142	-0.153278735887488	-0.171485878548157	-0.0986573079054828	-0.0804501652448142	-0.171485878548157	-0.280728734512168	-0.298935877172837	-0.317143019833505	-0.444593018458185	-0.553835874422196	-0.481007303779522	-0.590250159743533	-0.481007303779522	-0.517421589100859	-0.49921444644019
1.67583532037585	0.294554659254834	0.622608816271074	0.380884700574897	0.0108988092031973	0.0355645352946439	0.0232316722489206	-0.186426999528376	-0.235758451711269	-0.112429821254036	-0.0507655060254194	0.232890344026217	0.269888933163387	0.405550426666344	0.442549015803514	0.417883289712067	0.220557480980494	0.195891754889047	0.269888933163387	0.380884700574897	0.232890344026217	0.0848959874775372	-0.0260997799339727	0.306887522300557	0.28222179620911	0.208224617934771	0.269888933163387	0.343886111437727	0.565877646260747	0.615209098443641	0.393217563620621	0.516546194077854	0.245223207071941	0.121894576614707	0.232890344026217	0.171226028797601	0.294554659254834	0.380884700574897	0.46721474189496	0.812534907175214	0.923530674586724	0.94819640067817	0.98519498981534	1.08385789418113	1.18252079854691	1.19485366159264	1.14552220940974	1.26885083986698	1.25651797682125	1.46617664859855
3.8535301527373	1.36295088628122	0.685513325805162	0.224400364472721	-0.330643014908921	-0.458729948612377	-0.37333865947674	-0.37333865947674	-0.501425593180196	-0.501425593180196	-0.245251725773284	-0.330643014908921	-0.0317735029341905	0.181704719904903	0.139009075337084	0.139009075337084	0.0536177862014468	0.139009075337084	0.181704719904903	-0.245251725773284	-0.330643014908921	-0.0744691475020091	0.395182942743996	0.523269876447452	0.26709600904054	0.224400364472721	0.352487298176177	0.523269876447452	0.480574231879633	-0.0317735029341906	0.0536177862014466	0.26709600904054	0.395182942743996	0.56596552101527	0.224400364472721	0.0963134307692653	0.139009075337084	0.181704719904903	0.0109221416336281	0.0536177862014468	-0.202556081205465	-0.159860436637646	-0.245251725773284	-0.0744691475020091	-0.159860436637646	0.139009075337084	-0.0744691475020091	0.437878587311814	0.309791653608359	0.523269876447452
0.517241858577442	-0.199154565929467	0.416103539823526	0.309547096850649	0.363728339040248	0.481121030451044	0.58948351483024	0.264396061692651	0.0386408859026584	-0.0787518055081377	-0.223235118013733	-0.241295532076932	-0.0787518055081377	0.0837919210606568	0.390818960135047	0.237305440597852	0.363728339040247	0.58948351483024	0.58045330779864	0.345667924977048	0.29148668278745	0.408879374198246	0.390818960135047	0.381788753103447	0.318577303882249	0.0747617140290571	0.0567012999658577	0.0837919210606568	-0.123902840666136	0.192154405439853	0.408879374198246	0.679785585146237	1.10420531563142	1.23062821407382	1.11323552266302	1.29383966329502	1.28480945626342	1.21256780001062	0.959722003125828	0.625604342956639	0.390818960135047	0.30954709685065	0.156033577313455	-0.0336007703501383	0.0928221280922575	0.237305440597852	0.372758546071848	0.499181444514243	0.724936620304236	0.670755378114637
0.305063849757798	0.67519842326306	0.385259674017271	0.476912044599527	0.472505680629226	0.287438393876595	0.124402926975468	0.177279294619077	0.432848404896519	0.450473860777722	0.357940217401407	0.424035676955918	0.410816585045016	0.490131136510429	0.512162956361932	0.543007504154038	0.344721125490505	0.190498386529979	0.0715265593318593	0.238968390203287	0.476912044599527	0.644353875470954	0.43725476886682	0.591477507827346	0.776544794579976	0.869078437956292	0.838233890164187	0.560632960035241	0.538601140183737	0.578258415916444	0.666385695322458	0.587071143857045	0.441661132837121	0.516569320332234	0.644353875470955	0.498943864451031	0.353533853431107	0.269812937995393	0.212530206381483	0.247781118143889	0.190498386529979	0.124402926975468	0.0935583791833626	0.172872930648776	0.0891520152130621	0.133215654916069	0.225749298292384	0.0671201953615582	0.26100021005479	0.111183835064566
0.883461496268409	0.530100376905189	0.279213982157303	0.262555529387322	0.360991841209933	0.474572201005254	0.338275769250869	0.406423985128062	0.30798767330545	0.103543025673873	0.270127553373677	0.103543025673873	0.201979337496485	0.103543025673873	0.0808269537148092	0.338275769250869	0.277699577360032	0.376135889182643	0.413996009114417	0.270127553373677	0.368563865196288	0.345847793237224	0.32313172127816	0.19440731351013	0.0732549297284546	-0.0327534060805114	0.0959710016875188	0.0959710016875188	-0.0403254300668661	-0.259914125671153	-0.00246531013509266	0.277699577360032	0.345847793237224	0.19440731351013	0.156547193578356	0.32313172127816	0.45185612904619	0.224695409455549	-0.116045669930414	-0.20690995776667	-0.108473645944059	-0.169049837834897	-0.176621861821251	-0.487074845261795	-0.252342101684799	-0.100901621957704	-0.07818554999864	-0.169049837834896	-0.161477813848542	-0.305346269589281
0.931770748879775	1.05793493934888	1.13363345363034	0.769559646848074	0.679442367941572	0.985841116223676	0.805606558410674	0.877700381535875	0.751536191066773	0.823630014191974	1.29223986450578	1.40038059919358	0.877700381535875	0.859676925754575	0.571301633253771	0.517231265909871	0.46316089856597	0.102691782939966	0.0666448713773656	0.156762150283867	0.156762150283867	0.282926340752968	0.0486214155960654	-0.203706965342137	-0.149636597998237	-0.149636597998237	0.138738694502566	0.391067075440769	0.174785606065167	0.37304361965947	0.44513744278467	0.40909053122207	0.246879429190368	-0.311847700029938	-0.510105713624241	-0.239753876904738	-0.0955662306543366	0.102691782939966	0.318973252315568	0.120715238721266	0.51723126590987	0.264902884971667	0.282926340752967	-0.131613142216937	-0.528129169405541	-0.852551373468945	-0.492082257842941	-0.834527917687645	-0.618246448312042	-0.600222992530742
-1.60983430438315	-0.39039678852577	-0.545597926907618	-0.564602147933967	-0.422070490236351	-0.469581042802223	-0.517091595368095	-0.517091595368095	-0.374559937670479	-0.422070490236351	-0.612112700499839	-0.469581042802223	-0.422070490236351	-0.564602147933967	-0.137007174841119	-0.327049385104607	-0.279538832538735	-0.0419860697093754	-0.0894966222752473	0.0530350354223685	0.100545587988241	-0.279538832538735	-0.374559937670479	-0.279538832538735	-0.0894966222752472	-0.137007174841119	0.00552448285649655	-0.0419860697093754	0.243077245685856	0.385608903383472	0.670672218778703	0.480630008515215	0.765693323910447	0.528140561081088	0.433119455949344	0.0530350354223684	0.0530350354223684	-0.0894966222752473	-0.0419860697093753	-0.327049385104607	-0.184517727406991	-0.279538832538735	-0.0419860697093756	-0.137007174841119	-0.137007174841119	-0.184517727406991	0.0055244828564963	0.10054558798824	0.243077245685856	0.195566693119984
-2.14247969575147	-0.799490991503249	-0.782703632700147	-0.523698668309418	-0.163969551100073	0.0878408309464679	-0.127996639379139	0.015895007504599	0.123813742667402	-0.05605081593727	-0.05605081593727	-0.163969551100073	-0.415779933146615	-0.307861197983811	-0.415779933146615	-0.415779933146615	-0.199942462821008	-0.343834109704746	-0.127996639379139	-0.0920237276582046	-0.127996639379139	0.0518679192255333	-0.163969551100074	-0.307861197983812	0.123813742667402	0.0518679192255335	0.159786654388337	0.0518679192255335	-0.307861197983811	-0.199942462821008	-0.163969551100074	-0.487725756588484	-0.559671580030353	-0.523698668309418	-0.523698668309418	-0.235915374541942	-0.343834109704746	-0.37980702142568	-0.235915374541942	-0.271888286262877	-0.45175284486755	-0.559671580030353	-0.631617403472222	-0.595644491751288	-0.559671580030353	-0.667590315193157	-0.811481962076894	-0.883427785518763	-0.811481962076895	-0.883427785518764
-0.746946952229504	-0.111446355279145	0.0973609837188301	0.206303943196034	0.361936742449184	0.439753142075758	0.303574442729253	0.0895793437561726	0.0312170440362417	-0.163323955030195	-0.182778054936838	-0.241140354656769	-0.182778054936838	-0.182778054936838	0.011762944129598	0.070125243849529	0.147941643476104	0.147941643476104	0.147941643476104	0.186849843289391	0.206303943196035	0.225758043102678	0.34248264254254	0.303574442729253	0.264666242915965	0.323028542635896	0.0701252438495289	0.109033443662816	-0.104961655310264	-0.163323955030195	-0.104961655310264	0.011762944129598	0.0312170440362416	0.206303943196034	0.186849843289391	0.459207241982402	0.55647774151562	0.712110540768769	0.906651539835206	0.887197439928562	0.809381040301987	0.945559739648493	0.867743340021918	0.595385941328907	0.517569541702333	0.439753142075758	0.575931841422264	0.55647774151562	0.323028542635897	0.167395743382747
1.36976242790808	-0.167026408940868	-0.0133475252559735	0.0995594096961939	0.0054702972360544	0.287737634616473	0.193648522156333	0.146603965926264	0.146603965926264	0.00547029723605441	-0.182707927684225	-0.229752483914294	-0.370886152604504	-0.182707927684225	-0.276797040144364	-0.276797040144364	-0.229752483914294	0.0525148534661241	0.146603965926264	0.146603965926264	0.193648522156333	0.428871303306682	0.287737634616473	0.381826747076612	0.428871303306682	0.240693078386403	0.475915859536752	0.381826747076612	0.146603965926264	0.334782190846543	0.287737634616473	0.146603965926264	0.334782190846543	0.381826747076612	0.475915859536752	0.664094084457031	0.475915859536752	0.428871303306682	0.287737634616473	0.334782190846543	-0.0415742589940152	-0.229752483914294	-0.370886152604503	-0.276797040144364	-0.135663371454155	0.099559409696194	-0.135663371454155	-0.0886188152240851	-0.0415742589940153	0.240693078386403
0.576307649219797	0.288851711501879	0.1384901440802	0.130908888579947	0.0930026110786831	0.0835260417033672	0.415205969839426	0.585784218595113	0.576307649219797	0.671073342972956	0.633167065471692	0.680549912348272	0.80374531422738	0.690026481723588	0.680549912348272	0.604737357345745	0.472065386091321	0.576307649219797	0.40572940046411	0.21619801295779	0.206721443582475	0.168815166081211	0.168815166081211	0.235151151708422	0.159338596705895	0.35834655358753	0.31096370671095	0.206721443582474	0.102479180453999	0.187768304831843	0.102479180453999	0.197244874207159	0.0266666254514715	0.159338596705895	0.292010567960318	0.500495094217269	0.500495094217269	0.566831079844481	0.595260787970428	0.66159677359764	0.671073342972956	0.424682539214741	0.31096370671095	0.244627721083738	0.159338596705894	0.225674582333106	0.254104290459054	0.140385457955262	0.244627721083738	0.282533998585002
1.23634217221858	1.43182265825074	1.00176558897999	0.92516915363678	0.649900714122106	0.434473239719318	0.00361829091374182	0.00361829091374182	0.21904576531653	0.242982151361284	0.0275546769584959	0.314791309495547	0.30282311647317	0.685805293189237	0.613996135054975	0.566123362965466	0.613996135054975	0.613996135054975	0.30282311647317	0.661868907144483	0.398568660652186	0.314791309495547	0.386600467629809	0.410536853674564	0.59005974901022	0.769582644345877	0.458409625764072	0.422505046696941	0.446441432741695	0.434473239719318	0.470377818786449	0.314791309495547	0.482346011808827	0.518250590875958	0.554155169943089	0.67383710016686	0.602027942032598	0.470377818786449	0.518250590875957	0.314791309495547	0.362664081585055	0.338727695540301	0.147236607182267	0.05149106300325	0.266918537406038	0.231013958338907	0.302823116473169	0.326759502517923	0.266918537406038	0.398568660652186
1.25239189171468	0.179422367788346	0.107891066193257	0.179422367788346	0.281609941495616	0.332703728349251	0.332703728349251	0.281609941495616	0.179422367788346	0.077234794081076	-0.178234140187099	-0.484796861308909	-0.331515500748004	-0.076046566479829	-0.024952779626194	-0.076046566479829	-0.076046566479829	0.0772347940810759	0.230516154641981	-0.127140353333464	-0.535890648162544	-0.484796861308909	-0.178234140187099	0.026141007227441	0.281609941495616	0.281609941495616	0.434891302056521	0.945829170592871	0.894735383739236	0.588172662617426	0.434891302056521	0.230516154641981	0.537078875763791	0.741454023178331	0.383797515202886	0.383797515202886	0.485985088910156	0.639266449471061	0.588172662617426	0.128328580934711	0.230516154641981	0.179422367788346	0.179422367788346	0.434891302056521	0.383797515202886	0.332703728349251	0.332703728349251	0.0772347940810759	0.0261410072274411	0.230516154641981
0.725654912893998	0.267106007125432	0.374100751804764	0.27802383821516	0.190681189497338	-0.0276754322972168	0.0924207096897884	0.288941669304888	-0.125935912104767	-0.0385932633869445	-0.125935912104767	-0.0931824188355833	-0.213278560822588	-0.169607236463678	-0.169607236463678	0.103338540779516	0.147009865138427	0.17976335840761	0.201599020587066	0.37628431802271	0.37628431802271	0.168845527317883	0.201599020587066	0.136092034048699	0.157927696228155	0.267106007125432	0.387202149112437	0.507298291099443	0.463626966740532	0.256188176035704	0.441791304561076	0.463626966740532	0.354448655843254	0.332612993663799	0.365366486932982	0.71473708180427	0.867586717060459	0.736572743983726	0.823915392701548	0.736572743983726	0.823915392701547	0.845751054881003	0.57280527763781	0.61647660199672	0.747490575073453	0.638312264176176	0.627394433086448	0.529133953278898	0.387202149112437	0.594640939817265
1.59038184142586	1.00678694805132	0.284027118564394	0.330201659578643	0.359060747712549	0.128188042641303	0.108948650552032	0.262863787266196	0.349441051667914	0.387919835846455	0.205145610998385	-0.112304358474579	-0.0834452703406733	-0.266219495188743	-0.208501318920932	-0.208501318920932	-0.372036151679731	-0.246980103099473	-0.246980103099473	-0.506711896304625	-0.266219495188743	-0.51633159234926	-0.651007336974154	-0.439374023992178	-0.574049768617072	-0.343177063545825	-0.0545861822067675	-0.160402838697755	-0.160402838697755	-0.198881622876296	-0.141163446608485	-0.13154375056385	-0.372036151679731	-0.372036151679731	-0.31431797541192	-0.0257270940728616	0.03199108219495	-0.198881622876296	-0.0064877019835911	0.0993289545073969	0.19552591495375	0.0223713861503147	-0.141163446608485	-0.0353467901174969	0.157047130775209	0.0608501703288558	0.176286522864479	0.176286522864479	0.243624395176926	-0.00648770198359117
0.067688473326355	0.554075938156848	0.770248144748178	0.646721169553132	0.60039855385499	0.80885032449663	0.700764221200965	0.368785475364279	0.422828527012112	0.469151142710254	0.554075938156848	0.716205093100345	0.283860679917685	0.500032886509015	0.492312450559325	0.399667219163041	0.453710270810873	0.291581115867376	0.214376756370472	0.445989834861183	0.0599680373766649	-0.109881553516523	-0.0326771940196195	-0.156204169214665	-0.210247220862498	-0.194806348963117	-0.0558385018686907	-0.0867202456674523	0.137172396873568	0.121731524974188	-0.00179545022085849	0.206656320420781	0.191215448521401	-0.017236322120239	0.114011089024497	0.106290653074807	0.17577457662202	0.361065039414589	0.268419808018304	0.222097192320162	0.276140243967995	0.345624167515208	0.307021987766756	0.222097192320162	0.322462859666137	0.260699372068614	0.260699372068614	0.229817628269852	0.0908497811754257	0.160333704722639
-0.761039576584203	-0.0371071215670857	-0.492150379006417	-0.436008678413253	-0.37691215147308	-0.554201732293598	-0.613298259233771	-0.583749995763685	-0.524653468823512	-0.568975864028642	-0.465556941883339	-0.524653468823512	-0.539427600558555	-0.465556941883339	-0.33258975626795	-0.229170834122648	0.0219894053730872	-0.273493229327777	-0.391686283208123	-0.170074307182474	-0.509879337088469	-0.539427600558555	-0.761039576584203	-0.864458498729506	-0.834910235259419	-0.613298259233771	-0.879232630464549	-0.687168917908987	-0.805361971789333	-0.761039576584204	-0.642846522703858	-0.642846522703858	-0.480331073618383	-0.436008678413253	-0.214396702387604	-0.362138019738036	-0.33258975626795	-0.495105205353425	-0.465556941883339	-0.495105205353425	-0.347363888002993	-0.761039576584204	-0.436008678413253	-0.42123454667821	-0.480331073618383	-0.509879337088469	-0.657620654438901	-0.746265444849161	-0.42123454667821	-0.731491313114118
-0.0166593063224826	-0.157120124335563	-0.117791095291901	-0.0648173010698245	-0.0106395569790649	0.181992422010303	0.254229414131315	0.290347910191822	0.254229414131315	0.175972672666885	0.416762646403594	0.163933173980049	-0.0467580530395712	0.00139994170777064	0.0736369338287834	0.404723147716759	0.392683649029923	0.18801217135372	0.42880214509043	0.284328160848404	0.416762646403594	0.42880214509043	0.0977159312024542	-0.0046198076356473	-0.010639556979065	-0.0286988050093182	0.272288662161568	0.0254789390814415	0.0495579364551125	0.302387408878657	0.422782395747012	0.476960139837772	0.585315628019291	0.344525654282581	0.410742897060177	0.32044665690891	0.212091168727391	0.254229414131315	0.260249163474733	0.0375184377682767	0.440841643777265	0.368604651656252	0.362584902312835	0.260249163474733	0.302387408878657	0.272288662161569	0.579295878675873	0.29636765953524	0.410742897060177	0.549197131958785
1.1962289934127	1.31135766711925	0.902650875461008	0.604138671493321	0.419110445893514	0.160070930053786	-0.370343316665658	-0.382678531705645	-0.432019391865593	-0.358008101625671	-0.222320736185813	-0.296332026425735	-0.246991166265787	0.160070930053786	0.0860596398138637	0.0243835646139284	0.246417435333696	0.0983948548538508	0.308093510533631	0.443780875973489	0.258752650373683	0.308093510533631	0.332763940613605	0.18474136013376	0.209411790213734	-0.0372925105860071	-0.135974230905904	-0.123639015865917	0.0490539946939024	0.246417435333696	0.0737244247738766	0.0120483495739413	0.18474136013376	0.320428725573618	0.345099155653592	0.0613892097338896	-0.111303800825929	-0.000286865466045886	-0.0126220805060329	0.172406145093773	0.135400499973812	0.0737244247738766	0.172406145093773	0.221747005253721	0.246417435333696	0.308093510533631	0.0490539946939024	0.221747005253721	0.234082220293708	0.0367187796539152
-0.23928769673328	0.0439734987918848	-0.0332795545331601	0.0550096492668912	0.165371154016955	0.213194472741983	0.128583985766934	0.154335003541949	0.176407304491962	-0.147319776108226	-0.106853891033203	-0.0443157050081665	-0.121568758333211	0.0108650473668655	0.102832967991919	0.132262702591936	0.290447526067028	0.349306995267062	0.264696508292013	0.301483676542034	0.44863234954212	0.514849252392158	0.584744872067199	0.455989783192124	0.525885402867165	0.492776951442145	0.540600270167173	0.268375225117015	0.102832967991919	-0.08478159008319	0.0954755343419146	-0.00752853675814512	0.0623670829168955	0.0366160651418805	0.180086021316964	0.180086021316964	0.238945490516998	0.283090092417024	0.268375225117015	0.261017791467011	0.216873189566985	0.117547835291928	-0.0443157050081664	0.0329373483168785	-0.0553518554831727	0.0697245165668999	-0.0516731386581706	-0.0222434040581536	-0.0443157050081665	0.231588056866994
1.74741862038843	0.651478440850277	0.432290404942647	0.204155918589807	-0.142519036162057	-0.455644801744386	-0.54510930619648	-0.321448045066245	-0.310264982009733	-0.0418714686534511	0.148240603307249	0.103508351081202	0.125874477194225	0.34953573832446	0.103508351081202	0.170606729420272	-0.00832227948391589	-0.153702099218569	0.0699591619116663	0.517281684172136	0.617929251680742	0.707393756132836	0.752126008358883	0.875139701980512	0.763309071415395	0.685027630019812	0.573196999454695	0.383084927493995	0.327169612211437	0.0699591619116663	-0.0530545317099629	-0.0195053425404277	0.0252269096856194	0.00286078357259585	0.0587760988551546	0.114691414137713	0.192972855533296	0.204155918589807	0.148240603307249	0.0475930357986428	-0.16488516227508	-0.0866037208794983	-0.444461738687874	-0.231983540614151	-0.120152910049034	0.0699591619116663	0.114691414137713	0.315986549154925	0.394267990550507	0.685027630019812
-2.21775736991401	-0.859619026635429	-0.839646403940156	-0.933803053789301	-0.591415236156046	-0.411661631898587	-0.591415236156046	-0.788288231295168	-0.582855540715215	-0.231908027641129	-0.026475337061176	-0.11207229146949	-0.0179156416203446	0.110479789992126	0.32447217601291	0.418628825862055	0.333031871453742	0.358710957776236	0.478546693947875	0.298793089690416	0.0848007036696321	-0.0521544233836698	-0.129191682351152	-0.231908027641129	-0.317504982049442	-0.308945286608611	-0.300385591167779	-0.137751377791984	0.016323140142981	0.0505619219063064	-0.171990159555309	-0.283266200286117	-0.317504982049442	-0.334624372931105	-0.343184068371936	-0.420221327339419	-0.343184068371936	-0.257587113963623	-0.0949529005878268	0.0334425310246438	0.255994612486259	0.230315526163765	0.110479789992126	0.178957353518777	0.0762410082288006	0.161837962637114	-0.129191682351152	-0.326064677490274	-0.206228941318635	0.0762410082288006
1.09788402612334	0.406176874133542	0.164079370937114	0.0899678903667785	0.119612482594913	0.253013147621516	0.43088070099032	0.401236108762186	0.445702997104387	0.356769220419985	0.28265773984965	-0.0434327746598247	-0.295411808598964	-0.547390842538104	-0.413990177511501	-0.384345585283366	-0.369523289169299	-0.488101658081836	-0.295411808598964	-0.399167881397434	-0.221300328028629	-0.369523289169299	-0.26576721637083	-0.280589512484897	-0.0582550707738918	-0.11754425523016	0.13443477870898	-0.0878996630020259	-0.0137881824316907	0.0899678903667785	0.267835443735583	0.208546259279315	0.28265773984965	0.356769220419985	0.460525293218454	0.638392846587259	0.504992181560655	0.83108269607013	0.83108269607013	0.83108269607013	0.756971215499795	0.727326623271661	0.564281366016924	0.445702997104387	0.164079370937114	0.104790186480846	0.208546259279315	-0.0730773668879586	-0.102721959116093	-0.191655735800495
-1.37228009837987	0.150976114081128	0.354076942409261	0.150976114081129	0.44112015454989	0.51365616466708	0.296048134315509	0.00590409384674803	0.0784401039639383	-0.0303639112118471	-0.0303639112118471	-0.175435931446228	-0.102899921329037	0.0421720989053432	-0.102899921329037	0.332316139374104	0.549924169725675	0.65872818490146	0.622460179842865	0.296048134315509	0.0784401039639382	0.259780129256914	0.0421720989053431	0.0059040938467479	-0.0303639112118473	0.187244119139723	0.0784401039639382	0.259780129256914	0.332316139374104	0.296048134315509	0.259780129256914	0.477388159608485	0.404852149491294	0.65872818490146	0.622460179842865	0.477388159608485	0.404852149491294	0.441120154549889	0.259780129256914	0.259780129256914	0.223512124198319	0.51365616466708	0.622460179842865	0.912604220311626	1.23901626583898	1.31155227595617	1.45662429619055	1.38408828607336	1.27528427089758	1.27528427089758
0.542394053038924	-0.0760173483425765	-0.199699628618877	-0.429395291989148	-0.606084263812434	-0.78277323563572	-0.606084263812434	-0.694428749724077	-0.252706320165862	-0.164361834254219	0.100671623480709	0.100671623480709	0.189016109392352	0.189016109392352	0.454049567127281	0.277360595303995	0.100671623480709	0.189016109392352	0.189016109392352	0.365705081215638	0.277360595303995	0.277360595303995	0.365705081215638	0.542394053038924	0.365705081215638	0.365705081215638	0.100671623480709	0.630738538950567	0.454049567127281	0.100671623480709	0.100671623480709	0.0123271375690664	-0.0760173483425765	0.189016109392352	-0.341050806077505	-0.429395291989148	-0.429395291989148	-0.606084263812434	-0.341050806077505	-0.252706320165862	-0.252706320165862	-0.0760173483425765	-0.0760173483425765	0.0123271375690664	0.454049567127281	0.365705081215638	0.454049567127281	0.365705081215638	0.189016109392352	0.277360595303995
1.29016570382212	0.212389241631248	0.201044226239765	0.487911043995831	0.366357307658515	0.56084328579822	0.925504494810168	0.731018516670462	0.779640011205389	0.585154033065683	0.269114318588662	0.244803571321199	0.342046560391052	0.0746283404489567	0.171871329518809	0.196182076786273	0.123249834983883	0.123249834983883	0.196182076786272	0.0503175931814932	0.0016960986465669	0.147560582251346	0.220492824053735	0.56084328579822	0.755329263937925	0.682397022135536	0.414978802193441	0.463600296728367	0.439289549460904	0.317735813123589	0.293425065856125	0.196182076786273	0.074628340448957	0.536532538530757	0.512221791263294	0.439289549460904	0.56084328579822	0.609464780333146	0.925504494810167	1.24154420928719	1.26585495655465	1.41171944015943	1.41171944015943	1.3630979456245	1.29016570382212	1.46034093469436	1.29016570382212	1.41171944015943	1.55758392376421	1.75206990190392
0.795812238681651	0.33925667862477	0.491441865310397	0.556664088175666	0.491441865310397	0.33925667862477	0.469701124355307	0.600145570085845	0.31751593766968	0.600145570085845	0.230552973849322	0.187071491939143	0.252293714804411	0.187071491939143	0.0348863052535155	0.0566270462086051	-0.399928513848276	-0.22600258620756	-0.508632218623724	-0.421669254803366	-0.443409995758455	-0.334706290983007	-0.095558140477022	-0.312965550027918	-0.399928513848276	-0.22600258620756	-0.22600258620756	-0.421669254803366	-0.465150736713545	-0.72603962817462	-0.552113700533904	-0.617335923399172	-0.465150736713545	-0.334706290983008	-0.139039622387201	-0.269484068117739	-0.0303359176117532	0.100108528118784	0.382738160534949	0.491441865310397	0.187071491939143	0.121849269073874	0.274034455759501	0.0783677871636946	-0.160780363342291	-0.247743327162649	-0.20426184525247	0.0348863052535155	-0.00859517665666368	-0.22600258620756
1.59146627229512	0.406478398551566	0.613851276456688	0.258354914333623	0.1313919278611	0.385317900806146	0.639243873751192	0.512280887278669	0.829688353459977	1.08361432640502	1.27405880611381	1.14709581964128	1.14709581964129	0.829688353459977	0.702725366987454	0.385317900806146	0.194873421097361	0.194873421097361	0.258354914333623	0.321836407569884	0.258354914333623	0.131391927861099	0.194873421097361	0.385317900806146	0.258354914333622	0.258354914333622	0.00442894138857598	0.00442894138857598	0.131391927861099	0.194873421097361	0.0679104346248379	0.194873421097361	0.194873421097361	0.448799394042408	0.702725366987454	0.448799394042408	0.258354914333623	0.258354914333623	0.258354914333623	0.639243873751193	0.51228088727867	0.51228088727867	0.575762380514931	0.702725366987454	1.02013283316876	1.14709581964128	1.02013283316876	1.08361432640502	1.02013283316876	1.08361432640502
0.255851275602333	0.0954112048600367	-0.129204894179178	-0.087948875988302	0.049571184647952	0.049571184647952	0.187091245284206	0.255851275602333	0.255851275602333	-0.087948875988302	0.32461130592046	0.187091245284206	0.462131366556714	0.187091245284206	-0.019188845670175	0.049571184647952	0.187091245284206	0.118331214966079	0.118331214966079	0.118331214966079	0.0495711846479521	0.118331214966079	0.0495711846479521	-0.0879488759883019	-0.156708906306429	-0.36298899726081	-0.638029118533318	-0.638029118533318	-0.431749027578937	-0.500509057897064	-0.294228966942683	-0.431749027578937	-0.431749027578937	-0.019188845670175	0.187091245284206	-0.019188845670175	0.187091245284206	0.255851275602333	0.32461130592046	0.530891396874841	0.049571184647952	0.187091245284206	0.255851275602333	-0.019188845670175	0.118331214966079	0.187091245284206	0.255851275602333	0.462131366556714	0.118331214966079	0.255851275602333
-1.16985586052975	0.358379968049145	0.548092001941697	0.177701840532429	0.252984393664394	0.0196084789553019	-0.0782588401162528	0.0873627767740705	-0.0330893082370737	0.00455196832890887	0.237927883038001	0.524001584939468	0.749849244335364	0.712207967769381	0.380964733988735	0.486360308373486	0.697151457142989	0.983225159044456	0.606812393384631	0.599284138071434	0.795018776214543	1.13379026530839	1.27682711625912	1.21660107375355	0.95311213779167	1.23165758437994	1.27682711625912	0.900414350599294	0.968168648418063	0.832660052780526	0.734792733708971	0.810075286840936	0.832660052780525	0.659510180577006	0.75737749964856	0.471303797747093	0.501416818999879	0.403549499928324	0.4562472871207	0.441190776494307	0.335795202109555	0.298153925543573	0.170173585219232	0.0196084789553014	0.102419287400463	0.0346649895816944	-0.123428371995433	0.0421932448948909	0.162645329906035	0.185230095845625
1.27614164646998	0.562472607933888	0.672267844631748	0.742850496794658	0.797748115143588	1.11929130833018	1.11929130833018	0.985968520911348	1.0251811054463	1.05655117307426	0.860488250399508	0.876173284213488	0.648740293910778	0.687952878445728	0.813433148957568	0.703637912259708	0.836960699678538	0.946755936376398	0.907543351841448	1.04086613926028	0.938913419469407	0.868330767306497	0.978126004004358	0.876173284213488	0.978126004004358	0.860488250399508	0.954598453283388	1.01733858853931	1.08007872379523	1.07223620688824	1.18987396049309	1.05655117307426	1.00949607163232	0.931070902562418	0.829118182771548	0.884015801120477	0.970283487097367	0.993811037818338	1.01733858853931	1.27614164646998	1.43299198460978	1.7310076270754	1.7310076270754	1.66042497491249	1.68395252563346	1.83296034686627	1.53494470440065	1.36240933244687	1.44083450151677	1.53494470440065
1.42345745611516	0.265936877191923	0.35497692172448	0.393136940809861	0.202336845382953	0.316816902639098	0.393136940809861	0.12601680721219	0.507616998066006	0.431296959895243	-0.0266232691293361	0.0115367499560455	0.0878567881268086	0.0115367499560455	0.0496967690414271	-0.331903421812389	-0.0647832882147176	0.431296959895243	0.316816902639098	0.202336845382953	0.393136940809861	0.278656883553716	0.431296959895243	0.0496967690414271	-0.141103326385481	0.278656883553716	0.316816902639098	0.0115367499560455	-0.0266232691293361	-0.331903421812389	-0.0266232691293361	0.0115367499560455	-0.484543498153915	-0.293743402727007	-0.0266232691293361	0.240496864468335	0.431296959895243	0.431296959895243	0.393136940809861	0.812897150749058	0.583937036236769	0.660257074407532	0.469456978980624	0.393136940809861	0.316816902639098	0.469456978980624	0.202336845382953	0.164176826297572	-0.255583383641626	-0.0266232691293359
-0.350108406838041	-0.459618734252689	-0.719073971512009	-0.682249619656095	-0.667808697359657	-0.779725845157045	-0.812217920324029	-0.664198466785548	-0.60282454702569	-0.750844000564171	-0.696690541952532	-0.65697800563733	-0.566722241284597	-0.689470080804313	-0.75445423113828	-0.833879303768684	-0.779725845157045	-0.736403078267734	-0.714741694823078	-0.664198466785548	-0.595604085877471	-0.50173809095063	-0.4511948629131	-0.425923248894335	-0.436753940616663	-0.628096161044455	-0.577552933006925	-0.440364171190772	-0.472856246357756	-0.382600482005024	-0.476466476931865	-0.375380020856806	-0.295954948226402	-0.317616331671058	-0.259852642485309	-0.194868492151342	-0.317616331671058	-0.371769790282697	-0.508958552098849	-0.512568782672958	-0.646147313915002	-0.707521233674859	-0.747233769990061	-0.75445423113828	-0.649757544489111	-0.667808697359657	-0.541450627265832	-0.483686938080084	-0.534230166117614	-0.555891549562269
0.743523554899401	-0.0346426134758412	-0.112459230313365	-0.145809208958019	-0.301442442633067	-0.168042528054454	-0.423725697663462	-0.368142399922373	-0.468192335856333	-0.501542314500986	-0.534892293145639	-0.546008952693857	-0.557125612242075	-0.412609038115244	-0.390375719018809	-0.168042528054454	-0.0568759325722766	0.0765239820063362	0.0987573011027717	0.00982402471702975	0.25439053477782	0.343323811163562	0.298857172970691	0.243273875229602	0.343323811163562	0.521190363935046	0.565657002127917	0.343323811163562	0.321090492067126	0.398907108904651	0.476723725742175	0.487840385290393	0.265507194326038	0.35444047071178	0.365557130259997	0.365557130259997	0.321090492067126	0.25439053477782	0.287740513422473	0.465607066193957	0.465607066193957	0.799106852640489	0.865806809929796	1.27712321321385	1.19930659637633	1.26600655366563	1.29935653231029	1.18818993682811	1.1214899795388	1.19930659637633
1.77431816221883	0.845142074561606	1.01032893458956	0.977881515655494	0.859890901349816	0.845142074561606	0.815644420985186	0.579663192373828	0.564914365585619	0.564914365585619	0.255189003033212	-0.0250387059427751	0.225691349456792	0.151947215515743	0.46167257806815	0.0782030815746942	0.137198388727533	0.358430790550681	0.653407326314878	0.49117023164457	0.535416712009199	0.49117023164457	0.830393247773396	0.712402633467717	0.992630342443704	0.904137381714445	0.918886208502655	1.03687682280833	1.12536978353759	1.02212799602012	0.904137381714446	0.609160845950249	0.682904979891298	0.741900287044137	0.623909672738458	0.49117023164457	0.579663192373829	0.786146767408767	0.977881515655495	0.859890901349816	0.918886208502655	0.963132688867285	1.02212799602012	1.00737916923191	1.16961626390222	0.830393247773395	0.815644420985186	0.564914365585619	0.889388554926236	0.889388554926236
[truncated: 150 more columns]
