# Supplementary material for: B-SOiD, an open-source unsupervised algorithm for identification and fast prediction of behaviors
Source: Nat Commun. 2021 Aug 31;12:5188. doi: 10.1038/s41467-021-25420-x (PMC8408193; doi:10.1038/s41467-021-25420-x)
Supplement: Supplementary file 9 — Source Data [file 41467_2021_25420_MOESM9_ESM.zip › raw_data_csv/figS6a.csv]

1.00772577594692	0.0355287933827441	-0.467726115238713	-0.732425125617531	-0.854970963755873	-0.90398929901121	-0.585370119851521	-0.548606368410019	0.0273590708401881	0.113141157537027	0.456269504324384	0.456269504324384	0.345978249999877	0.321469082372208	0.321469082372208	-0.0584230158566513	-0.0706775996704855	-0.254496356877998	-0.401551362644008	-0.364787611202506	-0.438315114085511	-0.205478021622661	-0.315769275947169	-0.328023859761003	-0.536351784596184	-0.60987928747919	-0.438315114085511	-0.597624703665355	-0.622133871293024	-0.499588033154682	-0.340278443574838	0.0763774060955247	0.52979700720739	0.211177828047701	0.113141157537027	-0.095186767298154	-0.0584230158566516	-0.217732605436496	-0.22998718925033	-0.303514692133335	-0.536351784596184	-0.511842616968516	-0.413805946457843	-0.438315114085511	-0.462824281713179	-0.573115536037687	-0.940753050452712	-0.499588033154682	-0.303514692133335	-0.487333449340848
0.725327531787805	0.0283511968354342	-0.223240260659568	-0.403919840173353	-0.520487310827408	-0.768193185967275	-0.731765851387882	-0.637054781481463	-0.469489042416259	-0.411205307089231	-0.0906447627905803	-0.156213965033486	0.0113517740317178	-0.0760738289588234	-0.141643031201729	0.0477791086111101	0.0259227078634748	-0.141643031201729	-0.170784898865243	-0.127072097369972	-0.0105046267159173	-0.0396464943794311	-0.396634373257474	-0.345636104846325	-0.236354101108149	-0.192641299612878	-0.221783167276392	-0.520487310827408	-0.535058244659165	-0.607912913817949	-0.731765851387883	-0.899331590453087	-0.535058244659165	-0.484059976248016	0.0259227078634746	0.127919244685773	0.492192590479694	0.769040333283075	0.987604340759428	0.820038601694224	0.74718393253544	0.805467667862467	0.74718393253544	0.761754866367197	0.754469399451318	0.688900197208412	0.535905391974965	0.703471131040169	0.463050722816181	0.404766987489153
0.0949732468217257	0.226106032570989	0.593277832668928	0.844303451103233	0.769370430675082	0.769370430675082	0.78810368578212	0.844303451103233	0.638237644925818	0.151173012142839	0.169906267249876	0.282305797892103	0.357238818320253	0.450905093855442	0.132439757035801	0.30103905299914	0.563304624497668	0.78810368578212	1.05036925728065	0.825570195996195	0.769370430675082	1.05036925728065	0.919236471531384	0.54457136939063	0.731903920461007	0.525838114283592	0.731903920461007	0.769370430675082	0.769370430675082	0.881769961317308	0.731903920461006	0.394705328534328	0.151173012142838	-0.0923593042486515	-0.242225345104953	-0.298425110426065	-0.354624875747178	-0.0361595389275376	0.00130697128653777	0.0575067366076506	-0.0174262838205002	0.00130697128653726	-0.18602557978384	-0.373358130854216	-0.50449091660348	-0.523224171710518	-0.654356957459782	-0.242225345104953	-0.373358130854216	-0.541957426817555
-0.697851026375365	-0.0255272437631592	0.397076276735941	0.372378668395085	0.495866710099368	0.825168154644121	1.03098155748459	1.27795764089316	1.11330691862078	1.07214423805269	1.15446959918887	1.19563227975697	1.11330691862078	0.537029390667462	0.0842399044184253	-0.0392481372858572	0.166565265554614	0.207727946122708	0.372378668395085	0.207727946122709	0.331215987826991	0.454704029531273	0.948656196348404	0.90749351578031	0.989818876916498	0.948656196348404	0.948656196348404	1.19563227975697	1.19563227975697	0.989818876916498	0.660517432371744	0.454704029531273	0.0842399044184253	-0.121573498422046	-0.203898859558234	-0.16273617899014	-0.492037623534894	-0.615525665239176	-0.697851026375365	-0.533200304102988	-0.245061540126328	-0.409712262398705	-0.533200304102988	-0.286224220694423	-0.16273617899014	-0.245061540126328	-0.409712262398705	-0.4508749429668	-0.203898859558234	-0.327386901262517
0.655083814156757	0.55190211449104	0.964628913153905	1.0972910984384	0.787745999441249	0.699304542584921	0.964628913153905	0.69930454258492	0.566642357300428	0.610863085728592	0.25709725830328	0.433980172015936	0.345538715159608	-0.0524478406938688	0.0359936161624592	-0.00822711226570481	-0.185110025978361	-0.273551482834689	-0.317772211262854	-0.361992939691018	0.0359936161624592	-0.185110025978361	-0.185110025978361	-0.140889297550197	-0.185110025978361	-0.096668569122033	-0.185110025978361	-0.583096581831838	-0.538875853403674	-0.406213668119182	-0.49465512497551	-0.317772211262854	-0.229330754406525	-0.00822711226570481	0.0802143445906234	0.345538715159608	0.345538715159608	0.522421628872264	0.699304542584921	0.566642357300428	0.433980172015936	0.699304542584921	0.743525271013085	0.433980172015936	0.433980172015936	0.0802143445906235	0.0802143445906235	0.0802143445906235	-0.273551482834689	-0.538875853403674
0.503549245005564	0.566388516459409	0.333883212080182	0.0861169417764486	-0.142797547091131	0.00532359276436166	-0.102400872585087	-0.614092082994971	-0.492902059476841	-0.277453128777942	-0.223590896103218	0.0322547091017239	-0.425574268633435	-0.654488757501015	-0.587160966657609	-0.412108710464754	-0.654488757501015	-0.587160966657609	-0.694885432007058	-0.425574268633435	-0.169728663428493	0.0187891509330429	0.00532359276436166	-0.00814196540431946	-0.0350730817416818	-0.156263105259812	-0.304384245115305	-0.344780919621348	-0.277453128777942	-0.169728663428493	-0.25052201244058	0.0861169417764486	0.193841407125898	0.274634756137985	0.436221454162158	0.288100314306666	-0.0620041980790442	0.045720267270405	-0.12933198892245	-0.0350730817416819	-0.00814196540431958	-0.0350730817416819	0.126513616282492	0.34196254698139	0.355428105150072	0.139979174451173	0.301565872475347	0.624739268523695	0.355428105150072	0.193841407125898
0.482405103482631	0.622698761596903	0.482405103482631	0.722908517392812	0.692845590654039	0.873223151086675	0.392216323266313	0.692845590654039	0.783034370870357	0.392216323266313	0.512468030221404	0.482405103482631	0.512468030221404	0.993474858041766	0.843160224347902	0.632719737176494	0.692845590654039	0.392216323266313	0.662782663915267	0.783034370870357	0.722908517392812	0.662782663915267	0.783034370870358	0.843160224347903	1.1738524184744	0.873223151086675	0.843160224347903	0.752971444131585	0.722908517392812	0.572593883698949	0.662782663915267	0.24190168957245	0.332090469788768	0.181775836094905	-0.0286646510765038	0.181775836094905	0.0314612024010416	-0.0887905045540488	0.392216323266314	0.482405103482631	0.632719737176495	0.993474858041766	0.783034370870358	1.11372656499686	1.35422997890704	1.05360071151931	1.1738524184744	0.993474858041766	0.482405103482631	0.602656810437721
0.622995088789653	0.305190351229398	0.191449708313096	0.189299149938628	0.128366662662038	0.192883413896075	0.099692551002466	0.171377830151396	0.0423443276833222	0.0530971195556617	-0.0723521189549654	-0.0472622712528399	0.185714885981182	0.164209302236503	0.296827068662023	0.329085444279041	0.375680875725846	0.465287474662008	0.347006764066274	0.264568693045004	0.117613870789699	0.239478845342879	0.139119454534377	0.0853554951726802	-0.011419631678375	0.0602656474705547	-0.0400937433379469	-0.0508465352102864	-0.344756179720898	-0.140453134146449	-0.0150038956358216	-0.115363286444323	-0.101026230614537	-0.17988003767836	-0.244396788912397	-0.204969885380485	-0.351924707635791	-0.455868362401739	-0.187048565593253	-0.158374453933681	-0.194217093508146	0.0781869672577872	0.2179732615982	0.246647373257772	0.375680875725846	0.321916916364148	0.257400165130111	0.364928083853506	0.36134381989606	0.253815901172665
1.15404375553917	0.490918390440938	0.358293317421292	0.364608797088894	0.159355707891823	0.317242699581878	0.206721805398839	0.348820097919889	0.175144407060828	0.0646235128777897	0.143567008722817	0.0962009112158007	0.0172574153707733	0.0646235128777897	0.222510504567845	0.254087902905856	0.23829920373685	0.0172574153707732	-0.25115047050232	-0.124840877150276	-0.187995673826298	-0.298516568009337	-0.282727868840331	-0.187995673826298	-0.0774747796432596	0.364608797088894	0.159355707891823	0.269876602074861	0.127778309553812	0.285665301243867	0.254087902905856	0.23829920373685	0.0488348137087844	-0.061686080474254	-0.172206974657292	-0.314305267178342	-0.440614860530386	-0.42482616136138	-0.314305267178342	-0.219573072164309	0.00146871620176776	0.0962009112158007	0.0646235128777897	0.0330461145397787	0.0330461145397787	-0.109052177981271	-0.345882665516353	-0.614290551389446	-0.503769657206408	-0.203784372995304
0.720636833163998	0.720636833163998	0.500048677114137	0.142905948271505	0.247947927342867	0.195426937807186	0.458031885485592	0.773157822699679	0.458031885485592	0.510552875021273	0.405510895949911	0.247947927342867	0.35298990641423	-0.224740978478263	-0.434824936620988	-0.329782957549626	-0.172219988942582	-0.119698999406901	-0.119698999406901	-0.277261968013945	0.300468916878548	0.352989906414229	0.458031885485592	0.458031885485592	0.720636833163998	0.615594854092636	0.983241780842404	0.458031885485592	0.510552875021273	0.563073864556954	0.35298990641423	-0.0146570203355388	-0.119698999406901	-0.434824936620988	-0.434824936620989	-0.697429884299394	-0.539866915692351	-0.277261968013945	-0.0671780098712198	-0.0146570203355387	-0.119698999406901	-0.0671780098712198	0.0378639692001425	-0.224740978478264	-0.172219988942582	-0.172219988942582	-0.0146570203355388	0.405510895949911	0.405510895949911	0.510552875021273
-0.577509099568759	0.140797673035359	0.140797673035359	-0.0644328334229607	-0.0644328334229607	-0.0644328334229607	-0.26966333988128	-0.26966333988128	-0.26966333988128	-0.16704808665212	-0.16704808665212	0.140797673035359	0.038182419806199	0.038182419806199	0.038182419806199	0.038182419806199	0.038182419806199	0.038182419806199	0.140797673035359	0.140797673035359	0.140797673035359	0.448643432722838	0.346028179493678	0.243412926264518	0.448643432722838	0.038182419806199	0.038182419806199	0.243412926264518	0.140797673035359	0.346028179493678	0.346028179493678	0.140797673035359	0.038182419806199	0.038182419806199	0.140797673035359	-0.16704808665212	-0.26966333988128	-0.0644328334229607	-0.0644328334229607	0.140797673035359	0.243412926264518	-0.0644328334229607	-0.0644328334229607	-0.26966333988128	-0.37227859311044	-0.37227859311044	-0.37227859311044	-0.474893846339599	-0.37227859311044	-0.37227859311044
-0.216739389912108	-0.359137236667585	-0.253355979077802	-0.0859658571774869	-0.0423746795992797	-0.0772476216618455	0.0709623821040588	0.0273712045258517	0.00993473349456884	-0.16442997681826	0.00993473349456884	-0.0162199730523554	-0.146993505786977	-0.190584683365184	-0.356231158162371	-0.16442997681826	-0.0946840926931283	-0.260330567490316	-0.338794687131088	0.0883988531353417	0.123271795197907	0.663802397167676	0.533028864433055	0.498155922370489	0.38481886066715	0.332509447573302	0.114553559682266	-0.129557034755694	-0.696242343272387	-0.687524107756746	-0.504441161928276	-0.425977042287503	-0.303921745068523	-0.34751292264673	-0.0510929151149213	0.271481798963812	0.219172385869963	0.0796806176197002	0.0273712045258517	0.00121649797892737	-0.0336564440836383	-0.0685293861462041	-0.0423746795992798	0.00993473349456881	0.0883988531353417	0.131990030713549	0.149426501744832	0.254045327932529	0.175581208291756	-0.0772476216618455
-0.944094440604036	-0.61717764264969	-0.0614190861273032	-0.243558444987581	-0.173504845425936	-0.138478045645113	-0.278585244768404	-0.698906842138277	-0.768960441699922	-0.803987241480745	-0.768960441699922	-0.48874604345334	-0.558799643014986	-0.48874604345334	-0.523772843234163	-0.0684244460834678	0.141736352601469	0.00162915347817767	-0.173504845425936	-0.138478045645113	0.141736352601469	0.316870351505582	0.141736352601469	-0.0333976463026451	0.316870351505582	0.386923951067228	0.492004350409696	0.42195075084805	0.42195075084805	0.527031150190518	0.912325947779568	0.8072455484371	0.667138349313809	0.912325947779569	0.947352747560391	0.772218748656278	0.456977550628873	0.28184355172476	0.316870351505582	0.562057949971341	0.0366559532590005	-0.313612044549227	-0.0684244460834677	-0.0684244460834677	-0.173504845425936	-0.418692443891695	-0.48874604345334	0.00162915347817779	0.106709552820646	0.0716827530398232
0.650624027578698	-0.184812444432844	0.183931929420526	0.008613733816134	-0.0160789697901184	0.00861373381613401	0.0950381964380176	-0.0531180251994971	-0.151888839624507	-0.0654643770026233	-0.23831330224639	-0.361776820277653	-0.349430468474527	-0.398815875687031	-0.188927895033886	-0.201274246837012	-0.263006005852643	0.206155362666154	0.181462659059901	0.255540769878659	0.403696991516173	0.329618880697416	0.465428750531804	0.687663082988076	0.453082398728678	0.391350639713047	0.67531673118495	0.638277675775571	0.638277675775571	0.440736046925552	0.144423603650522	0.11973090004427	0.47777510233493	0.428389695122425	0.527160509547435	0.465428750531804	0.823472952822465	0.860512008231843	1.35436608035689	0.983975526263106	0.835819304625591	0.749394842003707	0.922243767247475	0.700009434791203	0.848165656428717	0.440736046925552	0.588892268563067	0.749394842003707	0.354311584303668	0.144423603650523
1.0386249519434	0.755063853952504	0.911022457847497	0.815826946379125	0.856335674663539	0.734809489810297	0.430994027677193	0.0765426551885721	-0.0247291655224624	-0.277908717300049	-0.277908717300049	-0.612105725646463	-0.713377546357498	-0.551342633219842	-0.429816448366601	-0.419689266295497	-0.257654353157842	0.0664154731174689	0.319595024895055	0.491757120103814	0.724682307739194	0.957607495374574	0.876590038805746	0.896844402947953	0.542393030459331	0.461375573890504	0.248704750397331	-0.0854922579490831	-0.33867180972667	-0.10574662209129	-0.33867180972667	-0.490579540793222	-0.642487271859774	-0.490579540793222	-0.237399989015635	-0.510833904935429	-0.713377546357498	-0.510833904935429	-0.389307720082187	-0.399434902153291	-0.328544627655566	-0.328544627655566	-0.0753650758779797	-0.10574662209129	-0.227272806944532	-0.1361281683046	0.1575601117574	0.238577568326228	0.177814475899607	0.167687293828503
1.09923056321421	-0.0940094144737557	-0.179240841451468	-0.124449209822938	-0.398407367965584	-0.234032473079997	-0.526254508432152	-0.581046140060681	-0.489726754013133	-0.562782262851172	-0.325351859127545	-0.087921455403919	-0.087921455403919	-0.234032473079997	-0.0148659465658801	-0.142713087032448	-0.489726754013133	-0.581046140060682	-0.635837771689211	-0.617573894479701	-0.142713087032448	-0.179240841451468	-0.270560227499016	-0.0331298237753899	-0.087921455403919	-0.288824104708526	-0.179240841451468	-0.215768595870487	-0.106185332613429	0.240828334367256	0.204300579948236	0.204300579948236	0.332147720414804	0.094717316691178	0.0581895622721586	-0.307087981918036	-0.635837771689211	-0.562782262851171	-0.489726754013133	-0.544518385641662	0.186036702738727	0.0947173166911785	0.459994860881373	0.386939352043334	0.332147720414805	0.204300579948237	0.313883843205295	-0.361879613546565	-0.507990631222643	-0.599310017270191
-1.21551183202958	-0.486689000473997	-0.486689000473997	-0.174336358378745	-0.0702188110136612	-0.0702188110136612	-0.0702188110136612	0.138016283716507	0.24213383108159	0.138016283716507	0.450368925811758	0.76272156790701	0.970956662637177	0.76272156790701	0.658604020541926	0.450368925811758	0.450368925811758	0.24213383108159	0.0338987363514225	-0.278453905743829	0.0338987363514225	0.346251378446674	0.554486473176842	0.76272156790701	0.658604020541926	0.866839115272094	0.970956662637177	0.76272156790701	0.24213383108159	0.24213383108159	0.24213383108159	0.0338987363514226	-0.278453905743829	-0.174336358378745	0.138016283716506	0.346251378446674	0.346251378446674	0.24213383108159	0.24213383108159	0.138016283716507	0.0338987363514226	-0.174336358378745	-0.278453905743829	-0.278453905743829	-0.590806547839081	-0.486689000473997	-0.382571453108913	-0.174336358378745	-0.278453905743829	-0.382571453108913
-0.207312031439703	0.636382174513036	0.259964759549506	0.209899389086377	0.168178247033769	-0.27684726819405	-0.388103647001004	-0.48545297845709	-0.346382504948396	-0.0960556526327485	-0.304661362895788	-0.318568410246658	0.0291077735250754	0.154271199682899	-0.0543345105801405	-0.0126133685275325	-0.0543345105801405	0.098643010279422	0.168178247033769	-0.151683842036226	-0.360289552299266	-0.249033173492311	-0.193404984088834	-0.26294022084318	-0.554988215211436	-0.596709357264044	-0.165590889387095	-0.0821486052818792	0.0847359629285527	-0.123869747334487	0.0708289155776834	0.390691004647678	0.195992341735507	-0.0126133685275325	-0.0265204158784018	-0.235126126141442	0.0152007261742061	-0.221219078790572	-0.0960556526327484	0.0291077735250754	-0.0404274632292712	0.00129367882333677	-0.0543345105801405	-0.541081167860567	-0.47154593110622	-0.415917741702743	-0.47154593110622	-0.221219078790572	0.0986430102794221	0.362876909945939
-1.36335942132	0.695658308566203	0.19433225259391	0.148292104596454	0.0869052405998467	-0.112602067389127	-0.22002907938319	-0.189335647384886	-0.18166228938531	-0.135622141387855	-0.212355721383614	0.0101716606040876	0.0562118086015431	0.0101716606040876	0.15596546259603	0.370819486584156	0.36314612858458	0.209678968593062	0.355472770585004	0.0945785985994227	0.19433225259391	0.0331917346028153	-0.0358684873933679	0.0331917346028153	0.063885166601119	0.00249830260451165	0.263392474590093	0.071558524600695	-0.0512152033925197	-0.18166228938531	-0.312109375378101	-0.143295499387431	-0.0665619193916715	-0.289089301379373	0.0178450186036635	0.102251956598999	0.217352326592637	0.263392474590093	0.140618746596878	-0.0435418453929439	0.0792318826002708	-0.25839586938107	-0.127948783388279	-0.0972553513899753	-0.112602067389127	-0.235375795382342	0.0255183766032394	-0.0128484133946401	0.171312178595182	-0.0358684873933679
-1.00634820398148	-0.572067473661157	-0.693666078150847	-0.671331640591516	-0.485211327597092	-0.541047421495419	-0.596883515393747	-0.559659452794862	-0.243254920704341	-0.0571346077099162	0.0917616426856232	0.110373673985066	-0.0385225764104738	0.259269924380605	0.464002268674472	0.203433830482278	0.110373673985066	-0.131582732907686	-0.206030858105455	-0.112970701608243	-0.224642889404898	-0.578271484094304	-0.39215117109988	-0.447987264998207	-0.206030858105456	-0.0571346077099162	-0.280478983303225	-0.187418826806013	0.0173135174878535	0.0173135174878535	-0.39215117109988	-0.31770304590211	-0.578271484094304	-0.280478983303225	-0.187418826806013	-0.261866952003783	-0.299091014602668	-0.0757466390093585	-0.261866952003783	-0.131582732907686	0.110373673985066	0.240657893081163	0.0731496113861808	0.0917616426856233	0.203433830482278	0.259269924380605	0.426778206075587	0.482614299973914	-0.00129851381158895	0.22204586178172
-0.428814942546393	0.444144558849984	0.656149009189105	0.319436058650502	0.346159308693248	0.0655651832444128	0.0254803081802934	-0.228390567225796	-0.0413278169265722	0.172458183415398	0.386244183757368	0.346159308693248	0.239266308522263	0.279351183586383	0.172458183415398	-0.0413278169265722	-0.228390567225796	-0.562431192760124	-0.428814942546393	-0.388730067482273	-0.615877692845616	-0.696047442973855	-0.762855568080721	-0.709409067995228	-0.522346317696004	-0.749493943059347	-0.428814942546393	-0.58915444280287	-0.308560317354034	-0.3753684424609	-0.215028942204423	-0.335283567396781	-0.228390567225796	-0.468899817610512	-0.134859192076184	-0.0947743170120647	-0.0546894419479454	0.0254803081802933	0.172458183415398	0.292712808607756	0.479775558906979	0.479775558906979	0.453052308864233	0.680199934227576	0.279351183586383	0.332797683671875	0.292712808607756	0.212543058479517	0.159096558394025	0.292712808607756
-1.27086577411467	-0.371437870393972	-0.105520055380897	-0.0418338559870091	0.0922423532632809	-0.0474203647057712	0.0531367922319463	0.27659714098243	0.148107440450902	0.120174896857091	0.114588388138329	0.164866966607188	0.449778911264055	0.377154297920147	0.181626492763474	0.254251106107381	0.371567789201385	0.43860589382653	0.488884472295389	0.338048736888813	0.243078088669857	0.265424123544906	0.181626492763474	0.00844472248184961	-0.030660838549485	-0.0418338559870092	0.0196177399193739	0.153693949169664	0.198386018919761	0.405086841513958	0.550336068201772	0.656479733858252	0.717931329764634	0.639720207701965	0.533576542045486	0.673239260014538	0.561509085639296	0.505643998451675	0.30452968457624	0.226318562513571	0.148107440450902	0.17045347532595	-0.092112434455868	-0.0306608385494851	0.0196177399193735	0.181626492763474	0.187213001482236	0.427432876389006	0.595028137951869	0.729104347202159
0.336910102357519	-0.80896493503924	-0.579789927559888	-0.276951524819316	-0.481572067211595	-0.358799741776228	-0.23602741634086	-0.154179199383949	-0.23602741634086	-0.399723850254683	-0.358799741776227	0.0913654514867851	0.132289559965241	0.0504413430083294	-0.0723309824270376	-0.23602741634086	-0.23602741634086	-0.317875633297772	-0.645268501125417	-0.645268501125417	-0.481572067211594	-0.358799741776227	-0.154179199383949	-0.276951524819316	-0.195103307862405	0.0913654514867852	0.0913654514867852	0.132289559965241	-0.0314068739485818	0.255061885400608	0.173213668443697	0.418758319314431	0.336910102357519	0.173213668443697	-0.0723309824270376	0.173213668443696	0.0504413430083292	0.377834210835975	0.214137776922152	-0.0314068739485822	0.214137776922152	0.377834210835975	0.255061885400608	0.0504413430083294	0.00951723452987371	-0.276951524819316	-0.276951524819316	-0.399723850254683	-0.195103307862405	-0.195103307862405
-0.535556942268403	-0.0819296626954481	-0.0901774314149564	-0.00534323887144267	-0.0937121894376027	-0.358819041136083	-0.217428720230227	-0.235102510343459	-0.323471460909619	-0.235102510343459	-0.0760383993243706	0.136047082034414	0.153720872147646	-0.0053432388714426	0.0300043413550214	0.27743740294027	0.18906845237411	0.0830257116947174	0.100699501807949	0.153720872147646	0.171394662260878	-0.0583646092111387	-0.270450090569923	-0.429514201589011	-0.429514201589011	-0.800663793966884	-0.676947263174259	-0.500209362041939	-0.0230170289846748	0.0300043413550213	0.224416032600574	-0.146733559777299	0.171394662260878	0.0476781314682534	-0.0937121894376028	-0.323471460909619	-0.235102510343459	-0.235102510343459	-0.217428720230227	-0.323471460909619	-0.358819041136083	-0.341145251022851	-0.235102510343459	-0.341145251022851	-0.588578312608099	-0.447187991702243	-0.411840411475779	-0.447187991702243	-0.305797670796387	-0.447187991702243
-0.932947389042965	-0.174392110539636	-0.11370768825937	0.367433088391313	0.497471136134741	0.757547231621597	0.497471136134741	0.432452112263027	1.01762332710845	1.08264235098017	0.692528207749883	0.952604303236739	1.21268039872359	1.14766137485188	1.08264235098017	0.497471136134741	0.497471136134741	0.432452112263027	0.237395040647886	0.0423379690327439	0.0423379690327439	0.432452112263027	0.692528207749883	0.497471136134741	0.757547231621597	0.562490160006455	0.497471136134741	0.627509183878169	0.237395040647886	0.3024140645196	0.367433088391314	-0.0226810548389698	0.172376016776172	-0.0877000787106836	0.367433088391314	0.3024140645196	-0.0877000787106838	0.0423379690327442	0.0423379690327442	-0.152719102582398	-0.0877000787106838	-0.607852269684395	-0.607852269684395	-0.542833245812681	-0.412795198069254	-0.412795198069254	-0.412795198069254	-0.217738126454112	-0.152719102582398	-0.152719102582398
-0.994523870009511	-0.518228428684351	0.434362453965968	0.638489071676751	0.944678998242925	1.04674230709832	1.04674230709832	0.944678998242925	0.638489071676751	0.536425762821359	0.0261092185444025	0.0261092185444025	0.128172527399794	0.128172527399794	0.0261092185444025	-0.075954090310989	-0.075954090310989	-0.075954090310989	-0.280080708021772	-0.382144016877163	-0.280080708021772	0.0261092185444023	0.128172527399794	0.128172527399794	0.740552380532142	0.842615689387533	0.740552380532142	0.536425762821359	0.230235836255185	0.332299145110577	0.434362453965968	-0.0759540903109886	-0.17801739916638	-0.17801739916638	0.332299145110577	0.230235836255186	-0.0759540903109883	-0.17801739916638	-0.280080708021771	-0.382144016877163	-0.382144016877163	-0.790397252298728	-0.790397252298729	-0.688333943443337	-0.382144016877163	-0.382144016877163	-0.382144016877163	-0.075954090310989	-0.075954090310989	0.332299145110577
0.335591043062198	0.702354990880855	0.292801915816688	0.239533818633502	0.147842831678838	0.226435106211408	0.0736167946203008	0.274463718425755	0.0998142194644905	0.300661143269945	0.191505206419155	0.204603918841249	-0.175258741399502	-0.000609242438236901	-0.0311729047564582	0.0779830320943324	-0.341175765412703	-0.33244329046464	-0.218921116139818	-0.175258741399502	-0.301879628146419	-0.301879628146419	-0.135962604133217	-0.0573703296006479	0.0954479819904589	-0.00934171738630012	0.0867155070423956	-0.122863891711122	-0.227653591087881	-0.328077052990609	-0.328077052990609	-0.380471902678988	-0.319344578042545	-0.397936852575115	-0.293147153198356	-0.314978340568514	-0.310612103094482	-0.266949728354166	-0.240752303509976	-0.266949728354166	-0.127230129185154	-0.022440429808395	-0.0137079548603317	-0.0442716171785531	-0.0966664668669325	-0.0879339919188693	-0.0835677544448377	0.0430531323020795	-0.0311729047564581	0.121645406834649
0.308024963481977	0.394352257716684	0.579955940321304	0.742744552306751	0.788991317075344	1.00172643501087	0.909232905473686	0.909232905473686	0.733495199353033	0.631752316862128	0.446765257787756	0.215531433944791	-0.10819591943536	-0.17294139011139	-0.265434919648576	-0.36717780213948	-0.441172625769229	-0.459671331676666	-0.117445272389078	0.123037904407605	0.113788551453887	0.206282080991073	0.437515904834038	0.493012022556349	0.437515904834037	0.113788551453887	-0.228437507833701	-0.265434919648576	-0.154442684203953	-0.376427155093199	-0.653907743704757	-0.404175213954355	-0.357928449185762	-0.191440096018827	-0.145193331250234	-0.108195919435359	-0.17294139011139	-0.117445272389078	-0.0619491546667666	0.150785963268761	0.446765257787756	0.28952625757454	0.317274316435696	0.437515904834038	0.650251022769565	0.502261375510068	0.317274316435696	0.16003531622248	0.243279492805947	0.0582924337315751
-0.634285358158558	-0.119368056614796	-0.474088864344943	-0.438126386141887	-0.405433224139108	-0.617938777157169	-0.37274006213633	-0.364566771635635	-0.429953095641192	-0.356393481134941	-0.356393481134941	-0.405433224139108	-0.258313995126605	-0.380913352637025	-0.0376351516078502	0.17487040141021	0.321989630422713	0.158523820408821	0.240256725415767	0.223910144414378	0.150350529908126	0.0686176249011802	0.0849642059025694	-0.0539817326092393	0.362856082926187	0.469108859435217	0.395549244928965	0.395549244928965	0.248430015916462	0.17487040141021	0.256603306417156	-0.0539817326092395	-0.0376351516078503	0.00323130089562288	0.125830658406042	0.248430015916462	0.346509501924797	0.436415697432438	0.38737595442827	0.272949887418546	0.305643049421324	0.199390272912294	0.28112317791924	0.17487040141021	0.0931374964032639	0.0767909154018747	0.0931374964032639	0.0604443344004854	-0.0294618611071555	0.142177239407432
-0.304999996115007	0.56436552311432	-0.148514202653728	0.0303267041591624	-0.0441903403462085	-0.0814488625988939	-0.342258518367692	-0.230482951609636	-0.0441903403462085	-0.0814488625988939	-0.118707384851579	0.142102270917219	-0.00693181809352305	-0.0441903403462085	0.21661931542259	0.104843748664533	0.0303267041591624	0.179360793169904	0.0675852264118478	0.179360793169904	0.253877837675275	0.0303267041591624	-0.0441903403462085	-0.00693181809352306	-0.491292607378434	-0.230482951609636	-0.19322442935695	-0.19322442935695	-0.267741473862321	-0.230482951609636	-0.0814488625988939	0.21661931542259	-0.0441903403462084	-0.0814488625988939	-0.155965907104265	0.0675852264118479	0.104843748664533	-0.155965907104265	-0.0441903403462085	-0.230482951609636	-0.0441903403462085	0.0675852264118478	0.0675852264118478	0.365653404433331	0.402911926686017	0.589204537949444	1.03630680498167	0.589204537949444	0.514687493444073	0.328394882180646
0.768862009160714	0.375500879261493	-0.0965324766175715	0.1319916083715	-0.0178602506377273	-0.055323215390034	-0.167712109646954	-0.111517662518494	-0.186443592023108	-0.223906556775414	-0.280101003903874	-0.355026933408488	-0.486147310041561	-0.205175074399261	-0.130249144894647	-0.0740546977661874	-0.223906556775414	-0.130249144894647	-0.0365917330138806	0.4129638440138	0.18818605549996	0.225649020252266	0.394232361637647	0.58154718539918	0.281843467380727	0.450426808766107	-0.0365917330138807	-0.148980627270801	-0.148980627270801	-0.467415827665408	-0.467415827665408	-0.298832486280028	-0.598536204298482	-0.504878792417715	-0.355026933408488	-0.355026933408488	-0.148980627270801	0.000871231738426039	-0.336295451032334	-0.055323215390034	0.1319916083715	0.094528643619193	-0.130249144894647	-0.111517662518494	-0.504878792417715	-0.429952862913101	-0.355026933408488	-0.561073239546175	-0.280101003903874	-0.336295451032335
0.940051386489858	0.132623809943458	0.00398280622250586	-0.144990514195982	-0.23883197587692	-0.391324351108443	-0.496895995499498	-0.537951634984908	-0.555546909050084	-0.784285471897369	-0.432379990593854	-0.444110173303971	-0.19777633639151	-0.426514899238795	-0.36199889433315	-0.0863396006453963	0.0778829572962444	-0.150855605551041	-0.19777633639151	-0.191911245036451	0.318351702853647	0.0661527745861269	-0.0335537784498691	0.253835697948002	0.142398962201889	0.09547823136142	-0.144990514195982	-0.268157432652213	0.107208414071537	-0.092204692000455	-0.57314218311526	-0.332673437557857	-0.291617798072447	-0.115665057420689	-0.186046153681393	-0.561412000405143	-0.256427249942096	-0.174315970971275	-0.256427249942096	-0.338538528912916	-0.309213072137623	-0.356133802978092	-0.221236701811744	-0.602467639890553	-0.385459259753385	-0.315078163492682	-0.256427249942096	-0.350268711623033	-0.315078163492682	-0.232966884521862
-1.0942195397629	-1.58955106200598	-1.45510393454	-1.54911583570042	-1.54911583570042	-1.41264694691916	-1.27617805813791	-1.42781015678375	-1.36715731732541	-1.27617805813791	-1.03356670030456	-0.760628922742047	-0.69997608328371	-0.669649663554542	-0.472527935314948	-0.548343984637869	-0.669649663554542	-0.881934601658719	-1.04872991016914	-1.23068842854415	-1.15487237922123	-1.00324028057539	-1.04872991016914	-0.912261021387887	-0.730302503012878	-0.851608181929551	-0.730302503012878	-0.851608181929552	-1.07905632989831	-0.927424231252472	-0.836444972064967	-1.01840349043998	-0.942587441117057	-1.10938274962748	-0.972913860846224	-0.988077070710808	-1.0942195397629	-1.26101484827332	-1.13970916935665	-1.13970916935665	-0.897097811523304	-0.927424231252473	-0.760628922742047	-0.912261021387889	-0.881934601658721	-0.866771391794136	-0.866771391794136	-0.88193460165872	-0.912261021387888	-0.927424231252473
-0.906692386540943	-0.409479901694907	-0.0448574128078146	-0.306880500060011	-0.267419191738897	-0.235850145082006	-0.172712051768224	0.0167022281731231	-0.267419191738897	-0.267419191738897	-0.0780049117975503	0.0877325831511281	0.135086153136465	0.142978414800688	-0.27531145340312	-0.149035266775555	0.0482712748300143	-0.196388836760892	-0.251634668410452	-0.267419191738897	-0.259526930074674	0.0245944898373459	-0.156927528439778	-0.448941210016021	-0.0385436034764365	-0.0622203884691048	-0.235850145082006	-0.251634668410452	-0.362126331709571	-0.13325074344711	0.0324867515015685	-0.0780049117975504	-0.22006562175356	-0.188496575096669	-0.13325074344711	-0.101681696790219	-0.164819790104001	-0.101681696790219	-0.235850145082006	0.135086153136465	0.103517106479574	0.119301629808019	0.0798403214869055	0.379746264727371	0.458668881369599	0.77435934793851	0.513914713019158	0.379746264727371	0.198224246450247	0.15087067646491
0.373926387999887	0.735103581061952	0.238484940601612	0.209461773301982	0.151415438702722	0.0836947150035846	-0.08076989969432	0.325554442500503	0.286856886100996	0.325554442500503	0.412623944399394	0.470670278998654	0.36425199890001	0.480344668098531	0.315880053400626	0.470670278998654	0.412623944399393	0.199787384202105	0.36425199890001	0.306205664300749	0.383600777099763	0.286856886100996	0.103043493203338	0.170764216902475	0.325554442500503	-0.0323979541949362	0.132066660502968	0.228810551501736	0.402949555299517	0.277182497001119	0.267508107901243	0.219136162401859	0.39327516619964	0.248159329701489	-0.0130491759951832	0.025648380404324	0.441647111699024	0.354577609800133	0.36425199890001	0.0353227695042008	0.103043493203338	0.209461773301982	-0.0227235650950597	-0.274257681691855	-0.0710955105944434	-0.177513790693088	0.180438606002352	0.0836947150035845	-0.167839401593211	0.0836947150035845
-1.05434359563921	-0.628033490858588	-0.688934934398676	-0.349626891818183	-0.114721323877841	-0.245224417178031	-0.193023179857955	-0.0364194678977272	-0.193023179857955	-0.271325035838069	-0.6367336970786	-0.50623060377841	-0.193023179857955	-0.245224417178031	-0.271325035838069	-0.114721323877841	-0.0886207052178031	-0.166922561197917	-0.506230603778411	-0.662834315738639	-0.662834315738639	-0.558431841098487	-0.715035553058715	-0.793337409038828	-0.375727510478221	-0.454029366458335	-0.76723679037879	-0.949941120999056	-1.00214235831913	-0.584532459758525	-0.610633078418563	-0.662834315738639	-0.584532459758525	-0.297425654498107	-0.166922561197917	0.0679830067424244	-0.0886207052178032	-0.0625200865577652	-0.401828129138258	-0.271325035838069	-0.010318849237689	0.146284862722539	-0.37572751047822	-0.401828129138258	-0.114721323877841	0.38119043066288	0.433391667982957	0.120184244062501	-0.166922561197916	-0.0364194678977268
1.8879338966237	2.23109096358247	2.40266949706186	2.21883535404823	2.07176803963733	2.0350012110346	1.44673195339099	1.11583049596645	0.931996352952822	0.895229524350096	0.601094895528288	0.748162209939192	0.85846269574737	0.85846269574737	0.85846269574737	0.67462855273374	0.637861724131014	0.895229524350096	0.67462855273374	0.564328066925562	0.784929038541918	0.85846269574737	1.15259732456918	1.22613098177463	1.11583049596645	1.22613098177463	1.15259732456918	1.042296838761	1.00553001015827	0.748162209939191	0.85846269574737	0.821695867144645	0.858462695747371	1.40996512478826	1.40996512478826	1.26289781037736	1.37319829618554	1.00553001015827	1.07906366736373	0.858462695747369	0.380493923911931	0.380493923911931	0.564328066925561	0.454027581117383	0.527561238322835	0.454027581117384	0.380493923911932	0.454027581117384	0.49079440972011	0.454027581117384
0.786474649339642	1.48478989845832	0.926137699163378	0.586956006734305	0.487196685431637	0.387437364128968	-0.0115999210817057	0.0881594002209628	-0.0115999210817056	0.0881594002209629	-0.111359242384374	-0.111359242384374	-0.211118563687043	-0.111359242384374	-0.310877884989711	-0.41063720629238	-0.510396527595048	-0.510396527595048	-0.709915170200385	-0.909433812805722	-0.709915170200385	-0.709915170200385	-0.709915170200385	-0.111359242384374	0.487196685431637	0.586956006734305	0.786474649339642	0.586956006734305	0.886233970642311	0.985993291944979	0.686715328036974	0.187918721523631	0.2876780428263	0.487196685431637	0.487196685431637	0.487196685431637	0.2876780428263	0.686715328036974	0.686715328036974	0.686715328036974	0.487196685431637	0.487196685431637	0.487196685431637	0.686715328036974	-0.0115999210817057	-0.0115999210817057	-0.211118563687043	-0.310877884989711	-0.111359242384374	-0.111359242384374
1.52198602293906	0.688438364815593	0.688438364815593	0.843240072752809	0.890871367502721	0.593175775315769	0.819424425377852	0.795608778002896	1.06948872281489	1.08139654650237	0.998041780690024	0.902779191190199	1.24810607812706	1.03376525175246	1.12902784125228	0.688438364815593	0.462189714753509	0.378834948941163	0.200217593628991	0.152586298879079	0.128770651504123	0.116862827816645	0.0335080620042985	0.27166453575386	0.200217593628991	0.343111477878729	0.0692315330667326	0.0692315330667326	-0.0260310564330923	-0.0260310564330923	-0.216556235432742	-0.466620532869781	-0.621422240806996	-0.454712709182303	-0.609514417119518	-0.680961359244386	-0.704777006619343	-0.65714571186943	-0.276095353870131	-0.299911001245088	-0.228464059120219	-0.0617545274955261	0.0216002383168207	0.224033241003948	0.295480183128817	0.0811393567542107	0.104955004129167	0.0692315330667326	0.0811393567542107	0.0692315330667326
-2.1227287672518	-0.83837488171215	-0.0035448561113792	-0.185612604720846	0.311898103688743	0.375410109017627	0.131947421923573	0.110776753480611	-0.0797592625060395	0.184874093030976	0.0366794139302472	-0.333807283821574	-0.227953941606768	0.0155087454872859	0.0578500823732083	0.0155087454872859	-0.217368607385287	-0.0797592625060396	0.0684354165946889	-0.0268325913986365	-0.0480032598415977	-0.227953941606768	-0.545513968251186	-0.450245960257861	-0.482001962922303	-0.333807283821574	-0.323221949600093	-0.397319289150458	-0.429075291814899	-0.122100599391962	-0.143271267834923	-0.111515265170481	-0.344392618043055	-0.280880612714171	-0.164441936277884	-0.0585885940630784	0.0472647481517277	-0.0162472571771559	0.0896060850376502	0.184874093030976	0.290727435245782	0.301312769467262	0.248386098359859	0.237800764138379	0.195459427252456	0.174288758809495	0.280142101024301	-0.0585885940630784	0.100191419259131	0.08960608503765
0.753039534725546	-0.259921374630558	-0.569768241021836	-0.345044140122667	-0.3705809697703	-0.0641390139987056	-0.140749502941604	0.114618793534725	0.293376601068155	-0.0896758436463385	-0.0130653547034399	-0.217359991884503	-0.19182316223687	-0.217359991884503	-0.677022925541895	-0.523801947656097	-0.345044140122667	-0.472728288360832	-0.421654629065566	-0.472728288360832	-0.396117799417933	-0.345044140122667	-0.345044140122667	-0.0386021843510727	-0.0896758436463385	0.0635451342394587	-0.140749502941604	-0.115212673293971	0.293376601068155	0.114618793534725	-0.242896821532136	0.216766112125256	0.242302941772889	0.676429045782648	0.727502705077914	0.625355386487382	0.753039534725547	0.829650023668445	0.369987090011053	0.191229282477623	-0.319507310475034	-0.268433651179769	-0.447191458713199	-0.600412436598996	-0.855780733075325	-0.625949266246629	-0.523801947656097	-0.396117799417933	-0.396117799417933	-0.319507310475034
-1.0311565448889	0.617598408691759	0.329066291815143	0.4703881449792	0.647040461434271	0.735366619661806	0.205409670296594	0.205409670296594	0.293735828524129	-0.147894962613548	-0.236221120841083	-0.324547279068618	-0.589525753751225	-0.236221120841083	-0.236221120841083	-0.324547279068618	0.0287573538415231	0.117083512069059	0.205409670296594	0.382061986751665	0.4703881449792	0.4703881449792	0.558714303206735	0.293735828524129	0.382061986751665	0.735366619661806	0.735366619661806	0.647040461434271	0.735366619661806	1.00034509434441	1.08867125257195	0.823692777889342	0.4703881449792	0.4703881449792	0.382061986751665	0.29373582852413	0.117083512069059	0.205409670296594	0.382061986751665	0.29373582852413	0.382061986751665	0.205409670296594	0.205409670296594	-0.059568804386012	-0.147894962613548	-0.236221120841083	-0.147894962613548	-0.0595688043860123	0.382061986751664	0.293735828524129
0.581119068608124	0.158614625006565	-0.179388929874682	-0.143174263280263	-0.324247596252359	-0.324247596252359	-0.505320929224456	-0.505320929224456	-0.505320929224456	-0.505320929224456	-0.505320929224456	-0.505320929224456	-0.505320929224456	-0.505320929224456	-0.143174263280262	-0.143174263280262	-0.324247596252359	-0.324247596252359	-0.324247596252359	-0.324247596252359	-0.324247596252359	-0.324247596252359	-0.324247596252359	-0.143174263280262	0.0378990696918345	0.218972402663931	0.218972402663931	0.400045735636028	0.0378990696918345	0.400045735636028	0.218972402663931	0.218972402663931	0.400045735636028	0.400045735636028	0.218972402663931	0.400045735636028	0.400045735636028	0.400045735636028	0.218972402663931	0.0378990696918342	0.218972402663931	0.218972402663931	0.0378990696918342	-0.324247596252359	-0.324247596252359	-0.324247596252359	-0.324247596252359	-0.324247596252359	0.218972402663931	0.218972402663931
-0.59970351376566	-0.211508336037781	-0.289147371583357	-0.0867313146252489	-0.0174107471738419	-0.114459541605812	-0.391741811411439	-0.350149470940595	-0.1976442225475	-0.280828903489188	-0.544247059804535	-0.461062378862847	-0.017410747173842	0.0103174798067208	-0.10059542811553	-0.336285357450314	-0.253100676508626	-0.0728672011349677	-0.364013584430877	-0.419470038392002	-0.211508336037781	-0.0451389741544047	-0.1976442225475	-0.0451389741544046	-0.0174107471738417	0.107366274238691	-0.29469301697947	0.0380457067872838	-0.0451389741544046	0.162822728199816	-0.142187768586374	-0.10059542811553	0.232143295651223	0.426240884515163	0.0657739337678466	-0.0035466336835604	0.121230387728972	0.232143295651223	0.176686841690098	0.107366274238691	0.0796380472581277	0.0519098202775649	0.107366274238691	0.0380457067872836	0.176686841690098	0.0241815932970023	-0.474926492353128	-0.266964789998907	-0.0590030876446861	-0.183780109057219
-0.751657607994069	-0.376452069011955	-0.301410961215532	-0.430052860295114	-0.430052860295114	-0.430052860295114	-0.269250486445637	-0.430052860295114	-0.430052860295114	-0.269250486445637	-0.269250486445637	0.0523542612533181	0.213156635102795	-0.108448112596159	-0.108448112596159	-0.108448112596159	0.213156635102795	0.373959008952273	0.052354261253318	-0.108448112596159	-0.108448112596159	0.213156635102795	0.373959008952273	-0.108448112596159	0.0523542612533181	0.213156635102795	0.53476138280175	0.856366130500705	0.53476138280175	0.373959008952273	0.373959008952273	0.373959008952273	0.695563756651228	0.53476138280175	0.213156635102796	0.213156635102796	0.213156635102796	0.53476138280175	0.373959008952273	0.0523542612533181	-0.108448112596159	-0.108448112596159	-0.108448112596159	-0.108448112596159	-0.430052860295114	-0.590855234144591	-0.430052860295114	-0.430052860295114	-0.269250486445637	-0.108448112596159
0.377167452444077	-0.00282188682671291	-0.119053920015425	-0.0730720167759345	-0.168867648524873	-0.101810706300616	-0.207185901224449	-0.188026774874661	0.00356448862321631	-0.120969832650404	-0.0347537640763591	-0.0155946377265714	0.128098809896836	0.147257936246624	-0.044333327251253	-0.207185901224449	-0.207185901224449	-0.302981532973387	-0.120969832650404	-0.216765464399342	-0.11139026947551	-0.245504153924024	-0.0826515799508284	0.0131440517981101	-0.0922311431257223	-0.484993233296371	-0.475413670121477	-0.437095417421901	-0.0251742009014653	-0.23592459074913	-0.159288085349979	0.0418827413227917	0.367587889269183	0.472963084193015	0.281371820695138	0.00356448862321633	0.463383521018121	0.26221269434535	0.338849199744501	0.147257936246624	-0.188026774874661	-0.120969832650404	-0.0922311431257222	-0.178447211699767	0.0993601203721549	-0.120969832650404	-0.0155946377265714	0.1855761889462	0.147257936246624	0.195155752121093
-0.234354630335477	0.00639876123782855	-0.282505308650138	-0.131174605375489	-0.199961288682147	-0.268747971988806	-0.371927996948794	-0.371927996948794	-0.406321338602123	-0.371927996948794	-0.406321338602123	-0.440714680255453	-0.509501363562112	-0.681468071828758	-0.819041438442075	-0.991008146708722	-0.956614805055393	-0.956614805055393	-0.887828121748734	-0.956614805055393	-0.784648096788746	-0.0967812637221595	0.143972127851146	-0.0279945804155009	-0.303141313642136	-0.406321338602123	-0.268747971988806	-0.268747971988806	-0.784648096788746	-0.991008146708722	-0.887828121748734	-0.647074730175429	-0.509501363562112	-0.406321338602124	-0.543894705215441	-0.406321338602124	-0.0279945804155009	-0.0279945804155009	0.109578786197817	0.350332177771122	0.178365469504476	0.419118861077781	0.900625644224391	0.866232302571062	0.866232302571062	0.625478910997756	0.487905544384439	0.659872252651086	0.487905544384439	0.109578786197817
0.748618602888415	0.409515217682376	0.44342555620298	0.348961041752726	0.167298513963777	0.0946335028481969	0.058300997290407	-0.377689069403071	-0.414021574960861	-0.450354080518651	-0.232359047171912	-0.305024058287492	0.0583009972904071	-0.0143640138251727	0.094633502848197	0.312628536194936	0.0219684917326172	-0.159694036056332	-0.0143640138251726	-0.268691552729702	-0.341356563845282	-0.232359047171912	-0.0143640138251727	0.167298513963777	0.530623569541675	0.276296030637146	0.457958558426096	0.639621086215045	0.530623569541675	0.385293547310516	0.348961041752726	-0.0143640138251727	0.566956075099465	0.385293547310516	0.348961041752726	0.494291063983885	0.385293547310516	0.385293547310516	0.530623569541675	0.094633502848197	0.312628536194936	0.276296030637146	0.312628536194936	0.0583009972904071	-0.0143640138251726	0.0219684917326172	0.239963525079356	0.239963525079356	0.130966008405987	0.421626052868306
-0.534708142438371	-0.013843576503259	0.194502249870786	-0.0138435765032589	0.0605656472017571	0.0605656472017572	-0.162662023913291	-0.385889695028339	-0.534708142438371	-0.609117366143387	-0.609117366143387	-0.683526589848403	-0.534708142438371	-0.534708142438371	-0.609117366143387	-0.162662023913291	0.0605656472017571	0.134974870906773	0.283793318316805	0.0605656472017571	-0.013843576503259	0.283793318316805	0.134974870906773	0.209384094611789	0.283793318316805	0.209384094611789	0.730248660546901	0.95347633166195	0.879067107956933	0.730248660546901	0.358202542021821	0.209384094611789	0.432611765726837	0.209384094611789	0.0605656472017571	-0.013843576503259	0.134974870906773	0.432611765726837	0.879067107956933	0.655839436841885	0.507020989431853	0.358202542021821	0.209384094611789	-0.162662023913291	-0.460298918733355	-0.683526589848403	-0.757935813553419	-0.832345037258435	-0.609117366143387	-0.460298918733355
0.838500005079814	0.787697166607788	0.411756161914797	0.0546847829399878	0.0111394928211086	-0.141269022594969	-0.0541784423572103	0.0329121378805481	0.0329121378805482	-0.0324057972977706	0.120002718118307	0.0111394928211086	0.0329121378805482	-0.206586957773288	-0.293677538011046	-0.358995473189365	-0.141269022594969	-0.0977237324760895	-0.0106331522383311	-0.0324057972977706	0.403047103891022	0.46836503906934	0.359501813772142	0.098230073058867	-0.0759510874166499	-0.119496377535529	-0.0759510874166499	-0.228359602832727	-0.010633152238331	0.0982300730588671	0.533682974247659	0.642546199544857	0.577228264366539	0.49013768412878	0.250638588474944	0.0764574279994275	0.0546847829399878	-0.141269022594969	-0.163041667654408	0.0982300730588671	-0.119496377535529	0.207093298356065	0.337729168712703	0.315956523653263	0.163548008237186	0.163548008237186	0.0982300730588671	0.141775363177746	-0.0759510874166498	-0.163041667654408
-0.625061158196512	-0.0805071535159039	-0.0805071535159039	0.152873134204357	-0.00271372427581706	-0.274990726616121	-0.158300582755991	-0.197197297376034	-0.352784155856208	-0.469474299716338	-0.780648016676685	-0.625061158196512	-0.586164443576468	-0.741751302056642	-0.897338160536816	-0.508371014336381	-0.469474299716338	-0.391680870476251	-0.274990726616121	-0.0805071535159039	0.230666563444443	0.464046851164704	0.541840280404791	0.464046851164704	0.541840280404791	0.386253421924617	0.347356707304574	0.1917698488244	0.347356707304574	-0.158300582755991	-0.119403868135947	-0.274990726616121	0.0361829903442264	0.113976419584313	0.113976419584313	-0.002713724275817	0.269563278064487	0.464046851164704	0.658530424264921	0.42515013654466	0.464046851164704	0.1917698488244	0.0750797049642697	0.0750797049642697	-0.197197297376034	-0.197197297376034	-0.119403868135947	-0.236094011996078	-0.0805071535159039	0.0361829903442264
-0.318081083779866	-0.14463469570425	0.150224164024296	0.20225808044698	0.350926413083222	0.20225808044698	-0.0207444185073823	-0.0207444185073823	-0.132245667984564	-0.615417749052349	-0.764086081688591	-1.06142274696107	-0.912754414324832	-0.578250665893289	-0.615417749052349	-0.466749416416107	-0.206579834302685	0.20225808044698	0.462427662560403	0.425260579401343	0.127923914128859	0.0535897478107385	-0.243746917461745	-0.243746917461745	-0.392415250097986	-0.355248166938926	-0.578250665893288	-0.392415250097986	-0.355248166938926	-0.355248166938926	-0.318081083779865	-0.541083582734228	-0.578250665893289	-0.466749416416107	-0.503916499575168	-0.429582333257047	-0.68975191537047	-0.912754414324832	-0.578250665893289	-0.652584832211409	-0.429582333257047	-0.429582333257047	-0.355248166938926	-0.132245667984563	0.276592246765101	0.0907568309697988	-0.0579115016664429	-0.0950785848255035	0.0164226646516778	-0.132245667984564
1.17471818578973	-0.124767936675205	-0.306695993820296	-0.60743421073361	-0.885895522690383	-0.718818735516319	-0.551741948342256	-0.440357423559547	-0.496049685950902	-0.384665161168193	-0.384665161168193	-0.328972898776838	-0.328972898776838	-0.217588373994129	-0.384665161168192	-0.384665161168192	-0.273280636385484	-0.161896111602775	-0.0505115868200659	-0.217588373994129	-0.384665161168193	-0.217588373994129	-0.050511586820066	-0.328972898776838	-0.328972898776838	-0.440357423559547	-0.440357423559547	-0.496049685950902	-0.663126473124965	-0.607434210733611	-0.496049685950902	-0.161896111602775	-0.440357423559547	-0.217588373994129	-0.161896111602775	-0.273280636385483	-0.217588373994129	-0.161896111602775	-0.328972898776838	0.00518067557128862	-0.10620384921142	0.00518067557128862	0.283641987528061	0.450718774702124	0.89625687383296	0.89625687383296	0.951949136224315	1.00764139861567	1.17471818578973	1.11902592339838
2.71211852718394	1.67438842970635	1.0517503712198	0.933152645793795	0.537826894373764	0.455467362827923	0.307220206045412	0.32369211235458	0.521354988064595	0.455467362827923	0.570770706992099	0.438995456518755	0.24133258080874	0.340164018663747	0.0930854240262275	0.142501142953731	0.0601416114078915	-0.351656046321308	-0.318712233702972	-0.0222179201379486	-0.269296514775468	-0.219880795847964	-0.153993170611292	-0.104577451683788	0.224860674499572	0.257804487117908	0.126029236644564	0.406051643900419	0.504883081755427	0.191916861881235	0.307220206045412	0.455467362827924	0.554298800682932	0.48841117544626	0.356635924972916	0.422523550209588	0.603714519610436	0.636658332228772	0.356635924972916	0.274276393427076	0.24133258080874	0.488411175446259	0.32369211235458	0.208388768190404	0.0766135177170599	0.274276393427076	0.603714519610435	0.455467362827924	0.40605164390042	0.373107831282084
-0.222057016024623	-0.10448593102302	0.377555517483553	0.281819062553676	0.281819062553676	0.307012866482591	0.407788082198251	0.382594278269336	-0.146475604237878	-0.222057016024623	-0.247250819953538	-0.247250819953538	-0.448801251384857	-0.675545486745092	-0.650351682816177	-0.322832231740282	-0.398413643527027	0.00468721933561181	0.0802686311223566	0.0550748271934417	0.0298810232645267	-0.121281800308963	0.0550748271934417	0.00468721933561178	-0.322832231740282	-0.599964074958347	-0.473995055313772	-0.247250819953538	-0.121281800308963	-0.272444623882452	-0.272444623882452	0.00468721933561181	0.130656238980186	0.181043846838016	-0.070894192451133	-0.196863212095708	-0.146475604237878	0.130656238980187	0.0550748271934418	0.155850042909102	0.231431454695846	0.458175690056081	0.533757101842826	0.458175690056081	0.0298810232645268	-0.171669408166793	-0.272444623882452	-0.348026035669197	-0.625157878887262	-0.499188859242687
-0.820501265231577	-0.616122846798355	-0.992179136715483	-0.680356064020225	-0.662837913868806	-0.400065661597521	-0.242402310234751	0.24810589400498	0.248105894004981	0.0203699420365339	0.00285179188511491	0.160515143247886	0.0904425426422097	-0.365029361294683	-0.522692712657454	-0.382547511446102	-0.277438610537589	-0.0146663582663041	-0.154811559477656	-0.119775259174818	0.283142194307819	0.318178494610656	0.318178494610656	0.283142194307818	0.24810589400498	0.440805545670589	0.580950746881941	0.42328739551917	0.318178494610656	0.300660344459237	0.510878146276265	0.42328739551917	0.388251095216332	0.0378880921879527	-0.172329709629075	0.125478842945048	0.0378880921879527	-0.277438610537589	-0.207366009931913	-0.207366009931913	0.0554062423393717	0.107960692793629	0.00285179188511481	0.213069593702142	0.318178494610656	0.160515143247886	0.0904425426422097	0.265624044156399	0.528396296427684	0.42328739551917
-0.0743781331450979	-0.249968863158231	-0.232409790156918	-0.206071180654948	-0.0743781331450979	-0.112004718147912	-0.0931914256465051	0.0196883293619377	0.0761282068661592	0.226634546877416	0.0949414993675663	0.113754791868973	0.189007961874602	0.0949414993675663	0.057314914364752	0.113754791868973	0.39595417939008	0.490020641897116	0.301887716883045	0.132568084370381	0.245447839378823	0.038501621863345	0.189007961874602	0.132568084370381	-0.0367515481422836	0.0573149143647521	0.132568084370381	0.113754791868973	0.207821254376009	-0.149631303150726	-0.431830690671833	-0.488270568176055	-0.375390813167612	-0.375390813167612	-0.149631303150726	-0.262511058159169	0.132568084370381	0.546460519401338	0.490020641897116	0.113754791868973	0.283074424381638	0.132568084370381	0.245447839378823	0.057314914364752	-0.337764228164798	-0.0179382556408765	0.0573149143647521	-0.356577520666205	-0.318950935663391	-0.243697765657762
-0.0750192128385545	0.0886096499469884	-0.17319653050988	-0.0750192128385545	-0.215272523797591	-0.425652490236147	-0.636032456674702	-0.495779145715665	-0.636032456674702	-0.776285767633739	-0.846412423113257	-0.636032456674702	-0.425652490236147	-0.28539917927711	-0.495779145715665	-0.28539917927711	-0.355525834756629	-0.28539917927711	-0.495779145715665	-0.495779145715665	-0.425652490236147	-0.215272523797592	-0.28539917927711	-0.00489255735903653	-0.28539917927711	-0.355525834756629	-0.28539917927711	-0.0750192128385549	0.0652340981204819	0.0652340981204819	-0.0750192128385549	0.205487409079519	0.275614064559037	0.205487409079519	0.275614064559037	-0.0750192128385549	-0.28539917927711	-0.28539917927711	-0.28539917927711	0.0652340981204819	-0.28539917927711	-0.706159112154221	-0.706159112154221	-0.495779145715665	-0.565905801195184	-0.425652490236147	-0.636032456674702	-0.215272523797592	-0.0750192128385549	0.275614064559037
0.117543206571994	-0.527413919071733	-0.352354127825579	-0.455020772315805	-0.455020772315805	-0.514251528752474	-0.376046430400246	-0.139123404653571	-0.415533601358026	-0.770918139978039	-0.395790015879136	-0.415533601358026	-0.099636233695792	-0.0206618917802335	-0.336559259442467	-0.297072088484688	-0.0404054772591231	-0.297072088484688	-0.218097746569129	-0.455020772315805	-0.237841332048019	-0.158866990132461	0.275491890403111	0.236004719445331	0.275491890403111	0.117543206571994	-0.0601490627380128	-0.099636233695792	0.216261133966442	0.196517548487552	0.354466232318669	0.413696988755338	0.255748304924221	0.512414916149786	0.216261133966442	0.0977996210931041	-0.158866990132461	-0.21809774656913	-0.277328503005798	-0.000918306301343945	-0.099636233695792	-0.000918306301344072	-0.178610575611351	-0.0601490627380129	-0.0206618917802336	0.255748304924221	0.196517548487552	0.216261133966442	0.0780560356142144	-0.0404054772591232
2.36260489849128	0.737875461786057	0.412929574445014	0.227246210250132	-0.283383041285794	-0.236962200237074	-0.167330938663993	-0.515487246529397	-0.376224723383235	-0.144120518139633	-0.00485799499347112	-0.0976996770909122	-0.190541359188353	-0.167330938663993	-0.0512788360421917	-0.144120518139633	-0.167330938663993	-0.469066405480676	-0.190541359188353	0.0879836871039699	-0.0976996770909122	-0.0512788360421917	-0.0976996770909122	-0.376224723383235	-0.260172620761434	-0.306593461810155	-0.492276826005037	-0.538697667053757	-0.492276826005037	-0.515487246529397	-0.469066405480676	-0.445855984956316	-0.399435143907596	-0.445855984956316	-0.631539349151198	-0.561908087578118	-0.283383041285794	-0.120910097615272	-0.0280684155178314	-0.0280684155178314	-0.0976996770909121	0.343298312871933	0.273667051298852	0.273667051298852	0.343298312871933	0.180825369201411	0.343298312871933	0.459350415493734	0.180825369201411	0.366508733396293
0.0652110549724086	1.01344910070647	0.634153882412844	0.187127375138216	0.268404921915421	0.309043695304024	-0.0160664918047966	-0.259899132136412	0.349682468692626	0.593515109024241	0.552876335635639	0.634153882412844	0.430960015469831	0.918625296133062	0.959264069521664	0.390321242081229	0.227766148526819	0.552876335635639	0.552876335635639	0.512237562247037	0.105849828361011	-0.137982811970604	-0.0567052651933988	-0.137982811970604	-0.341176678913617	-0.54437054585663	-0.54437054585663	-0.503731772468027	-0.463092999079424	-0.54437054585663	-0.381815452302219	-0.341176678913617	-0.300537905525014	-0.503731772468027	-0.666286866022437	-0.341176678913617	-0.0973440385820016	0.0652110549724085	0.187127375138216	0.349682468692626	0.349682468692626	0.756070202578652	0.512237562247037	0.268404921915421	-0.0567052651933989	-0.381815452302219	-0.625648092633835	-0.54437054585663	-0.666286866022437	-0.422454225690822
-0.339153793600862	0.480808390124917	0.767795154428939	0.451524026420425	0.363670935306948	0.346100317084253	0.152823516634605	0.152823516634605	0.13525289841191	0.0122585708530434	0.0825410437438243	0.187964753079996	0.223105989525386	0.13525289841191	-0.00531204736965193	-0.462148121159728	-0.321583175378166	-0.462148121159728	-0.60271306694129	-0.725707394500157	-0.708136776277462	-0.795989867390938	-0.462148121159728	-0.479718739382423	-0.409436266491642	-0.374295030046252	-0.304012557155471	-0.391865648268947	-0.462148121159728	-0.514859975827814	-0.5675718304959	-0.532430594050509	-0.462148121159728	-0.620283685163985	-0.409436266491643	0.0649704255211291	0.0649704255211291	0.275817844193472	0.381241553529644	0.521806499311205	0.732653917983548	0.679942063315463	0.346100317084253	0.047399807298434	-0.198588847819299	-0.321583175378166	-0.128306374928519	-0.0404532838150423	-0.00531204736965187	0.117682280189215
-0.0726854755786977	-0.58148380462958	-0.0726854755786977	-0.363427377893488	-0.218056426736093	-1.58603289232165e-16	0.0726854755786974	-0.218056426736093	-0.436112853472185	-0.218056426736093	-0.29074190231479	-0.654169280208278	-0.654169280208278	-0.654169280208278	-0.726854755786976	-0.508798329050883	-0.363427377893488	-0.0726854755786976	0.0726854755786975	-0.0726854755786976	-0.145370951157395	-0.0726854755786977	0.0726854755786973	-2.53765262771464e-16	-0.145370951157395	-0.218056426736093	-0.072685475578698	-0.072685475578698	0.363427377893487	0.0726854755786972	0.145370951157395	0.218056426736092	0.436112853472185	0.654169280208278	0.726854755786975	0.363427377893488	0.508798329050883	0.436112853472185	0.58148380462958	0.58148380462958	0.508798329050883	0.508798329050883	0.436112853472185	0.58148380462958	0.87222570694437	0.58148380462958	0.436112853472185	0.218056426736093	0.145370951157395	0.218056426736093
0.0396456076328281	0.238534405924182	0.0396456076328281	-0.301306618009493	-0.386544674420074	-0.642258843651815	-0.727496900062395	-0.897973012883556	-0.471782730830654	-0.216068561598913	-0.0455924487777524	0.124883664043408	0.38059783327515	0.295359776864569	0.295359776864569	0.124883664043409	0.0396456076328281	-0.130830505188333	0.295359776864569	0.38059783327515	0.46583588968573	0.46583588968573	0.55107394609631	0.721550058917471	0.806788115328052	0.55107394609631	0.38059783327515	0.55107394609631	0.55107394609631	0.46583588968573	0.295359776864569	0.636312002506891	0.295359776864569	0.46583588968573	0.55107394609631	0.46583588968573	0.46583588968573	0.38059783327515	0.38059783327515	0.295359776864569	0.0396456076328283	0.124883664043409	0.295359776864569	0.46583588968573	0.38059783327515	0.29535977686457	0.721550058917471	0.806788115328052	0.721550058917471	0.721550058917471
0.838191136432764	-0.0564738708944062	-0.23540687235984	-0.312092444416455	-0.503806374557991	-0.503806374557992	-0.312092444416455	-0.312092444416455	-0.312092444416455	-0.312092444416455	-0.312092444416455	-0.120378514274918	-0.120378514274918	-0.312092444416455	-0.312092444416455	-0.120378514274918	-0.120378514274918	0.0713354158666182	0.0713354158666182	0.263049346008155	0.263049346008155	0.263049346008155	0.263049346008155	0.263049346008155	0.263049346008155	0.0713354158666182	-0.120378514274918	-0.120378514274918	0.0713354158666182	-0.120378514274918	-0.120378514274918	-0.312092444416455	-0.312092444416455	-0.312092444416455	-0.120378514274918	-0.312092444416455	-0.312092444416455	0.454763276149691	0.454763276149691	0.838191136432764	0.838191136432764	0.646477206291228	0.646477206291228	0.646477206291228	-0.120378514274918	0.0713354158666182	-0.312092444416455	-0.312092444416455	-0.312092444416455	-0.312092444416455
2.14890359066035	0.641164707702856	0.158688265156457	-0.0480873530777143	-0.435791637266785	-0.435791637266785	-0.177322114474071	-0.177322114474071	-0.177322114474071	-0.177322114474071	-0.177322114474071	0.339616931111357	0.339616931111357	-0.0480873530777143	-0.0480873530777143	0.0811474083186428	0.0811474083186428	0.0811474083186428	-0.435791637266785	-0.306556875870428	-0.306556875870428	-0.177322114474071	-0.177322114474071	-0.177322114474071	-0.0480873530777142	-0.0480873530777142	-0.177322114474071	-0.177322114474071	-0.306556875870428	-0.435791637266785	-0.306556875870428	-0.306556875870428	-0.306556875870428	-0.306556875870428	-0.177322114474071	-0.177322114474071	-0.177322114474071	0.0811474083186429	-0.0480873530777141	-0.0480873530777141	-0.0480873530777141	-0.177322114474071	-0.177322114474071	-0.177322114474071	-0.565026398663142	-0.306556875870428	-0.177322114474071	-0.177322114474071	0.210382169715	0.210382169715
1.21694419398068	0.550186146402642	0.316820829750329	0.181087941493371	-0.104665507468646	0.00249203589211024	-0.140384688588898	-0.390418956430663	-0.140384688588898	-0.140384688588898	0.00249203589211021	0.181087941493371	0.145368760373118	0.431122209335135	0.824033201657908	0.645437296056648	0.538279752695891	0.609718114936395	0.824033201657908	0.752594839417404	0.645437296056648	0.395403028214883	0.359683847094631	0.431122209335135	0.395403028214883	0.0739303981326143	0.216807122613623	0.109649579252866	0.00249203589210989	0.145368760373118	0.323964665974379	0.216807122613622	0.431122209335135	0.323964665974379	0.431122209335135	0.85975238277816	0.538279752695892	0.466841390455388	0.609718114936396	0.323964665974379	0.252526303733875	0.0382112170123623	-0.104665507468646	-0.0689463263483938	-0.0332271452281418	-0.283261413069906	-0.318980594190159	-0.283261413069906	-0.461857318671167	-0.569014862031923
-1.67494987943384	-0.507102036696788	-0.0633198564567069	0.126872506503328	0.20194843925071	0.126872506503328	0.352100304745475	0.277024371998092	0.20194843925071	0.176923128334916	0.101847195587534	0.502252170240239	0.677429346650797	0.677429346650797	0.602353413903415	0.902657144892944	0.952707766724532	0.75250527939818	0.352100304745475	0.101847195587534	-0.198456535401995	-0.0733299808230244	-0.398659022728347	-0.448709644559935	-0.298557779065171	-0.123380602654612	0.20194843925071	0.0517965737559459	-0.123380602654613	-0.173431224486201	-0.0483046699072304	0.0517965737559458	-0.148405913570407	-0.523785577307318	-0.298557779065171	-0.223481846317789	-0.148405913570407	-0.398659022728348	-0.72398806463367	-0.698962753717876	-0.498760266391524	-0.523785577307318	-0.573836199138906	-0.498760266391524	-0.47373495547573	-0.0232793589914364	0.101847195587534	0.176923128334916	0.0267712628401517	0.0768218846717399
1.36971836075497	0.367588763481806	0.167162844027173	0.335052088245665	0.120310031687129	-0.0163440043046663	0.276486072820609	0.43266211395409	0.217920057395554	-0.0553880145880364	-0.348218091713312	-0.0358660094463513	0.081266021403759	-0.367740096854997	-0.660570173980273	-0.367740096854997	-0.211564055721517	0.100788026545444	-0.0163440043046663	0.0227000059787038	0.296008077962294	0.335052088245665	0.296008077962294	0.51075013452083	0.35457409338735	0.100788026545444	0.276486072820609	0.374096098529035	0.803580211646106	0.70597018593768	0.823102216787791	0.979278257921271	1.01832226820464	0.998800263062956	0.764536201362736	0.78405820650442	0.74501419622105	0.413140108812405	0.335052088245665	0.256964067678925	-0.113954030013091	0.100788026545444	-0.270130071146572	-0.172520045438146	-0.0944320248714062	-0.0749100197297213	0.256964067678925	0.0812660214037589	0.0812660214037589	0.0812660214037589
-0.953374458140956	-0.434160226449159	0.0291386264450602	-0.0290590127116027	0.176344419606031	0.364630899230529	0.467332615389346	0.552917378855027	0.433098710003074	0.45021566269621	0.535800426161891	0.330396993844257	0.124993561526623	0.159227466912895	-0.0290590127116027	-0.0119420600184665	-0.0119420600184665	-0.148877681563556	0.124993561526623	-0.0804098707910112	-0.183111586949828	-0.0119420600184665	0.107876608833487	0.00517489267466959	0.107876608833487	-0.0975268234841474	0.193461372299167	0.330396993844257	0.398864804616801	0.22769527768544	0.313280041151121	0.330396993844257	0.296163088457984	0.484449568082482	0.107876608833486	0.210578324992303	0.193461372299167	0.261929183071712	0.570034331548163	0.638502142320708	0.176344419606031	0.655619095013844	0.381747851923665	0.501566520775618	0.67273604770698	0.313280041151121	0.45021566269621	0.843905574638342	0.621385189627572	0.912373385410886
-0.0250391512029762	0.0796384114650219	0.603026224805012	0.558164412233013	0.73761166252101	0.73761166252101	1.006782537953	0.917058912809007	1.006782537953	0.827335287665008	0.961920725381005	0.782473475093009	0.827335287665008	0.73761166252101	0.737611662521009	0.827335287665008	0.73761166252101	0.603026224805012	0.69274984994901	0.692749849949011	0.603026224805013	0.468440787089015	0.109546286513022	0.19926991165702	0.288993536801019	0.109546286513022	-0.0250391512029751	-0.0250391512029751	-0.339071839206969	-0.33907183920697	-0.608242714638965	-0.653104527210964	-0.563380902066966	-0.563380902066966	-0.742828152354963	-0.518519089494967	-0.428795464350969	0.0198226613690226	-0.159624588918974	-0.339071839206971	-0.294210026634971	0.109546286513021	0.15440809908502	0.15440809908502	0.199269911657019	0.468440787089014	0.961920725381005	0.872197100237007	0.513302599661013	0.423578974517015
0.0767664823601604	-0.198313412763747	0.0437568949452915	0.171079589259786	-0.0647031779892778	0.0296099289103477	0.218236142709599	0.053188205635254	0.218236142709599	0.265392696159411	0.218236142709599	0.713379953932632	0.760536507382445	0.477597186683569	0.548332016858288	0.501175463408475	0.312549249609224	0.336127526334131	0.100344759085067	-0.0411249012643713	0.194657865984692	0.218236142709599	0.0531882056352542	0.0767664823601606	0.171079589259786	-0.0175466245394649	0.100344759085067	0.0767664823601606	-0.0647031779892776	-0.206172838338716	-0.0647031779892778	-0.324064221963248	-0.0647031779892778	-0.11185973143909	-0.159016284888903	-0.300485945238342	0.053188205635254	0.0296099289103477	0.406862356508849	0.359705803059037	0.406862356508849	0.454018909958662	0.454018909958662	0.454018909958662	0.288970972884318	0.0531882056352542	0.0296099289103478	-0.229751115063622	-0.253329391788529	-0.18259456161381
1.28420029834343	0.148140666304128	0.318549611110023	0.310434899452599	0.0669935497298923	0.10756710801701	-0.0141535668443433	-0.135874241705697	-0.0953006834185789	-0.0953006834185789	-0.338742033141286	-0.379315591428403	-0.298168474854168	-0.135874241705697	-0.135874241705697	-0.0953006834185789	0.0669935497298923	0.229287782878363	0.47272913260107	0.351008457739717	0.553876249175306	0.594449807462423	0.594449807462423	0.351008457739717	0.269861341165481	0.188714224591246	0.513302690888188	0.310434899452599	0.269861341165481	0.432155574313952	0.83789115718513	0.553876249175306	0.47272913260107	0.513302690888188	0.675596924036659	0.594449807462424	0.553876249175306	0.47272913260107	0.675596924036659	0.635023365749542	0.351008457739717	0.0669935497298924	-0.0141535668443432	-0.25759491656705	-0.0953006834185788	-0.054727125131461	0.10756710801701	0.269861341165481	0.269861341165481	0.432155574313953
-0.0540132576341272	-0.249304435386346	0.180336155668535	0.176151344716702	0.134303235198369	0.217999454235035	0.155227289957536	-0.0121651481157946	-0.200481640948291	-0.0958613671524598	-0.0121651481157946	-0.26325380522579	-0.305101914744123	-0.493418407576619	-0.451570298058287	-0.472494352817453	-0.598038681372451	-0.849127338482447	-0.26325380522579	-0.26325380522579	0.029682961402538	0.197075399475868	0.155227289957536	0.322619728030866	0.322619728030866	0.197075399475868	0.406315947067531	0.3016956732717	0.490012166104197	0.427240001826698	0.280771618512534	0.427240001826698	0.029682961402538	-0.116785421911626	-0.179557586189125	-0.346950024262455	-0.200481640948291	-0.305101914744123	-0.326025969503289	-0.116785421911626	-0.221405695707458	-0.137709476670792	-0.326025969503289	-0.472494352817453	-0.451570298058287	-0.472494352817453	-0.598038681372451	-0.242329750466624	-0.200481640948291	-0.137709476670792
0.724738898853951	0.653727698152441	0.0430313721194535	-0.0360953943765149	0.0247713490819223	-0.00566202264729628	-0.0665287661057335	0.0247713490819223	-0.00566202264729632	0.0856380925403596	-0.0360953943765149	-0.0360953943765149	-0.0360953943765149	-0.157828881293389	-0.309995739939483	0.0247713490819223	-0.0665287661057335	0.146504835998797	0.055204720811141	-0.249128996481045	-0.279562368210264	-0.0360953943765149	0.146504835998797	0.207371579457234	0.116071464269578	-0.0360953943765149	0.329105066374109	0.420405181561764	0.29867169464489	0.0247713490819223	0.0247713490819224	-0.0360953943765149	0.116071464269578	-0.00566202264729628	0.176938207728015	0.176938207728015	0.29867169464489	0.146504835998797	0.146504835998797	0.0247713490819224	0.0856380925403596	-0.0665287661057336	-0.127395509564171	-0.279562368210264	-0.340429111668701	-0.157828881293389	-0.249128996481045	-0.249128996481045	-0.249128996481045	-0.157828881293389
-1.24216406209826	-0.639113444853782	-0.277283074507095	0.222387436924043	0.308537525101826	0.222387436924043	0.480837701457391	0.566987789635173	0.653137877812956	0.394687613279608	0.222387436924043	0.136237348746261	0.480837701457391	0.394687613279608	0.480837701457391	0.308537525101826	0.222387436924043	0.394687613279608	0.566987789635173	0.394687613279608	0.480837701457391	0.222387436924043	0.136237348746261	0.136237348746261	-0.0360628276093044	0.308537525101826	0.13623734874626	0.050087260568478	0.050087260568478	0.050087260568478	0.050087260568478	-0.122212915787087	-0.380663180320435	-0.0360628276093044	-0.208363003964869	-0.122212915787087	-0.122212915787087	0.222387436924043	0.480837701457391	0.308537525101826	0.222387436924043	0.308537525101826	0.394687613279608	0.308537525101825	0.13623734874626	0.13623734874626	0.308537525101825	0.308537525101825	0.480837701457391	0.308537525101826
0.815124367380702	0.484757534461144	0.396659712349262	0.28024473312999	0.0600001778502845	0.107195439695936	0.0600001778502845	0.233049471284338	-0.00292683794391703	0.0285366699531837	-0.0973173616352192	-0.0815856076866689	0.0442684239017341	-0.270366655069273	-0.490611210348978	-0.537806472194629	-0.490611210348978	-0.301830162966374	0.0442684239017341	0.0757319317988348	0.107195439695936	0.154390701541587	0.358903502872741	0.390367010769842	0.406098764718392	0.154390701541587	0.0285366699531837	0.28024473312999	0.327439994975641	0.248781225232889	0.406098764718392	0.421830518666943	0.264512979181439	0.201585963387238	0.547684550255346	0.390367010769842	0.421830518666943	0.31170824102709	0.248781225232889	0.437562272615493	0.579148058152447	0.0442684239017342	0.31170824102709	0.358903502872741	0.0757319317988349	0.0128049160046333	0.0285366699531837	-0.0186585918924674	0.421830518666943	0.248781225232889
-0.259450721065703	0.0174807223413062	-0.425609587109908	-0.496820529700282	-0.496820529700282	-0.140765816748413	-0.496820529700282	-0.0220809124311237	0.571343609155324	0.571343609155324	0.571343609155324	0.690028513472614	0.452658704838034	0.690028513472614	0.690028513472614	0.0966039918861659	0.0966039918861659	0.333973800520745	0.452658704838035	0.452658704838035	0.690028513472614	0.333973800520745	0.571343609155324	0.690028513472614	0.452658704838035	0.215288896203455	0.333973800520745	0.096603991886166	-0.0220809124311237	-0.140765816748413	-0.378135625382992	-0.259450721065703	-0.140765816748413	-0.378135625382992	-0.615505434017572	-0.378135625382992	-0.496820529700282	-0.378135625382992	-0.378135625382992	-0.259450721065703	-0.140765816748413	-0.140765816748413	-0.378135625382992	-0.259450721065703	-0.259450721065703	-0.378135625382992	-0.615505434017572	-0.615505434017572	-0.615505434017572	-0.615505434017572
0.359245525159045	0.0942138999804358	0.200226550051879	0.245660542939641	0.0184905785008332	0.359245525159045	0.245660542939641	0.472830507378449	0.245660542939641	0.359245525159045	0.359245525159045	0.586415489597852	0.359245525159045	0.700000471817256	0.586415489597853	0.586415489597853	0.359245525159045	0.245660542939641	0.472830507378449	0.359245525159045	0.0184905785008334	0.0184905785008334	0.245660542939641	0.245660542939641	0.81358545403666	0.359245525159045	0.586415489597853	0.700000471817257	0.700000471817257	0.359245525159045	0.359245525159045	0.132075560720237	0.586415489597853	0.472830507378449	0.472830507378449	0.359245525159045	0.472830507378448	0.359245525159044	0.245660542939641	-0.095094403718571	-0.208679385937975	0.0184905785008327	0.0184905785008327	0.0184905785008327	0.359245525159044	0.359245525159044	0.586415489597852	0.813585454036659	0.472830507378448	0.359245525159044
-0.64832577283277	0.218990038823514	0.132258457657885	0.095087780015473	0.095087780015473	0.095087780015473	0.280941168227534	0.095087780015473	0.652647944651655	0.466794556439594	0.466794556439594	0.652647944651655	0.466794556439594	0.280941168227534	0.466794556439595	-0.0907656081965876	-0.0907656081965876	0.280941168227534	0.280941168227534	0.280941168227534	0.280941168227534	0.280941168227534	0.466794556439595	0.652647944651655	0.280941168227534	0.095087780015473	0.095087780015473	-0.0907656081965878	-0.276618996408649	-0.462472384620709	-0.64832577283277	-0.276618996408649	0.0950877800154729	0.0950877800154729	0.280941168227534	0.280941168227534	0.466794556439594	0.838501332863716	0.466794556439595	0.0950877800154731	0.280941168227534	0.095087780015473	0.095087780015473	0.0950877800154729	0.0950877800154726	0.466794556439594	0.466794556439594	0.280941168227533	0.280941168227533	0.466794556439594
-1.47267599502568	-0.52184915139048	-0.388733393281552	-0.127935173313041	-0.00568600770280197	-0.0464357295728818	-0.0871854514429616	-0.0464357295728818	-0.0464357295728818	0.0758134360373577	0.0758134360373577	0.279562045387757	0.564810098478316	0.646309542218475	0.687059264088555	0.809308429698794	0.646309542218475	0.442560932868076	0.524060376608236	0.605559820348395	0.727808985958635	0.564810098478315	0.646309542218475	0.809308429698794	0.931557595309034	0.727808985958635	0.238812323517677	0.0758134360373577	0.198062601647597	-0.00568600770280194	-0.127935173313041	0.116563157907438	0.157312879777517	0.361061489127917	0.361061489127917	0.564810098478316	0.442560932868076	0.279562045387757	-0.29093406079336	-0.494682670143759	-0.616931835753999	-0.45393294827368	-0.576182113883919	-0.576182113883919	-0.290934060793361	-0.127935173313042	-0.0464357295728819	-0.0871854514429617	-0.37243350453352	-0.290934060793361
-1.13132098847072	-0.347726865292611	0.0776528015755052	-0.267768281294845	0.259958373090412	0.164008072293093	0.355908673887732	0.116032921894433	0.0200826210971135	0.307933523489072	0.403883824286391	0.164008072293093	0.164008072293093	-0.171817980497525	-0.0278925293015462	0.0680577714957732	-0.171817980497525	-0.123842830098866	-0.171817980497525	-0.123842830098866	0.116032921894433	0.259958373090412	0.0200826210971135	0.164008072293093	0.307933523489072	0.403883824286391	0.54780927548237	0.787685027475669	0.883635328272989	0.979585629070308	0.739709877077009	0.54780927548237	0.499834125083711	0.403883824286391	0.164008072293093	0.307933523489072	0.403883824286391	0.54780927548237	0.59578442588103	0.355908673887732	0.259958373090412	0.259958373090412	-0.123842830098866	-0.0278925293015462	0.307933523489072	0.307933523489072	0.307933523489072	0.259958373090412	0.355908673887732	0.451858974685051
-0.15299955564051	0.267574565343906	0.288603271393127	0.29761557398565	0.162431035097802	0.0723080091725699	-0.107938042677894	-0.15299955564051	-0.107938042677894	-0.0628765297152781	-0.333245607490974	-0.107938042677894	-0.288184094528358	-0.0178150167526621	-0.15299955564051	-0.288184094528358	-0.288184094528358	-0.243122581565742	-0.60361468526667	-0.243122581565742	-0.423368633416206	-0.37830712045359	-0.0178150167526621	-0.0178150167526621	0.07230800917257	0.387738599910882	0.0723080091725699	-0.0178150167526621	-0.15299955564051	-0.198061068603126	-0.333245607490974	-0.198061068603126	-0.017815016752662	0.07230800917257	0.207492548060418	0.387738599910882	-0.107938042677894	0.162431035097802	0.117369522135186	-0.243122581565742	-0.15299955564051	-0.333245607490974	-0.0628765297152781	0.117369522135186	0.162431035097802	0.0723080091725699	0.52292313879873	0.97353826842489	1.24390734620059	0.97353826842489
-0.454819279202454	-0.454819279202454	-0.454819279202454	-0.454819279202454	-0.454819279202454	-0.454819279202454	-0.454819279202454	0.0300706961456167	0.353330679710997	0.353330679710997	0.353330679710997	0.353330679710997	0.353330679710997	0.353330679710997	0.0300706961456168	-0.131559295637073	-0.131559295637073	-0.131559295637073	-0.131559295637073	-0.131559295637073	-0.131559295637073	-0.293189287419764	0.191700687928307	0.191700687928307	0.191700687928307	0.191700687928307	0.191700687928307	0.191700687928307	0.191700687928307	-0.454819279202454	-0.454819279202454	-0.454819279202454	-0.454819279202454	-0.454819279202454	-0.454819279202454	-0.454819279202454	-0.454819279202454	-0.454819279202454	-0.454819279202454	-0.454819279202454	-0.454819279202454	-0.454819279202454	-0.454819279202454	-0.454819279202454	-0.454819279202454	-0.454819279202454	-0.454819279202454	-0.293189287419764	-0.131559295637073	-0.131559295637073
-0.425366641201872	-0.425366641201872	-0.425366641201872	-0.425366641201872	-0.425366641201872	-0.425366641201872	-0.425366641201872	0.0898661918032124	0.0898661918032124	0.347482608305755	0.347482608305755	0.347482608305755	0.347482608305755	0.347482608305755	-0.16775022469933	-0.16775022469933	-0.16775022469933	-0.16775022469933	-0.16775022469933	-0.16775022469933	-0.16775022469933	0.0898661918032124	0.347482608305755	0.0898661918032124	0.0898661918032124	0.0898661918032124	0.0898661918032124	0.347482608305755	0.0898661918032124	0.0898661918032124	0.0898661918032124	0.0898661918032124	0.0898661918032124	0.0898661918032124	-0.16775022469933	-0.16775022469933	-0.425366641201872	-0.425366641201872	-0.425366641201872	-0.425366641201872	-0.425366641201872	-0.425366641201872	-0.425366641201872	-0.425366641201872	-0.425366641201872	-0.425366641201872	-0.425366641201872	-0.425366641201872	-0.167750224699329	-0.167750224699329
0.151729468200027	-0.378203305228547	0.151729468200027	0.172376199632309	0.337550051090566	0.544017365413387	0.936305262626748	0.523370633981105	0.66789775400708	0.915658531194465	0.977598725491312	0.771131411168491	0.791778142600773	0.420136976819694	0.482077171116541	0.544017365413387	0.193022931064591	0.0897892739031809	0.0897892739031809	-0.137324771851922	-0.0340911146905117	0.00720234817405263	-0.302498623310179	-0.40573228047159	-0.343792086174744	-0.364438817607026	-0.281851891877897	-0.385085549039308	-0.30249862331018	-0.137324771851923	-0.0547378461227942	-0.0547378461227941	0.0484958110386165	0.131082736767745	0.296256588226002	0.0278490796063344	0.0897892739031807	0.172376199632309	0.0484958110386164	-0.034091114690512	0.0484958110386164	-0.0547378461227941	-0.0340911146905119	-0.0753845775550761	0.0484958110386167	0.399490245387413	0.151729468200027	-0.0134443832582296	0.151729468200027	0.296256588226002
1.20079555095365	0.00199136907289158	0.481513041825193	0.430135719744589	0.430135719744589	0.430135719744589	0.687022330147608	1.20079555095365	0.943908940550627	0.943908940550626	0.943908940550627	0.687022330147608	0.943908940550626	0.943908940550626	0.430135719744589	0.173249109341571	-0.0836375010614478	-0.0836375010614478	-0.0836375010614478	-0.340524111464466	-0.597410721867485	-0.597410721867485	-0.340524111464466	-0.340524111464466	-0.0836375010614478	0.173249109341571	0.173249109341571	0.173249109341571	0.173249109341571	-0.0836375010614478	-0.0836375010614478	-0.340524111464466	-0.597410721867485	-0.597410721867485	-0.597410721867485	-0.597410721867485	-0.597410721867485	-0.597410721867485	-0.597410721867485	-0.597410721867485	-0.340524111464467	-0.340524111464467	-0.340524111464467	-0.083637501061448	0.173249109341571	0.173249109341571	0.173249109341571	0.173249109341571	0.173249109341571	0.430135719744589
-0.333942620864695	0.0401228241974589	-0.0453778489596048	0.124096699619575	0.215704563716429	0.238606529740642	0.192802597692215	0.536332088055418	0.330214393837496	0.376018325885923	0.42182225793435	0.582136020103845	0.467626189982777	0.605037986128058	0.376018325885923	0.42182225793435	0.467626189982777	0.169900631668002	-0.242334756767841	-0.0820209945983463	-0.10492296062256	0.238606529740642	0.307312427813283	0.35311635986171	0.490528156006991	0.765351748297552	0.719547816249125	0.673743884200698	0.42182225793435	0.284410461789069	0.146998665643788	0.0553908015469341	-0.0820209945983468	-0.219432790743628	-0.311040654840482	-0.288138688816268	-0.0362170625499196	-0.173628858695201	-0.10492296062256	0.215704563716429	0.35311635986171	0.559234054079631	0.513430122031204	0.513430122031204	0.536332088055418	0.696645850224912	0.536332088055418	0.742449782273339	0.627939952152272	0.696645850224912
-0.476658375722768	-0.476658375722768	-0.377505527697507	-0.575811223748029	-0.589975916323066	-0.490823068297805	-0.363340835122469	-0.448328990572693	-0.349176142547432	-0.363340835122469	0.0474352495536133	0.146588097578875	-0.165035139071947	-0.165035139071947	-0.250023294522171	-0.292517372247283	-0.335011449972395	-0.589975916323066	-0.363340835122469	-0.179199831646984	-0.122541061346835	-0.122541061346835	-0.122541061346835	-0.207529216797059	0.132423405003837	-0.193364524222021	-0.221693909372096	-0.320846757397357	-0.30668206482232	-0.179199831646984	0.00494117182850142	-0.264187987097208	-0.0233882133215734	-0.221693909372096	-0.207529216797058	-0.136705753921872	-0.122541061346835	-0.207529216797059	-0.264187987097208	-0.292517372247283	-0.0375529058966111	-0.207529216797059	-0.0092235207465366	-0.15087044649691	-0.193364524222022	-0.235858601947134	-0.292517372247283	-0.136705753921872	0.0757646347036875	-0.179199831646984
0.0563671012175886	-0.324291495787089	-0.204655936728476	-0.130077925886743	-0.176689182662826	-0.0135497839465358	0.24281212832192	-0.0135497839465358	-0.0135497839465358	-0.153383554274785	-0.0368554123345773	-0.0834666691106602	-0.269911696214992	-0.24660606782695	-0.24660606782695	-0.269911696214992	-0.106772297498702	-0.293217324603033	-0.363134209767158	-0.526273608483448	-0.619496122035614	-0.293217324603033	-0.433051094931282	-0.433051094931282	-0.153383554274784	-0.106772297498701	0.0330614728295473	0.405951527038211	0.102978357993672	0.219506499933879	0.0097558444415056	-0.106772297498702	-0.0834666691106603	0.126283986381713	-0.176689182662826	-0.0135497839465359	-0.176689182662826	-0.223300439438909	-0.176689182662826	-0.0601610407226186	-0.176689182662826	-0.316522952991075	-0.176689182662826	-0.0601610407226187	0.07967272960563	0.219506499933879	0.24281212832192	0.359340270262128	0.545785297366459	0.24281212832192
-0.435230783140014	-0.435230783140014	-0.192910384110846	-0.240509033920147	-0.521773782793289	-0.716495532013156	-0.565045282619926	-0.478502282966651	-0.716495532013156	-0.586681032533244	-0.413595033226695	-0.110694534440235	-0.0674230346135976	-0.0890587845269162	-0.218873284006828	-0.327052033573421	-0.370323533400058	-0.673224032186519	-0.565045282619926	-0.543409532706607	-0.781402781753112	-0.781402781753112	-1.01939603079962	-1.06266753062625	-1.06266753062625	-0.997760280886298	-0.586681032533244	-0.370323533400058	-0.132330284353553	0.235477464172863	0.365291963652775	0.516742213046005	0.473470713219368	0.213841714259544	0.0840272147796325	-0.153966034266872	-0.197237534093509	-0.175601784180191	-0.0674230346135976	-0.34868778348674	-0.0674230346135976	0.0623914648663142	0.408563463479412	0.148934464519589	-0.0674230346135974	-0.0457872847002788	0.0191199650396773	-0.435230783140014	-0.218873284006828	-0.586681032533244
-0.889166699644969	-0.457490608365718	-0.500658217493643	-0.0874825301263601	-0.0258145170864671	-0.149150543166253	-0.0258145170864671	0.0975215089933188	0.467529587232677	0.405861574192784	0.405861574192784	0.220857535073105	0.282525548112998	0.52919760027257	0.43669558071273	0.560031606792516	0.467529587232677	0.251691541593051	0.52919760027257	0.405861574192784	0.128355515513265	0.0666875024733724	-0.334154582285932	-0.334154582285932	-0.149150543166253	0.0358534959534259	0.220857535073105	0.344193561152891	-0.0566485236064136	0.0358534959534259	0.375027567672837	0.344193561152891	0.251691541593051	0.128355515513265	0.344193561152891	0.683367632872302	0.560031606792516	0.560031606792516	0.43669558071273	0.529197600272569	0.652533626352355	0.313359554632944	0.590865613312462	0.96087369155182	0.745035645912195	0.930039685031874	0.467529587232677	0.282525548112998	0.498363593752623	0.43669558071273
-0.229238515484333	-0.56500879850518	-0.632162855109349	-0.517041615216488	-0.660943165082565	-0.588992390149526	-0.445090840283449	-0.157287740551294	-0.0133861906852166	-0.0853369656182552	0.418318458913016	0.778072333578209	0.921973883444287	0.778072333578209	0.850023108511248	0.562220008779093	0.490269233846055	-0.157287740551294	-0.445090840283449	-0.804844714948642	-0.588992390149526	-0.660943165082565	-0.0133861906852164	0.418318458913016	0.562220008779093	0.921973883444287	1.20977698317644	0.993924658377326	0.850023108511248	0.2024661341139	-0.229238515484333	0.0585645842478222	-0.37314006535041	-0.301189290417371	-0.37314006535041	-0.301189290417371	0.2024661341139	0.418318458913016	0.0585645842478223	0.2024661341139	0.130515359180861	0.562220008779093	0.490269233846055	0.2024661341139	0.0585645842478222	0.0585645842478222	0.0585645842478222	-0.229238515484333	-0.517041615216488	-0.588992390149526
-0.771529668490395	0.563127976426897	0.963525269902085	0.753793354272224	0.658460665349561	1.03979142104022	0.753793354272224	0.753793354272224	0.277129909658906	0.37246259858157	0.181797220736242	0.658460665349561	0.277129909658906	0.277129909658906	0.277129909658906	0.563127976426897	0.467795287504233	0.372462598581569	-0.00886815710908527	0.277129909658906	0.0864645318135783	-0.104200846031749	-0.39019891279974	-0.485531601722404	-0.294866223877076	-0.294866223877076	-0.294866223877076	-0.39019891279974	-0.485531601722403	-0.580864290645067	-0.294866223877076	-0.39019891279974	-0.294866223877076	-0.199533534954412	-0.294866223877076	0.0864645318135788	0.37246259858157	0.277129909658906	0.277129909658906	0.37246259858157	0.0864645318135788	0.0864645318135788	-0.00886815710908489	-0.00886815710908489	-0.104200846031749	-0.199533534954412	-0.294866223877076	-0.294866223877076	-0.294866223877076	-0.485531601722404
-0.10230734941835	-0.214185686111985	0.518617419231326	0.365184271765769	0.652871423263688	0.664858387909434	0.868636786887127	0.616910529326448	0.556975706097715	0.748767140429661	0.497040882868982	0.233327660662556	0.461079988931742	0.221340696016809	0.0295492616848633	-0.0303855615438698	-0.10230734941835	-0.162242172647083	-0.150255208001336	-0.342046642333282	-0.354033606979029	-0.342046642333282	-0.449929324145002	-0.521851112019482	-0.677681652414188	-0.677681652414188	-0.737616475642921	-0.713642546351428	-0.725629510997174	-0.689668617059935	-0.413968430207762	-0.342046642333282	-0.246150925167309	-0.246150925167309	-0.10230734941835	-0.0663464554811098	0.11345801420509	-0.0183985968981233	0.209353731371063	0.0535231909763565	0.173392837433823	0.137431943496583	0.0415362263306098	0.0535231909763565	0.209353731371063	0.317236413182782	0.544988741451968	0.497040882868982	0.616910529326448	0.676845352555181
1.72238832212044	0.41319921869051	0.387015436621912	0.488010024600792	0.207469502437235	0.628280285682571	0.908820807846128	0.796604598980705	1.10519917336062	1.13325322557697	0.852712703413417	0.880766755629772	0.712442442331638	0.628280285682571	0.544118129033504	0.207469502437235	-0.157233176375389	0.0952532935718123	0.291631659086302	0.319685711302658	-0.0169629152936105	-0.129179124159033	-0.0730710197263219	0.263577606869947	-0.0169629152936105	-0.2133412808081	-0.353611541889879	-0.465827750755302	-0.606098011837081	-0.549989907404369	-0.774422325135215	-0.606098011837081	-0.746368272918859	-0.802476377351571	-0.606098011837081	-0.493881802971658	-0.578043959620725	-0.690260168486148	-0.802476377351571	-0.802476377351571	-0.830530429567926	-0.858584481784282	-0.690260168486148	-0.606098011837081	-0.381665594106235	-0.297503437457168	-0.437773698538946	-0.409719646322591	-0.521935855188014	-0.690260168486148
-0.393468920200822	-0.628177887661082	0.0571722973228785	-0.0715823362553216	-0.192289805234884	-0.131936070745103	0.169832601703804	0.230186336193585	0.0893609557174285	0.0893609557174285	0.250304247690179	0.250304247690179	0.270422159186772	0.0692430442208347	-0.031346513262134	0.049125132724241	-0.131936070745103	-0.152053982241697	0.049125132724241	0.049125132724241	0.31065798217996	0.270422159186772	0.14971469020721	0.210068424696991	0.350893805173147	0.189950513200397	0.0692430442208347	-0.17217189373829	-0.373351008704228	0.0893609557174285	0.169832601703804	0.0893609557174285	0.189950513200397	0.250304247690179	0.290540070683366	0.431365451159522	0.129596778710616	0.14971469020721	0.230186336193585	0.371011716669741	0.250304247690179	0.391129628166335	-0.0112286017655403	0.0893609557174286	0.250304247690179	0.00888930973105368	-0.0917002477519152	-0.111818159248509	-0.0917002477519152	0.391129628166335
0.0763744193600547	-0.136483916078617	-0.0513405819031481	-0.197300583346808	-0.288525584249096	-0.379750585151384	-0.106075582444521	-0.379750585151384	-0.197300583346808	-0.106075582444521	-0.106075582444521	-0.0148505815422329	0.167599420262342	0.0763744193600548	0.623724424773781	0.532499423871493	0.532499423871493	0.532499423871493	0.623724424773781	0.806174426578356	0.806174426578356	0.532499423871493	0.441274422969205	0.623724424773781	0.806174426578356	0.714949425676069	0.25882442116463	0.167599420262342	-0.106075582444521	0.0763744193600546	-0.106075582444521	0.167599420262342	0.167599420262342	0.350049422066918	0.25882442116463	0.350049422066918	0.350049422066918	0.441274422969206	0.0763744193600553	0.0763744193600553	0.350049422066918	0.441274422969206	0.532499423871494	0.532499423871494	0.441274422969206	0.441274422969206	0.441274422969206	-0.0148505815422322	0.167599420262343	0.167599420262343
1.33320718852111	1.23426848937297	0.858301432610041	0.739574993632274	0.697172693997357	0.442758896187855	0.400356596552937	0.697172693997357	0.866781892537025	0.739574993632274	0.527563495457689	0.442758896187855	0.273149697648187	0.442758896187855	0.527563495457689	0.315551997283104	0.315551997283104	0.485161195822772	0.400356596552937	0.527563495457689	0.442758896187854	0.0611381994736013	0.188345098378352	0.230747398013269	0.103540499108518	0.0187358998386843	-0.0660686994311498	-0.150873298700984	-0.235677897970818	-0.659700894319988	-0.702103193954905	-0.786907793224739	-0.786907793224739	-0.702103193954905	-0.786907793224739	-0.702103193954905	-0.447689396145403	-0.447689396145403	-0.405287096510486	-0.193275598335901	-0.108470999066067	0.0611381994736015	0.145942798743435	0.315551997283104	0.315551997283104	0.485161195822772	0.188345098378352	-0.0236663997962327	-0.150873298700984	-0.362884796875569
-0.703976922381188	-0.88601906468079	-0.376301066241903	-0.00181437351129172	0.0762036874742523	0.310257870430884	0.23223980944534	0.0762036874742523	-0.00181437351129169	-0.235868556467924	-0.15785049548238	-0.00181437351129172	-0.0798324344968357	-0.0798324344968357	-0.0798324344968357	-0.0798324344968357	0.0762036874742523	-0.0798324344968357	-0.15785049548238	-0.0798324344968357	-0.0798324344968357	0.23223980944534	0.23223980944534	0.154221748459796	0.23223980944534	-0.00181437351129172	0.310257870430884	0.388275931416428	0.466293992401972	0.544312053387516	0.700348175358604	0.62233011437306	0.856384297329692	0.310257870430884	0.544312053387516	0.0762036874742524	0.0762036874742524	-0.00181437351129159	-0.15785049548238	-0.235868556467924	0.310257870430884	0.154221748459796	0.154221748459796	0.154221748459796	0.23223980944534	0.23223980944534	0.232239809445341	0.232239809445341	0.0762036874742526	0.232239809445341
0.990545527184663	-0.255428283681591	-0.1528186757279	-0.140254233937652	-0.391543069742611	-0.140254233937652	0.0796234973916873	0.173856810818547	0.0796234973916873	0.0796234973916873	-0.0460209205107921	0.0482123929160675	-0.077432024986412	-0.171665338413272	-0.171665338413272	-0.45436527869385	-0.422954174218231	-0.48577638316947	-0.328720860791371	-0.265898651840131	-0.54859859212071	-0.54859859212071	-0.297309756315751	-0.265898651840131	-0.391543069742611	-0.67424301002319	-0.58000969659633	-0.265898651840131	-0.234487547364511	-0.297309756315751	-0.328720860791371	-0.297309756315751	-0.0774320249864121	-0.0460209205107923	-0.328720860791371	-0.234487547364512	-0.108843129462032	-0.0460209205107923	0.173856810818547	0.173856810818547	0.0796234973916874	0.268090124245407	0.268090124245407	0.205267915294167	0.425145646623506	0.111034601867307	0.142445706342927	0.0482123929160675	0.111034601867307	0.362323437672266
2.73235946717149	0.573369607631229	0.168559008967429	-0.0627613331261705	-0.563955407662303	-0.40974184626657	-0.17842150417297	0.0143454475716961	-0.255528284870837	-0.17842150417297	0.130005618618496	0.226389094490829	0.0336221427461628	0.0143454475716962	0.0336221427461628	0.245665789665296	0.399879351061029	0.303495875188696	0.496262826933362	0.611922997980162	0.727583169026962	0.631199693154629	0.592646302805696	0.611922997980162	0.168559008967429	-0.00493124760277056	0.0143454475716961	-0.23625158969637	-0.0627613331261705	0.187835704141896	0.245665789665296	0.476986131758896	0.534816217282296	0.284219180014229	0.361325960712096	0.0528988379206294	-0.12059141864957	-0.23625158969637	-0.139868113824037	-0.0627613331261705	0.226389094490829	0.110728923444029	0.303495875188696	0.361325960712096	0.399879351061029	0.361325960712096	-0.00493124760277056	0.014345447571696	0.110728923444029	-0.0242079427772373
0.813638856078798	-0.0855675796715444	-0.303946285496628	0.070417210203515	-0.20485006604659	-0.094743155546548	-0.0121629726715165	0.180524120703557	0.0979439378285255	-0.0121629726715164	-0.0947431555465479	0.0428904825785046	-0.0672164279215374	-0.0121629726715164	-0.149796610796569	-0.0672164279215374	-0.287430248921621	-0.342483704171642	-0.259903521296611	-0.480117342296695	-0.562697525171726	-0.590224252796737	-0.645277708046758	-0.0396897002965268	-0.0672164279215373	-0.0396897002965268	0.235577575953578	0.31815775882861	0.290631031203599	0.483318124578672	-0.0121629726715165	0.0428904825785045	0.070417210203515	0.180524120703557	0.0979439378285255	0.0979439378285255	-0.0672164279215375	0.318157758828609	0.180524120703557	0.015363754953494	-0.0672164279215375	0.0979439378285255	0.290631031203599	0.428264669328651	0.0428904825785045	0.37321121407863	0.290631031203599	0.400737941703641	0.263104303578588	0.263104303578588
-1.12635884027723	-1.03395382230954	-0.904586797154776	-0.967950238046904	-0.849143786374163	-0.611530883028682	-0.492724431355941	-0.175907226895298	-0.215509377452879	0.022103525892603	0.101307827007764	0.0221035258926029	-0.294713678568039	-0.492724431355941	-0.730337334701423	-0.769939485259003	-0.928348087489324	-0.849143786374163	-0.809541635816583	-0.492724431355941	-0.136305076337718	-0.0174986246649771	0.140909977565344	0.299318579795665	0.457727182025986	0.616135784256307	0.576533633698727	0.259716429238085	0.457727182025986	0.457727182025986	0.457727182025986	0.259716429238085	0.338920730353245	0.180512128122924	0.616135784256307	0.616135784256307	0.457727182025986	0.457727182025986	0.418125031468406	0.378522880910826	0.378522880910826	0.140909977565344	0.0617056764501833	0.022103525892603	-0.255111528010459	0.0617056764501833	-0.0967029257801379	0.0617056764501833	-0.136305076337718	-0.215509377452879
-0.202065020503674	0.656680306044475	0.738821163366472	0.341984813706954	0.245976019434491	0.165968690874104	0.181970156586181	-0.0100474319587465	-0.362079677624447	-0.298073814776138	-0.218066486215752	-0.10605622623121	-0.298073814776138	-0.474089937608989	-0.250069417639906	-0.362079677624447	-0.570098731881452	-0.538095800457298	-0.730113389002226	-0.714111923290148	-0.474089937608989	-0.426085540472757	-0.202065020503674	0.165968690874104	0.0859613623137174	0.389989210843186	0.758022922220965	0.534002402251882	0.501999470827728	0.742021456508888	0.48599800511565	0.614009730812269	0.55000386796396	0.501999470827728	0.421992142267341	0.437993607979418	-0.0900547605191331	0.0219554994654082	-0.0900547605191331	-0.17006208907952	-0.650106060441839	-0.442087006184834	-0.666107526153916	-0.538095800457298	-0.58610019759353	-0.842123648986767	-0.82612218327469	-0.458088471896911	-0.650106060441839	-0.666107526153916
0.323661915759619	0.0266429016021635	0.264258112928128	-0.0157883861346158	0.111505477075722	-0.100650961608175	0.069074189338943	0.153936764812502	-0.0157883861346158	-0.0582196738713952	0.0266429016021636	-0.185513537081733	0.196368052549281	0.153936764812502	-0.227944824818513	-0.44010126350241	-0.355238688028851	-0.270376112555292	-0.270376112555292	-0.609826414449527	-0.694688989923086	-0.39766997576563	-0.44010126350241	-0.0157883861346158	0.0266429016021636	0.0266429016021636	0.196368052549281	0.0690741893389429	0.153936764812502	0.578249642180296	0.111505477075722	-0.227944824818513	-0.143082249344954	0.111505477075722	0.28123062802284	0.111505477075722	-0.100650961608175	0.0266429016021636	0.238799340286061	0.111505477075722	-0.0157883861346158	-0.185513537081733	-0.143082249344954	-0.185513537081733	0.111505477075722	0.153936764812502	0.323661915759619	0.23879934028606	0.28123062802284	0.366093203496399
0.0190527105315292	0.73591094428031	0.377481827405919	0.377481827405919	0.428685986959404	0.223869348745466	0.172665189191982	0.479890146512888	0.940727582494247	1.24795253981515	1.0943400611547	1.19674838026167	1.50397333758257	1.45276917802909	1.24795253981515	1.0943400611547	0.838319263387278	0.73591094428031	0.582298465619857	0.326277667852435	0.121461029638498	-0.0321514490219553	-0.44178472544983	-0.492988885003314	-0.339376406342861	-0.44178472544983	-0.339376406342861	-0.236968087235893	-0.134559768128924	-0.0321514490219553	-0.185763927682408	-0.288172246789377	-0.0833556085754396	-0.288172246789377	-0.236968087235893	-0.236968087235893	-0.236968087235893	-0.134559768128924	-0.390580565896346	-0.749009682770736	-0.595397204110283	-0.492988885003314	-0.646601363663767	-0.492988885003314	-0.44178472544983	-0.492988885003314	-0.288172246789377	-0.390580565896346	-0.492988885003314	-0.0321514490219553
-0.0483488291363597	0.63249316244466	0.513345813917982	0.462282664549405	0.316387952067758	0.206966917706523	0.0975458833452875	0.35286163018817	-0.0118751510159479	-0.522506644701713	-0.157769863497595	0.0245985271044638	-0.121296185377183	-0.194243541618007	-0.522506644701713	-0.303664575979242	-0.0118751510159479	0.0610722052248757	-0.303664575979242	-0.26719089785883	-0.0118751510159479	0.134019561465699	0.0975458833452875	-0.26719089785883	-0.558980322822125	-0.157769863497595	-0.0118751510159479	-0.26719089785883	-0.0483488291363597	-0.0848225072567715	0.0975458833452875	0.206966917706523	-0.0848225072567715	-0.303664575979242	-0.230717219738419	-0.558980322822125	-0.157769863497595	-0.157769863497595	-0.194243541618007	-0.0118751510159479	0.316387952067758	0.0610722052248757	0.134019561465699	-0.0848225072567715	-0.121296185377183	-0.194243541618007	-0.230717219738419	-0.486032966581301	-0.121296185377183	0.024598527104464
-0.997702273783032	0.0615865601100637	-0.20323564836321	0.0237548160424531	0.137250048245285	0.591230977056611	0.364240512650948	0.364240512650948	0.250745280448116	0.364240512650948	0.137250048245285	0.0237548160424531	-0.0897404161603785	-0.316730880566042	-0.316730880566042	-0.0897404161603785	-0.20323564836321	0.137250048245285	0.364240512650948	0.137250048245285	0.364240512650948	0.47773574485378	0.250745280448117	0.137250048245285	-0.316730880566042	-0.543721344971705	-0.657216577174537	-0.657216577174537	-0.543721344971705	-0.20323564836321	-0.20323564836321	0.0237548160424531	0.364240512650948	0.591230977056611	0.47773574485378	0.364240512650948	0.250745280448116	0.364240512650948	0.137250048245285	-0.20323564836321	-0.0897404161603786	-0.20323564836321	0.0237548160424531	-0.20323564836321	-0.20323564836321	-0.20323564836321	-0.20323564836321	-0.543721344971705	-0.430226112768874	-0.543721344971705
-0.483270866220973	0.122831345164497	-0.119609539389691	-0.2235127756272	-0.2235127756272	-0.483270866220973	-0.483270866220973	-0.483270866220973	-0.483270866220973	0.0362453149665729	0.0362453149665729	0.0362453149665729	0.0362453149665729	0.0362453149665729	0.296003405560346	0.296003405560346	-0.2235127756272	-0.2235127756272	0.296003405560346	0.296003405560346	0.296003405560346	0.036245314966573	0.036245314966573	0.036245314966573	0.036245314966573	-0.483270866220973	-0.483270866220973	-0.2235127756272	-0.2235127756272	-0.2235127756272	-0.2235127756272	0.036245314966573	0.036245314966573	0.296003405560346	0.0362453149665729	0.036245314966573	0.036245314966573	0.036245314966573	-0.2235127756272	-0.2235127756272	0.036245314966573	0.296003405560346	0.296003405560346	0.296003405560346	0.296003405560346	0.296003405560346	0.296003405560346	0.296003405560346	0.0362453149665729	0.0362453149665729
0.945802224534326	1.15436374071369	0.445254585703852	0.379706680618909	-0.00762184942848197	-0.0672108540511575	-0.484333886409886	-0.186388863296509	-0.0970053563624952	0.23073416906222	0.0817616575055314	0.379706680618909	0.379706680618909	0.707446206043625	0.677651703732287	0.647857201420949	0.796829712977638	0.528679192175598	0.528679192175598	0.349912178307571	-0.126799858673833	-0.30556687254186	-0.335361374853198	-0.722689904900588	-0.573717393343899	-0.692895402589251	-0.603511895655237	-0.484333886409886	-0.305566872541859	-0.186388863296509	-0.00762184942848197	-0.156594360985171	-0.216183365607846	-0.216183365607846	-0.126799858673833	-0.335361374853197	-0.603511895655237	-0.454539384098548	-0.424744881787211	-0.30556687254186	-0.126799858673833	-0.0672108540511575	-0.335361374853197	-0.216183365607846	-0.30556687254186	-0.186388863296509	-0.156594360985171	-0.663100900277913	-0.603511895655237	-0.126799858673833
-0.66620115949116	-0.198773306328365	-0.245516091644644	0.13510373164506	0.13510373164506	0.0349406202530328	0.13510373164506	0.435593065821143	0.235266843037088	0.335429954429115	0.235266843037088	0.235266843037088	0.0349406202530328	-0.0652224911389947	-0.26554871392305	-0.165385602531022	-0.766364270883187	-0.566038048099132	-0.566038048099132	-0.365711825315077	-0.165385602531022	-0.165385602531022	-0.165385602531022	0.13510373164506	-0.165385602531022	-0.0652224911389947	-0.26554871392305	-0.365711825315077	-0.165385602531022	-0.165385602531022	-0.26554871392305	-0.165385602531022	-0.365711825315077	-0.26554871392305	-0.0652224911389948	-0.365711825315077	-0.465874936707105	-0.365711825315077	-0.26554871392305	-0.0652224911389947	-0.165385602531022	-0.365711825315077	-0.165385602531022	-0.26554871392305	-0.26554871392305	-0.365711825315077	-0.465874936707105	-0.265548713923049	-0.265548713923049	-0.165385602531022
-0.229897221265431	-0.229897221265431	-0.229897221265431	-0.229897221265431	-0.229897221265431	-0.229897221265431	-0.229897221265431	-0.229897221265431	-0.229897221265431	-0.229897221265431	-0.229897221265431	-0.229897221265431	-0.229897221265431	-0.229897221265431	0.182001966835133	0.182001966835133	0.182001966835133	0.182001966835133	0.182001966835133	0.182001966835133	0.182001966835133	-0.229897221265431	-0.229897221265431	-0.229897221265431	-0.229897221265431	-0.229897221265431	-0.229897221265431	-0.229897221265431	-0.229897221265431	-0.22989722126543	-0.22989722126543	-0.22989722126543	-0.22989722126543	-0.22989722126543	-0.22989722126543	-0.22989722126543	-0.22989722126543	-0.22989722126543	-0.22989722126543	-0.22989722126543	-0.22989722126543	-0.22989722126543	-0.22989722126543	-0.22989722126543	-0.22989722126543	-0.22989722126543	-0.22989722126543	-0.22989722126543	-0.22989722126543	-0.22989722126543
-0.828578140183429	0.156088606216167	0.353021955496087	0.437421962330338	0.49770768149766	0.377136243163016	0.316850523995693	0.377136243163016	0.316850523995693	0.618279119832304	0.316850523995693	0.437421962330338	-0.04486379100824	-0.04486379100824	0.0757076473264044	-0.04486379100824	-0.346292386844851	-0.225720948510207	-0.406578106012173	-0.105149510175562	0.135993366493727	0.0154219281590823	-0.165435229342884	0.135993366493727	-0.0448637910082399	0.256564804828371	0.0757076473264045	-0.105149510175562	-0.0448637910082399	0.316850523995694	-0.286006667677529	-0.165435229342884	-0.466863825179495	-0.286006667677529	-0.286006667677529	-0.527149544346818	-0.768292421016107	-0.527149544346818	-0.647720982681462	-0.708006701848784	-0.708006701848784	-0.647720982681462	-0.225720948510207	-0.346292386844851	-0.0448637910082399	0.135993366493727	0.377136243163016	0.377136243163016	0.437421962330338	0.0154219281590823
-0.48441146928836	-0.836604349133278	-0.590069333241835	-0.182531857992715	-0.107061955168804	-0.182531857992715	0.19481765612684	0.19481765612684	0.0438778504790182	-0.182531857992715	-0.408941566464449	-0.408941566464449	-0.408941566464449	-0.408941566464449	-0.635351274936182	-0.48441146928836	-0.333471663640538	-0.408941566464449	-0.48441146928836	-0.48441146928836	-0.333471663640538	-0.107061955168804	0.043877850479018	0.043877850479018	0.345757461774663	0.421227364598574	0.421227364598574	0.19481765612684	0.421227364598574	0.19481765612684	-0.0315920523448931	-0.0315920523448931	-0.182531857992715	0.345757461774663	0.043877850479018	0.043877850479018	0.043877850479018	0.119347753302929	-0.0315920523448931	0.119347753302929	-0.408941566464449	0.043877850479018	-0.107061955168804	0.043877850479018	-0.0315920523448931	-0.182531857992715	-0.107061955168804	-0.107061955168804	-0.182531857992715	-0.333471663640538
-0.435050232562789	-0.435050232562789	-0.581363215804576	-0.226031685074522	-0.226031685074522	-0.435050232562789	-0.226031685074522	-0.330540958818655	-0.121522411330388	-0.539559506306923	-0.539559506306923	-0.644068780051056	-0.435050232562789	-0.226031685074521	0.0874961361578795	0.0874961361578795	0.505533231134414	0.610042504878548	1.13258887359922	0.923570326110949	0.819061052366815	0.714551778622681	0.714551778622681	0.505533231134414	0.505533231134414	0.0874961361578793	0.0874961361578793	-0.0170131375862543	0.0874961361578793	-0.121522411330388	0.0874961361578794	-0.0170131375862542	-0.121522411330388	-0.0170131375862542	-0.226031685074522	-0.330540958818655	-0.121522411330388	-0.330540958818655	-0.226031685074522	0.0874961361578794	0.0874961361578794	0.0874961361578794	-0.121522411330388	-0.330540958818655	-0.539559506306923	-0.74857805379519	-1.06210587502759	-1.16661514877172	-1.06210587502759	-0.957596601283457
-1.44366079803708	-0.983097045828113	0.0761995842525136	-0.259354006642592	0.0367226912060306	0.0367226912060306	0.234107156438445	0.0367226912060306	-0.259354006642592	-0.259354006642592	-0.259354006642592	-0.358046239258799	-0.0619695414101768	0.234107156438446	0.0367226912060307	0.234107156438446	0.530183854287068	0.628876086903275	0.628876086903275	0.43149162167086	0.135414923822238	0.43149162167086	0.332799389054653	0.135414923822238	0.234107156438446	0.135414923822238	0.332799389054653	0.135414923822238	-0.259354006642592	-0.160661774026384	-0.259354006642592	-0.0619695414101768	-0.0619695414101768	-0.259354006642592	-0.259354006642592	-0.259354006642592	-0.358046239258799	-0.358046239258799	-0.456738471875007	-0.555430704491214	-0.456738471875007	-0.358046239258799	-0.259354006642592	-0.456738471875007	-0.259354006642592	-0.259354006642592	-0.0619695414101768	-0.0619695414101768	-0.0619695414101768	0.0367226912060307
-0.258695694595446	-0.258695694595446	-0.258695694595446	-0.258695694595446	-0.258695694595446	-0.258695694595446	-0.258695694595446	-0.258695694595446	-0.258695694595446	-0.258695694595446	-0.258695694595446	-0.258695694595446	-0.258695694595446	-0.258695694595446	-0.258695694595446	-0.258695694595446	-0.258695694595446	-0.258695694595446	-0.258695694595446	-0.258695694595446	-0.258695694595446	0.186260900108721	0.186260900108721	0.186260900108721	0.186260900108721	0.186260900108721	0.186260900108721	0.186260900108721	0.186260900108721	0.186260900108721	0.186260900108721	0.186260900108721	0.186260900108721	0.186260900108721	0.186260900108721	-0.258695694595446	-0.258695694595446	-0.258695694595446	-0.258695694595446	-0.258695694595446	-0.258695694595446	-0.258695694595446	-0.258695694595446	-0.258695694595446	-0.258695694595446	-0.258695694595446	-0.258695694595446	-0.258695694595446	-0.258695694595446	-0.258695694595446
-0.206640563162026	1.38820070637053	0.750264198557509	0.476862838066214	0.476862838066214	-0.206640563162026	-0.206640563162026	-0.206640563162026	-0.206640563162026	-0.206640563162026	-0.206640563162026	-0.206640563162026	-0.206640563162026	-0.206640563162026	-0.206640563162026	0.476862838066214	0.476862838066214	0.476862838066214	0.476862838066214	0.476862838066214	0.476862838066214	0.476862838066214	-0.206640563162026	-0.206640563162026	0.249028370990134	0.249028370990134	0.249028370990134	0.476862838066214	0.476862838066214	0.476862838066214	0.476862838066214	0.0211939039140541	0.0211939039140541	0.0211939039140541	-0.206640563162026	-0.206640563162026	-0.206640563162026	-0.206640563162026	-0.206640563162026	-0.206640563162026	-0.206640563162026	-0.206640563162026	-0.206640563162026	-0.206640563162026	-0.206640563162026	-0.206640563162026	-0.206640563162026	-0.206640563162026	-0.206640563162026	-0.206640563162026
-0.1402010845616	-0.256455978371632	0.208563596868496	-0.090377558643015	-0.1402010845616	-0.0405540327244298	-0.090377558643015	-0.588612817828867	-0.389318714154526	-0.190024610480185	0.358034174624252	0.407857700542837	0.656975330135763	0.557328278298592	0.706798856054348	0.607151804217178	0.358034174624252	0.108916545031326	0.0590930191127405	-0.090377558643015	0.0590930191127405	0.0092694931941553	-0.0405540327244299	0.0092694931941553	0.308210648705666	0.507504752380007	0.706798856054348	0.557328278298592	0.706798856054348	0.806445907891518	0.856269433810103	0.557328278298592	0.457681226461422	0.407857700542837	0.158740070949911	0.208563596868496	0.258387122787081	0.108916545031326	0.158740070949911	0.158740070949911	-0.190024610480185	0.108916545031326	-0.190024610480185	-0.339495188235941	-0.0903775586430152	-0.1402010845616	-0.239848136398771	-0.090377558643015	0.108916545031326	0.158740070949911
0.401715500003867	0.24177321759492	-0.0781113472229743	-0.146658039683952	-0.283751424605906	-0.420844809527861	-0.763578271832747	-0.832124964293724	-0.763578271832747	-0.900671656754702	-0.969218349215679	-1.10631173413763	-0.832124964293724	-0.69503157937177	-0.489391501988838	-0.420844809527861	-0.215204732144929	0.0589820376989805	0.196075422620935	-0.078111347222974	-0.078111347222974	-0.215204732144928	-0.420844809527861	-0.420844809527861	-0.626484886910792	-0.42084480952786	-0.215204732144928	-0.283751424605906	-0.146658039683951	-0.0781113472229743	-0.0781113472229743	-0.146658039683952	-0.420844809527861	-0.420844809527861	-0.283751424605906	-0.489391501988838	-0.420844809527861	-0.626484886910793	-0.557938194449815	-0.420844809527861	-0.215204732144929	-0.420844809527861	-0.420844809527861	-0.557938194449815	-0.557938194449815	-0.557938194449815	-0.557938194449815	-0.832124964293724	-0.832124964293724	-0.763578271832747
1.71598315572221	1.92454803756044	1.15285797475898	0.777441187450159	0.464593864692809	0.285823965974323	0.151746541935459	0.285823965974323	0.330516440653944	0.19643901661508	0.330516440653944	0.419901390013187	0.330516440653944	0.151746541935459	-0.11640830614227	-0.250485730181134	0.0623615925762159	-0.11640830614227	-0.11640830614227	-0.339870679540377	-0.0717158314626484	0.0623615925762159	0.0176691178965944	-0.250485730181134	-0.295178204860755	-0.11640830614227	0.19643901661508	-0.295178204860755	-0.42925562889962	-0.0270233567830269	-0.161100780821891	-0.161100780821891	-0.339870679540377	-0.518640578258862	-0.295178204860755	-0.0270233567830268	0.0176691178965946	0.464593864692809	0.643363763411294	0.553978814052052	0.732748712770537	0.598671288731673	0.330516440653944	0.107054067255837	-0.161100780821891	-0.384563154219998	-0.205793255501513	-0.473948103579241	-0.518640578258863	-0.563333052938484
3.69331463615076	1.74810430285001	1.06728068619475	0.775499136199636	0.150252957638679	0.150252957638679	-0.0581624352149726	-0.266577828068625	-0.266577828068625	0.150252957638679	-0.0581624352149726	0.150252957638679	0.150252957638679	0.150252957638679	0.150252957638679	0.358668350492331	0.358668350492331	0.358668350492331	0.150252957638679	0.150252957638679	0.358668350492331	0.358668350492331	0.150252957638679	-0.266577828068625	-0.266577828068625	0.150252957638679	-0.0581624352149726	-0.266577828068625	-0.266577828068625	0.150252957638679	0.358668350492331	0.358668350492331	0.775499136199636	0.775499136199636	0.775499136199636	0.983914529053288	0.567083743345984	0.358668350492332	0.358668350492332	-0.474993220922276	-0.474993220922276	-0.474993220922276	-0.683408613775928	-0.683408613775928	-0.474993220922276	-0.474993220922276	-0.474993220922277	-0.474993220922277	-0.474993220922277	-0.474993220922277
-0.741980937813798	0.049991623469724	-0.266797401043685	-0.402564125835146	-0.402564125835146	-0.402564125835146	-0.572272531824472	-0.232855719845819	-0.0631473138564933	0.106561092132833	0.106561092132833	0.445977904111485	0.276269498122159	0.276269498122159	-0.0631473138564934	0.276269498122159	0.106561092132833	0.276269498122159	0.106561092132833	0.106561092132833	0.106561092132833	0.276269498122159	-0.0631473138564934	-0.0631473138564934	-0.23285571984582	-0.402564125835146	-0.23285571984582	-0.0631473138564934	-0.0631473138564934	-0.23285571984582	-0.23285571984582	0.276269498122159	0.276269498122159	0.276269498122159	0.106561092132833	-0.0631473138564935	-0.0631473138564935	0.106561092132833	-0.402564125835146	-0.402564125835146	-0.402564125835146	-0.402564125835146	-0.402564125835146	-0.402564125835146	-0.0631473138564933	0.106561092132833	0.106561092132833	0.106561092132833	0.276269498122159	0.445977904111485
-0.583092857117766	-0.583092857117766	-0.583092857117766	-0.583092857117766	-0.583092857117766	-0.583092857117766	-0.583092857117766	-0.583092857117766	-0.404000051003023	-0.404000051003023	-0.404000051003023	-0.404000051003023	-0.404000051003024	-0.0458144387735388	0.312371173455946	0.670556785685431	1.02874239791492	1.20783520402966	1.56602081625914	1.74511362237389	1.3869280101444	1.20783520402966	0.849649591800174	0.491463979570689	0.312371173455946	-0.0458144387735386	0.133278367341204	0.133278367341204	0.491463979570688	0.312371173455946	0.312371173455946	0.312371173455946	0.491463979570688	0.133278367341204	0.133278367341204	-0.404000051003023	-0.404000051003023	-0.404000051003023	-0.224907244888281	-0.224907244888281	-0.224907244888281	-0.224907244888281	-0.0458144387735387	-0.0458144387735387	-0.0458144387735387	-0.224907244888281	-0.404000051003023	-0.404000051003023	-0.404000051003023	-0.583092857117766
-0.10452019107606	0.113956041659315	-0.366691670358509	-0.38541820459297	-0.38541820459297	-0.572683546937577	-0.479050875765274	-0.0108875199037563	0.176377822440851	0.176377822440851	0.270010493613154	0.0827451512685472	0.176377822440851	0.270010493613154	-0.198152862248363	-0.198152862248363	-0.291785533420667	-0.0108875199037563	0.363643164785457	0.270010493613154	0.457275835957761	1.01907186299158	1.29996987650849	1.4872352188531	1.11270453416389	0.925439191819278	1.01907186299158	0.644541178302368	0.270010493613154	-0.198152862248363	-0.38541820459297	-0.198152862248363	-0.0108875199037564	-0.0108875199037564	-0.10452019107606	-0.10452019107606	0.17637782244085	0.270010493613154	0.270010493613154	0.0827451512685471	-0.10452019107606	-0.198152862248363	-0.10452019107606	-0.0108875199037562	-0.10452019107606	-0.10452019107606	-0.291785533420667	-0.198152862248363	-0.10452019107606	-0.198152862248363
-0.199109331884195	0.559522426307486	0.0284801955733091	0.0176425990277136	-0.0365453837002636	-0.578425210980036	-0.415861262796104	-0.144921349156218	0.180206547211645	0.0176425990277136	-0.144921349156218	-0.253297314612172	-0.30748529734015	-0.0907333664282408	-0.0365453837002636	0.0176425990277137	0.126018564483668	0.0176425990277137	0.180206547211645	0.451146460851531	0.0718305817556909	-0.144921349156218	-0.795177141891944	-0.524237228252058	-0.30748529734015	-0.415861262796104	-0.68680117643599	-0.415861262796104	-0.30748529734015	-0.0365453837002635	-0.253297314612172	-0.253297314612172	-0.144921349156218	0.342770495395577	0.126018564483668	0.126018564483668	0.180206547211645	0.2885825126676	0.126018564483668	0.180206547211645	-0.253297314612172	0.0176425990277138	0.126018564483668	-0.0365453837002635	-0.253297314612172	-0.253297314612172	-0.0907333664282407	0.342770495395577	0.0718305817556909	-0.0365453837002635
-0.61358402225511	-0.0639150023182407	-0.283782610292988	-0.142439148023508	0.0931332890922935	0.328705726208095	0.328705726208095	0.328705726208095	0.564278163323896	0.564278163323896	0.328705726208095	0.0931332890922936	-0.142439148023508	-0.378011585139309	-0.378011585139309	-0.61358402225511	-0.61358402225511	-0.61358402225511	-0.378011585139309	-0.378011585139309	-0.378011585139309	-0.378011585139309	-0.142439148023508	0.0931332890922936	0.0931332890922936	-0.142439148023508	-0.142439148023508	0.0931332890922936	0.328705726208095	0.0931332890922936	0.0931332890922936	0.0931332890922936	0.0931332890922936	0.0931332890922936	0.564278163323896	0.328705726208095	0.328705726208095	0.328705726208095	0.799850600439697	1.0354230375555	1.2709954746713	0.564278163323896	0.799850600439697	1.0354230375555	0.799850600439697	0.328705726208095	0.328705726208095	0.0931332890922935	0.0931332890922935	-0.142439148023508
-1.54776772015301	-0.806071268386154	-0.490850276385241	-0.395489304015217	-0.157086873090156	0.160783034809925	-0.117353134602646	-0.0776193961151358	-0.157086873090156	-0.316021827040196	0.0415818193473945	0.0415818193473945	-0.0378856576276257	0.279984250272455	0.279984250272455	0.200516773297435	0.438919204222495	0.0415818193473944	0.0415818193473944	-0.236554350065176	-0.196820611577666	0.0813155578349045	0.160783034809925	0.121049296322415	0.121049296322415	0.319717988759965	0.478652942710005	0.359451727247475	0.200516773297435	0.200516773297435	0.200516773297435	0.438919204222495	0.359451727247475	0.359451727247475	0.399185465734985	0.279984250272455	0.200516773297435	0.240250511784945	0.240250511784945	0.319717988759965	0.359451727247475	0.319717988759965	0.160783034809925	0.518386681197516	0.279984250272455	0.121049296322415	-0.316021827040196	-0.474956780990237	-0.196820611577666	0.0415818193473945
0.461170928812846	0.289160458462577	0.461170928812846	0.461170928812846	0.534889701820104	0.756046020841877	0.534889701820104	0.166295836783814	0.166295836783814	0.240014609791072	0.166295836783814	0.0188582907692986	-0.349735574266991	-0.497173120281506	-0.349735574266991	-0.276016801259733	-0.497173120281506	-0.570891893288764	-0.570891893288764	-0.349735574266991	0.0188582907692986	0.0925770637765564	0.0925770637765565	0.31373338279833	0.31373338279833	0.166295836783814	0.0925770637765565	-0.202298028252475	-0.423454347274248	-0.423454347274248	-0.349735574266991	-0.349735574266991	-0.202298028252475	0.0188582907692986	0.166295836783814	0.0925770637765565	0.0925770637765565	0.31373338279833	0.461170928812846	0.608608474827361	0.461170928812846	0.387452155805588	0.756046020841877	0.756046020841877	0.31373338279833	0.0925770637765563	0.0925770637765565	0.240014609791072	0.682327247834619	0.461170928812846
-0.952759103133792	0.341543559859696	0.0457029511754702	0.23588619961533	0.23588619961533	0.0774001592487801	-0.00184286093449471	-0.00184286093449471	-0.00184286093449471	-0.160328901301044	-0.318814941667594	-0.0810858811177695	0.0774001592487801	0.0774001592487801	-0.0810858811177695	-0.00184286093449468	0.315129219798604	0.315129219798604	0.552858280348429	0.552858280348429	0.473615260165154	0.790587340898253	0.711344320714979	0.394372239981879	0.790587340898253	0.711344320714979	0.394372239981879	0.156643179432055	0.156643179432055	0.315129219798604	0.394372239981879	0.07740015924878	-0.0810858811177696	0.07740015924878	0.156643179432055	-0.00184286093449477	-0.0810858811177696	-0.239571921484319	-0.239571921484319	-0.160328901301044	-0.160328901301044	-0.0810858811177696	-0.398057961850869	-0.398057961850869	-0.398057961850869	-0.635787022400693	-0.952759103133792	-0.873516082950518	-0.952759103133792	-0.715030042583968
1.66736993468076	1.42080724721384	1.22355709724031	0.557837841079635	0.557837841079635	0.240828671479314	0.0294892250790995	-0.023345636520954	-0.129015359721061	0.18799380987926	0.346498394679421	0.240828671479314	0.822012149079903	0.716342425879796	0.557837841079635	0.452168117879528	0.399333256279474	0.135158948279207	0.0823240866791532	-0.287519944521221	-0.287519944521221	-0.0233456365209536	-0.129015359721061	0.0823240866791533	0.346498394679421	0.346498394679421	0.293663533079367	0.346498394679421	0.346498394679421	0.716342425879796	0.452168117879528	0.0294892250790996	-0.0233456365209539	-0.0233456365209539	-0.287519944521222	-0.446024529321382	-0.551694252521489	-0.551694252521489	-0.446024529321382	-0.393189667721329	-0.129015359721061	-0.0233456365209539	-0.129015359721061	-0.0761804981210076	0.0294892250790996	0.399333256279474	0.346498394679421	0.240828671479314	0.346498394679421	0.399333256279474
0.88874491111064	1.13993009256069	0.88874491111064	0.350490950860534	0.242840158810513	-0.0801122173395505	-0.187763009389572	-0.295413801439593	-0.510715385539635	-0.510715385539635	-0.187763009389572	-0.295413801439593	-0.295413801439593	-0.187763009389572	-0.187763009389572	-0.295413801439593	0.0275385747104706	0.0275385747104706	0.135189366760492	0.350490950860534	0.458141742910555	0.565792534960576	0.565792534960576	0.135189366760492	0.135189366760492	0.0275385747104704	-0.0801122173395507	-0.187763009389572	0.0275385747104704	0.458141742910555	0.781094119060618	0.996395703160661	1.10404649521068	0.996395703160661	0.99639570316066	0.996395703160661	0.781094119060618	0.673443327010597	0.242840158810512	0.242840158810512	0.242840158810512	0.350490950860534	0.02753857471047	0.02753857471047	0.02753857471047	0.02753857471047	0.02753857471047	0.135189366760491	0.458141742910555	0.673443327010597
-1.34008665123068	-0.253139515632635	-0.0357500885130255	0.05741680882395	0.290334052166389	0.523251295508827	0.197167154829413	-0.0357500885130255	0.290334052166389	0.197167154829413	0.243750603497901	0.150583706160926	-0.128916985850001	-0.268667331855464	-0.222083883186976	-0.408417677860927	-0.594751472534878	-0.641334921203366	-0.501584575197903	-0.222083883186977	0.290334052166389	0.47666784684034	0.383500949503364	0.336917500834876	0.336917500834876	0.430084398171852	0.104000257492438	-0.0823335371815132	-0.36183422919244	-0.222083883186976	-0.36183422919244	-0.128916985850001	-0.222083883186976	0.05741680882395	0.430084398171852	0.336917500834876	0.336917500834876	0.523251295508827	0.523251295508827	0.336917500834876	0.243750603497901	-0.0823335371815132	0.104000257492438	0.05741680882395	0.290334052166389	0.104000257492438	0.150583706160925	0.150583706160925	-0.0357500885130255	-0.0823335371815133
-0.76397754579471	-0.76397754579471	-0.481821421519609	-0.360897368258851	-0.360897368258851	-0.360897368258851	-0.360897368258851	-0.159357279490921	0.0421828092770086	0.0421828092770086	0.0421828092770086	0.0421828092770086	0.0421828092770086	0.243722898044938	0.0421828092770086	-0.360897368258851	-0.562437457026781	-0.562437457026781	-0.562437457026781	-0.562437457026781	-0.562437457026781	-0.562437457026781	-0.360897368258851	-0.360897368258851	-0.159357279490921	0.0421828092770086	0.0421828092770086	-0.159357279490921	-0.159357279490921	-0.159357279490921	0.0421828092770087	-0.159357279490921	-0.159357279490921	0.0421828092770087	0.445262986812868	0.646803075580798	0.445262986812868	0.243722898044938	0.243722898044938	0.243722898044938	0.243722898044938	-0.159357279490921	-0.159357279490921	-0.159357279490921	-0.159357279490921	-0.159357279490921	-0.360897368258851	-0.360897368258851	-0.159357279490921	-0.360897368258851
0.50700453885522	1.35482879549645	1.10048151850408	0.809798916227088	0.688681165278341	0.50700453885522	0.143651286008979	-0.0380253404141416	-0.0380253404141416	0.0830924105346055	0.0830924105346055	0.0225335350602319	-0.0985842158885151	-0.0985842158885151	-0.159143091362889	-0.219701966837262	-0.401378593260383	-0.583055219683503	-0.461937468734756	-0.219701966837262	-0.159143091362889	-0.0985842158885152	-0.219701966837262	-0.159143091362889	-0.159143091362889	-0.159143091362889	-0.0380253404141416	-0.0380253404141416	-0.0985842158885151	0.022533535060232	0.022533535060232	0.143651286008979	0.022533535060232	-0.219701966837262	-0.340819717786009	-0.340819717786009	-0.461937468734756	-0.643614095157877	-0.764731846106624	-0.764731846106624	-0.704172970632251	-0.52249634420913	-0.461937468734756	-0.280260842311636	-0.219701966837262	0.0830924105346055	0.628122289803967	0.628122289803967	0.930916667175835	1.17315216907333
-0.234160085224441	-0.234160085224441	-0.234160085224441	-0.234160085224441	-0.234160085224441	-0.234160085224441	-0.234160085224441	-0.234160085224441	-0.234160085224441	-0.234160085224441	-0.234160085224441	-0.234160085224441	-0.234160085224441	-0.234160085224441	-0.234160085224441	-0.234160085224441	-0.234160085224441	-0.234160085224441	-0.234160085224441	-0.234160085224441	-0.234160085224441	-0.234160085224441	-0.234160085224441	-0.234160085224441	-0.234160085224441	-0.234160085224441	-0.234160085224441	-0.234160085224441	-0.234160085224441	-0.234160085224441	-0.234160085224441	-0.234160085224441	-0.234160085224441	-0.234160085224441	-0.234160085224441	-0.234160085224441	-0.234160085224442	-0.234160085224442	-0.234160085224442	-0.234160085224442	-0.234160085224442	-0.234160085224442	-0.234160085224442	-0.234160085224442	-0.234160085224442	-0.234160085224442	-0.234160085224442	-0.234160085224442	-0.234160085224442	-0.234160085224442
1.72261583883727	0.0326659003512845	0.432108613084335	0.208245114739439	0.076560703948323	0.339929525530554	0.47161393632167	0.274087320134996	0.0765607039483231	0.405771730926112	0.274087320134996	0.274087320134996	0.274087320134996	0.208245114739438	0.208245114739439	0.339929525530554	0.208245114739438	0.208245114739439	0.142402909343881	0.274087320134996	0.142402909343881	0.47161393632167	0.339929525530554	0.274087320134996	0.405771730926112	0.47161393632167	0.142402909343881	0.47161393632167	0.274087320134996	0.142402909343881	0.142402909343881	-0.0551237068427926	0.142402909343881	0.339929525530554	0.339929525530554	0.208245114739438	0.339929525530554	0.405771730926112	0.537456141717227	0.274087320134996	0.274087320134996	-0.120965912238351	-0.252650323029466	0.010718498552765	-0.252650323029466	-0.186808117633908	-0.318492528425024	-0.318492528425024	-0.252650323029466	-0.252650323029466
1.62800363244451	1.62800363244451	1.15224723111849	0.778438630076623	0.438612629129467	0.0987866281823125	-0.0711263722912651	-0.241039372764843	-0.41095237323842	-0.241039372764843	-0.0711263722912651	0.0987866281823125	-0.0711263722912651	-0.071126372291265	-0.071126372291265	-0.071126372291265	-0.41095237323842	-0.580865373711998	-0.580865373711998	-0.41095237323842	-0.241039372764842	-0.0711263722912649	0.0987866281823126	0.0987866281823126	0.26869962865589	0.0987866281823126	0.26869962865589	0.26869962865589	0.0987866281823126	-0.0711263722912649	0.0987866281823126	-0.0711263722912649	0.26869962865589	-0.0711263722912649	-0.0711263722912649	-0.0711263722912649	-0.0711263722912649	-0.0711263722912649	0.26869962865589	0.0987866281823126	0.0987866281823126	-0.0711263722912649	0.26869962865589	0.26869962865589	0.0987866281823126	-0.241039372764842	-0.41095237323842	-0.0711263722912649	-0.0711263722912649	-0.41095237323842
-0.801685652768409	0.102087311588486	0.147275959806331	0.0698097057185972	0.360308158547599	0.263475340937932	0.360308158547599	0.263475340937932	0.263475340937932	0.360308158547599	0.360308158547599	0.166642523328264	0.360308158547599	0.0698097057185971	0.360308158547599	0.360308158547599	0.166642523328264	0.360308158547599	0.650806611376601	0.360308158547599	0.747639428986268	0.360308158547599	0.360308158547599	0.553973793766934	0.360308158547599	0.360308158547599	0.650806611376601	0.360308158547599	0.360308158547599	0.553973793766933	0.263475340937932	0.941305064205603	0.747639428986268	0.553973793766934	0.747639428986268	0.941305064205603	0.941305064205603	1.13497069942494	0.650806611376601	0.553973793766933	0.844472246595935	0.747639428986268	0.553973793766933	0.360308158547598	0.0698097057185966	-0.123855929500738	-0.123855929500738	-0.511187199939407	-0.220688747110405	0.0698097057185971
1.00453852622916	0.764565433852192	0.57258695995062	0.42860310452444	0.284619249098261	0.654863448765579	0.305188371302001	0.181773638079562	-0.106194072772797	-0.106194072772797	-0.0444867061615773	-0.0650558283653172	-0.291316172606456	-0.311885294810196	-0.106194072772797	0.181773638079562	0.0789280270608622	0.325757493505741	0.46974134893192	0.881123793006718	0.860554670802978	0.963400281821678	1.04567677063664	1.0251076484329	1.04567677063664	0.839985548599239	0.305188371302001	0.449172226728181	0.53144871554314	0.5108795933394	0.6137252043581	0.305188371302001	0.44917222672818	0.53144871554314	0.55201783774688	0.222911882487041	0.264050126894521	-0.0444867061615771	0.0377897826533824	0.0377897826533824	0.0994971492646022	-0.250177928198976	-0.229608805995236	-0.106194072772797	0.0377897826533824	-0.106194072772797	-0.209039683791496	-0.106194072772797	0.181773638079562	0.140635393672082
-1.111765660486	0.1465632235456	0.264994177336809	0.664698646382141	1.07709214619082	1.26742760764098	1.14053730000754	1.04536956928246	1.0136469923741	0.981924415465739	0.79158895401558	0.442640608023624	0.093692262031667	-0.033198045601772	0.188859992756746	0.315750300390185	0.0619696851233069	-0.128365776326851	-0.191810930143571	-0.191810930143571	-0.160088353235211	-0.25525608396029	-0.25525608396029	-0.0649206225101316	0.0302471082149476	0.252305146573466	0.442640608023624	0.569530915657062	0.315750300390185	0.125414838940027	0.0936922620316667	0.125414838940026	-0.0966431994184916	0.0619696851233069	-0.191810930143571	-0.0014754686934122	-0.0014754686934122	-0.160088353235211	0.093692262031667	0.220582569665106	0.0302471082149474	-0.00147546869341245	-0.0649206225101321	0.157137415848386	0.0936922620316665	-0.160088353235211	-0.25525608396029	-0.509036699227168	-0.382146391593729	-0.509036699227168
0.363655954506311	0.271980542189393	0.436996284359845	0.219594592294012	0.0100507927124854	0.141015667450939	0.062436742607867	-0.225685981816732	0.0362437676601762	0.350559467032466	0.258884054715548	0.389848929454002	0.258884054715548	0.48152434177092	0.50771731671861	0.206498104820166	-0.186396519395195	-0.199493006869041	-0.291168419185959	-0.17330003192135	-0.382843831502876	-0.225685981816732	-0.120914082025969	-0.0816246196044323	0.258884054715548	0.455331366823229	0.101726205029403	0.16720864239863	0.298173517137084	0.298173517137084	0.520813804192456	0.599392729035528	0.717261116300137	1.09705925304165	0.952997890829354	0.691068141352446	0.717261116300137	0.206498104820166	-0.00304569476135999	0.0624367426078669	0.141015667450939	-0.0423351571828961	0.0100507927124855	0.193401617346321	0.402945416927847	0.324366492084775	0.088629717555558	-0.395940318976722	-0.238782469290577	-0.317361394133649
1.5731589101071	0.0869039448144537	-0.299522346161635	0.171832799974033	-0.146650406874391	-0.0192571241350212	-0.0192571241350212	-0.0192571241350212	-0.0192571241350212	0.171832799974033	-0.146650406874391	-0.0192571241350211	-0.274043689613761	-0.146650406874391	-0.146650406874391	-0.082953765504706	-0.337740330983446	-0.210347048244076	-0.210347048244076	-0.210347048244076	-0.146650406874391	0.171832799974033	0.171832799974034	0.171832799974034	0.0444395172346638	-0.0192571241350211	0.0444395172346638	-0.082953765504706	-0.465133613722815	-0.337740330983446	-0.210347048244076	-0.274043689613761	-0.274043689613761	-0.146650406874391	-0.146650406874391	-0.146650406874391	-0.40143697235313	-0.5288302550925	-0.146650406874391	-0.274043689613761	-0.082953765504706	0.0444395172346638	0.108136158604349	0.362922724083088	0.490316006822458	-0.019257124135021	0.235529441343719	-0.146650406874391	-0.274043689613761	-0.210347048244076
0.732367313001974	0.593067116342515	0.481626959014947	0.612967144436723	0.433866891588847	0.762217355143286	0.672667228719348	0.433866891588847	0.821917439425912	0.941317607991163	0.523417018012785	0.433866891588847	0.195066554458346	0.0458163437517821	-0.043733782672156	-0.461634372650534	-0.700434709781035	-0.521334456933159	-0.372084246226596	-0.401934288367908	-0.372084246226596	-0.461634372650534	-0.0735838248134686	0.195066554458346	0.105516428034407	0.284616680882284	0.404016849447534	0.344316765164909	0.46371693373016	0.13536647017572	0.0159663016104693	0.13536647017572	0.045816343751782	-0.133283909096094	-0.192983993378719	-0.0437337826721561	0.0159663016104693	-0.163133951237407	-0.372084246226596	-0.31238416194397	-0.342234204085283	-0.133283909096094	-0.342234204085283	-0.163133951237407	-0.0138837405308432	0.165216512317033	0.0159663016104694	0.254766638740971	0.404016849447534	0.553267060154098
-0.62738376717471	0.271866299109041	-0.0878337274044593	-0.482861435093393	-0.338339103012076	-0.531035545787165	-0.62738376717471	-0.531035545787165	-0.531035545787165	-0.241990881624531	-0.241990881624531	-0.338339103012076	-0.241990881624531	-0.43468732439962	-0.482861435093392	-0.579209656480937	-0.579209656480937	-0.482861435093392	-0.290164992318303	-0.290164992318303	-0.0492944388494411	0.0470537825381037	0.095227893231876	-0.0492944388494411	-0.145642660236986	-0.386513213705848	-0.386513213705848	-0.386513213705848	-0.579209656480937	-0.386513213705848	-0.145642660236986	0.143402003925648	0.143402003925648	0.38427255739451	0.336098446700738	0.287924336006966	0.336098446700738	0.528794889475827	0.528794889475827	0.817839553638462	0.673317221557144	0.480620778782055	0.721491332250917	0.673317221557144	0.432446668088282	0.19157611461942	-0.00112032815566909	-0.0492944388494415	0.143402003925648	-0.0974685495432139
0.680586442668893	0.853024590180119	0.784049331175628	0.532782316230699	0.606684379449796	0.458880253011602	0.0893699369161174	0.163272000135214	-0.20623831596027	-0.280140379179367	-0.132336252741173	-0.427944505617561	-0.354042442398464	-0.354042442398464	-0.0584341895220765	-0.132336252741173	-0.132336252741173	-0.427944505617561	-0.280140379179367	-0.354042442398464	-0.0584341895220765	-0.354042442398464	0.163272000135214	0.0893699369161173	0.384978189792505	0.311076126573408	0.311076126573408	0.237174063354311	0.237174063354311	-0.132336252741173	-0.132336252741173	-0.354042442398464	-0.354042442398464	-0.427944505617561	-0.575748632055755	-0.501846568836658	-0.280140379179367	0.0893699369161173	0.237174063354311	0.606684379449796	0.97619469554528	1.12399882198347	0.902292632326184	0.680586442668893	0.384978189792505	0.311076126573408	0.0154678736970204	-0.132336252741173	-0.20623831596027	-0.0584341895220765
1.65799511638088	0.802714002360925	0.375073445350946	0.741622494216642	0.558347969783794	0.375073445350946	0.191798920918097	0.191798920918097	0.375073445350946	-0.174750127947599	-0.174750127947599	-0.358024652380448	-0.174750127947599	0.191798920918097	0.375073445350946	0.00852439648524886	0.375073445350946	0.191798920918097	0.191798920918097	0.375073445350946	0.375073445350946	0.558347969783794	0.741622494216642	0.375073445350945	0.558347969783794	0.558347969783794	0.558347969783794	0.191798920918097	0.00852439648524874	-0.1747501279476	0.191798920918097	0.00852439648524848	0.00852439648524848	0.00852439648524848	0.191798920918097	0.191798920918097	0.191798920918097	0.191798920918097	0.558347969783794	0.741622494216642	0.375073445350945	0.191798920918097	0.191798920918097	0.191798920918097	-0.1747501279476	-0.1747501279476	-0.1747501279476	-0.1747501279476	0.191798920918097	0.00852439648524848
0.583974038559606	0.583974038559606	0.0592690068985868	0.396579384394956	0.583974038559606	0.396579384394956	0.396579384394956	0.771368692724255	0.958763346888905	0.771368692724255	0.958763346888905	0.583974038559606	0.771368692724255	0.958763346888905	0.583974038559606	0.396579384394956	0.209184730230306	0.209184730230306	0.209184730230306	0.021790076065657	0.021790076065657	0.396579384394956	0.396579384394956	0.583974038559606	0.583974038559606	0.583974038559606	0.583974038559606	0.209184730230306	-0.165604578098993	0.0217900760656567	-0.165604578098993	-0.352999232263642	-0.352999232263642	-0.352999232263642	-0.352999232263642	-0.352999232263642	-0.540393886428292	-0.352999232263642	-0.540393886428292	-0.352999232263642	-0.165604578098993	0.0217900760656564	0.209184730230306	0.209184730230306	0.0217900760656564	0.0217900760656564	-0.165604578098993	-0.352999232263642	-0.540393886428292	-0.727788540592941
1.0371374967901	1.3095444658423	0.546804952496143	0.219916589633503	-0.0135750981255249	-0.480558473643581	-0.247066785884553	-0.130320942005039	-0.130320942005039	0.103170745753989	0.103170745753989	0.103170745753989	-0.0135750981255249	0.570154121272045	0.453408277392531	0.453408277392531	0.336662433513017	0.686899965151559	0.803645809031074	0.803645809031074	-0.0135750981255249	0.219916589633503	0.219916589633503	0.103170745753989	0.219916589633503	0.219916589633503	0.453408277392531	0.453408277392531	0.336662433513017	0.570154121272045	0.686899965151559	0.336662433513017	0.219916589633503	0.336662433513017	0.336662433513017	0.219916589633503	-0.0135750981255252	-0.130320942005039	-0.247066785884553	-0.247066785884553	-0.480558473643581	-0.480558473643581	-0.480558473643581	-0.480558473643581	-0.480558473643581	-0.480558473643581	-0.363812629764067	-0.480558473643581	-0.0135750981255249	-0.0135750981255249
-0.64613696297624	-0.219629888730959	-0.390232718429072	-0.280559470765999	-0.280559470765999	-0.0977707246608785	0.267806767549363	0.267806767549363	0.267806767549363	0.450595513654484	0.267806767549363	0.267806767549363	-0.0977707246608785	0.267806767549363	0.267806767549363	0.450595513654484	0.450595513654483	0.633384259759604	0.816173005864725	0.816173005864725	0.267806767549363	0.450595513654484	0.267806767549363	0.267806767549363	0.0850180214442424	-0.0977707246608783	-0.0977707246608783	-0.280559470765999	-0.280559470765999	-0.0977707246608784	-0.280559470765999	-0.280559470765999	-0.280559470765999	-0.0977707246608785	-0.0977707246608785	-0.0977707246608785	-0.280559470765999	-0.280559470765999	-0.280559470765999	-0.280559470765999	-0.46334821687112	-0.46334821687112	-0.46334821687112	-0.280559470765999	-0.280559470765999	-0.280559470765999	-0.280559470765999	-0.280559470765999	-0.0977707246608785	-0.0977707246608785
-0.189165063322979	0.654370996828381	0.148249360737565	-0.0686599118727852	-0.18916506332298	-0.128912487597882	-0.309670214773174	-0.550680517673563	-0.309670214773174	-0.18916506332298	-0.249417639048077	-0.309670214773174	-0.61093309339866	-0.550680517673562	-0.550680517673562	-0.61093309339866	-0.791690820573951	-0.550680517673562	-0.249417639048077	-0.128912487597882	-0.309670214773174	-0.430175366223368	-0.309670214773174	-0.068659911872785	-0.128912487597882	-0.369922790498271	-0.430175366223368	-0.309670214773174	-0.369922790498271	-0.369922790498271	-0.490427941948465	-0.490427941948465	-0.369922790498271	-0.249417639048077	-0.369922790498271	-0.00840733614768802	-0.128912487597883	-0.0686599118727855	-0.0686599118727855	-0.128912487597883	-0.0686599118727853	-0.18916506332298	-0.128912487597883	0.051845239577409	0.112097815302506	-0.128912487597882	-0.18916506332298	-0.128912487597883	0.051845239577409	-0.0686599118727853
-0.780854805812407	-0.108935719049873	0.106078388714138	-0.147331095436303	-0.0897380308566575	-0.204924160015949	0.0830411628822799	-0.0321449662770117	0.313413421200863	0.428599550360155	0.658971808678738	0.543785679519446	0.371006485780509	0.371006485780509	0.140634227461926	-0.262517224595595	-0.320110289175241	-0.377703353754887	-0.0897380308566575	-0.147331095436303	-0.147331095436303	0.140634227461926	0.198227292041572	0.255820356621217	0.313413421200863	0.313413421200863	0.313413421200863	0.255820356621217	0.371006485780509	0.428599550360155	0.198227292041572	0.140634227461926	-0.262517224595595	-0.320110289175241	-0.377703353754886	-0.665668676653115	-0.723261741232761	-0.665668676653115	-0.60807561207347	-0.492889482914178	-0.435296418334532	-0.320110289175241	-0.492889482914178	-0.550482547493824	-0.435296418334532	-0.550482547493824	-0.262517224595595	0.025448098302634	-0.147331095436303	-0.147331095436303
0.651385399181706	0.172589293800281	0.268348514876566	0.172589293800281	0.0357904065484452	0.172589293800281	0.275188459239158	0.343587902865075	0.104189850174363	0.309388181052117	0.0357904065484453	-0.135208202516349	0.0357904065484453	-0.169407924329308	0.0357904065484453	0.275188459239158	0.172589293800281	0.275188459239158	0.446187068303952	0.411987346490993	0.480386790116911	0.548786233742829	0.548786233742829	0.617185677368747	0.548786233742829	0.788184286433541	0.51458651192987	0.480386790116911	0.480386790116911	0.0699901283614045	0.104189850174363	0.343587902865076	0.240988737426199	0.104189850174363	0.0699901283614043	-0.237807367955226	0.00159068473548655	-0.10100848070339	-0.203607646142267	-0.306206811581144	-0.306206811581144	-0.340406533394102	-0.203607646142267	-0.237807367955226	-0.203607646142267	-0.340406533394102	-0.169407924329308	-0.135208202516349	0.0699901283614042	-0.203607646142267
0.597761292805368	0.906276637686053	0.375630244491275	0.174654534111857	-0.089787190071588	-0.0633430176532435	-0.750891500530199	-0.936000707458611	-0.671558983275166	-0.433561431510066	-0.592226466020133	-0.592226466020133	-0.0633430176532435	0.201098706530201	0.439096258295301	0.0688778444384788	-0.142675534908277	-0.036898845234899	0.174654534111857	-0.0633430176532435	0.0688778444384788	-0.248452224581655	0.121766189275168	0.333319568621924	0.412652085876957	0.439096258295301	0.280431223785234	0.306875396203579	0.465540430713646	0.624205465223712	0.518428775550335	0.465540430713646	0.624205465223712	0.677093810060401	0.333319568621923	0.412652085876957	0.0953220168568233	-0.116231362489932	0.0953220168568233	-0.116231362489932	-0.248452224581655	-0.169119707326621	-0.22200805216331	-0.089787190071588	-0.0633430176532435	-0.327784741836688	-0.195563879744966	0.121766189275168	0.227542878948546	0.148210361693512
0.754511258932631	0.100139527792788	0.21465458074226	0.176093389442948	0.263732460577748	0.49159404552823	0.50912185975519	0.50912185975519	0.63181655934391	0.49159404552823	0.59676093088999	0.421482788620389	0.281260274804709	-0.0342403812805728	0.000815247173347292	-0.402324480046735	-0.332213223138895	-0.647713879224176	-0.665241693451136	-0.963214535309458	-0.910631092628577	-1.22613174871386	-1.33129863407562	-1.43646551943738	-1.4715211478913	-1.40140989098346	-1.19107612025994	-1.31377081984866	-1.34882644830258	-1.15602049180602	-1.01579797799034	-0.665241693451136	-0.770408578812897	-0.717825136132016	-0.577602622316336	-0.156935080869294	0.123509946762068	0.141037760989028	0.123509946762068	0.281260274804709	0.368899345939509	0.439010602847349	0.45653841707431	0.263732460577749	0.141037760989028	0.0709265040811875	-0.262101966231054	-0.332213223138894	-0.139407266642333	-0.156935080869294
1.64622660455375	0.696038355252185	0.699623971287285	0.532124479361887	0.378455220714733	0.486023701767741	0.386138683647091	0.147951332744003	0.309304054323514	0.201735573270506	0.240152887932295	0.278570202594083	0.32467098018823	0.217102499135222	0.15563479567636	0.0326993887586373	0.15563479567636	0.00964899996156416	0.0403828516909949	0.0250159258262796	0.316987517255872	0.370771757782376	0.370771757782376	0.439922924173595	0.539807942294245	0.409189072444164	0.340037906052945	0.240152887932295	0.332354443120587	0.55517486815896	0.301620591391157	0.65505988627961	0.785678756129691	0.662743349211968	0.662743349211968	0.578225256956033	0.332354443120587	0.547491405226602	0.270886739661725	0.109534018082214	0.309304054323514	0.194052110338149	0.209419036202864	0.462973312970668	0.409189072444164	0.416872535376522	0.370771757782376	0.347721368985302	0.263203276729368	0.332354443120587
-0.315907522609417	0.507831753859508	0.199824893962431	0.205964565588287	0.374805535299309	0.328757998105393	0.26736128184684	0.0217744168126266	0.144567849329733	0.0371235958772649	-0.208463269156949	-0.346605880738694	-0.254510806350864	-0.269859985415502	0.0217744168126266	0.17526620745901	0.35945635623467	0.620392400333522	0.344107177170032	0.252012102782202	0.113869491200457	-0.131717373833757	-0.223812448221587	-0.239161627286225	-0.254510806350864	-0.177764911027672	-0.331256701674055	-0.208463269156949	-0.147066552898395	-0.28520916448014	-0.408002596997247	-0.791732073613206	-0.638240282966822	-0.822430431742482	-0.960573043324227	-0.868477968936397	-0.761033715483929	-0.438700955126524	-0.300558343544779	-0.239161627286225	0.0217744168126267	0.221313744652925	0.282710460911479	0.159917028394372	0.0371235958772651	0.0985203121358185	0.282710460911479	0.236662923717564	0.113869491200457	-0.10101901570448
-2.10592251651398	0.572676915999576	1.01385799900181	0.730241588500374	1.06788017243065	0.662713871714318	0.460130721356149	0.460130721356149	0.0549644206398128	0.190019854211925	0.392603004570093	0.595186154928262	0.595186154928262	0.392603004570093	0.257547570997981	0.392603004570093	-0.0125632961462434	-0.147618729718356	-0.0125632961462434	0.0549644206398128	0.122492137425869	0.190019854211925	0.257547570997981	0.257547570997981	0.190019854211925	-0.147618729718355	-0.215146446504411	-0.0125632961462431	-0.215146446504411	-0.0125632961462431	0.392603004570094	0.257547570997981	0.392603004570093	0.662713871714318	0.662713871714318	0.595186154928261	0.392603004570093	0.122492137425869	0.190019854211925	-0.0800910129322993	-0.350201880076524	-0.417729596862579	-0.350201880076523	-0.282674163290467	-0.215146446504411	-0.282674163290467	-0.282674163290467	-0.215146446504411	-0.215146446504411	-0.350201880076524
-0.242748054233933	-0.296277112347056	0.0141914247090611	0.147249369161683	0.0325442446335607	-0.33451215385643	-0.242748054233933	-0.609804452723924	-0.495099328195802	-0.655686502535173	-0.747450602157671	-0.563922402912675	-0.0821608798945618	0.216072443878556	0.468423717840425	0.537246792557298	0.69783396689667	0.629010892179796	0.307836543501054	0.00960321972793622	-0.219807029328308	-0.196866004422684	-0.196866004422684	0.0784262944448096	-0.196866004422684	0.170190394067307	0.170190394067307	0.28489551859543	-0.0592198549889371	-0.265689079139557	-0.426276253478928	-0.219807029328308	-0.242748054233933	-0.196866004422684	-0.357453178762055	0.101367319350434	0.216072443878556	0.193131418972932	0.376659618217927	0.0554852695391851	0.239013468784181	0.193131418972932	0.101367319350434	0.101367319350434	0.399600643123552	0.261954493689805	0.49136474274605	0.422541668029176	0.376659618217927	0.216072443878556
-0.294193055334652	0.267374029283534	0.316511149187625	0.126982258128987	0.142024233609831	-0.14377330052621	-0.203941202449587	-0.324277006296341	-0.384444908219718	-0.113689349564521	-0.158815276007054	-0.113689349564521	0.202192135533209	0.442863743226717	0.322527939379963	0.427821767745873	0.427821767745873	0.683535350920225	0.548157571592627	0.412779792265028	0.38269584130334	0.337569914860807	0.442863743226717	0.337569914860807	0.27740201293743	0.202192135533208	0.00664645428223297	-0.324277006296341	-0.218983177930431	-0.249067128892119	-0.384444908219718	-0.474696761104784	-0.0384794721602998	-0.279151079853808	0.0517723807247658	0.0216884297630772	-0.0535214476411441	0.217234111014053	0.0818563316864542	-0.098647374083677	0.0216884297630771	0.17210818457152	0.232276086494897	0.262360037456586	0.0367304052439217	0.247318061975742	0.367653865822496	0.788829179286135	0.337569914860807	0.322527939379963
-0.111734768100942	0.422109123936895	-0.249008911767815	-0.111734768100942	-0.17710340794231	-0.0790504481802585	-0.34052500754573	-0.17710340794231	-0.0136818083388907	0.117055471343845	0.247792751026581	0.149739791264529	-0.111734768100942	-0.209787727862994	-0.242472047783678	-0.0463661282595746	-0.0463661282595746	-0.242472047783678	0.0516868315024772	0.247792751026581	0.182424111185213	0.280477070947265	-0.0136818083388907	-0.144419088021626	-0.275156367704362	-0.503946607149149	-0.569315246990517	-0.405893647387098	-0.569315246990517	-0.634683886831885	-0.634683886831885	-0.275156367704362	-0.111734768100942	-0.0463661282595745	-0.0790504481802585	0.0516868315024772	0.378530030709316	0.182424111185213	0.117055471343845	0.084371151423161	0.182424111185213	0.182424111185213	0.051686831502477	-0.111734768100943	0.0190025115817931	-0.0790504481802586	-0.0790504481802587	-0.209787727862994	-0.0790504481802587	0.0190025115817931
-0.298142708621519	-1.05545034824242	-0.66733018293671	0.107557812603966	0.0872727865426916	0.330693099277982	0.614683464135822	0.594398438074547	0.411833203523079	0.350978125339256	-0.196717578315148	-0.217002604376422	-0.217002604376422	-0.054722395886228	-0.176432552253873	-0.0141523437636795	-0.115577474070051	0.12784283866524	0.330693099277982	0.107557812603966	-0.115577474070051	0.12784283866524	0.026417708358869	0.168412890787789	-0.0141523437636795	-0.176432552253873	-0.0952924480087764	0.0264177083588689	0.12784283866524	0.0467027344201432	0.12784283866524	0.229267968971611	0.148127864726514	0.229267968971611	0.310408073216708	0.26983802109416	0.371263151400531	0.026417708358869	-0.0141523437636795	0.208982942910337	0.26983802109416	0.12784283866524	-0.0141523437636796	0.00613268229759464	0.330693099277982	0.229267968971611	0.310408073216708	0.12784283866524	0.168412890787789	0.492973307768176
0.460766284987113	0.529973197053541	0.3777179905074	0.0751849177598732	0.134505128102526	0.045524812588547	0.25314554878783	0.25314554878783	0.282805653959156	0.134505128102526	0.401446074644461	0.223485443616504	0.371785969473135	0.25314554878783	0.25314554878783	0.193825338445178	0.49042639015844	0.25314554878783	0.282805653959156	0.0751849177598733	-0.0137953977541052	-0.162095923610736	0.134505128102526	-0.102775713268084	-0.162095923610736	-0.162095923610736	-0.102775713268084	-0.0434555029254314	-0.0137953977541052	-0.429036870152671	-0.251076239124714	-0.0434555029254314	-0.0731156080967575	0.104845022931199	0.104845022931199	0.223485443616504	0.25314554878783	0.342125864301809	0.282805653959156	0.25314554878783	0.193825338445178	-0.191756028782062	-0.458696975323998	-0.458696975323998	-0.814618237379912	-0.844278342551238	-0.606997501180628	-0.577337396009302	-0.0434555029254314	0.015864707417221
0.657260534830496	0.0514041219231385	-0.125692368003628	-0.121697710336107	-0.281484017036948	-0.101724421998501	-0.101724421998501	0.157928326390366	-0.181617575348922	-0.101724421998501	0.177901614727971	0.157928326390366	0.0380885963647351	0.0181153080271299	0.0780351730399454	0.177901614727971	0.337687921428813	0.137955038052761	0.237821479740787	0.417581074779234	0.537420804804865	0.477500939792049	0.657260534830496	0.157928326390366	0.397607786441628	0.497474228129655	0.237821479740787	0.157928326390366	0.357661209766418	0.317714633091208	0.657260534830496	0.337687921428813	0.457527651454444	0.617313958155285	0.577367381480075	0.257794768078392	0.157928326390366	0.137955038052761	0.477500939792049	0.277768056415997	0.47750093979205	0.47750093979205	0.397607786441629	0.477500939792049	0.337687921428813	0.01811530802713	-0.0418045569856856	-0.361377170387369	-0.101724421998501	0.237821479740787
1.02484241441211	-0.10814050888625	0.106207611737764	0.184947737681279	0.0143441314703296	0.132454320385603	0.198071092005199	0.17182438335736	0.0668375487660065	0.145577674709522	-0.025025931501428	0.17182438335736	0.198071092005199	0.34242798956831	0.447414824159664	0.565525013074937	0.316181280920471	0.421168115511825	0.276811217948714	0.316181280920472	0.316181280920472	0.211194446329118	-0.0381492858253472	-0.0119025771775087	-0.182506183388458	-0.182506183388458	-0.0381492858253472	-0.15625947474062	-0.379356498247247	-0.287493017979812	-0.143136120416701	0.0537141944420873	-0.103766057444943	-0.208752892036297	-0.0643959944731857	0.17182438335736	0.316181280920471	0.132454320385603	0.158701029033441	0.276811217948714	-0.143136120416701	-0.274369663655893	-0.0775193487971048	-0.0512726401492664	-0.0512726401492664	-0.0381492858253472	0.0930842574138449	0.434291469835744	0.303057926596552	-0.248122955008055
-1.36826560730602	-0.285284294963737	-0.139574082030412	0.0241389371340568	0.277303399759525	0.353252738547165	0.277303399759525	0.251986953496978	0.437640892755654	0.142282353025942	0.133843537605093	0.31105866144292	0.387008000230561	0.488273785280748	0.243548138076129	0.31105866144292	0.226670507234431	0.361691553968014	0.260425768917827	0.294181030601223	0.209792876392733	0.192915245551035	-0.0940044787578284	0.260425768917827	0.125404722184244	-0.102443294178677	-0.153076186703771	-0.102443294178677	0.116965906763395	0.277303399759525	0.125404722184244	0.176037614709337	0.201354060971884	0.150721168446791	0.150721168446791	-0.0349327708118858	0.0578941988174524	-0.0940044787578283	-0.127759740441224	0.150721168446791	0.192915245551035	-0.0602492170744326	0.0578941988174524	0.15915998386764	0.378569184809712	0.302619846022071	0.100088275921697	0.209792876392733	0.446079708176503	0.446079708176503
-1.08087623146627	0.429881623684315	-0.321414174552734	0.0915651928011718	0.161561695742512	0.354052078831197	0.354052078831197	0.441547707507872	0.319053827360527	0.546542461919882	0.161561695742512	0.284055575889857	-0.0484278130815082	-0.380911202052873	-0.0834260645521782	0.179060821477847	-0.345912950582203	-0.0309286873461732	-0.188420818964188	-0.205919944699523	-0.170921693228853	-0.363412076317538	-0.275916447640863	0.00406956412449684	-0.293415573376198	-0.0834260645521782	-0.0134295616108382	0.0565669413305018	0.0915651928011718	0.161561695742512	-0.275916447640863	0.0390678155951669	0.0390678155951669	0.284055575889857	0.109064318536507	0.0740660670658368	-0.0134295616108382	0.301554701625192	0.161561695742512	0.126563444271842	-0.0484278130815082	-0.0834260645521782	0.00406956412449685	0.0565669413305019	0.179060821477847	0.214059072948517	0.266556450154522	0.196559947213182	0.529043336184547	0.301554701625192
3.00492351467621	1.33459668565028	1.0005313198451	1.03632403760994	0.678396859961526	1.12580583202204	0.767878654373629	1.12580583202204	0.678396859961526	0.767878654373629	0.409951476725217	0.23098788790101	-0.126939289747402	0.141506093488907	-0.216421084159505	0.0520242990768044	-0.0374574953352987	0.0520242990768044	0.230987887901011	0.767878654373629	0.678396859961526	0.76787865437363	0.678396859961527	0.678396859961527	0.49943327113732	0.230987887901011	-0.484866467395814	-0.574348261807918	-0.484866467395814	-0.395384672983711	-0.305902878571608	-0.216421084159505	-0.0374574953352985	0.230987887901011	0.141506093488908	0.141506093488908	-0.0374574953352987	-0.0374574953352987	0.141506093488907	0.141506093488907	0.409951476725217	0.678396859961526	0.49943327113732	0.678396859961526	0.409951476725217	0.409951476725217	0.320469682313113	-0.126939289747403	-0.484866467395815	-0.484866467395815
-0.687482319593664	-0.0655974865427468	-0.00340900323765507	0.0676635491110212	0.0787686354155019	0.145399153242386	0.0121381175886178	0.489656828681287	0.245344929982712	0.54518226020369	0.534077173899209	0.611812778030574	0.389711051940961	0.467446656072325	0.178714412155828	0.234239843678231	-0.209963608500995	-0.28769921263236	-0.0655974865427468	-0.110017831760669	-0.0655974865427468	-0.0433873139337854	-0.0322822276293048	0.100978808024463	0.0121381175886179	-0.0544924002382662	0.100978808024463	0.145399153242386	0.323080534114077	0.245344929982712	0.367500879331999	0.489656828681287	0.334185620418557	0.189819498460309	0.234239843678231	-0.0100720550203434	0.0121381175886179	-0.0100720550203435	-0.154438176978592	-0.232173781109957	-0.154438176978592	-0.232173781109957	-0.143333090674111	-0.432065334590609	-0.743007751116068	-0.709692492202626	-0.409855161981648	-0.44317042089509	-0.321014471545802	-0.598641629157819
-1.25100380327383	-0.524706487362968	-0.0625172863287815	0.0365232567499726	0.093117852794975	0.22045569389623	0.20630704488498	-0.00592269028377917	-0.218152425452538	-0.387936213587545	-0.359638915565044	-0.359638915565044	-0.685057842823808	-0.656760544801307	-0.204003776441288	-0.232301074463789	-0.0483686373175311	-0.218152425452538	-0.0908145843512829	0.333644885986235	0.192158395873729	-0.0200713392950298	0.20630704488498	0.234604342907481	0.234604342907481	0.093117852794975	0.0506719057612232	0.20630704488498	0.192158395873729	0.291198938952483	-0.00592269028377923	0.135563799828727	0.20630704488498	0.192158395873729	0.0506719057612232	-0.359638915565044	-0.458679458643798	-0.274747021497541	-0.0342199883062805	0.149712448839977	-0.00592269028377926	0.192158395873729	0.659063813244999	0.517577323132493	0.531725972143744	0.305347587963734	-0.0625172863287816	0.163861097851228	0.0648205547724738	-0.133260531385035
1.13592954356507	0.675223458991053	0.327921949081409	0.103137881443097	-0.0943075833743388	-0.200624372122189	-0.428446062296153	-0.458822287652682	-0.610703414435325	-0.443634174974418	-0.291753048191775	-0.428446062296153	-0.458822287652682	-0.155060034087396	-0.109495696052603	-0.246188710156982	-0.27656493551351	-0.504386625687475	-0.231000597478717	-0.00317890730475285	-0.0183670199830172	-0.00317890730475285	0.103137881443097	-0.215812484800453	-0.0943075833743388	0.300583346260533	0.133514106799626	0.0727616560865686	0.376523909651855	0.604345599825819	1.10555331820854	1.22705821963466	0.756226726608462	0.847355402678048	0.862543515356312	0.665098050538876	0.452464473043176	0.513216923756233	0.36133579697359	0.346147684295326	0.0271973180517758	0.0120092053735115	-0.0183670199830171	-0.0335551326612814	-0.261376822835246	-0.185436259443924	-0.109495696052603	-0.0335551326612814	-0.0791194706960743	-0.0183670199830171
1.47547193953479	0.311719423845378	0.399000862522084	0.145469064461177	-0.0207812949230247	0.249375539076303	0.228594244153278	-0.228594244153277	-0.228594244153277	-0.145469064461176	-0.124687769538151	-0.207812949230252	-0.56109496292168	-0.51953237307563	-0.394844603537478	-0.457188488306554	-0.290938128922352	-0.394844603537478	-0.311719423845378	-0.187031654307226	0.0415625898460508	4.44089209850063e-16	0.249375539076303	0.103906474615126	0.103906474615126	0.103906474615126	0.207812949230252	-0.207812949230252	-0.124687769538151	-0.04156258984605	-0.145469064461176	-0.187031654307226	-0.124687769538151	-0.187031654307226	0.0415625898460508	0.0207812949230256	-0.145469064461176	-0.166250359384201	-0.145469064461176	-0.0623438847690752	-0.0623438847690752	-0.145469064461176	0.062343884769076	-0.166250359384201	0.187031654307227	0.415625898460504	0.47796978322958	0.249375539076303	0.311719423845379	0.270156833999328
1.63824866710256	0.995547006890281	0.625993552268221	0.364322162038937	0.329891715956136	0.329891715956136	0.53647439245294	0.777487515032544	0.674196176784142	0.743057068949743	0.984070191529347	1.01850063761215	0.880778853280946	0.811917961115344	0.605335284618541	1.25951376019175	1.22508331410895	1.05293108369495	0.949639745446547	0.846348407198145	0.915209299363747	1.12179197586055	0.605335284618541	0.57090483853574	0.777487515032544	0.949639745446547	1.05293108369495	0.880778853280946	0.846348407198145	0.743057068949743	0.915209299363746	1.15622242194335	1.01850063761215	1.01850063761215	1.12179197586055	0.811917961115344	0.949639745446547	0.880778853280945	0.329891715956135	0.192169931624932	0.123309039459331	-0.0488431909546715	0.295461269873335	0.0888785933765307	-0.152134529203073	0.0544481472937304	-0.0144127448718702	0.0888785933765318	0.226600377707734	-0.152134529203072
-0.823437706418757	-0.209175625546276	-0.024897001284532	0.176931968144997	0.431411973077882	0.369985764990634	0.510388526332915	0.49283818116513	0.238358176232245	0.22080783106446	0.0189788616349309	-0.156524590042921	-0.32325286913688	-0.174074935210706	-0.200400452962384	-0.00734665611674691	-0.12142389970735	0.0102036890510383	0.106730587473857	0.49283818116513	0.194482313312782	0.194482313312782	0.238358176232245	0.387536110158419	0.176931968144997	0.0540795519705012	-0.024897001284532	0.0628547245543938	0.194482313312782	-0.00734665611674685	-0.08632320937178	0.0365292068027161	0.00142851646714583	-0.165299762626813	-0.182850107794598	-0.279377006217417	-0.08632320937178	0.176931968144997	-0.112648727123458	-0.0950983819556726	-0.12142389970735	-0.32325286913688	-0.244276315881846	-0.332028041720772	-0.428554940143591	-0.35835355947245	-0.411004594975805	-0.516306665982516	-0.498756320814731	-0.691810117660368
-0.181723344948313	-0.358741878376928	-0.0755122248911436	0.12173699807217	0.0458719123170495	0.197602083827291	0.12173699807217	-0.181723344948313	-0.0299931734380712	-0.0299931734380712	-0.409318602213675	-0.257588430703433	-0.333453516458554	-0.409318602213675	-0.105858259193192	-0.409318602213675	-0.257588430703433	-0.257588430703433	-0.409318602213675	-0.257588430703433	-0.0299931734380712	-0.257588430703433	-0.0299931734380711	0.0458719123170496	0.12173699807217	0.12173699807217	0.197602083827291	0.12173699807217	0.197602083827291	0.0458719123170496	-0.333453516458554	-0.257588430703433	-0.181723344948313	-0.561048773723916	-0.485183687968795	-0.561048773723916	-0.409318602213675	-0.105858259193192	-0.257588430703433	-0.257588430703433	0.0458719123170496	0.0458719123170496	-0.0299931734380712	-0.181723344948313	-0.333453516458554	-0.0299931734380712	-0.181723344948313	-0.333453516458554	-0.333453516458554	-0.257588430703433
-0.714744672997584	0.222676444964389	-0.0116788345261045	-0.112116811450602	0.0887591423983927	0.18919711932289	0.0887591423983927	0.18919711932289	-0.0116788345261044	-0.0116788345261044	0.0887591423983927	0.0887591423983927	-0.212554788375099	-0.413430742224093	-0.212554788375099	0.0887591423983927	0.390073073171884	0.289635096247387	0.18919711932289	0.0887591423983927	0.18919711932289	0.0887591423983927	-0.112116811450602	-0.51386871914859	-0.413430742224093	-0.413430742224093	0.0887591423983926	0.289635096247387	0.289635096247387	0.289635096247387	0.390073073171884	0.289635096247387	0.289635096247387	-0.112116811450602	-0.212554788375099	-0.112116811450602	-0.312992765299596	-0.413430742224093	-0.112116811450602	-0.0116788345261045	0.0887591423983927	0.0887591423983927	0.0887591423983926	0.390073073171884	0.289635096247387	0.289635096247387	0.0887591423983926	0.18919711932289	0.0887591423983926	0.18919711932289
0.831726780151544	0.306884514269752	0.201916061093394	0.156929581160669	-0.0680028185029564	0.156929581160669	-0.0680028185029564	-0.0680028185029564	-0.292935218166582	-0.292935218166582	0.156929581160669	0.381861980824294	0.156929581160669	0.156929581160669	0.156929581160669	0.606794380487919	0.381861980824294	-0.0680028185029563	-0.292935218166581	-0.292935218166582	-0.292935218166582	-0.292935218166582	-0.742800017493832	-0.742800017493832	-0.292935218166582	-0.292935218166582	-0.292935218166582	-0.292935218166581	0.156929581160669	0.156929581160669	0.156929581160669	-0.292935218166582	-0.292935218166582	-0.0680028185029564	0.156929581160669	-0.292935218166582	0.156929581160669	0.156929581160669	0.381861980824294	0.381861980824294	0.381861980824294	0.381861980824294	0.381861980824294	0.156929581160669	0.156929581160669	-0.0680028185029564	0.156929581160669	-0.0680028185029564	-0.292935218166582	-0.292935218166582
-0.95071543717383	-0.6420149554162	-0.209834280955518	-0.289214404836052	-0.289214404836052	-0.0246139919009406	-0.156914198368496	0.107686214566615	-0.0246139919009406	0.107686214566615	0.107686214566615	0.372286627501726	0.372286627501726	0.636887040436838	0.239986421034171	0.239986421034171	-0.0246139919009405	0.239986421034171	0.107686214566615	-0.156914198368496	-0.421514611303607	-0.156914198368496	-0.0246139919009405	-0.0246139919009405	-0.0246139919009405	-0.156914198368496	-0.156914198368496	0.504586833969282	0.239986421034171	-0.0246139919009406	0.107686214566615	-0.0246139919009406	0.107686214566615	0.372286627501726	-0.0246139919009406	-0.0246139919009406	0.239986421034171	0.372286627501726	0.239986421034171	0.372286627501726	0.107686214566615	-0.0246139919009405	-0.0246139919009405	-0.0246139919009406	-0.289214404836052	-0.156914198368496	-0.0246139919009406	-0.0246139919009406	-0.156914198368496	-0.0246139919009406
1.71440436229183	0.991665268384488	0.413473993258617	0.475423058450675	0.475423058450675	0.165677732490387	0.165677732490387	0.165677732490387	0.165677732490387	-0.144067593469901	-0.144067593469901	-0.45381291943019	-0.453812919430189	-0.453812919430189	-0.453812919430189	-0.453812919430189	-0.453812919430189	-0.453812919430189	-0.453812919430189	-0.45381291943019	-0.45381291943019	-0.453812919430189	-0.144067593469901	-0.144067593469901	0.165677732490387	0.165677732490387	0.475423058450675	0.475423058450675	0.475423058450675	0.165677732490387	0.165677732490387	-0.144067593469901	-0.144067593469901	-0.453812919430189	-0.453812919430189	-0.453812919430189	-0.453812919430189	-0.453812919430189	-0.453812919430189	-0.144067593469901	-0.144067593469901	-0.144067593469901	-0.144067593469901	-0.144067593469901	-0.144067593469901	-0.144067593469901	-0.45381291943019	-0.45381291943019	-0.45381291943019	-0.144067593469902
-0.556870796752914	-0.556870796752914	-0.22163457710766	-0.317416354149161	-0.317416354149161	-0.317416354149161	-0.317416354149161	0.161492531058345	-0.0779619115454078	-0.0779619115454078	-0.0779619115454078	-0.0779619115454078	-0.0779619115454078	0.161492531058345	-0.317416354149161	-0.317416354149161	-0.0779619115454078	-0.0779619115454078	0.161492531058345	0.161492531058345	-0.0779619115454079	-0.0779619115454078	-0.0779619115454078	-0.317416354149161	-0.0779619115454078	-0.0779619115454078	0.161492531058345	0.640401416265851	0.879855858869604	0.879855858869604	0.879855858869604	0.879855858869604	0.879855858869604	1.11931030147336	0.879855858869604	0.640401416265851	0.879855858869604	1.11931030147336	1.11931030147336	0.879855858869604	0.400946973662098	0.161492531058345	0.161492531058345	0.161492531058345	-0.0779619115454082	-0.317416354149161	-0.317416354149161	-0.077961911545408	0.161492531058345	0.161492531058345
-0.245701524215835	-0.245701524215835	-0.245701524215835	-0.245701524215835	-0.245701524215835	-0.245701524215835	-0.245701524215835	-0.245701524215835	-0.245701524215835	0.310359820062107	0.310359820062107	0.310359820062107	0.310359820062107	0.310359820062107	0.866421164340049	0.866421164340049	0.310359820062107	0.866421164340049	0.866421164340049	0.866421164340049	0.866421164340049	0.310359820062107	0.310359820062107	0.866421164340049	0.310359820062107	0.866421164340049	0.866421164340049	1.42248250861799	1.42248250861799	1.42248250861799	0.866421164340048	0.866421164340048	0.310359820062106	0.310359820062106	-0.245701524215836	-0.245701524215836	-0.245701524215836	-0.245701524215836	-0.245701524215836	-0.245701524215836	-0.245701524215836	-0.245701524215836	-0.245701524215836	0.310359820062106	0.310359820062106	0.310359820062106	0.310359820062106	0.310359820062106	0.310359820062106	0.310359820062106
0.978817807656361	0.442161778321999	0.0128369548545096	0.288831484226467	0.0588360430831692	0.288831484226467	0.288831484226467	0.288831484226467	0.288831484226467	0.288831484226467	-0.171159398060129	0.0588360430831692	-0.401154839203426	-0.171159398060129	-0.171159398060129	0.0588360430831692	0.0588360430831692	0.288831484226467	0.0588360430831692	0.0588360430831692	0.0588360430831692	0.288831484226467	0.0588360430831692	0.0588360430831692	-0.171159398060129	-0.171159398060129	-0.171159398060129	0.0588360430831692	-0.171159398060129	0.0588360430831692	0.0588360430831692	0.0588360430831692	0.0588360430831692	0.288831484226467	0.0588360430831692	0.0588360430831692	0.0588360430831692	0.288831484226467	0.288831484226467	0.288831484226467	0.0588360430831693	-0.171159398060129	-0.171159398060129	-0.401154839203426	-0.631150280346724	-0.631150280346724	-0.631150280346724	-0.401154839203427	-0.401154839203427	-0.171159398060129
-0.366929703517611	0.538364073193871	0.176246562509278	0.215044867225485	0.34437254961284	-0.172938179936579	-0.0436104975492244	0.0857171848381302	0.0857171848381302	0.215044867225485	0.215044867225485	0.344372549612839	0.344372549612839	0.279708708419162	0.667691755581226	0.797019437968581	0.732355596774903	0.861683279162258	0.603027914387549	0.926347120355935	0.797019437968581	0.344372549612839	0.279708708419162	0.215044867225484	0.215044867225484	0.215044867225484	-0.108274338742902	-0.108274338742902	-0.302265862323934	-0.0436104975492247	-0.237602021130257	-0.237602021130256	-0.366929703517611	-0.0436104975492244	0.0210533436444528	-0.0436104975492246	-0.302265862323934	-0.172938179936579	-0.237602021130257	-0.172938179936579	-0.302265862323934	-0.62558506829232	-0.366929703517611	-0.431593544711288	-0.431593544711288	-0.302265862323934	-0.172938179936579	-0.302265862323934	0.150381026031808	0.021053343644453
0.794426866287721	-0.693446384617371	-0.480893063059501	-0.298704501724183	-0.389798782391842	-0.207610221056524	-0.207610221056524	-0.207610221056524	-0.298704501724183	-0.207610221056524	-0.298704501724183	-0.207610221056525	-0.207610221056525	-0.0254216597212072	-0.116515940388866	0.0656726209464516	0.15676690161411	0.338955462949428	0.612238304952404	0.794426866287721	0.521144024284745	0.430049743617087	0.430049743617086	0.247861182281769	0.15676690161411	-0.298704501724183	-0.571987343727159	-0.480893063059501	-0.298704501724183	-0.389798782391842	-0.298704501724183	-0.116515940388866	0.0656726209464516	-0.0254216597212071	0.15676690161411	0.0656726209464516	-0.0254216597212071	-0.207610221056524	-0.298704501724183	-0.116515940388866	-0.0254216597212071	-0.116515940388866	-0.207610221056524	-0.116515940388866	-0.298704501724183	-0.389798782391842	-0.389798782391842	-0.116515940388866	-0.0254216597212071	0.247861182281769
-0.524441349348892	0.230854565263627	0.381913748186131	0.230854565263627	0.338753981636844	0.446653398010061	0.338753981636844	0.554552814383278	0.230854565263627	0.554552814383278	0.662452230756495	0.446653398010061	-0.092843683856024	0.015055732517193	0.0150557325171931	0.230854565263627	-0.200743100229241	0.12295514889041	0.230854565263627	0.338753981636844	0.446653398010061	0.338753981636844	0.338753981636844	0.878251063502929	0.662452230756495	0.662452230756495	0.770351647129712	0.662452230756495	0.554552814383278	0.446653398010061	0.12295514889041	0.12295514889041	0.230854565263627	0.338753981636844	0.230854565263627	0.12295514889041	0.0150557325171928	0.230854565263627	0.12295514889041	-0.0928436838560245	-0.308642516602459	-0.200743100229242	-0.0928436838560245	0.12295514889041	-0.416541932975675	-0.0928436838560245	0.0150557325171926	0.0150557325171926	-0.0928436838560245	-0.0928436838560245
-1.09997058080666	-0.787325495988147	-0.34962237724223	-0.296026076987628	-0.162035326351122	-0.162035326351122	0.105946174921888	0.105946174921888	0.105946174921888	-0.162035326351122	-0.162035326351122	-0.296026076987628	-0.162035326351122	-0.430016827624133	-0.697998328897143	-0.697998328897143	-0.564007578260638	-0.430016827624133	-0.430016827624133	-0.296026076987628	-0.296026076987628	-0.296026076987628	-0.430016827624133	-0.296026076987628	-0.296026076987628	-0.162035326351123	-0.430016827624133	-0.564007578260638	-0.430016827624133	-0.0280445757146178	-0.296026076987628	-0.430016827624133	-0.430016827624133	-0.296026076987628	-0.162035326351123	-0.0280445757146178	-0.296026076987628	-0.296026076987628	0.105946174921887	0.507918426831403	0.507918426831403	0.373927676194898	0.239936925558392	0.105946174921887	0.373927676194898	0.239936925558393	-0.162035326351123	-0.296026076987628	-0.296026076987628	-0.0280445757146173
-1.56894856299142	-0.67832429621081	-0.366605802837598	-0.233012162820507	0.0532599229304015	0.0532599229304015	0.244107980097674	0.244107980097674	0.244107980097674	0.148683951514038	0.33953200868131	0.33953200868131	0.148683951514038	0.0532599229304015	-0.0421641056532348	0.0532599229304016	-0.137588134236871	-0.137588134236871	-0.328436191404144	-0.0421641056532348	-0.233012162820507	-0.42386021998778	-0.0421641056532347	-0.137588134236871	-0.137588134236871	-0.137588134236871	-0.233012162820507	0.0532599229304016	0.62580409443222	0.244107980097674	0.530380065848583	0.434956037264947	0.530380065848583	0.530380065848583	0.62580409443222	0.339532008681311	0.244107980097674	0.0532599229304016	-0.0421641056532347	-0.0421641056532348	-0.137588134236871	-0.0421641056532348	-0.233012162820507	0.148683951514038	0.339532008681311	0.339532008681311	0.244107980097674	0.530380065848583	0.0532599229304014	-0.042164105653235
-0.269569453230194	-0.269569453230194	-0.269569453230194	-0.269569453230194	-0.269569453230194	-0.269569453230194	-0.269569453230194	-0.269569453230194	-0.269569453230194	-0.269569453230194	-0.269569453230194	-0.269569453230194	0.116813429733084	0.116813429733084	0.116813429733084	0.116813429733084	0.116813429733084	0.116813429733084	0.116813429733084	-0.269569453230194	-0.269569453230194	-0.269569453230194	-0.269569453230194	-0.269569453230194	-0.269569453230194	-0.269569453230194	-0.269569453230194	-0.269569453230194	-0.269569453230194	-0.269569453230194	-0.269569453230194	-0.269569453230194	-0.269569453230194	-0.269569453230194	-0.269569453230194	-0.269569453230194	-0.269569453230194	-0.269569453230194	-0.269569453230194	-0.269569453230194	-0.269569453230194	-0.269569453230194	-0.269569453230194	-0.269569453230194	-0.269569453230194	-0.269569453230194	-0.269569453230194	-0.269569453230194	-0.269569453230194	-0.269569453230194
-0.555999310269315	-0.555999310269315	-0.555999310269315	-0.3016592002525	-0.3016592002525	-0.3016592002525	-0.3016592002525	-0.3016592002525	-0.301659200252501	-0.3016592002525	-0.555999310269314	-0.3016592002525	-0.0473190902356862	-0.0473190902356862	-0.0473190902356861	-0.047319090235686	-0.047319090235686	-0.047319090235686	-0.3016592002525	-0.555999310269314	-0.555999310269314	-0.555999310269314	-0.555999310269314	-0.555999310269314	-0.3016592002525	-0.3016592002525	-0.047319090235686	-0.047319090235686	-0.047319090235686	-0.047319090235686	-0.047319090235686	-0.3016592002525	-0.3016592002525	-0.555999310269314	-0.555999310269314	-0.555999310269314	-0.555999310269314	-0.555999310269314	-0.555999310269314	-0.555999310269314	-0.555999310269314	-0.3016592002525	-0.047319090235686	-0.047319090235686	-0.047319090235686	0.461361129797942	0.461361129797942	0.461361129797942	0.461361129797942	0.461361129797942
-0.115858833229162	-0.115858833229162	-0.115858833229162	-0.115858833229162	-0.115858833229162	-0.115858833229162	-0.115858833229162	-0.115858833229162	-0.115858833229162	-0.115858833229162	-0.115858833229162	-0.115858833229162	-0.115858833229162	-0.115858833229162	-0.115858833229162	-0.115858833229162	-0.115858833229162	-0.115858833229162	-0.115858833229162	-0.115858833229161	1.12962362398433	1.12962362398433	1.12962362398433	1.12962362398433	2.37510608119781	2.37510608119781	2.37510608119781	1.12962362398433	1.12962362398433	1.12962362398433	1.12962362398433	-0.115858833229161	-0.115858833229161	-0.115858833229161	-0.115858833229161	-0.115858833229161	-0.115858833229161	-0.115858833229161	-0.115858833229161	-0.115858833229161	-0.115858833229161	-0.115858833229161	-0.115858833229161	-0.115858833229161	-0.115858833229161	-0.115858833229161	-0.115858833229161	-0.115858833229161	-0.115858833229161	-0.115858833229161
-0.17526984740732	-0.17526984740732	-0.17526984740732	-0.17526984740732	-0.17526984740732	-0.17526984740732	-0.17526984740732	-0.17526984740732	-0.17526984740732	-0.17526984740732	-0.17526984740732	-0.17526984740732	-0.17526984740732	-0.17526984740732	-0.17526984740732	-0.17526984740732	-0.17526984740732	-0.17526984740732	-0.17526984740732	-0.17526984740732	-0.17526984740732	-0.17526984740732	-0.17526984740732	-0.17526984740732	-0.17526984740732	0.662130534649875	0.662130534649875	0.662130534649875	0.662130534649875	0.662130534649876	0.662130534649876	0.662130534649876	-0.17526984740732	-0.17526984740732	-0.17526984740732	-0.17526984740732	-0.17526984740732	-0.17526984740732	-0.17526984740732	-0.17526984740732	-0.17526984740732	-0.17526984740732	-0.17526984740732	-0.17526984740732	-0.17526984740732	-0.17526984740732	-0.17526984740732	-0.17526984740732	-0.17526984740732	-0.17526984740732
-1.16659572154276	-0.495831037331926	-0.36167810048976	-0.160448695226511	-0.160448695226511	-0.30418398470026	-0.160448695226511	-0.0167134057527615	-0.0167134057527615	-0.160448695226511	-0.0167134057527615	0.127021883720988	0.127021883720988	0.127021883720988	-0.0167134057527614	-0.30418398470026	-0.160448695226511	-0.30418398470026	-0.160448695226511	-0.30418398470026	-0.447919274174009	-0.30418398470026	0.127021883720988	0.127021883720988	0.127021883720988	-0.0167134057527614	-0.0167134057527614	-0.0167134057527615	0.414492462668486	0.127021883720988	0.270757173194737	0.558227752142236	0.558227752142236	0.701963041615985	1.13316891003723	0.701963041615985	0.701963041615985	0.414492462668486	-0.0167134057527615	0.127021883720988	-0.0167134057527615	-0.30418398470026	-0.30418398470026	-0.30418398470026	-0.30418398470026	-0.160448695226511	-0.30418398470026	-0.30418398470026	-0.160448695226511	-0.30418398470026
-0.906980444407777	-0.357129258573455	-0.577069732907184	-0.435679427978358	-0.200028919763649	-0.435679427978358	-0.200028919763649	-0.200028919763649	-0.0822036656562939	-0.0822036656562939	-0.200028919763649	-0.435679427978358	-0.435679427978358	-0.671329936193068	-0.671329936193067	-0.789155190300422	-0.553504682085713	-0.553504682085713	-0.553504682085713	-0.553504682085713	-0.553504682085713	-0.553504682085713	-0.435679427978358	-0.671329936193068	-0.671329936193068	-0.553504682085713	-0.435679427978358	-0.317854173871004	-0.0822036656562943	-0.0822036656562943	0.153446842558415	0.27127209666577	0.153446842558415	0.153446842558415	0.27127209666577	0.153446842558415	0.153446842558415	0.0356215884510604	0.0356215884510604	0.389097350773125	0.389097350773125	0.27127209666577	0.27127209666577	0.153446842558415	0.0356215884510606	0.153446842558415	-0.200028919763649	-0.0822036656562943	0.153446842558415	0.0356215884510604
-0.126612629483756	-0.126612629483756	-0.126612629483756	-0.126612629483756	-0.126612629483756	-0.126612629483756	-0.126612629483756	-0.126612629483756	-0.126612629483756	-0.126612629483756	-0.126612629483756	-0.126612629483756	-0.126612629483756	-0.126612629483756	-0.126612629483756	-0.126612629483756	-0.126612629483756	-0.126612629483756	-0.126612629483756	-0.126612629483756	-0.126612629483756	-0.126612629483756	-0.126612629483756	-0.126612629483756	-0.126612629483756	-0.126612629483756	-0.126612629483756	-0.126612629483756	-0.126612629483756	-0.126612629483756	-0.126612629483756	-0.126612629483756	-0.126612629483756	-0.126612629483756	-0.126612629483756	-0.126612629483756	-0.126612629483756	-0.126612629483756	-0.126612629483756	-0.126612629483756	-0.126612629483756	-0.126612629483756	-0.126612629483756	-0.126612629483756	-0.126612629483756	-0.126612629483756	-0.126612629483756	-0.126612629483756	-0.126612629483756	-0.126612629483756
-0.0816501117057643	-0.0816501117057643	-0.0816501117057643	-0.0816501117057643	-0.0816501117057643	-0.0816501117057643	-0.0816501117057643	-0.0816501117057643	-0.0816501117057643	-0.0816501117057643	-0.0816501117057643	-0.0816501117057643	-0.0816501117057643	-0.0816501117057642	-0.0816501117057642	-0.0816501117057642	-0.0816501117057642	-0.0816501117057642	-0.0816501117057642	-0.0816501117057642	-0.0816501117057642	-0.0816501117057642	-0.0816501117057643	-0.0816501117057643	-0.0816501117057643	-0.0816501117057643	-0.0816501117057644	-0.0816501117057644	-0.0816501117057644	-0.0816501117057644	-0.0816501117057644	-0.0816501117057644	-0.0816501117057644	-0.0816501117057644	-0.0816501117057644	-0.0816501117057644	-0.0816501117057644	-0.0816501117057644	-0.0816501117057644	-0.0816501117057644	-0.0816501117057644	-0.0816501117057644	-0.0816501117057644	-0.0816501117057644	-0.0816501117057644	-0.0816501117057643	-0.0816501117057643	-0.0816501117057643	-0.0816501117057643	-0.0816501117057643
-1.7116336357956	-0.847925799459515	-0.675184232192297	-0.539458715053769	-0.354378464410322	-0.292685047529173	-0.107604796885725	-0.169298213766874	-0.0459113800045762	-0.0459113800045762	-0.292685047529173	-0.416071881291471	-0.354378464410322	-0.724538965697216	-0.847925799459514	-0.847925799459514	-0.847925799459514	-0.539458715053769	-0.47776529817262	-0.47776529817262	-0.601152131934918	-0.662845548816067	-0.724538965697216	-0.662845548816067	-0.662845548816067	-0.601152131934918	-0.47776529817262	-0.169298213766875	0.262555704401169	0.447635955044616	0.447635955044616	0.262555704401169	0.324249121282318	0.324249121282318	0.324249121282318	0.139168870638871	0.0774754537577217	0.385942538163467	0.509329371925765	0.385942538163467	0.385942538163467	0.20086228752002	0.0774754537577222	0.0157820368765732	-0.107604796885725	-0.47776529817262	-0.292685047529173	-0.416071881291471	-0.416071881291471	-0.230991630648023
-0.383585751225138	-0.383585751225138	-0.383585751225138	-0.383585751225138	-0.383585751225138	-0.383585751225138	-0.383585751225138	-0.383585751225138	-0.383585751225138	-0.383585751225138	-0.00871785798238963	-0.00871785798238963	-0.00871785798238963	-0.00871785798238963	-0.00871785798238963	-0.00871785798238963	-0.00871785798238963	-0.383585751225138	-0.00871785798238963	-0.00871785798238963	-0.00871785798238963	-0.00871785798238963	-0.00871785798238963	-0.00871785798238963	-0.00871785798238963	-0.383585751225138	-0.383585751225138	-0.383585751225138	-0.383585751225138	-0.383585751225138	-0.383585751225138	-0.383585751225138	-0.383585751225138	-0.383585751225138	-0.383585751225138	-0.383585751225138	-0.383585751225138	-0.383585751225137	-0.383585751225137	-0.00871785798238887	-0.00871785798238887	-0.00871785798238887	-0.00871785798238887	-0.00871785798238887	-0.00871785798238887	-0.00871785798238887	-0.383585751225137	-0.383585751225137	-0.383585751225137	-0.383585751225137
-0.505861681568708	-0.505861681568708	-0.0513411855920479	0.143453312683663	0.143453312683663	0.468110809809849	0.468110809809849	0.468110809809849	0.468110809809849	0.143453312683663	0.143453312683663	0.468110809809849	0.143453312683663	0.468110809809849	0.468110809809849	0.468110809809849	0.468110809809849	0.468110809809849	0.143453312683663	0.143453312683663	-0.181204184442522	-0.181204184442522	-0.181204184442522	-0.181204184442522	-0.181204184442522	0.143453312683663	0.143453312683663	0.143453312683663	-0.181204184442522	-0.181204184442522	-0.181204184442522	-0.181204184442522	-0.505861681568708	-0.181204184442522	0.143453312683663	0.143453312683663	0.143453312683663	0.143453312683663	0.143453312683663	0.143453312683663	0.143453312683663	-0.181204184442522	0.143453312683663	0.143453312683663	0.143453312683663	0.143453312683663	0.143453312683663	-0.181204184442522	-0.181204184442522	-0.505861681568708
0.984812735335021	0.523085892132776	0.569258576453	0.490105403332615	0.193281004131172	0.193281004131172	-0.00460192866978975	-0.202484861470752	-0.202484861470752	-0.103543395070271	-0.103543395070271	-0.00460192866978978	0.193281004131172	0.292222470531653	0.391163936932135	0.391163936932134	0.0943395377306913	0.0943395377306913	0.292222470531653	0.193281004131172	0.193281004131172	0.193281004131172	0.0943395377306912	0.0943395377306911	0.0943395377306911	-0.202484861470752	-0.00460192866978991	0.0943395377306912	-0.00460192866978991	-0.103543395070271	-0.103543395070271	-0.301426327871233	-0.301426327871233	-0.400367794271714	-0.697192193473157	-0.499309260672195	-0.400367794271714	-0.202484861470752	-0.00460192866978984	0.193281004131172	-0.103543395070271	0.193281004131172	0.193281004131172	0.0943395377306912	-0.00460192866978991	-0.103543395070271	-0.202484861470752	-0.103543395070271	-0.301426327871233	-0.499309260672195
-0.202618027719386	-0.728376875508482	-0.307769797277205	-0.427943248200427	-0.503051655027441	-0.653268468681468	-0.503051655027441	-0.653268468681468	-0.728376875508482	-0.578160061854454	-0.578160061854454	-0.728376875508482	-0.728376875508482	-0.728376875508482	-0.578160061854454	-0.728376875508482	-0.878593689162509	-0.803485282335495	-0.578160061854454	-0.653268468681468	-0.728376875508482	-0.953702095989523	-0.653268468681468	-0.50305165502744	-0.578160061854454	-0.728376875508481	-0.352834841373413	0.0227071927616557	0.248032413242697	0.248032413242697	0.32314082006971	0.32314082006971	0.398249226896724	0.32314082006971	0.172924006415683	0.248032413242697	-0.0524012140653582	-0.0524012140653582	-0.127509620892372	-0.127509620892372	-0.202618027719386	-0.202618027719386	-0.277726434546399	-0.127509620892372	-0.127509620892372	-0.0524012140653579	0.0978155995886694	-0.0524012140653579	-0.0524012140653579	-0.277726434546399
-0.732141410157218	-0.508183519448557	-0.463391941306825	-0.156249691192089	-0.252231644352944	-0.444195550674654	-0.252231644352944	-0.252231644352944	-0.252231644352944	-0.444195550674654	-0.540177503835509	-0.156249691192089	-0.0602677380312344	0.131696168290475	-0.0602677380312344	-0.0602677380312345	0.131696168290475	0.131696168290475	-0.0602677380312345	-0.0602677380312345	-0.252231644352944	0.22767812145133	0.419642027773039	0.323660074612185	0.22767812145133	0.131696168290475	0.131696168290475	-0.0602677380312344	-0.348213597513799	-0.540177503835508	-0.348213597513799	-0.252231644352944	-0.0602677380312345	0.0357142151296203	0.131696168290475	0.131696168290475	0.323660074612185	-0.0602677380312345	-0.0602677380312345	-0.252231644352944	-0.348213597513799	-0.348213597513799	-0.348213597513799	-0.444195550674654	-0.348213597513799	-0.348213597513799	-0.444195550674654	-0.540177503835509	-0.444195550674654	-0.156249691192089
0.785581818576238	-0.187505125421489	-0.187505125421489	0.229532136291823	0.0905197157207188	0.368544556862926	0.368544556862926	0.229532136291823	0.229532136291823	0.368544556862926	0.0905197157207187	0.368544556862926	0.0905197157207187	0.368544556862926	0.368544556862926	0.229532136291822	0.0905197157207186	0.368544556862926	0.0905197157207186	-0.0484927048503852	-0.187505125421489	-0.0484927048503852	0.229532136291822	0.0905197157207186	-0.326517545992593	-0.0484927048503852	-0.0484927048503852	0.0905197157207186	0.229532136291822	0.229532136291822	0.0905197157207186	0.368544556862926	0.0905197157207186	0.646569398005134	0.646569398005134	0.50755697743403	0.368544556862927	0.785581818576238	0.507556977434031	0.646569398005134	0.229532136291823	0.0905197157207195	0.229532136291823	0.229532136291823	-0.0484927048503843	0.229532136291823	-0.0484927048503843	-0.0484927048503843	-0.0484927048503843	0.0905197157207195
-0.328663523022425	-0.328663523022425	0.270898418976059	0.0995950069764924	0.0995950069764924	0.0995950069764924	0.0995950069764924	0.0995950069764924	-0.328663523022425	-0.328663523022425	-0.328663523022425	-0.328663523022425	-0.328663523022425	-0.328663523022425	-0.328663523022425	-0.328663523022425	-0.328663523022425	-0.328663523022425	-0.328663523022425	-0.328663523022425	-0.328663523022425	-0.328663523022425	-0.328663523022425	-0.328663523022425	-0.328663523022425	-0.328663523022425	-0.328663523022425	-0.328663523022425	-0.328663523022425	-0.328663523022425	-0.328663523022425	-0.328663523022425	-0.328663523022425	-0.328663523022425	-0.328663523022424	-0.328663523022424	-0.328663523022424	-0.328663523022424	-0.328663523022424	-0.328663523022424	0.0995950069764928	0.0995950069764928	0.0995950069764928	0.0995950069764928	0.0995950069764928	0.0995950069764928	0.0995950069764928	-0.328663523022424	-0.328663523022424	-0.328663523022424
-0.380452100349102	-0.566657112064679	-0.268729093319756	-0.141045656714789	-0.141045656714789	0.0185586390414195	0.0185586390414195	-0.0612435088366848	0.0185586390414195	0.178162934797628	0.178162934797628	0.178162934797628	0.337767230553837	0.497371526310045	0.257965082675732	0.178162934797628	0.0185586390414195	-0.220847804592893	-0.0612435088366848	-0.300649952470998	-0.141045656714789	0.0185586390414195	0.257965082675732	0.57717367418815	0.57717367418815	0.57717367418815	0.656975822066254	0.417569378431941	0.656975822066254	0.497371526310045	0.0983607869195239	0.178162934797628	-0.0612435088366848	-0.0612435088366848	-0.141045656714789	-0.220847804592893	-0.220847804592893	0.0983607869195238	-0.0612435088366848	-0.0612435088366848	0.178162934797628	0.178162934797628	0.178162934797628	0.257965082675732	0.257965082675733	0.337767230553837	0.337767230553837	0.178162934797628	0.178162934797628	-0.0612435088366846
1.75211008682305	0.0243946531334904	0.45632351155588	0.64143587945119	0.64143587945119	0.64143587945119	0.64143587945119	0.27121114366057	0.27121114366057	-0.0990135921300496	-0.284125960025359	-0.654350695815979	-0.654350695815979	-0.654350695815979	-0.469238327920669	-0.654350695815979	0.0860987757652604	0.0860987757652604	0.0860987757652604	0.27121114366057	0.27121114366057	0.0860987757652604	0.0860987757652604	-0.654350695815979	-0.654350695815979	-0.469238327920669	-0.654350695815979	-0.469238327920669	-0.469238327920669	-0.284125960025359	-0.284125960025359	-0.284125960025359	-0.284125960025359	-0.284125960025359	-0.469238327920669	-0.0990135921300495	-0.284125960025359	-0.284125960025359	-0.0990135921300496	-0.0990135921300496	0.27121114366057	0.45632351155588	0.0860987757652603	0.27121114366057	0.45632351155588	0.27121114366057	0.27121114366057	-0.0990135921300495	-0.0990135921300495	0.45632351155588
1.92948416556592	0.585098207613738	0.585098207613738	0.393043070763427	0.0089327970628051	0.393043070763427	0.393043070763427	0.585098207613738	0.200987933913116	0.00893279706280519	0.393043070763427	0.77715334446405	0.393043070763427	0.393043070763427	0.200987933913116	0.393043070763427	0.393043070763427	0.200987933913116	-0.183122339787506	-0.375177476637817	-0.183122339787506	-0.183122339787506	-0.375177476637817	-0.183122339787506	-0.375177476637817	-0.375177476637817	-0.183122339787506	-0.375177476637817	-0.375177476637817	-0.375177476637817	-0.375177476637817	-0.375177476637817	0.200987933913116	0.00893279706280506	0.00893279706280506	0.00893279706280506	0.200987933913116	0.200987933913116	0.200987933913116	-0.375177476637817	-0.183122339787506	0.200987933913116	0.200987933913116	0.00893279706280519	0.00893279706280519	0.200987933913116	0.200987933913116	0.00893279706280513	-0.375177476637817	-0.183122339787506
0.633469896008704	0.0422313264005802	0.633469896008704	0.760163875210444	0.506775916806963	0.633469896008704	0.760163875210444	0.506775916806963	0.380081937605222	0.253387958403481	0.12669397920174	0.12669397920174	-0.126693979201741	-0.126693979201741	-2.53765262771464e-16	-0.253387958403482	-2.53765262771464e-16	-2.53765262771464e-16	0.253387958403481	0.253387958403481	0.12669397920174	0.12669397920174	0.12669397920174	0.253387958403481	0.12669397920174	-3.80647894157197e-16	0.253387958403481	0.126693979201741	0.253387958403481	0.253387958403481	-2.53765262771464e-16	0.253387958403481	0.506775916806963	0.760163875210444	1.14024581281567	1.01355183361393	1.26693979201741	1.14024581281567	0.886857854412185	0.633469896008704	0.380081937605222	0	0	-0.253387958403481	-0.380081937605222	-0.380081937605222	-0.126693979201741	-0.253387958403482	-0.253387958403482	-0.380081937605222
-0.803194809478237	1.09744699596948	1.02142132375157	0.825926738048375	0.825926738048375	0.663014583295714	0.663014583295714	0.337190273790392	0.337190273790392	0.174278119037731	0.337190273790392	0.337190273790392	-0.151546190467592	-0.151546190467592	-0.151546190467592	-0.314458345220253	-0.151546190467592	-0.314458345220253	-0.314458345220253	-0.151546190467592	-0.314458345220253	-0.314458345220253	-0.314458345220253	-0.477370499972914	-0.477370499972914	-0.314458345220253	-0.477370499972914	-0.477370499972914	-0.314458345220253	-0.151546190467592	-0.314458345220253	-0.151546190467592	-0.314458345220253	0.174278119037731	0.337190273790392	0.337190273790392	0.174278119037731	0.174278119037731	0.337190273790392	0.337190273790392	0.0113659642850693	-0.151546190467592	-0.314458345220253	0.174278119037731	0.337190273790392	0.0113659642850693	0.0113659642850693	0.0113659642850693	0.0113659642850693	0.0113659642850693
-0.635915167797771	-0.0997513988702386	0.00748135491526791	-0.176346223002743	-0.176346223002743	-0.406130695400257	-0.406130695400257	-0.635915167797771	-0.635915167797771	-0.406130695400257	-0.406130695400257	-0.406130695400257	-0.406130695400257	-0.406130695400257	-0.176346223002743	0.283222721792285	0.0534382493947709	0.513007194189799	0.742791666587313	0.972576138984827	0.972576138984827	0.972576138984827	0.513007194189799	0.742791666587313	0.513007194189799	0.513007194189799	0.283222721792285	0.283222721792285	0.0534382493947708	0.283222721792285	0.283222721792285	0.0534382493947707	-0.176346223002743	-0.176346223002743	-0.176346223002743	-0.176346223002743	-0.406130695400257	-0.635915167797771	-0.635915167797771	-0.406130695400257	-0.406130695400257	-0.176346223002743	0.0534382493947707	0.283222721792285	0.283222721792285	0.283222721792285	0.283222721792285	0.513007194189799	0.513007194189799	0.742791666587313
-1.78809467263399	-0.581919147091254	-0.136158626781981	-0.214822248013029	0.0548815962077077	-0.192346927661301	-0.338436509947533	-0.327198849771669	-0.49576375240963	-0.428337791354445	-0.293485869244077	-0.226059908188893	0.111069897087028	0.268397139549124	0.504388003242269	0.459437362538813	0.335823100604308	0.279634799724988	0.189733518318076	0.133545217438756	0.0661192563835717	0.234684159021532	-0.0125443648474764	0.31334778025258	0.223446498845668	0.493150343066405	0.504388003242269	0.31334778025258	-0.0237820250233405	0.0436439360318436	-0.271010548892349	-0.147396286957845	-0.49576375240963	-0.417100131178581	-0.136158626781981	0.00993095550425154	0.324585440428444	0.493150343066405	0.504388003242269	0.639239925352637	0.628002265176773	0.42572438201122	0.448199702362949	0.268397139549124	0.279634799724988	0.212208838669804	0.0661192563835717	0.00993095550425162	0.122307557262892	-0.0350196851992045
-0.425993917363306	-0.488321864441375	-0.0426770428331876	-0.0386702462353118	0.0614996687115834	0.108245629020134	0.0548216743817904	0.128279612009513	0.134957606339306	0.0681776630413764	0.248483509945788	0.335297436233097	0.161669583658479	0.375365402211855	0.395399385201234	0.321941447573511	0.268517492935167	0.141635600669099	0.0147537084030322	0.255161504275581	0.114923623349927	0.0882116460307554	0.315263453243718	0.268517492935167	0.141635600669099	0.181703566647858	0.128279612009513	0.295229470254339	0.00139771974344617	-0.232332081799309	0.0214317027328252	0.175025572318064	0.195059555307444	0.148313594998892	0.0681776630413763	0.0548216743817904	0.20841554396703	0.315263453243718	0.148313594998893	0.228449526956409	0.1416356006691	0.0948896403605486	0.134957606339307	0.0548216743817905	-0.0920942008736558	0.188381560977651	-0.0520262348948978	0.395399385201234	0.308585458913925	0.368687407882062
0.136349433240361	0.330397562816476	0.427421627604534	0.510585111708584	0.385839885552509	0.30267640144846	0.427421627604534	0.0947676911883356	-0.0715592770197637	-0.362631471383937	-0.279467987279888	-0.279467987279888	-0.445794955487987	-0.528958439592037	-0.321049729331913	-0.113141019071788	-0.196304503175838	-0.0715592770197636	0.177931175292385	0.261094659396435	0.30267640144846	0.30267640144846	0.21951291734441	0.38583988555251	-0.0715592770197636	-0.362631471383937	-0.445794955487987	-0.528958439592037	-0.612121923696087	-0.653703665748111	-0.736867149852161	-0.487376697540012	-0.404213213435962	-0.528958439592037	-0.362631471383937	-0.362631471383937	-0.445794955487987	-0.612121923696086	-0.612121923696086	-0.778448891904186	-0.778448891904186	-0.695285407800136	-0.612121923696087	-0.612121923696087	-0.404213213435962	-0.279467987279888	0.053185949136311	0.261094659396435	0.261094659396435	0.219512917344411
-0.351761468929961	0.325510613039665	0.099753252383123	-0.0615020052286927	-0.190506211318145	-0.44851462349705	-0.480765675019414	-0.384012520452324	-0.287259365885235	-0.0292509537063296	0.454514819129118	0.648021128263296	0.744774282830386	0.744774282830386	0.58351902521857	0.454514819129118	0.132004303905486	-0.222757262840508	-0.222757262840508	-0.222757262840508	-0.416263571974687	-0.126004108273419	0.0352511493383967	0.099753252383123	0.228757458472576	0.099753252383123	0.099753252383123	0.551267973696207	0.648021128263296	0.551267973696207	0.615770076740933	0.390012716084391	0.615770076740933	0.422263767606755	0.196506406950213	0.0675022008607602	0.0675022008607602	0.16425535542785	0.16425535542785	-0.190506211318145	-0.158255159795782	-0.222757262840508	-0.255008314362871	-0.222757262840508	-0.609769881108866	-0.416263571974687	-0.0615020052286927	0.390012716084391	0.454514819129118	0.325510613039665
1.14825471229166	-0.00204257164635642	0.208184173349212	0.0177901401456784	-0.0587074624807414	-0.0332082616052681	0.136786410897887	0.264282415275253	0.0517890746463094	0.230283480774622	0.255782681650095	0.145286144523045	0.23878321439978	0.136786410897887	0.0857880091469403	0.102787476397256	0.0347896073959939	0.187784812648833	0.230283480774622	0.145286144523045	0.0432893410211516	0.187784812648833	0.3152808170262	0.204784279899149	0.00929040652052063	-0.10120613060653	0.000790672895362895	0.204784279899149	0.0177901401456784	0.0772882755217826	-0.0247085279801104	-0.075706929731057	-0.0247085279801104	-0.237201868609054	-0.44119547561284	-0.645189082616626	-0.6706882834921	-0.475194410113471	-0.347698405736105	-0.330698938485789	-0.211702667733581	-0.169203999607792	-0.220202401358739	-0.390197073861894	-0.0672071961058991	0.0602888082714672	-0.0417079952304259	-0.0672071961058991	0.128286677272729	0.349279751526831
1.46649851545782	0.608547003013109	0.30826397365746	0.455341375790839	0.363417999457477	0.455341375790839	0.547264752124201	0.547264752124201	0.363417999457477	0.0876478704573915	-0.00427550587597038	-0.00427550587597032	-0.188122258542694	-0.371969011209418	-0.371969011209418	-0.46389238754278	-0.371969011209418	-0.555815763876142	-0.739662516542865	-0.555815763876142	-0.647739140209503	-0.555815763876142	-0.555815763876142	-0.555815763876142	-0.555815763876142	-0.555815763876142	-0.647739140209503	-0.555815763876142	-0.371969011209418	-0.280045634876056	-0.280045634876056	-0.188122258542694	0.0876478704573916	0.0876478704573916	0.179571246790753	-0.00427550587597025	-0.00427550587597025	-0.00427550587597025	-0.0961988822093321	-0.46389238754278	-0.555815763876142	-0.46389238754278	-0.46389238754278	-0.371969011209418	-0.371969011209418	-0.371969011209418	-0.188122258542694	-0.280045634876056	-0.46389238754278	-0.280045634876056
1.21947130636138	0.971791911479613	0.587888849412878	0.821415136015684	0.662192667877407	0.396821887646946	0.237599419508669	0.290673575554761	0.423358965669992	0.317210653577807	0.0253027953242997	0.343747731600854	0.396821887646946	0.237599419508669	0.264136497531715	0.211062341485623	0.290673575554761	0.343747731600854	0.0253027953242998	0.237599419508669	0.290673575554761	0.237599419508669	-0.0543084387448387	-0.478901687113577	-0.505438765136623	-0.797346623390131	-1.03618032559755	-0.930032013505362	-1.14232863768973	-1.03618032559755	-0.983106169551454	-0.87695785745927	-0.293142140952254	0.237599419508669	0.184525263462577	0.582581433808269	0.556044355785223	0.874489292061777	0.874489292061777	0.662192667877407	0.264136497531715	0.317210653577808	0.104914029393438	0.396821887646946	0.3702848096239	0.290673575554761	0.635655589854361	0.662192667877407	0.741803901946546	0.901026370084823
0.813128072844968	-0.688900172826987	-0.989305821961379	-0.745367400107888	-0.847008409213509	-0.779247736476428	-0.474324709159565	-0.169401681842702	0.0338803363685399	-0.203282018211242	-0.135521345474162	-0.237162354579783	-0.304923027316863	-0.372683700053944	-0.338803363685404	-0.508205045528105	-0.575965718265186	-0.474324709159565	-0.474324709159565	-0.203282018211242	-0.237162354579783	-0.508205045528105	-0.609846054633727	-0.575965718265186	-0.643726391002267	-0.474324709159565	-0.745367400107888	-0.779247736476428	-0.372683700053944	-0.271042690948323	-0.271042690948323	-0.101641009105621	-0.203282018211242	-0.0338803363685405	0.101641009105621	-0.101641009105622	-0.0338803363685411	0.237162354579782	0.203282018211242	0.372683700053943	0.237162354579782	0.169401681842701	0.135521345474161	0.237162354579782	0.304923027316863	0.271042690948323	0.0338803363685403	0.203282018211242	0.271042690948323	0.372683700053944
0.997989413317923	0.532261020436226	0.159678306130868	-0.0997989413317923	1.58603289232165e-17	0.598793647990754	0.399195765327169	0.399195765327169	0.249497353329481	0.199597882663584	0.498994706658961	0.199597882663584	-0.449095235993065	-0.399195765327169	-0.299396823995377	-0.249497353329481	-0.199597882663585	-0.399195765327169	-0.449095235993065	0.0498994706658961	-0.0997989413317923	-0.149698411997688	-0.199597882663585	-0.199597882663585	-0.299396823995377	-0.349296294661273	-0.548894177324858	-0.349296294661273	-0.149698411997688	7.93016446160826e-17	9.51619735392991e-17	0.149698411997689	0.299396823995377	0.0997989413317923	-0.0997989413317923	-0.299396823995377	-0.0997989413317923	-0.0498994706658962	-0.249497353329481	-0.399195765327169	-0.498994706658962	-0.399195765327169	-0.449095235993065	-0.548894177324858	-0.548894177324858	-0.249497353329481	-1.90323947078598e-16	-1.26882631385732e-16	-1.26882631385732e-16	0.049899470665896
-0.521568381026686	-0.436982129577853	-0.284726876969955	0.082619129322116	0.215540381598852	0.13095413015002	0.082619129322116	0.25179163221978	0.1913728811849	0.167205380770948	0.155121630563972	-0.0623858731615964	0.143037880356996	0.25179163221978	-0.0744696233685724	0.0101166280802598	-0.0986371237825245	-0.219474625852285	-0.231558376059261	-0.364479628335997	-0.400730878956925	-0.0986371237825245	-0.304060877301117	0.082619129322116	-0.0382183727476443	0.288042882840709	0.203456631391876	0.396796634703493	0.227624131805828	0.360545384082565	0.336377883668613	0.155121630563972	-0.0623858731615964	0.0342841284942118	0.0463678787011879	0.275959132633732	0.263875382426756	-0.0623858731615964	-0.1107208739895	-0.0986371237825244	-0.207390875645309	-0.376563378542973	-0.316144627508093	-0.328228377715069	-0.231558376059261	-0.0503021229546203	0.275959132633732	0.493466636359301	0.420964135117445	0.300126633047685
0.530938393246581	0.128894477857346	0.425401865456907	0.315557724288062	0.00325575429820944	-0.00751327914971651	-0.125972647076902	-0.298277182243717	-0.201355881212384	0.0894080218816171	0.132484155673321	0.530938393246581	0.660166794621692	0.864778430132286	0.778626162548878	0.681704861517544	0.455555159111099	0.261712557048432	-0.0828965132851984	0.00325575429820927	-0.0721274798372723	-0.21212491466031	-0.222893948108236	-0.233662981556161	-0.21212491466031	-0.233662981556161	-0.653655286025274	-0.922881122223422	-0.578272051889792	-0.405967516722977	-0.416736550170903	-0.179817814316532	-0.00751327914971649	0.574014527038285	0.918623597371915	0.649397761173766	0.444786125663173	0.487862259454877	0.326326757735988	0.197098356360877	0.00325575429820939	-0.169048780868606	0.00325575429820939	0.197098356360877	0.380171924975618	0.337095791183914	0.563245493590359	0.7463190622051	0.907854563923989	0.875547463580211
0.322459072960405	0.361533219885156	-0.193319666446311	-0.330637382781865	-0.230161004975362	-0.0292082493623556	-0.447859823556119	-0.297145256846364	-0.17992281607211	-0.280399193878613	-0.17992281607211	-0.196668879039861	-0.464605886523869	-0.146430690136609	-0.0627003752978567	-0.246907067943112	-0.196668879039861	-0.112938564201108	-0.397621634652867	-0.146430690136609	-0.129684627168859	-0.230161004975362	-0.0124621863946051	0.121506317347399	0.054522065476397	0.238728758121653	0.355951198895906	0.238728758121653	0.272220884057154	0.255474821089403	0.422935450766908	0.623888206379914	0.556903954508912	0.439681513734659	0.674126395283166	0.590396080444414	0.540157891541162	0.439681513734659	0.188490569218401	0.272220884057154	0.171744506250651	-0.0961925012333577	-0.112938564201108	-0.0459543123301061	-0.112938564201108	-0.0627003752978566	-0.213414942007611	-0.297145256846364	-0.297145256846364	-0.146430690136609
1.10933907726039	0.40922016282731	0.534023969313207	0.489668609516825	0.483145762487946	0.626648397123298	0.600557009007779	0.861470890162965	0.483145762487946	0.58098846792114	0.241800422419399	0.0787292466974073	0.111343481841806	0.111343481841806	-0.0191134587357875	-0.240890257717696	-0.580078303219437	-0.103910470111223	-0.0908647760534636	-0.286550186919853	-0.306118728006492	-0.234367410688816	-0.0191134587357875	0.267891810534917	0.130912022928445	0.0787292466974073	0.170049105101722	0.0917749407551666	0.00697792937973115	0.21570903430388	0.065683552639648	-0.0517276938801857	-0.0582505409090654	-0.0191134587357875	0.130912022928445	0.137434869957324	-0.0321591527935468	-0.084341929024584	-0.0778190819957043	-0.188707481486658	-0.130001858226742	-0.33873296315089	-0.34525581017977	-0.358301504237529	-0.15609324634226	-0.227844563659936	-0.293073033948733	-0.593123997277197	-0.293073033948733	-0.488758444815122
-0.123411274283777	0.72021553915353	0.513390901020513	0.378099596377111	0.646349596963167	0.541382205429493	0.133175682798538	0.273132204843437	-0.111748230780035	-0.216715622313709	-0.484965622899766	-0.554943883922215	-0.51995475341099	-0.321683013847384	-0.216715622313709	-0.0184438827501027	0.203153943820987	0.424751770392077	0.156501769806021	0.144838726302279	0.179827856813504	0.0398713347686052	0.0981865522873131	0.238143074332212	0.354773509369628	0.203153943820987	0.541382205429493	0.44807785739956	0.494730031414526	0.553045248933234	0.249806117835953	0.156501769806021	0.506393074918268	0.0282082912648635	0.133175682798538	0.0048822042573803	0.168164813309762	0.203153943820987	0.0398713347686051	-0.275030839832417	-0.0650960567650689	-0.333346057351125	-0.263367796328676	-0.624922144944664	-0.379998231366091	-0.135074317787518	-0.123411274283777	-0.111748230780035	0.214816987324729	0.133175682798538
0.0648736653798876	0.0577051729865887	0.219713101075144	0.273784015127455	0.326011602564348	0.347517079744244	0.37209476794984	0.405889089232535	0.319867180512949	0.455044465643728	0.381311401026939	0.203123161536366	0.30757833641015	0.326011602564348	0.126317885893878	0.338300446667146	0.169328840253672	0.123245674868179	0.249206326921859	0.292217281281653	0.224628638716263	0.322939391538648	0.110956830765381	0.0833069315340847	0.0587292433284885	-0.0426537205195959	-0.165542161547577	-0.0518703535966945	-0.27614175847276	-0.251564070267164	-0.217769748984469	-0.217769748984469	-0.0825924638536897	-0.168614372573276	-0.156325528470478	-0.0426537205195957	0.0986679866625826	0.0863791425597844	0.0925235646111835	0.101740197688282	0.17854547333077	0.107884619739681	0.055657032302789	-0.137892262316281	-0.128675629239183	-0.042653720519596	-0.113314574110685	-0.14403668436768	-0.199336482830272	0.055657032302789
1.46748221930022	0.891586328805611	0.430869616409922	0.315690438311	0.151148755312539	0.48023212130946	0.151148755312539	-0.013392927685921	-0.0133929276859211	-0.177934610684381	-0.0133929276859211	0.0688779138133091	-0.342476293682842	-0.260205452183612	-0.177934610684381	-0.0133929276859211	0.151148755312539	-0.013392927685921	-0.260205452183612	-0.342476293682842	-0.342476293682842	-0.507017976681302	-0.671559659679762	-0.753830501178993	-0.753830501178993	-0.342476293682842	-0.177934610684381	-0.260205452183612	-0.260205452183612	-0.177934610684381	-0.013392927685921	-0.177934610684381	-0.507017976681302	-0.589288818180532	-0.424747135182072	-0.507017976681302	-0.424747135182072	-0.424747135182072	-0.342476293682842	-0.507017976681302	-0.589288818180532	-0.507017976681302	-0.424747135182072	-0.507017976681302	-0.507017976681302	-0.589288818180532	-0.260205452183612	-0.177934610684382	-0.260205452183612	-0.0956637691851514
1.16122534631553	0.724532656109415	0.82060504795476	0.78691732613886	0.861778930174194	0.936640534209528	0.730771123112359	0.749486524121193	0.618478717059358	0.450040107979857	0.244170696882688	0.131878290829688	0.131878290829688	0.468755508988691	0.450040107979857	0.35646310293569	0.244170696882689	0.206739894865022	-0.130137323293981	-0.148852724302815	-0.373437536408817	-0.504445343470652	-0.317291333382316	-0.242429729346982	-0.0552757192586473	0.150593691838521	0.169309092847355	0.0383012857855203	0.0195858847766868	-0.0552757192586473	0.0570166867943538	0.0944474888120208	0.0757320878031873	-0.0365603182498138	0.113162889820854	0.0570166867943538	0.0944474888120208	0.188024493856188	0.150593691838521	0.393893904953357	0.319032300918023	0.169309092847355	0.35646310293569	0.262886097891522	0.113162889820854	0.150593691838521	0.0195858847766868	0.0383012857855203	-0.0552757192586473	-0.130137323293981
-1.60108789300361	0.115564086765353	-0.137416204990073	-0.0135074906608852	0.218821348706343	0.0639354557948574	-0.478165169395341	-0.594329589078955	-0.129671910344499	-0.43944369616747	-0.43944369616747	-0.284557803255985	-0.129671910344499	0.102656929022729	-0.0135074906608853	-0.400722222939598	-0.478165169395341	-0.090950437116628	-0.129671910344499	-0.168393383572371	-0.284557803255984	-0.245836330028113	-0.207114856800242	0.0252139825669862	-0.129671910344499	-0.16839338357237	0.180099875478471	0.180099875478471	0.45115018807357	0.567314607757184	0.528593134529313	0.528593134529313	0.528593134529313	0.334985768389957	0.373707241617828	0.334985768389957	0.412428714845699	0.296264295162085	0.102656929022729	-0.0522289638887566	-0.207114856800242	-0.207114856800242	-0.284557803255985	-0.362000749711727	-0.400722222939598	-0.245836330028113	-0.129671910344499	-0.323279276483856	-0.284557803255985	-0.362000749711727
0.151006591118488	0.300646044374997	-0.0958985067547522	-0.23378057439825	-0.105518185892671	-0.153616581582263	-0.490305351409408	-0.60253494135179	-0.265846171524645	-0.570469344225395	-0.442206955719816	-0.442206955719816	-0.490305351409408	-0.265846171524645	-0.378075761467027	-0.410141358593421	-0.105518185892671	-0.23378057439825	-0.23378057439825	-0.00932139451348617	-0.0734525887662757	0.215137785371278	0.247203382497673	0.375465771003252	0.599924950888016	0.615957749451213	0.6961217422672	0.551826555198423	0.455629763819239	0.295301778187265	0.0548097997393035	-0.249813372961447	-0.185682178708658	-0.362042962903829	-0.121550984455868	-0.137583783019065	0.0227442026129088	0.0227442026129087	0.26323618106087	0.311334576750462	0.535793756635226	0.455629763819239	0.455629763819239	0.32736737531366	0.535793756635226	0.503728159508831	0.343400173876857	0.311334576750462	0.231170583934475	0.375465771003252
-0.344598948349411	0.510103799351837	0.546733917110462	0.544989625788623	0.632204191880587	0.719418757972551	0.388003406823087	0.309510297340319	0.370560493604694	0.50138234274264	0.239738644466748	0.091473882110409	-0.117841076510305	-0.135283989728698	-0.248662925648251	-0.449256427659768	-0.457977884268965	-0.527749537142536	-0.676014299498875	-0.466699340878161	-0.457977884268965	-0.283548752085036	-0.0131835971999478	-0.15272690294709	-0.0219050538091443	0.143802621765588	0.0217022292368378	0.248460101075944	0.117638251937998	0.0129807726276414	0.18740990481157	0.353117580386301	0.388003406823087	0.388003406823087	0.396724863432283	0.135081165156391	0.0827524255012126	-0.100398163291912	-0.353320404958608	-0.457977884268965	-0.440534971050572	-0.6149641032345	-0.388206231395393	-0.6149641032345	-0.702178669326464	-0.928936541165571	-0.710900125935661	-0.806836148636821	-0.719621582544857	-0.780671778809232
-0.155541953374401	-0.272587273288638	-0.0384966334601646	-0.0552173934479127	-0.0217758734724165	-0.122100433398905	0.0116656465030797	0.0283864064908277	0.0618279264663239	0.145431726405064	0.279197806307049	0.412963886209034	0.53000920612327	0.412963886209034	0.128710966417316	0.0952694464418201	-0.0217758734724164	-0.0719381534356607	-0.322749553251882	-0.389632593202874	-0.322749553251882	-0.0384966334601646	-0.138821193386653	-0.322749553251882	-0.138821193386653	-0.188983473349897	-0.239145753313142	-0.239145753313142	-0.289308033276386	-0.205704233337645	-0.205704233337645	-0.322749553251882	-0.155541953374401	0.0116656465030796	0.229035526343805	0.195594006368309	0.329360086270293	0.195594006368309	0.44640540618453	0.429684646196782	0.496567686147774	0.312639326282545	0.111990206429568	0.0618279264663239	0.346080846258041	-0.0886589134234088	-0.122100433398905	-0.188983473349897	-0.389632593202874	-0.33947031323963
1.19140733238931	0.878480973707648	0.5487047341739	0.448637074419655	0.257786383135786	0.278418890301609	-0.0207524636028342	0.22683762238705	0.288735143884521	0.562115863831685	0.402213933296551	0.536325229874405	0.484743961959846	0.773599062281378	0.670436526452259	0.685910906826627	0.464111454794023	0.556957737040229	0.474427708376935	0.696227160409539	0.577590244206053	0.510534595917126	0.304209524258889	0.376423299339272	0.428004567253831	0.360948918964904	0.278418890301609	0.257786383135786	0.0566194382690046	0.149465720515211	0.144307593723755	-0.0878081118917611	-0.0826499851003053	-0.0981243654746731	-0.180654394137968	-0.0878081118917614	-0.19097064772088	-0.356030705047469	-0.258026296009807	-0.170338140555056	-0.258026296009807	-0.19097064772088	-0.1651800137636	-0.123914999431953	-0.0929662386832172	0.0566194382690046	-0.0826499851003053	-0.00527808322846646	-0.0929662386832172	-0.0104362100199225
0.0202707592983915	-0.372223299397365	0.105905826650193	0.402570167118933	0.326110285554825	0.547843942090739	0.494322024995863	0.616657835498437	0.410216155275344	0.043208723767624	-0.17852493276829	-0.186170920924701	-0.346736672209329	0.00497878298556983	-0.155586968299058	-0.239692838019577	-0.0561891222657169	0.0355627356112131	0.134960581644554	0.249650403990717	-0.109711039360593	-0.094419063047771	-0.254984814332399	-0.224400861706755	-0.446134518242669	-0.446134518242669	-0.400258589304204	-0.0256051696400735	0.0967306408624998	0.387278190806112	0.203774475052251	0.570781906559972	0.578427894716382	0.402570167118933	0.242004415834306	-0.0179591814836627	-0.170878944611879	-0.109711039360593	-0.247338826175988	-0.438488530086259	-0.384966612991383	-0.469072482711902	-0.446134518242669	-0.507302423493956	-0.163232956455468	-0.0332511577964843	0.119668605331732	0.264942380303538	0.234358427677895	0.341402261867647
0.146163755584191	-0.20006112695194	-0.195115057201424	-0.0446132205071469	0.167361197372117	0.20975608094797	0.220354801841933	0.156762476478154	0.241552243629859	0.358138173463454	0.389934336145344	0.0189791048566323	0.379335615251381	0.315743289887602	0.358138173463454	0.156762476478154	0.347539452569491	0.0719727093264482	0.283947127205712	-0.0234157787192206	0.114367592902301	0.294545848099675	0.305144568993638	0.124966313796264	0.294545848099675	0.421730498827234	0.389934336145344	0.20975608094797	0.146163755584191	0.156762476478154	-0.203594033916595	-0.192995313022632	-0.330778684644153	-0.171797871234705	-0.309581242856227	-0.468562056265675	-0.627542869675123	-0.309581242856227	-0.55335182341738	-0.500358218947564	-0.797122403978534	-0.659339032357012	-0.648740311463049	-0.362574847326043	-0.722931357720791	-0.341377405538116	-0.267186359280374	-0.108205545870926	0.00838038396266911	0.336940731675528
0.574113246762599	-0.399031710821135	-0.0771453017742073	-0.115643344052245	-0.179806747848975	-0.131684195001428	0.285377929677316	0.285377929677316	0.333500482524863	0.365582184423228	0.477868141067505	0.301418780626498	0.269337078728133	0.205173674931404	0.0768468673379441	0.205173674931404	0.0928877182871265	0.461827290118322	0.862848563847883	0.830766861949518	0.574113246762599	0.493908992016687	0.269337078728133	0.189132823982221	-0.131684195001428	-0.243970151645705	-0.564787170629353	-0.516664617781806	-0.27605185354407	-0.035439089306333	-0.0996024931030626	-0.0193982383571505	-0.14772504595061	0.0126834635412144	-0.0354390893063329	-0.115643344052245	-0.292092704493252	-0.195847598798157	-0.179806747848975	-0.115643344052245	-0.00335738740796814	0.189132823982221	-0.0675207912046979	-0.0996024931030627	-0.14772504595061	-0.115643344052245	-0.276051853544069	-0.115643344052245	-0.115643344052245	0.0768468673379441
0.521406864282537	0.366630270447188	0.0106441046258859	-0.0424221561176623	-0.175087807976533	-0.108754982047098	-0.374086285764839	-0.440419111694274	-0.672584002447297	-0.705750415412015	-0.805249654306168	-0.374086285764839	-0.374086285764839	-0.141921395011815	-0.141921395011815	0.0902434957412082	0.0902434957412082	0.256075560564796	-0.307753459835403	-0.473585524658992	-0.274587046870686	-0.175087807976533	-0.307753459835403	-0.473585524658992	-0.573084763553145	-0.539918350588427	-0.440419111694274	-0.805249654306168	-0.937915306165039	-0.937915306165039	-0.77208324134145	-0.738916828376733	-0.606251176517862	-0.77208324134145	-0.539918350588427	-0.340919872800121	-0.241420633905968	-0.20825422094125	-0.374086285764838	-0.374086285764838	-0.175087807976533	-0.340919872800121	-0.407252698729556	-0.20825422094125	0.0902434957412088	0.156576321670644	0.123409908705927	0.0570770827764913	0.057077082776491	0.289241973529514
-0.710978753570997	-0.310502300097556	0.00987886268119649	0.140033710060065	0.304515110593799	0.368877397759174	0.254455553909619	0.12573097957887	-0.0387504209548642	-0.0530531514360585	-0.110264073360836	-0.260442743413376	-0.031599055714267	-0.031599055714267	0.0899741533758846	0.182941901503648	0.0256118662105102	0.0899741533758846	0.118579614338273	0.0828227881352875	0.268758284390814	0.218698727706633	0.161487805781856	0.0899741533758846	0.140033710060065	0.12573097957887	-0.217534551969793	-0.303350934856959	-0.439226874428305	-0.460680970150096	-0.303350934856959	-0.546497353037262	-0.382015952503528	-0.110264073360836	-0.353410491541139	-0.138869534323224	0.0470659619323016	-0.0101449599924757	0.182941901503648	-0.0387504209548643	-0.131718169082627	-0.0387504209548642	-0.138869534323224	-0.0101449599924756	-0.103112708120239	-0.110264073360836	0.268758284390813	0.397482858721562	0.454693780646339	0.533358798292908
-0.885546334731473	-0.0441955707524839	-0.342636973824276	-0.382096551434072	-0.232422291534845	-0.205208789734986	-0.402506677783967	-0.293652670584529	-0.130371659785372	-0.0351244034858642	-0.0283210280358993	-0.164388537035197	-0.184798663385091	-0.280045919684599	-0.273242544234635	-0.205208789734986	-0.22561891608488	-0.293652670584529	-0.0895514070855831	-0.0895514070855831	0.0465161019137144	0.0805329791635386	0.100943105513433	-0.0963547825355479	0.0329093510137846	-0.143978410685302	0.0669262282636089	-0.0351244034858641	-0.0895514070855831	-0.150781786135267	0.121353231863328	0.0329093510137846	0.148566733663187	0.0397127264637495	0.0805329791635386	0.0533194773636791	0.0669262282636089	-0.259635793334705	0.0193026001138547	0.0601228528136439	-0.225618916084881	-0.205208789734986	-0.293652670584529	-0.0691412807356884	0.243813989962696	0.168976860013082	0.0193026001138549	0.461522004361571	0.549965885211115	0.686033394210412
-0.427431813344268	-0.427431813344268	-0.661353587556313	-0.678062285714316	-0.5945187949243	-0.427431813344268	-0.17680134097422	-0.260344831764236	-0.260344831764236	-0.17680134097422	-0.17680134097422	-0.0932578501842039	-0.343888322554252	-0.427431813344268	-0.17680134097422	-0.0932578501842039	-0.17680134097422	-0.093257850184204	-0.260344831764236	-0.00971435939418797	-0.260344831764236	-0.343888322554252	-0.510975304134284	-0.427431813344268	-0.510975304134284	-0.427431813344268	-0.427431813344268	-0.427431813344268	-0.427431813344268	-0.343888322554252	-0.17680134097422	-0.00971435939418797	0.157372622185844	0.24091611297586	0.408003094555892	0.408003094555892	0.65863356692594	0.742177057715956	0.491546585345908	0.157372622185844	0.0738291313958281	0.0738291313958281	0.0738291313958281	-0.00971435939418797	0.073829131395828	0.073829131395828	0.157372622185844	0.24091611297586	-0.00971435939418797	0.073829131395828
1.03114591416751	0.456537157036306	0.0658032021870849	-0.261723789377703	-0.471045550904071	-0.520297730086746	-0.557236864473752	-0.655741222839102	-0.507984685291077	-0.335602058151715	-0.224784654990697	-0.163219431012353	-0.323289013356047	-0.310975968560378	-0.224784654990697	-0.310975968560378	-0.298662923764709	-0.397167282130059	-0.38485423733439	-0.323289013356047	-0.200158565399359	-0.0154628934643286	0.00916319612700876	0.0337892857183461	0.132293644083696	0.0707284201053523	0.132293644083696	-0.00314984866866005	0.00916319612700863	0.0953545096966897	0.0953545096966897	0.169232778470702	0.415493674384076	0.501684987953757	0.637128480706113	0.624815435910445	0.427806719179745	0.440119763975414	0.403180629588408	0.19385886806204	0.181545823266371	-0.0277759382599974	-0.0154628934643286	0.156919733675033	0.046102330514015	0.0584153753096837	-0.0400889830556661	-0.126280296625347	0.0953545096966898	-0.0524020278513348
1.05547965027595	0.0570477677062027	0.179170014499857	0.46137142263114	0.298698931728395	0.372962460183996	0.482589573618454	0.429544196150168	0.563925819069827	0.422471479154397	0.284553497736853	0.387107894175539	0.404789686664968	0.316380724217824	0.433080554648054	0.263335346749538	0.252726271255881	0.157244591812965	0.164317308808737	0.341135233703024	0.270408063745309	0.242117195762223	0.136026440825651	0.121881006834108	0.192608176791823	0.0971264973489077	-0.150418597503095	0.0829810633573648	0.15370823331508	0.185535459796051	0.22797176177068	0.160780950310851	0.227971761770681	0.309308007222053	0.252726271255881	0.111271931340451	0.203217252285481	0.273944422243196	0.309308007222053	0.309308007222053	0.302235290226281	0.323453441213596	0.457835064133254	0.348207950698796	0.196144535289709	0.387107894175539	0.298698931728395	0.341135233703024	0.284553497736852	0.235044478766452
-0.700907955615315	0.0316382063298578	0.178147438718892	0.285786874759816	0.779134289947381	0.823984054964432	0.375486404793918	0.510035699845073	0.0166882846575073	-0.342109835478904	-0.252410305444801	-0.431809365513007	-0.521508895547109	-0.117861010393647	0.196087344725713	0.42033616981097	0.734284524930329	0.644584994896227	0.330636639776867	0.330636639776867	0.0166882846575073	-0.431809365513007	-0.611208425581212	-0.925156780700572	-1.05970607575173	-0.925156780700572	-1.14940560578583	-1.23910513581993	-1.28395490083698	-1.10455584076878	-1.05970607575173	-0.925156780700572	-0.970006545717623	-0.656058190598263	-0.207560540427749	-0.207560540427749	-0.342109835478904	-0.252410305444801	-0.297260070461852	-0.611208425581212	-0.700907955615315	-0.700907955615315	-0.431809365513006	0.0615380496745591	0.375486404793919	0.554885464862124	0.868833819981484	0.823984054964432	0.734284524930329	0.465185934828021
-0.431825513377203	-0.592666323309501	-0.504203877846737	-0.474907873180497	-0.362893737691933	-0.337044321809956	-0.242263130242709	-0.0699336910295327	-0.0871666349508503	-0.0440842751475562	-0.156098410636121	-0.23364665828205	-0.138865466714803	-0.362893737691933	-0.156098410636121	-0.113016050832827	-0.173331354557439	-0.069933691029533	0.00761455661639651	0.0420804444590318	0.42120521072802	0.197176939750891	0.136861636026279	-0.113016050832827	-0.0785501629901915	-0.250879602203368	-0.242263130242709	-0.302578433967321	-0.638620840433015	-0.466291401219838	-0.250879602203368	-0.156098410636121	-0.0613172190688739	-0.242263130242709	-0.414592569455885	-0.345660793770615	-0.337044321809956	-0.259496074164027	-0.319811377888638	-0.414592569455885	-0.354277265731274	-0.38012668161325	-0.113016050832827	-0.233646658282051	-0.466291401219839	-0.362893737691933	-0.250879602203368	0.0162310285770553	0.0162310285770553	-0.156098410636121
1.50365533556264	0.211987938289939	-0.201345628837326	-0.157059889502262	-0.120155106723042	0.156630764121109	0.230440329679549	0.396511852186039	0.304249895237989	0.285797503848379	0.304249895237989	-0.00944075838538147	-0.267774237839922	-0.378488586177582	-0.526107717294462	-0.599917282852902	-0.747536413969782	-0.968965110645103	-0.913607936476273	-0.839798370917833	-0.710631631190562	-0.599917282852902	-0.563012500073682	-0.452298151736022	-0.415393368956802	-0.507655325904852	-0.710631631190562	-0.858250762307443	-0.839798370917833	-0.710631631190562	-0.692179239800952	-0.396940977567192	-0.378488586177582	-0.138607498112652	-0.230869455060702	-0.0647979325542116	-0.175512280891872	-0.138607498112652	-0.249321846450312	-0.378488586177582	-0.526107717294462	-0.526107717294462	-0.286226629229532	-0.267774237839922	-0.323131412008752	-0.193964672281482	-0.120155106723042	-0.00944075838538134	-0.0832503239438215	-0.489202934515242
0.394179896715221	-0.0896046044520842	-0.228692648537684	-0.16735568499683	-0.163036180522122	-0.029131541806171	0.0874950790109471	0.204121699828065	0.139329132707444	0.204121699828065	0.078856070061531	0.0227025118903259	-0.137119153673873	-0.145758162623289	-0.206231225269202	-0.111202126825625	-0.145758162623289	-0.0420900552302952	0.078856070061531	0.152287646131568	0.0529390432132825	0.14796814165686	0.299150798271643	0.476250481734674	0.502167508582923	0.407138410139345	0.44169444593701	0.610155120450625	0.640391651773582	0.7570182725907	0.735420750217159	0.735420750217159	0.916839938154899	1.0248275500226	1.00323002764906	1.19328822453622	1.07234209924439	0.998910523174352	1.12849565741559	0.985952009750228	0.886603406831942	0.834769353135445	0.592877102551793	0.562640571228837	0.554001562279421	0.342345843018725	0.389860392240514	0.338026338544017	0.281872780372812	0.303470302746352
-0.901516951636168	-1.38983863377243	-1.0592824181725	-0.788827332681647	-0.724433264707635	-0.563448094772605	-0.370265890850569	-0.450758475818084	-0.225379237909042	-0.386364407844072	-0.402462924837575	-0.225379237909042	-0.241477754902545	-0.096591101961018	0.193182203922036	-0.128788135948024	-0.048295550980509	0.080492584967515	-0.048295550980509	0.32197033987006	0.386364407844072	0.338068856863563	0.48295550980509	0.547349577779102	0.595645128759611	0.853221400655659	0.563448094772605	0.708334747714132	1.01420657059069	0.982009536603683	1.01420657059069	1.03030508758419	0.869319917649162	0.80492584967515	0.466856992811587	-0.096591101961018	-0.193182203922036	-0.209280720915539	-0.434659958824581	-0.450758475818084	-0.144886652941527	0.080492584967515	0.354167373857066	0.676137713727126	0.772728815688144	1.01420657059069	1.03030508758419	0.96591101961018	1.03030508758419	1.03030508758419
0.720124992741337	0.0466658894541655	-0.145750997199312	-0.434376327179529	-0.599305087168224	-0.55807289717105	-0.640537277165397	-0.764233847156919	-0.434376327179529	-0.351911947185181	-0.0632866172049646	-0.145750997199312	0.142874332780904	-0.022054427207791	-0.22821537719366	-0.145750997199312	-0.310679757188007	-0.434376327179529	-0.351911947185181	-0.681769467162571	-0.393144137182355	-0.269447567190833	-0.310679757188007	-0.0632866172049645	-0.145750997199312	-0.145750997199312	-0.22821537719366	-0.310679757188007	-0.22821537719366	-0.516840707173876	-0.681769467162571	-0.516840707173876	-0.55807289717105	-0.310679757188007	-0.434376327179529	-0.475608517176703	-0.0220544272077911	-0.310679757188008	-0.475608517176703	-0.393144137182355	-0.434376327179529	-0.393144137182355	-0.475608517176703	-0.599305087168224	-0.434376327179529	-0.351911947185182	-0.104518807202139	-0.186983187196486	0.0191777627893828	0.0191777627893828
-1.06695796208613	-0.692127959065674	-0.662141558824038	-0.392263956649312	-0.16736595483704	-0.16736595483704	-0.135237668863858	0.057532046975232	0.250301762814322	0.0896603329484137	0.250301762814322	0.250301762814322	0.346686620733867	0.507328050599776	0.443071478653412	0.443071478653412	0.764354338385229	0.571584622546139	0.443071478653412	0.282430048787504	0.250301762814322	0.346686620733867	0.314558334760685	0.41094319268023	0.346686620733867	0.603712908519321	0.667969480465684	0.796482624358411	0.796482624358411	0.764354338385229	0.700097766438866	0.860739196304774	0.796482624358411	0.957124054224319	0.796482624358411	0.571584622546139	0.603712908519321	0.346686620733867	0.153916904894777	0.121788618921595	-0.328007384702948	-0.135237668863858	-0.0709810969174947	-0.135237668863858	-0.36013567067613	-0.0709810969174947	-0.135237668863858	0.250301762814322	0.057532046975232	0.378814906707049
-1.48911260890313	0.33922050645236	0.170451295804161	0.158396352186433	-0.102794092864352	-0.122885665560566	-0.283618247130279	-0.424259256003779	-0.564900264877278	-0.544808692181064	-0.665358128358349	-0.243435101737851	-0.38407611061135	-0.363984537915136	-0.444350828699993	-0.203251956345423	-0.183160383649209	-0.022427802079495	-0.022427802079495	-0.0626109474719233	-0.0023362293832808	0.0981216340977902	0.0981216340977901	-0.0827025201681375	0.0177553433129334	0.238762642971289	0.0378469160091476	0.118213206794004	-0.0626109474719234	-0.223343529041637	-0.223343529041637	-0.38407611061135	-0.283618247130279	-0.163068810952994	-0.303709819826494	-0.0626109474719234	0.0177553433129333	0.0378469160091476	-0.0626109474719234	-0.14297723825678	-0.0224278020794949	-0.263526674434065	-0.203251956345423	-0.404167683307565	-0.163068810952994	0.0378469160091474	-0.323801392522708	-0.163068810952994	-0.14297723825678	-0.0626109474719234
-0.977260249829921	0.0301210350974973	-0.305672726544975	-0.257702189167479	-0.161761114412487	-0.0178495022799988	-0.305672726544975	-0.0178495022799988	0.269973721984978	0.36591479673997	0.36591479673997	0.461855871494962	0.126062109852489	0.222003184607482	-0.257702189167479	-0.49755487605496	-0.977260249829921	-0.545525413432456	-0.593495950809952	-0.545525413432456	-0.689437025564944	-0.401613801299968	0.126062109852489	0.413885334117466	0.269973721984978	0.36591479673997	0.36591479673997	0.509826408872458	0.557796946249954	0.174032647229986	0.222003184607482	0.222003184607482	0.0301210350974973	0.269973721984978	0.413885334117466	0.222003184607482	0.269973721984978	0.222003184607482	-0.065820039657495	0.126062109852489	0.36591479673997	0.36591479673997	0.701708558382443	0.60576748362745	0.557796946249954	0.557796946249954	0.845620170514931	0.557796946249954	0.461855871494962	0.557796946249954
-0.219207646072392	0.280652213532077	0.0207250865377532	-0.219207646072392	-0.262052776895632	-0.519123561835073	-0.519123561835073	-0.476278431011833	-0.604813823481554	-0.561968692658313	-0.604813823481554	-0.561968692658313	-0.690504085128034	-0.561968692658313	-0.262052776895632	-0.390588169365353	-0.433433300188593	-0.304897907718872	-0.219207646072392	0.0378631388670493	0.16639853133677	0.25208879298325	0.423469316276211	0.552004708745931	0.637694970392412	0.594849839569172	0.25208879298325	-0.0478271227794313	-0.262052776895632	-0.390588169365353	-0.519123561835073	-0.519123561835073	-0.433433300188593	-0.0906722536026713	-0.047827122779431	-0.304897907718872	-0.133517384425911	0.0378631388670492	0.0378631388670492	-0.176362515249152	-0.390588169365353	-0.347743038542113	-0.262052776895632	-0.347743038542112	-0.433433300188593	-0.433433300188592	-0.561968692658313	-0.262052776895632	-0.133517384425911	-0.133517384425911
0.362148379481973	-0.123503011552784	0.0177773931118729	-0.0541242414049613	-0.319025000151192	-0.205496103545665	-0.281182034616017	-0.489318345059484	-0.659611689967775	-0.565004276129836	-0.52716131059466	-0.319025000151192	-0.262260551848429	-0.224417586313253	-0.0541242414049613	0.0594046552005664	-0.0919672069401371	-0.262260551848429	-0.186574620778077	-0.33794648291878	-0.262260551848429	-0.205496103545665	-0.394710931221544	-0.205496103545665	0.0783261379681543	0.0594046552005664	0.248619482876446	0.0404831724329784	0.172933551806094	0.324305413946797	0.513520241622677	0.399991345017149	0.456755793319913	0.286462448411622	0.437834310552325	0.21077651734127	0.418912827784737	0.418912827784737	0.381069862249561	0.135090586270918	0.229698000108858	0.248619482876446	0.494598758855089	0.30538393117921	0.0594046552005663	0.0972476207357422	0.172933551806094	0.343226896714385	0.570284689925441	0.456755793319913
-0.448290652996127	0.00911777599314153	0.192081147588849	0.205149959845685	0.139805898561504	0.00911777599314153	-0.0562262852910397	-0.317602530427764	-0.578978775564489	-0.64432283684867	-0.317602530427764	-0.317602530427764	-0.121570346575221	-0.317602530427764	-0.252258469143583	-0.0562262852910396	-0.121570346575221	-0.448290652996127	-0.448290652996127	-0.709666898132851	-0.64432283684867	-0.448290652996127	-0.513634714280308	-0.317602530427764	-0.578978775564489	-0.513634714280308	-0.448290652996127	-0.382946591711945	-0.578978775564489	-0.448290652996127	-0.382946591711945	0.00911777599314156	0.00911777599314156	0.401182143698229	0.46652620498241	0.531870266266591	0.531870266266591	0.335838082414047	0.00911777599314156	0.00911777599314156	-0.382946591711945	-0.513634714280308	-0.382946591711945	-0.317602530427764	0.00911777599314156	0.139805898561504	0.00911777599314156	-0.0562262852910396	0.00911777599314156	-0.252258469143583
-0.175576095367899	-0.562743895409933	-0.756327795430951	-0.507434209689643	-0.673363266850515	-0.424469681109207	-0.258540623948335	-0.175576095367899	-0.00964703820702757	0.0733174903734083	-0.175576095367899	0.156282018953844	-0.00964703820702744	-0.175576095367899	-0.258540623948335	-0.258540623948335	0.156282018953844	0.156282018953844	-0.258540623948335	-0.258540623948335	-0.258540623948335	-0.0926115667874633	-0.175576095367899	-0.75632779543095	-0.75632779543095	-0.590398738270079	-0.507434209689643	-0.507434209689643	-0.590398738270079	-0.756327795430951	-0.590398738270079	-0.590398738270079	-0.507434209689643	-0.590398738270079	-0.756327795430951	-0.839292324011386	-0.507434209689643	-0.673363266850515	-0.507434209689643	-0.341505152528771	-0.258540623948335	-0.00964703820702744	0.322211076114716	0.0733174903734083	0.322211076114716	0.322211076114716	0.156282018953844	0.0733174903734086	-0.258540623948335	-0.341505152528771
-0.894717821324037	-0.419744163090289	-0.772581737778216	-0.603917622405416	-0.196797343919346	-0.167717324027484	-0.284037403594932	-0.167717324027484	0.0358428152155511	-0.196797343919346	-0.342197443378656	-0.66207766218914	-0.952877861107761	-0.720237701972864	-0.574837602513553	-0.66207766218914	-0.429437503054243	-0.225877363811208	-0.109557284243759	-0.138637304135621	-0.0223172245681728	0.123082874891138	0.501123133485345	0.326643014134173	0.239402954458586	0.0940028549992756	0.29756299424231	0.268482974350448	0.0649228351074133	0.0358428152155512	-0.0223172245681732	0.035842815215551	-0.0804772643518975	0.0358428152155512	0.0940028549992754	-0.196797343919346	-0.167717324027484	-0.109557284243759	0.0358428152155514	0.297562994242311	0.123082874891138	0.0358428152155513	-0.0223172245681731	-0.313117423486794	0.0940028549992754	0.239402954458586	0.29756299424231	0.326643014134172	0.355723034026035	0.384803053917897
1.79228088804789	0.619042054452285	0.128414905857761	0.00956733570132326	-0.081853872111321	-0.127564476017643	-0.356117495549254	-0.584670515080864	-0.538959911174542	-0.401828099455576	-0.538959911174542	-0.676091722893508	-0.447538703361898	-0.447538703361898	-0.173275079923965	-0.173275079923965	-0.127564476017643	-0.264696287736609	-0.264696287736609	-0.218985683830287	0.00956733570132341	0.283830959139256	0.192409751326612	-0.0818538721113209	0.649515790389833	0.603805186483511	0.512383978670867	0.3752521669519	0.00956733570132322	0.283830959139256	0.420962770858222	-0.173275079923965	-0.218985683830287	-0.356117495549254	-0.401828099455576	-0.401828099455576	-0.356117495549254	-0.218985683830287	-0.264696287736609	-0.310406891642932	-0.0818538721113209	0.0552779396076455	0.192409751326612	-0.0361432682049988	-0.173275079923965	-0.127564476017643	0.100988543513967	-0.127564476017643	0.0552779396076453	-0.173275079923965
0.147343436146927	0.308911284162319	-0.0950083358761604	0.181965117864511	0.458938571605182	0.458938571605182	0.285830163017263	0.632046980193102	0.805155388781021	1.2898589328272	0.909020433933773	0.562803616757934	0.562803616757934	0.839777070498605	0.632046980193102	0.632046980193102	0.112721754429343	-0.0603866541585762	0.0781000727117595	-0.233495062746496	-0.337360107899248	-0.337360107899248	-0.302738426181664	-0.164251699311328	0.0781000727117592	0.0434783909941754	0.0781000727117593	0.181965117864511	0.181965117864511	0.112721754429343	0.285830163017263	0.458938571605182	0.458938571605182	0.458938571605182	0.181965117864511	0.458938571605182	0.285830163017263	0.0434783909941753	-0.164251699311328	-0.129630017593744	0.181965117864511	0.216586799582095	-0.198873381028912	-0.0603866541585761	-0.0603866541585761	-0.164251699311328	-0.0603866541585761	-0.198873381028912	0.112721754429343	0.251208481299679
0.380886101292555	-0.279755438759647	-0.137463414748404	-0.0547017273132925	-0.0329223358830001	0.228430361280509	0.228430361280509	-0.12003990160417	0.0106364469775847	-0.0547017273132925	-0.316054424476801	-0.185378075895047	0.0541952298381695	0.0541952298381695	0.468003667013725	0.402665492722848	0.184871578419924	0.533341841304602	0.228430361280509	-0.141819293034462	-0.0764811187435848	-0.316054424476801	-0.12003990160417	-0.0547017273132924	-0.0764811187435848	0.141312795559339	-0.0547017273132924	-0.185378075895047	-0.185378075895047	-0.228936858755632	-0.163598684464754	-0.207157467325339	-0.555627730210017	-0.403171990197971	0.032415838407877	-0.163598684464754	-0.141819293034462	-0.0764811187435849	-0.294275033046509	0.0759746212684619	0.141312795559339	-0.141819293034462	-0.0547017273132924	0.0106364469775847	-0.141819293034462	-0.0329223358830001	-0.0111429444527077	-0.228936858755632	-0.381392598767678	-0.359613207337386
0.642064218468837	0.077962263538539	0.0666802244399331	0.134372459031569	-0.131561319721286	0.0618450648262448	0.0376692667578035	-0.0348581274475206	0.3277788435791	0.206899853236893	0.255251449373776	0.424482035852865	0.400306237784424	0.787119006879485	0.642064218468837	0.134372459031569	0.0134934686893623	0.0376692667578036	0.134372459031569	0.0134934686893623	-0.56672568495323	-0.252440310063493	0.0618450648262449	-0.0106823293790791	-0.228264511995051	-0.421670896542582	-0.179912915858169	0.0376692667578036	-0.20408871392661	-0.155737117789727	-0.0832097235844032	0.472833631989748	0.642064218468837	0.545361026195072	0.617888420400396	0.642064218468837	0.593712622331955	0.617888420400396	0.206899853236893	0.134372459031569	0.110196660963127	-0.0590339255159621	-0.155737117789728	-0.252440310063493	-0.3733193004057	-0.0832097235844035	-0.179912915858169	-0.228264511995052	-0.0348581274475207	-0.0832097235844033
-0.714964822748257	-0.384008403452255	-0.317817119593054	0.0119573124911765	-0.0944215365682529	0.118336161550606	0.0828765451974627	0.331093859669464	0.348823667846036	0.348823667846036	0.153795777903749	0.153795777903749	0.118336161550606	0.153795777903749	0.242444818786607	0.242444818786607	0.224715010610035	0.242444818786607	0.650230406847752	0.402013092375751	0.331093859669464	-0.0412321120385382	-0.165340769274539	-0.502207124629399	-0.200800385627682	-0.395828275569969	-0.360368659216826	-0.378098467393398	-0.342638851040255	-0.324909042863683	-0.200800385627682	-0.839073479984258	-0.785884055454543	-0.839073479984258	-0.768154247277972	-0.626315781865399	-0.626315781865399	-0.608585973688828	-0.307179234687112	-0.360368659216826	-0.360368659216826	-0.183070577451111	-0.253989810157397	-0.342638851040255	-0.094421536568253	-0.218530193804254	-0.378098467393398	-0.307179234687112	-0.555396549159113	-0.378098467393398
0.716875042079073	0.573500033663258	0.315425018514792	0.327714304950433	0.307232160891031	0.225303584653423	0.225303584653423	0.143375008415815	0.184339296534619	0.266267872772227	0	-0.0614464321782062	-0.0614464321782062	0.0204821440594021	0.245785728712825	0.163857152475217	0.368678593069237	0.573500033663258	0.430125025247444	0.49157145742565	0.409642881188042	0.614464321782062	0.614464321782062	0.450607169306846	0.430125025247444	0.512053601485052	0.368678593069237	0.532535745544454	0.307232160891031	0.49157145742565	0.49157145742565	0.675910753960268	0.757839330197877	0.860250050494887	0.614464321782062	0.716875042079073	0.634946465841464	0.553017889603856	0.225303584653423	0.0409642881188039	-0.102410720297011	-0.102410720297011	-0.143375008415815	-0.163857152475217	-0.327714304950433	-0.307232160891031	-0.184339296534619	-0.163857152475217	-0.307232160891031	-0.553017889603856
0.313423158620554	-0.150736107036453	-0.0346962906222011	0.0150350592696212	-0.12172615293289	-0.0968604779869788	-0.0968604779869788	0.176661946418043	0.0274678967425767	0.487482883241932	0.276124646201688	0.32585599609351	0.313423158620554	0.276124646201688	0.251258971255777	0.0771992466343989	-0.283353040081312	-0.370382902392001	-0.320651552500179	-0.258487365135401	-0.0968604779869788	-0.183890340297668	-0.159024665351757	-0.308218715027223	-0.320651552500179	-0.270920202608357	-0.246054527662445	-0.159024665351757	-0.34551722744609	-0.00983061567628996	0.32585599609351	0.350721671039421	0.32585599609351	0.512348558187843	0.263691808728732	0.450184370823065	0.313423158620554	0.201527621363954	0.176661946418043	0.313423158620554	-0.00983061567628996	0.0647664091614434	0.00260222179666563	0.139363433999177	0.0523335716884878	0.238826133782821	0.338288833566465	0.388020183458287	0.388020183458287	0.238826133782821
-0.735769572902028	-0.0824756453400501	-0.00781348219010987	0.0641821751330468	0.17084240820439	0.23750505387398	0.0641821751330468	0.0241845877312931	0.0775147042669648	0.17084240820439	0.0908472334008827	0.17084240820439	0.050849645999129	0.144177349936554	0.250837583007898	0.384162874347077	0.130844820802636	0.250837583007898	0.104179762534801	0.104179762534801	0.0241845877312931	-0.0424780579382965	-0.0558105870722143	0.0908472334008826	-0.0691431162061322	0.304167699543569	0.184174937338308	0.0375171168652111	-0.095808174473968	0.0375171168652111	-0.215800936679229	-0.189135878411393	-0.535781635893259	-0.349126228018408	-0.135805761875722	-0.229133465813147	-0.229133465813147	0.0508496459991289	-0.0824756453400501	0.0641821751330468	0.0241845877312931	0.0775147042669647	0.277502641275733	-0.0824756453400501	-0.0824756453400501	0.117512291668718	0.0775147042669648	0.050849645999129	0.0108520585973753	-0.0691431162061322
0.485700859085822	-0.617664866082725	-0.396991721049015	-0.223605678522529	-0.381229353546607	-0.14479384101049	0.0916416715256268	0.0916416715256268	0.0128298340135878	-0.223605678522529	-0.223605678522529	-0.14479384101049	-0.302417516034568	-0.538853028570686	-0.302417516034568	0.0128298340135878	0.249265346549705	0.328077184061744	0.485700859085822	0.6433245341099	1.19500739669417	0.958571884158056	0.564512696597861	0.722136371621939	0.564512696597861	0.406889021573783	0.249265346549705	0.0128298340135878	-0.0659820034984512	-0.14479384101049	-0.0659820034984512	0.0916416715256268	-0.0659820034984513	-0.0659820034984513	-0.302417516034568	-0.14479384101049	-0.0659820034984513	-0.223605678522529	-0.381229353546607	-0.223605678522529	-0.223605678522529	-0.0659820034984513	-0.14479384101049	-0.223605678522529	-0.302417516034568	-0.381229353546607	-0.302417516034568	-0.538853028570686	-0.538853028570686	-0.538853028570686
0.957679311578303	-0.0323095848552685	-0.0905442258219492	-0.0905442258219492	0.00928658726378909	0.00928658726378909	0.159032806892397	0.2339059167067	0.383652136335308	0.333736729792439	0.633229169049653	0.633229169049653	0.782975388678261	0.658186872321088	0.483482949421046	0.408609839606742	0.583313762506784	0.208948213435266	-0.0406288192790798	-0.0406288192790798	-0.215332742179122	0.109117400349528	-0.090544225821949	-0.140459632364818	0.0592019938066584	0.283821323249569	0.159032806892397	0.583313762506784	0.408609839606742	0.533398355963915	0.258863619978135	0.2339059167067	-0.190375038907688	-0.190375038907688	-0.340121258536295	-0.439952071622033	-0.265248148721991	0.0841596970780928	0.00928658726378919	0.134075103620962	0.109117400349527	0.283821323249569	0.333736729792439	0.308779026521004	0.183990510163831	0.283821323249569	0.183990510163831	0.308779026521004	0.109117400349527	0.183990510163831
-0.875851834096289	-0.0912345660516966	-0.169696292856156	-0.270575655890461	-0.236949201545692	-0.505960836303838	-0.304202110235229	-0.606840199338143	-0.405081473269534	-0.304202110235229	-0.304202110235229	-0.236949201545692	-0.0688169298218513	0.0656888875572216	0.368326976660136	0.0320624332124535	0.233821159281063	0.0656888875572218	-0.0351904754770829	-0.270575655890461	-0.304202110235229	-0.136069838511388	-0.102443384166619	-0.505960836303838	-0.102443384166619	0.301074067970599	0.603712157073513	0.267447613625831	0.200194704936295	0.301074067970599	0.536459248383977	0.570085702728745	0.368326976660136	0.334700522315368	0.637338611418282	0.502832794039209	0.435579885349672	0.67096506576305	0.502832794039209	0.132941796246758	-0.0688169298218511	-0.270575655890461	-0.304202110235229	-0.136069838511388	-0.236949201545692	-0.405081473269533	-0.236949201545692	-0.270575655890461	-0.47233438195907	-0.304202110235229
1.33748938915994	0.373792665911246	0.181053321261507	-0.108055695713101	-0.417815356757325	-0.108055695713101	-0.211308916061176	-0.417815356757325	-0.211308916061176	0.201703965331122	0.0984507449830476	-0.00480247536502684	-0.108055695713101	0.201703965331122	0.717970067071494	0.408210406027271	0.201703965331122	0.408210406027271	0.717970067071494	0.511463626375345	0.0984507449830476	-0.417815356757325	-0.108055695713101	0.201703965331122	0.0984507449830476	-0.00480247536502684	0.0984507449830476	0.408210406027271	0.717970067071494	0.511463626375345	0.61471684672342	0.717970067071494	0.717970067071494	0.821223287419568	0.717970067071494	0.821223287419569	0.924476507767643	0.511463626375345	0.304957185679196	0.201703965331122	0.304957185679196	0.408210406027271	0.201703965331122	-0.00480247536502709	-0.00480247536502709	0.304957185679196	0.61471684672342	0.304957185679196	0.201703965331122	0.201703965331122
0.479419494782891	0.550999488795614	0.0499395307065512	0.111293811288885	-0.195477591622786	-0.287509012496287	-0.134123311040451	-0.103446170749284	-0.0727690304581173	-0.25683187220512	-0.318186152787454	-0.164800451331619	-0.134123311040451	-0.103446170749284	0.510096635074058	0.418065214200557	0.540773775365225	0.632805196238727	0.602128055947559	0.418065214200557	0.448742354491724	0.141970951580053	0.0499395307065513	-0.0420918901669501	0.141970951580053	0.479419494782891	0.816868037985729	0.602128055947559	0.602128055947559	0.939576599150397	0.970253739441565	1.0316080200239	0.602128055947559	0.356710933618222	0.356710933618222	0.203325232162387	0.111293811288886	-0.134123311040451	-0.502248994534457	-0.348863293078621	-0.226154731913953	-0.072769030458117	-0.287509012496287	-0.287509012496287	-0.0727690304581173	-0.0727690304581173	-0.287509012496287	-0.532926134825624	-0.962406098901964	-0.655634695990292
-0.483976882349834	-0.483976882349834	-0.483976882349834	-0.483976882349834	-0.483976882349834	-0.483976882349834	-0.0364283674886971	-0.0364283674886971	-0.0364283674886972	-0.0364283674886972	-0.0364283674886972	-0.0364283674886971	0.187345889941871	-0.260202624919266	-0.260202624919266	-0.260202624919266	-0.260202624919266	-0.0364283674886972	0.187345889941871	-0.0364283674886973	0.187345889941871	0.187345889941871	0.41112014737244	0.41112014737244	0.187345889941871	0.858668662233577	0.858668662233577	0.634894404803008	0.858668662233577	0.634894404803008	0.858668662233577	0.858668662233577	-0.0364283674886973	-0.0364283674886973	0.187345889941871	0.187345889941871	0.187345889941871	-0.0364283674886973	0.187345889941871	0.187345889941871	0.187345889941871	-0.0364283674886973	-0.260202624919266	-0.260202624919266	0.187345889941871	0.187345889941871	0.187345889941871	0.41112014737244	1.30621717709471	1.52999143452528
-1.39378811461273	0.479114664398124	0.603974849665514	0.300742971158996	0.568300511017689	0.38992881777856	0.568300511017689	0.568300511017689	0.211557124539432	0.300742971158996	0.38992881777856	0.300742971158996	0.122371277919868	-0.145186261938825	0.0331854313003032	0.0331854313003032	0.479114664398125	0.479114664398125	0.38992881777856	0.38992881777856	0.479114664398125	0.300742971158996	0.211557124539432	-0.23437210855839	-0.323557955177954	-0.23437210855839	-0.23437210855839	-0.145186261938825	-0.145186261938825	0.122371277919868	0.122371277919868	-0.0560004153192611	0.0331854313003031	0.211557124539432	-0.0560004153192612	-0.23437210855839	-0.412743801797518	-0.412743801797518	-0.0560004153192612	0.0331854313003031	0.0331854313003031	0.0331854313003031	0.0331854313003031	0.122371277919867	0.300742971158996	-0.0560004153192612	0.0331854313003031	-0.323557955177954	-0.145186261938826	0.0331854313003031
0.342430189372721	0.93684476262064	1.05572767727022	0.724553843603526	0.622654202475311	0.775503664167633	0.597179292193257	0.291480368808613	0.189580727680398	0.0876810865521837	0.367905099654774	0.699078933321472	0.622654202475311	0.367905099654774	0.393380009936828	0.367905099654774	0.367905099654774	0.342430189372721	-0.0396934648580842	-0.116118195704245	-0.0142185545760304	0.113155996834238	0.0622061762701304	0.215055637962452	0.138630907116291	0.393380009936828	0.367905099654774	0.189580727680399	0.393380009936828	0.316955279090667	0.113155996834238	0.291480368808613	0.0622061762701304	0.316955279090667	0.444329830500935	0.520754561347096	0.800978574449687	0.775503664167633	0.520754561347096	0.750028753885579	0.571704381911204	0.597179292193257	0.26600545852656	-0.141593105986299	0.189580727680399	0.240530548244506	-0.0142185545760307	-0.268967657396567	-0.29444256767862	-0.345392388242728
-0.436112853472185	-0.436112853472185	-0.436112853472185	-0.436112853472185	-0.436112853472185	-0.436112853472185	-0.145370951157395	0.145370951157395	0.145370951157395	0.145370951157395	0.145370951157395	0.145370951157395	0.436112853472185	0.145370951157395	-0.145370951157395	-0.145370951157395	-0.145370951157395	-0.145370951157395	-0.145370951157395	-0.436112853472185	-0.436112853472185	-0.436112853472185	-0.436112853472185	-0.436112853472185	-0.436112853472185	-0.145370951157395	-0.145370951157395	-0.145370951157395	-0.145370951157395	-0.145370951157395	-0.145370951157395	-0.145370951157395	-0.436112853472185	-0.436112853472185	2.53765262771464e-16	2.53765262771464e-16	2.53765262771464e-16	0.145370951157395	0.29074190231479	0.29074190231479	0.436112853472185	1.26882631385732e-16	1.26882631385732e-16	1.26882631385732e-16	0.145370951157395	0.145370951157395	0.145370951157395	0.29074190231479	0.872225706944371	1.01759665810177
-0.698487303268212	-0.280089933549343	-0.572968092352551	-0.205376117528116	0.242906778599244	0.332563357824716	0.377391647437452	0.51187651627566	0.51187651627566	0.73601796433934	0.780846253952076	0.332563357824716	0.422219937050188	0.242906778599244	0.242906778599244	0.198078488986508	0.0187653305355639	-0.339860986366324	-0.16054782791538	-0.115719538302644	0.108421909761036	0.153250199373772	0.377391647437452	0.332563357824716	0.646361385113868	0.691189674726604	0.73601796433934	0.691189674726604	0.691189674726604	0.467048226662924	0.422219937050188	0.422219937050188	0.51187651627566	0.825674543564812	0.691189674726604	0.825674543564812	0.96015941240302	0.96015941240302	1.13947257085396	0.870502833177548	0.646361385113868	0.601533095501132	0.601533095501132	0.825674543564812	0.556704805888396	0.198078488986508	0.242906778599244	0.153250199373772	0.28773506821198	0.242906778599244
-0.596791352666135	-0.596791352666135	-0.596791352666135	-0.596791352666135	-0.596791352666135	-0.596791352666134	-0.596791352666134	-0.596791352666134	-0.371685842449961	-0.146580332233787	-0.146580332233787	-0.146580332233787	0.0785251779823865	0.0785251779823865	0.0785251779823865	0.0785251779823865	-0.146580332233787	-0.146580332233787	-0.146580332233787	-0.371685842449961	0.0785251779823865	0.0785251779823865	-0.146580332233787	0.0785251779823865	0.30363068819856	0.753841708630907	0.753841708630907	0.30363068819856	0.528736198414734	0.528736198414733	0.30363068819856	0.0785251779823861	-0.371685842449961	-0.371685842449961	-0.371685842449961	-0.596791352666134	-0.596791352666134	-0.596791352666134	-0.371685842449961	-0.371685842449961	-0.371685842449961	-0.371685842449961	-0.146580332233787	0.30363068819856	0.30363068819856	0.0785251779823865	0.0785251779823865	0.0785251779823865	0.30363068819856	0.0785251779823865
-0.212027154913131	0.638908493471568	0.638908493471568	0.274221787020983	0.274221787020983	0.0310973160539259	0.0310973160539259	-0.212027154913131	-0.333589390396659	-0.455151625880188	-0.212027154913131	-0.333589390396659	-0.455151625880188	-0.576713861363716	-0.576713861363716	-0.698276096847245	-0.576713861363716	-0.455151625880188	-0.333589390396659	-0.212027154913131	-0.0904649194296025	-0.0904649194296025	0.0310973160539259	0.152659551537454	-0.0904649194296024	-0.0904649194296024	-0.212027154913131	-0.455151625880188	-0.333589390396659	-0.212027154913131	-0.333589390396659	-0.455151625880188	-0.576713861363716	-0.455151625880188	-0.212027154913131	-0.333589390396659	-0.0904649194296027	0.274221787020983	0.395784022504511	0.395784022504511	0.274221787020983	0.152659551537454	0.274221787020983	-0.212027154913131	-0.576713861363716	-0.698276096847245	-0.576713861363716	-0.455151625880188	-0.333589390396659	-0.333589390396659
-0.514277543659238	0.459291894337181	0.361934950537539	0.320210546051979	0.320210546051979	0.528832568479783	0.528832568479783	0.528832568479783	0.320210546051978	0.111588523624174	0.320210546051978	0.528832568479783	0.320210546051978	0.111588523624174	0.111588523624174	0.111588523624174	0.111588523624174	0.111588523624174	-0.09703349880363	-0.09703349880363	-0.09703349880363	-0.09703349880363	-0.09703349880363	-0.0970334988036299	-0.305655521231434	-0.305655521231434	-0.514277543659238	-0.514277543659238	-0.305655521231434	-0.305655521231434	-0.305655521231434	-0.305655521231434	-0.305655521231434	-0.305655521231434	-0.0970334988036297	-0.0970334988036297	-0.0970334988036297	-0.0970334988036297	0.111588523624174	0.111588523624174	0.320210546051979	0.320210546051979	0.111588523624174	0.111588523624174	0.111588523624174	-0.0970334988036297	0.111588523624174	-0.0970334988036297	-0.305655521231434	-0.305655521231434
1.02956758771226	0.784199540284396	0.440684273885389	0.319752879081657	0.293463445428672	0.188305710816731	0.00427967524583472	-0.232325227631032	-0.100878059366106	-0.0482991920601357	-0.0745886257131209	-0.390061829548944	-0.258614661284017	-0.442640696854914	-0.390061829548944	-0.442640696854914	-0.547798431466855	-0.626666732425811	-0.758113900690737	-0.810692767996707	-0.679245599731781	-0.679245599731781	-0.784403334343722	-0.810692767996707	-0.652956166078796	-0.337482962242973	-0.468930130507899	-0.363772395895958	-0.390061829548944	-0.363772395895958	-0.468930130507899	-0.626666732425811	-0.679245599731781	-0.468930130507899	-0.468930130507899	-0.416351263201929	-0.337482962242973	-0.153456926672076	0.109437409857776	0.293463445428672	0.503778914652554	0.503778914652554	0.530068348305539	0.424910613693598	0.477489480999569	0.319752879081657	0.293463445428672	-0.153456926672076	-0.363772395895958	-0.206035793978047
2.47003334400022	1.56738659789249	0.724916301525278	0.535790316626516	0.492807138240433	0.406840781468269	0.277891246310021	0.320874424696104	0.492807138240433	0.449823959854351	0.277891246310021	-0.151940537550803	-0.194923715936885	-0.323873251095132	-0.10895735916472	0.105958532765692	0.277891246310021	0.363857603082186	0.363857603082186	0.406840781468269	0.621756673398681	0.277891246310021	0.0199921759935268	-0.0229910023925556	0.0199921759935268	0.0199921759935268	-0.0229910023925556	-0.323873251095132	-0.194923715936885	-0.323873251095132	-0.28089007270905	-0.151940537550803	-0.151940537550803	-0.0659741807786378	0.148941711151774	0.191924889537857	0.320874424696104	0.277891246310021	0.363857603082186	0.707723030170845	0.750706208556928	0.492807138240433	0.707723030170845	0.492807138240433	0.492807138240433	0.363857603082186	0.0629753543796089	0.191924889537856	0.363857603082186	0.0199921759935268
2.01946593941328	2.01946593941328	1.39538046943033	1.57369060371117	1.21707033514948	1.03876020086864	0.949605133728216	0.68213993230695	0.771294999447372	0.147209529464418	-0.0311006048164261	-0.0311006048164261	-0.20941073909727	-0.387720873378114	-0.476875940518536	-0.476875940518536	-0.387720873378114	-0.387720873378114	-0.387720873378114	-0.476875940518536	-0.298565806237692	-0.298565806237692	-0.476875940518536	0.0580544623239957	0.0580544623239957	0.325519663745262	0.325519663745262	0.0580544623239957	0.147209529464418	0.503829798026106	0.147209529464418	0.0580544623239957	-0.20941073909727	-0.20941073909727	-0.298565806237692	-0.298565806237692	-0.566031007658958	-0.833496209080224	-0.744341141939802	-0.566031007658958	-0.476875940518536	-0.476875940518536	-0.476875940518536	-0.387720873378114	-0.298565806237692	-0.387720873378114	-0.387720873378114	-0.120255671956848	0.147209529464418	0.23636459660484
2.53424999486112	1.99917055571045	0.736383079314865	0.562100061991503	0.0575965907922981	0.0117326388650976	-0.492770832334108	-0.492770832334108	-0.401042928479707	-0.538634784261308	-0.630362688115709	-0.630362688115709	-0.584498736188509	-0.538634784261308	-0.309315024625306	-0.217587120770905	-0.125859216916504	-0.125859216916504	0.103460542719499	0.0117326388650976	0.149324494646699	-0.171723168843704	-0.263451072698105	-0.309315024625306	-0.355178976552506	-0.263451072698105	-0.309315024625306	-0.538634784261308	-0.538634784261308	-0.492770832334108	-0.446906880406907	-0.401042928479707	-0.355178976552506	-0.309315024625306	-0.309315024625306	-0.125859216916504	0.0575965907922981	0.103460542719499	0.1951884465739	-0.125859216916504	-0.125859216916504	0.103460542719499	0.0117326388650976	-0.309315024625306	-0.446906880406907	-0.538634784261308	-0.263451072698105	-0.263451072698105	-0.171723168843704	0.0117326388650976
1.21600035998181	0.507451477658337	0.487207223877666	0.377309846211169	-0.0131150481303351	-0.0203451387662889	-0.0348053200381964	-0.230017767208948	-0.25170803911681	-0.468610758195423	-0.403539942471839	-0.150486770213457	-0.193867314029179	-0.0637256825820115	-0.0637256825820115	-0.157716860849411	-0.193867314029179	-0.0637256825820115	-0.287858492296579	-0.287858492296579	-0.605982480278545	-0.642132933458313	-0.743354202361666	-0.707203749181898	-0.671053296002129	-0.533681573919007	-0.598752389642591	-0.345699217384209	-0.143256679577503	0.0230354050494338	-0.0420354106741502	-0.244477948480856	-0.0564955919460577	0.22547794285614	0.420690390026892	0.456840843206661	0.290548758579724	0.500221387022383	0.572522293381921	0.268858486671862	0.167637217768509	-0.0709557732179654	-0.381849670563978	-0.128796498305596	-0.150486770213457	0.0664159488651565	0.3411593930314	0.268858486671862	0.290548758579724	0.492991296386429
-0.119505798441093	-0.00195270912485486	-0.225303578825707	0.11979870480982	0.296128338784178	0.333913260350111	0.42207807733729	0.434673051192601	0.925877031549739	0.799927292996627	0.888092109983806	0.711762476009448	0.447268025047912	0.485052946613846	0.409483103481979	0.233153469507621	-0.0439359553092257	-0.232860563138894	-0.39659522325794	-0.421785170968563	-0.371405275547318	-0.283240458560139	-0.49735501410043	-0.182480667717649	-0.144695746151715	0.0568238355332642	0.11979870480982	0.182773574086376	0.195368547941688	0.182773574086376	-0.119505798441093	0.0568238355332643	-0.00615103374329186	0.42207807733729	0.384293155771356	0.434673051192601	0.52283786817978	0.736952423720071	0.648787606732892	0.900687083839117	0.447268025047912	0.699167502154137	0.661382580588203	0.774737345286004	0.62359765902227	0.447268025047913	0.182773574086377	0.195368547941688	-0.0565309291645367	0.132393678665132
1.19504154967132	0.579959781666932	-0.281154693539216	-0.213605535088734	-0.131228512588146	-0.337171068839616	-0.230080939588852	-0.254794046339028	0.0747140436633245	0.0582386391632069	-0.155941619338322	-0.394834984590028	-0.353646473339734	-0.45249890034044	-0.230080939588852	-0.287744855339263	-0.155941619338322	-0.0900400013378519	0.140615661663795	0.0417632346630892	0.165328768413971	0.305369706664971	0.165328768413971	0.239468088664501	0.330082813415148	-0.0900400013378519	0.264181195414677	0.132377959413736	-0.0323760855874401	-0.0323760855874401	-0.205367832838675	-0.139466214838205	0.0252878301629716	-0.271269450839146	-0.295982557589322	-0.0570891923376166	0.0829517459133833	-0.0570891923376166	-0.0488514900875578	-0.254794046339028	-0.0323760855874402	-0.0818022990877931	-0.304220259839381	-0.534875922841028	-0.197130130588616	-0.213605535088734	0.0829517459133833	-0.370121877839852	-0.263031748589087	-0.213605535088734
-0.879385248655415	-0.613054255566877	-0.331504348587565	-0.227146081907974	-0.129310206895858	-0.0803922693898004	-0.145616186064544	0.0989735014657457	0.0826675222970597	0.131585459803118	-0.129310206895858	-0.129310206895858	-0.0966982485584864	0.294645251489978	-0.0151683527150563	0.16419741814049	0.00113762645362968	0.196809376477862	0.0989735014657458	0.474011022345524	0.343563188996036	0.685988751538442	0.376175147333408	0.539234939020268	1.02841431408085	1.06102627241822	0.474011022345524	0.49031700151421	-0.0151683527150562	0.196809376477862	0.457705043176838	-0.0803922693898004	-0.0640862902211145	0.0500555639596876	-0.0314743318837424	0.147891438971804	-0.178228144401916	-0.488041748606951	-0.227146081907974	-0.145616186064544	0.0989735014657457	-0.16192216523323	-0.0151683527150563	0.131585459803118	-0.0477803110524284	-0.243452061076661	-0.194534123570602	-0.227146081907975	0.0174436056223156	-0.194534123570602
-0.231638966118317	-0.400052803803374	0.0715059417147851	-0.0872842481025542	-0.0872842481025542	-0.0872842481025542	-0.0872842481025542	-0.231638966118317	-0.267727645622258	-0.195550286614376	-0.0872842481025542	0.0570704699132088	0.020981790409268	-0.159461607110436	-0.0151068890946727	0.020981790409268	-0.412082363638021	-0.520348402149843	-0.592525761157725	-0.736880479173488	-0.448171043141962	-0.484259722645902	-0.592525761157725	-0.556437081653784	-0.339905004630139	-0.484259722645902	-0.159461607110436	-0.195550286614376	-0.303816325126199	-0.231638966118317	0.12924782892109	0.381868585448676	0.417957264952616	0.670578021480202	0.562311982968379	0.562311982968379	0.59840066247232	0.454045944456557	0.0931591494171496	0.309691226440794	0.020981790409268	0.0931591494171495	0.273602546936853	0.201425187928972	0.417957264952616	0.526223303464438	0.309691226440794	0.165336508425031	0.237513867432913	0.273602546936853
-0.133929670033295	-0.440724424066947	-0.373229578179543	-0.449489988467908	-0.410044948663581	-0.410044948663581	-0.357451562257813	-0.186523056439064	-0.304858175852044	-0.22596809624339	-0.0944846302289681	-0.120781323431853	-0.081336283627526	-0.160226363236179	-0.278561482649159	-0.0287428972217571	0.168482301799876	0.378855847422952	0.457745927031605	0.48404262023449	0.576081046444585	0.576081046444585	0.339410807618625	0.339410807618625	0.24737238140853	0.221075688205645	0.0238504891840118	0.115888915394107	0.339410807618625	0.523487660038816	0.24737238140853	0.24737238140853	0.221075688205645	0.0632955289883386	0.0369988357854541	0.142185608596992	-0.0813362836275259	-0.173374709837621	-0.410044948663581	-0.475786681670793	-0.318006522453486	-0.147078016634737	-0.554676761279446	-0.423193295265024	-0.22596809624339	-0.10763297683041	-0.278561482649159	0.155333955198434	0.0501471823868963	0.115888915394107
-0.472702467400081	-0.0125010736241649	-0.537672075933152	-0.484304183209558	-0.426295604162174	-0.379888740924266	-0.287075014448451	0.11898503888324	0.0725781756453323	-0.159456140544205	-0.0550406982589134	-0.171057856353682	-0.379888740924266	-0.507507614828512	-0.542312762256943	-0.484304183209558	-0.577117909685373	-0.461100751590605	-0.240668151210544	-0.0318372666399597	-0.101447561496821	-0.0898458456873442	0.200197049549578	0.606257102881269	0.525045092214931	0.397426218310685	0.397426218310685	0.4902399447865	0.374222786691731	0.316214207644347	-0.00863383502100591	-0.136252708925252	0.00296788078847099	-0.21746471959159	-0.113049277306298	0.258205628596963	-0.113049277306298	0.0841798914548093	0.269807344406439	-0.00863383502100572	0.0261713124074249	-0.263871582829497	-0.785948794255957	-0.762745362637003	-0.878762520731772	-0.878762520731772	-0.681533351970665	-0.681533351970665	-0.577117909685373	-0.449499035781127
1.37417554078888	1.14463789496343	0.364209899156918	0.193696219400874	-0.134214703206905	-0.462125625814683	-0.494916718075461	-0.65887217937935	-0.494916718075461	-0.36375234903235	-0.0358414264245712	0.160905127140096	-0.00305033416379339	-0.0686325186853491	-0.101423610946127	0.0625318503577623	0.160905127140096	-0.19979688772846	-0.298170164510794	-0.101423610946127	-0.19979688772846	-0.101423610946127	-0.167005795467683	-0.462125625814683	-0.396543441293127	-0.626081087118572	-0.724454363900906	-0.724454363900906	-0.691663271640128	-0.527707810336239	-0.396543441293127	-0.560498902597017	-0.298170164510794	-0.068632518685349	0.324860588443985	0.259278403922429	0.128114034879318	0.160905127140096	0.292069496183207	0.226487311661651	0.226487311661651	-0.134214703206905	-0.298170164510794	-0.167005795467683	-0.265379072250016	-0.134214703206905	-0.36375234903235	-0.560498902597017	-0.593289994857795	-0.462125625814683
0.0311223935028858	0.519030749980415	0.558063418498617	0.407508839928408	0.78389528635393	0.992998867701443	0.61661242127592	0.532970988736915	0.61661242127592	0.742074570084428	0.61661242127592	0.44932955619791	0.616612421275921	0.742074570084428	0.365688123658906	0.365688123658906	0.658433137545423	0.658433137545423	0.658433137545423	0.031122393502886	-0.136160471575124	0.156584542311393	-0.0106983227666164	-0.177981187844626	-0.219801904114129	-0.428905485461641	0.031122393502886	0.407508839928408	0.532970988736915	0.574791705006418	0.574791705006418	0.658433137545423	0.700253853814925	0.658433137545423	0.742074570084427	0.365688123658905	0.78389528635393	0.742074570084428	0.742074570084428	0.532970988736915	0.2820466911199	0.031122393502886	0.407508839928408	0.198405258580896	0.031122393502886	0.156584542311393	0.407508839928408	0.532970988736916	0.365688123658906	0.031122393502886
1.2464070154621	0.60966480287878	0.125740721315457	0.227619475328788	-0.0816553136402532	-0.118040582930729	0.0275004942311731	0.0638857635216486	-0.0998479482854909	-0.0634626789950155	0.0820783981668863	0.282197379264501	0.573279533588305	0.264004744619263	0.336775283200214	0.445931091071641	0.445931091071641	0.264004744619264	0.100271032812124	0.00930785958593537	-0.0634626789950156	0.245812109974026	0.37316055249069	0.0820783981668862	-0.0634626789950157	-0.0452700443497779	-0.227196390802155	0.027500494231173	-0.390930102609295	-0.500085910480721	-0.227196390802155	-0.245389025447393	0.100271032812124	0.0638857635216486	-0.0452700443497777	0.318582648554977	0.573279533588305	0.718820610750207	0.955324861138297	0.791591149331157	0.864361687912108	1.00990276507401	0.937132226493059	0.846169053266871	0.664242706814493	0.591472168233542	0.409545821781165	0.482316360362116	0.300390013909739	0.37316055249069
0.141923422642317	0.611362435997672	0.55502975439503	0.369936657700632	0.369936657700632	0.195573595597214	0.141923422642317	0.115098336164868	0.0882732496874189	0.0614481632099699	-0.17997761508707	-0.193390158325795	-0.260452874519417	-0.676241714919875	-0.595766455487528	-0.676241714919875	-0.407990850145386	-0.206802701564519	-0.206802701564519	-0.488466109577732	-0.086089812415999	-0.30069050423559	-0.206802701564519	-0.609178998726252	-0.716479344636048	-0.837192233784568	-0.515291196055181	-0.823779690545844	-0.716479344636048	-0.676241714919875	-0.475053566339008	-0.448228479861559	-0.126327442132172	-0.0592647259385502	0.30287394150701	0.208986138835939	0.222398682074663	0.490649546849152	0.705250238668743	0.557712263042774	0.530887176565326	0.249223768552112	0.276048855029561	0.276048855029561	0.0882732496874187	-0.0995023556547235	-0.354340677190488	-0.287277960996866	-0.00561455298365246	-0.220215244803244
-1.4801020830388	0.0803558048584989	0.0803558048584989	-0.254028028262351	0.303278360272399	0.303278360272399	0.247547721418924	0.247547721418924	0.303278360272399	0.749123471100199	0.749123471100199	0.804854109953674	0.860584748807149	0.693392832246724	0.414739637979349	0.470470276832824	0.303278360272399	0.414739637979349	-0.142566750555401	-0.254028028262351	-0.532681222529726	-0.0868361117019261	-0.254028028262351	-0.309758667115826	-0.0868361117019261	0.0246251660050239	0.247547721418924	0.526200915686299	0.359008999125874	0.470470276832824	0.247547721418924	-0.0868361117019261	-0.309758667115826	-0.588411861383201	-0.811334416797101	-0.867065055650576	-0.811334416797101	-0.588411861383201	-0.588411861383201	-0.198297389408876	-0.142566750555401	0.0246251660050239	-0.0311054728484511	0.247547721418924	0.191817082565449	0.693392832246724	0.637662193393249	0.860584748807149	1.194968581928	1.08350730422105
0.14815559003792	0.174915165556321	0.11604409941584	0.0449400844669483	0.0736110582366628	0.130953005776092	0.0506742792208912	0.297244653640436	0.314447237902264	0.475004691012665	0.354586601179865	0.394725964457465	0.0793452529906057	0.280042069378607	-0.0410728368421951	0.0334716949590626	-0.000933473564594817	0.280042069378607	0.320181432656207	0.440599522489008	0.308713043148321	0.457802106750837	0.429131132981122	0.274307874624664	0.0220033054511768	-0.19016190044471	-0.15002253716711	-0.0296044473343094	0.00480072118934809	-0.144288342413167	-0.0754780053658525	0.153889784791863	0.280042069378607	0.308713043148321	0.423396938227179	0.159623979545806	0.0621426687287769	0.188294953315521	0.0449400844669483	-0.000933473564594881	-0.19016190044471	-0.430998080110312	-0.0468070315961382	-0.0869463948737383	-0.276174821753854	-0.264706432245968	-0.293377406015682	-0.0410728368421952	0.0449400844669483	-0.104148979135567
0.564971698072588	0.171322436221086	0.328782140961686	0.143204631803121	-0.0255021947046654	0.227558045057014	0.143204631803121	0.0588512185492279	-0.109855607958559	0.0588512185492279	0.0588512185492279	0.143204631803121	-0.109855607958559	0.0588512185492279	-0.109855607958559	-0.0255021947046654	-0.109855607958559	-0.362915847720239	-0.362915847720239	-0.278562434466345	-0.615976087481918	-0.362915847720239	-0.362915847720239	-0.278562434466345	0.0588512185492279	0.143204631803121	0.0588512185492279	0.0588512185492279	-0.0255021947046654	0.227558045057014	0.227558045057014	0.0588512185492279	-0.109855607958559	-0.109855607958559	0.143204631803121	0.480618284818694	0.227558045057014	0.227558045057014	0.143204631803121	0.311911458310908	0.480618284818694	0.564971698072588	0.311911458310908	0.396264871564801	0.227558045057014	0.227558045057014	0.0588512185492278	-0.0255021947046655	-0.109855607958559	-0.278562434466345
1.39277099125364	0.807842279425947	0.283293305593369	0.664979506491072	0.600286930067733	0.656892934438155	0.390036056691879	0.551767497750228	0.454728633115219	0.317256908215622	0.179785183316025	0.2606509038452	0.00188059815184146	0.284910620003952	0.470901777221053	0.551767497750228	0.511334637485641	0.0827463186810159	0.0180537422576764	0.406209200797714	0.0584866025222637	-0.200283703171095	-0.273062851647352	0.00188059815184159	0.406209200797714	0.325343480268539	0.0908328907339335	0.179785183316025	0.406209200797714	0.478988349273971	0.430468916956466	0.414295772850631	0.131265750998521	0.171698611263108	0.462815205168136	0.341516624374375	0.373862912586044	0.0342268863635117	-0.0466388341656628	0.0827463186810163	0.179785183316025	-0.159850842906508	-0.264976279594434	-0.418621148599866	0.13126575099852	-0.0870716944302506	-0.022379118006911	-0.0547254062185808	0.357689768480209	0.511334637485641
0.971817282062923	0.394334970033732	-0.0943039093755824	-0.0562281525384929	-0.322758450398119	-0.113341787794127	-0.0371902741199482	-0.360834207235209	-0.24660693672394	-0.398909964072298	-0.360834207235209	-0.0943039093755824	-0.360834207235209	-0.570250869839201	-0.24660693672394	-0.170455423049761	0.0770369963913202	-0.0371902741199482	0.0770369963913202	0.096074874809865	0.0770369963913202	-0.151417544631217	-0.0371902741199482	-0.456023599327932	-0.322758450398119	-0.798705410861738	-0.779667532443193	-0.855819046117372	-0.893894802954461	-1.00812207346573	-0.798705410861738	-0.855819046117372	-0.64640238351338	-0.494099356165022	-0.589288748257746	-0.227569058305396	-0.0562281525384931	-0.0562281525384931	-0.0181523957014037	-0.0943039093755826	0.0389612395542304	0.248377902158223	0.11511275322841	0.305491537413857	0.381643051088036	0.533946078436394	0.533946078436394	0.362605172669491	0.400680929506581	0.572021835273483
-0.579653725530632	-0.45211295697455	-0.273555880996035	-0.470333066768276	-0.415672737387098	-0.142371090481208	0.18559088580586	0.349571873949394	0.294911544568216	0.73219417961764	0.896175167761174	0.896175167761174	0.622873520855284	0.294911544568216	0.0762702270435042	0.0216098976623262	-0.415672737387098	-0.306352078624742	-0.251691749243564	-0.251691749243564	-0.36101240800592	-0.251691749243564	-0.142371090481208	0.0762702270435041	-0.142371090481208	-0.0877107611000298	-0.0877107611000298	-0.0877107611000298	-0.0877107611000298	-0.197031419862386	-0.415672737387098	-0.306352078624742	-0.36101240800592	0.0762702270435042	0.294911544568216	0.349571873949394	0.622873520855284	0.677533850236462	0.513552862092928	0.568213191474106	0.349571873949394	0.0762702270435042	0.0216098976623262	-0.36101240800592	-0.251691749243564	-0.142371090481208	-0.36101240800592	-0.579653725530632	-0.415672737387098	-0.251691749243564
0.0245901826402765	-0.199702089321034	0.0245901826402765	0.0245901826402765	-0.0715350767717137	-0.167660336183704	-0.167660336183704	-0.167660336183704	-0.359910855007684	-0.263785595595694	-0.0715350767717137	0.120715442052267	0.312965960876247	0.312965960876247	0.216840701464257	0.312965960876247	0.312965960876247	0.120715442052267	-0.0715350767717137	-0.0715350767717137	-0.263785595595694	-0.167660336183704	-0.167660336183704	-0.167660336183704	-0.167660336183704	-0.167660336183704	-0.263785595595694	-0.167660336183704	-0.0715350767717138	0.0245901826402764	-0.263785595595694	-0.263785595595694	-0.263785595595694	-0.359910855007684	-0.0715350767717138	-0.359910855007684	-0.456036114419675	-0.359910855007684	-0.167660336183704	0.216840701464257	0.312965960876247	0.120715442052267	0.505216479700227	0.601341739112217	0.601341739112218	0.312965960876247	-0.167660336183704	0.0245901826402765	0.0245901826402765	-0.167660336183704
-0.947497344517024	-0.699801755929544	0.0631006569198935	0.241441480702879	0.411289884305722	0.432520934756078	0.411289884305722	0.220210430252524	0.0291309761993249	-0.289334780556006	-0.331796881456717	-0.353027931907073	-0.161948477853874	-0.0133311247013859	0.0291309761993249	-0.0557932256020968	0.241441480702879	0.28390358160359	0.411289884305722	0.432520934756078	0.262672531153234	0.0503620266496803	0.432520934756078	0.432520934756078	0.347596732954656	0.177748329351813	-0.0557932256020967	-0.246872679655295	-0.22564162920494	-0.501645285059561	-0.586569486860982	-0.353027931907072	-0.22564162920494	-0.0345621751517414	0.390058833855367	0.28390358160359	0.198979379802168	0.326365682504301	0.305134632053945	0.135286228451102	-0.22564162920494	-0.522876335509916	-0.289334780556006	-0.45918318415885	-0.650262638212048	-0.820111041814892	-0.692724739112759	-0.374258982357428	-0.480414234609205	-0.607800537311338
1.36660787272292	0.843429532895133	0.607999279972628	-0.0347626803872289	-0.0534476210953643	-0.0721325618034996	-0.371091613133666	-0.333721731717395	-0.371091613133666	-0.315036791009259	0.245511430234802	0.0773469638615834	0.0773469638615834	0.208141548818531	-0.0347626803872289	0.133401785985989	0.41367589660802	-0.0721325618034996	-0.128187383927906	-0.389776553841801	-0.371091613133666	-0.165557265344176	-0.408461494549936	-0.744790427296373	-0.520571138798749	-0.277666909592989	0.0399770824453126	0.133401785985989	0.189456608110396	0.245511430234802	0.189456608110396	0.376306015191749	0.00260720102904185	-0.184242206052312	-0.333721731717395	-0.520571138798749	-0.464516316674342	-0.296351850301124	-0.501886198090613	-0.277666909592989	-0.333721731717395	-0.221612087468583	-0.333721731717395	-0.315036791009259	-0.296351850301124	-0.333721731717395	-0.0908175025116351	0.451045778024291	0.544470481564967	0.806059651478863
1.14939441312928	0.578369436480913	0.165599953360807	0.146021954161434	0.0761005284493888	0.0481319581645708	-0.0357737526898834	0.17049445316065	0.268384449157513	0.222935522444683	0.292856948156729	0.320825518441547	0.478148726293648	0.383754801582387	0.20195909473107	0.173990524446252	0.00268303145174136	0.173990524446252	-0.0252855388330767	-0.0812226794027127	0.107565170019809	0.0795965997349911	0.163502310589445	0.390746944153592	0.296353019442331	0.327817661012751	0.100573027448605	0.0166673165941504	-0.0847187506883151	-0.109191249687531	-0.0987030358307241	-0.0113012536906678	0.0411398155933661	0.271880520443115	0.362778373868774	0.600511221289727	0.457172298580034	0.303345162013535	0.17049445316065	0.111061241305411	-0.0322776814042812	-0.116183392258735	-0.214073388255598	0.128541597733423	0.212447308587877	0.163502310589445	0.212447308587877	0.376762659011183	0.166998381875047	0.348794088726365
0.851984811341361	0.29610165769884	0.481396042246347	0.534337294974206	0.401984163154558	0.454925415882417	0.507866668610277	0.640219800429925	0.481396042246347	0.516690210731586	0.322572284062769	0.181395610121811	0.216689778607051	0.013748309816924	-0.0303694007896253	0.00492476769561418	-0.00389877442569566	0.137277899515262	0.366689994669319	0.2608074892136	0.437278331639797	0.401984163154558	0.507866668610276	0.534337294974206	0.357866452548009	0.199042694364431	-0.0656635692748649	-0.00389877442569578	0.0225718519382337	0.27845457345622	0.110807273151333	0.146101441636572	0.29610165769884	0.772572932249572	0.728455221643023	0.763749390128263	0.569631463459445	0.693161053157783	0.693161053157783	0.657866884672544	0.313748741941459	0.26963103133491	-0.00389877442569591	-0.242134411701062	-0.136251906245344	0.101983731030023	0.137277899515262	0.357866452548009	0.313748741941459	0.313748741941459
-0.564460378174355	-0.0560744600699838	0.106609033723415	0.742817696951171	0.699241761113653	0.699241761113653	0.437786146088548	0.307058338575995	0.39421021025103	-0.0415491481241448	-0.215852891474215	0.00202678771337287	0.21990646690096	0.481362081926066	0.568513953601101	0.612089889438618	0.5685139536011	0.481362081926065	0.307058338575995	0.0891786593884077	0.0456027235508901	0.00202678771337261	0.00202678771337261	0.00202678771337261	-0.0415491481241449	0.00202678771337249	-0.041549148124145	-0.12870101979918	-0.215852891474215	-0.172276955636697	-0.215852891474215	-0.172276955636697	-0.259428827311732	-0.215852891474215	-0.172276955636697	-0.215852891474215	-0.30300476314925	-0.215852891474215	0.0891786593884077	0.350634274413513	0.481362081926065	0.568513953601101	0.481362081926066	0.132754595225926	0.089178659388408	-0.346580698986767	-0.564460378174355	-0.608036314011872	-0.782340057361942	-0.738764121524425
-0.150598957711982	0.61034109960012	0.17551820970749	0.548223543901173	0.501635377126962	0.361870876804331	0.268694543255911	0.501635377126962	0.548223543901172	0.315282710030121	0.12893004293328	0.17551820970749	0.17551820970749	0.0823418761590694	-0.0574226241635616	-0.243775291260403	-0.0108344573893512	-0.0108344573893512	-0.290363458034613	-0.336951624808823	-0.383539791583034	-0.616480625454085	-0.616480625454085	-0.663068792228296	-0.430127958357244	-0.243775291260403	-0.290363458034613	-0.290363458034613	-0.0574226241635615	0.17551820970749	-0.0574226241635615	-0.197187124486192	-0.0574226241635615	-0.104010790937772	0.0357537093848591	0.408459043578542	0.12893004293328	0.0357537093848591	-0.104010790937772	-0.150598957711982	0.17551820970749	0.12893004293328	-0.383539791583034	-0.150598957711982	-0.243775291260403	0.12893004293328	0.268694543255911	-0.0108344573893512	0.0823418761590695	0.17551820970749
0.757047433840492	0.547087365188011	0.291905127902689	0.0717931438428352	0.0441061018227278	0.106401946367969	-0.115094389792889	0.217150114448399	0.196384832933318	0.660142786770116	0.667064547275143	0.300211240508721	0.265602437983587	0.348663564043909	0.362507085053962	0.168697790913211	-0.122016150297917	-0.260451360398453	0.134088988388077	0.182541311923264	0.341741803538882	0.175619551418238	0.383272366569043	0.355585324548936	0.362507085053963	0.25868067747856	0.134088988388077	0.085636664852889	0.12716722788305	-0.156624952823051	-0.225842557873319	-0.274294881408507	-0.26737312090348	-0.122016150297916	-0.170468473833104	-0.336590725953748	-0.39888657049899	-0.26737312090348	-0.232764318378346	-0.461182415044231	-0.447338894034178	-0.488869457064339	-0.343512486458775	-0.0597203057526748	0.0510278623277546	0.272524198488613	0.41095940858915	0.120245467378023	0.106401946367969	0.0441061018227277
0.0893362453479903	0.340646617775515	0.307138568118511	0.197040690674072	0.24490933304122	0.532121187244105	0.316712296591941	0.220975011857646	0.0414676029808428	0.101303405939777	0.0534347635726296	0.00556612120548215	-0.0901711635288128	-0.221809930038468	0.0175332817972691	0.0295004423890559	0.388515260142662	0.173106369490498	0.232942172449433	0.00556612120548218	0.28081081481658	0.113270566531564	0.43638390250981	0.0654019241644165	0.316712296591941	0.137204887715138	0.197040690674072	0.220975011857646	0.376548099550875	0.149172048306925	0.173106369490499	0.24490933304122	0.316712296591941	0.496219705468744	0.388515260142662	0.376548099550875	0.544088347835892	0.460318223693384	0.364580938959089	0.43638390250981	0.328679457183728	0.484252544876958	0.388515260142663	0.0893362453479907	-0.0303353605698781	0.364580938959089	0.388515260142662	0.388515260142662	0.0654019241644167	0.28081081481658
0.437349127913101	0.437349127913101	0.00573572626771287	0.129053841023538	-0.0764763502361705	0.0262887453936837	-0.282006541495879	-0.282006541495879	-0.282006541495879	-0.384771637125733	-0.384771637125733	-0.384771637125733	-0.179241445866025	-0.179241445866025	-0.179241445866025	-0.0764763502361705	-0.0764763502361705	-0.179241445866025	-0.0764763502361704	-0.384771637125733	-0.179241445866025	-0.0764763502361705	-0.179241445866025	-0.0764763502361705	-0.0764763502361705	0.0262887453936838	0.129053841023538	-0.179241445866025	-0.179241445866025	-0.0764763502361704	-0.282006541495879	-0.282006541495879	-0.384771637125733	-0.0764763502361705	0.231818936653392	0.231818936653392	0.0262887453936836	0.0262887453936836	-0.0764763502361705	0.231818936653392	0.0262887453936838	-0.0764763502361704	-0.179241445866025	-0.179241445866025	-0.179241445866025	-0.179241445866025	-0.590301828385441	-0.693066924015296	-0.79583201964515	-0.79583201964515
0.30007721477535	0.337019235899023	0.307465619000085	0.0942573828006001	0.226193172528004	0.057315361676927	0.215638309349812	0.27369005682987	0.326464372720831	0.468955025626428	0.648387699655697	0.627277973299312	0.79615578415039	0.875317257986832	1.01253047930333	0.93336900546689	0.928091573877794	1.0600273636052	0.875317257986832	0.785600920972197	0.732826605081236	0.453122730859139	0.426735572913658	0.426735572913658	0.236748035706196	0.310632077953543	0.27369005682987	0.0467604984987349	0.0414830669096387	0.0520379300878311	-0.0746204280504768	-0.0271235437486112	-0.201278786188784	-0.0957301544068613	0.104812245978793	0.210360877760716	0.110089677567889	0.16286399345885	0.226193172528004	0.447845299270043	0.453122730859139	0.131199403924273	0.157586561869754	0.131199403924273	0.183973719815235	0.0309282037314458	0.0942573828006	0.152309130280658	0.537561636284678	0.590335952175639
-1.93681143775357	-0.229003446610479	-0.0945589877332565	-0.208239823617858	0.0487100109158298	-0.29388976846242	-0.177094389128926	-0.262744333973488	-0.356180637440284	-0.387326071929216	-0.177094389128926	-0.130376237395528	0.111000879893693	-0.0680853684176645	-0.0447262925509657	-0.0291535753064997	-0.262744333973488	-0.0836580856621304	-0.0447262925509656	0.0876418040269946	-0.0213672166842667	0.0253509350491311	0.18107810749379	0.453600659271943	0.111000879893694	0.196650824738256	-0.0135808580620338	0.157719031627091	0.0798554454047617	0.165505390249324	0.0564963695380628	0.0876418040269946	-0.270530692595721	-0.254957975351255	-0.37175335468475	-0.511907809884943	-0.449616940907079	-0.37175335468475	-0.325035202951352	-0.0758717270398973	-0.0213672166842666	0.0253509350491311	0.18107810749379	-0.0758717270398973	0.157719031627091	0.126573597138159	0.0331372936713639	0.00977821780466507	0.0487100109158298	0.017564576426898
0.374515014044661	-0.219757998914285	-0.00947677894419618	-0.0564961821673216	-0.291593198282948	-0.115270436196228	-0.33077603430222	-0.272001780273313	-0.409141706340762	-0.565873050417847	-0.800970066533473	-0.781378648523838	-0.996884246629829	-0.68342155847566	-1.0360670826491	-0.957701410610558	-0.918518574591287	-0.487507378379304	-0.487507378379304	-0.369958870321491	-0.428733124350398	-0.0956790181865926	-0.0173133461480504	-0.0173133461480504	-0.291593198282949	-0.154453272215499	-0.232818944254042	-0.389550288331126	-0.879335738572016	-1.0360670826491	-1.0360670826491	-1.09484133667801	-0.957701410610558	-0.99688424662983	-1.0360670826491	-0.761787230514202	-0.526690214398575	-0.565873050417846	-0.389550288331126	-0.585464468427482	-0.272001780273313	-0.252410362263677	0.119826579919398	-0.174044690225136	0.0610523258904913	0.0806437439001273	0.178600833948305	0.0218694898712205	-0.1544532722155	-0.546281632408211
0.285886704466916	0.706083585177865	0.445119206631065	0.494405457300921	0.456492956785647	0.371189830626282	0.172149202921096	0.162671077792277	0.0868460767617304	0.276408579338098	0.153192952663459	0.0963242018905488	0.238496078822825	0.3806679557551	0.229017953694006	0.43753670652801	0.172149202921096	0.0963242018905485	0.134236702405822	0.143714827534641	-0.093238300685819	0.124758577277004	0.0110210757311832	-0.159585176587548	-0.0837601755570004	-0.140628926329911	-0.0742820504281819	-0.254366427875731	-0.339669554035097	-0.188019551974002	0.32379920498219	0.390146080883919	0.361711705497463	0.3806679557551	0.361711705497463	0.399624206012737	0.503883582429739	0.0110210757311832	0.0584117013752751	0.361711705497463	0.333277330111008	0.390146080883919	0.532317957816194	0.238496078822824	0.598664833717923	0.456492956785647	0.077367951632912	-0.159585176587548	-0.0363695499129086	-0.0268914247840904
-0.102815826334626	0.559670247326098	0.181106776662827	0.140546404806048	0.140546404806048	0.0594256610924903	-0.143376198191405	0.0188652892357113	0.262227520376385	0.0188652892357113	-0.0216950826210677	0.343348264089943	0.262227520376385	0.302787892233164	0.0999860329492693	0.0188652892357113	0.0999860329492693	0.424469007803501	-0.0216950826210678	-0.0622554544778467	-0.0216950826210677	0.0594256610924903	0.0188652892357114	0.0999860329492694	0.181106776662827	0.221667148519606	0.383908635946722	0.505589751517059	0.302787892233164	0.546150123373838	0.505589751517059	0.262227520376385	0.262227520376385	0.181106776662827	0.0999860329492694	0.46502937966028	0.140546404806048	0.181106776662828	0.424469007803502	0.465029379660281	0.302787892233165	0.465029379660281	0.546150123373839	0.465029379660281	0.181106776662827	-0.224496941904963	-0.224496941904963	-0.102815826334626	-0.3461780574753	-0.670661032329532
-0.134041198892629	0.0417601120733034	-0.245382029171053	-0.0586977799072295	-0.0210260704145297	-0.0377690524112852	0.00827414807979242	-0.0293975614129074	0.42684869799868	0.0501316030716812	0.297090587523825	0.280347605527069	0.288719096525447	0.16733247704897	0.213375677540047	0.0375743665741146	0.309647824021391	0.225932914037614	0.284533351026258	0.255233132531936	0.31383356952058	0.221747168538425	0.12966076755627	0.00408840258060345	0.108732040060325	0.0333886210749256	-0.163341417386951	0.0668745850684367	0.0166456390781702	-0.0712550164047961	0.00827414807979248	-0.134041198892629	-0.100555234899118	0.087803312564381	-0.012654579416152	0.100360549061948	0.355691024512469	0.242675896034369	0.31383356952058	0.364062515510847	0.305462078522202	0.117103531058703	0.150589495052214	0.0752460760668145	0.225932914037614	0.217561423039236	-0.0168403249153407	0.0752460760668146	0.292904842024636	0.384991243006791
1.90813487831061	1.15111814129797	0.742329103311138	0.707722623904846	0.513061177244451	0.404915929099788	0.469803077986586	0.285956156140658	0.394101404285322	0.177810907995994	-0.0925522123656646	-0.168253886066929	-0.438617006428588	-0.773867275677046	-0.838754424563844	-1.0442303960387	-0.763052750862579	-0.568391304202185	-0.763052750862579	-0.741423701233647	-0.49268963050092	-0.352100807912858	-0.233141034953728	-0.546762254573252	-0.644092977903449	-0.471060580871987	-0.265584609397127	-0.406173431985189	-0.406173431985189	-0.341286283098391	-0.146624836437997	0.134552808738129	0.123738283923662	-0.0276650634788667	0.123738283923662	-0.0384795882933331	-0.00603601384993408	0.0155930357789987	0.00477851096453222	-0.103366737180131	-0.060108637922266	0.00477851096453222	0.383286879470855	0.34002878021299	0.199439957624927	-0.0384795882933331	0.166996383181528	0.210254482439393	0.177810907995994	0.0155930357789988
-0.271536102525816	0.160910282978261	-0.0828322252149462	-0.136747618732338	-0.0188076954130438	-0.136747618732338	-0.153596179206522	-0.153596179206522	-0.119899058258153	-0.0188076954130438	-0.0862019373097831	-0.288384663000001	-0.490567388690219	-0.591658751535328	-0.42317314679348	-0.35577890489674	-0.372627465370925	-0.440021707267665	-0.153596179206522	-0.153596179206522	0.284466393122283	-0.103050497783968	-0.254687542051631	-0.119899058258153	-0.187293300154892	-0.541113070112773	-0.456870267741849	-0.692750114380437	-0.574810191061143	-0.574810191061143	-0.760144356277176	-0.675901553906252	-0.608507312009513	-0.591658751535328	-0.861235719122285	-0.810690037699731	-0.625355872483698	-0.709598674854622	-0.692750114380437	-0.288384663000001	-0.254687542051632	-0.170444739680708	-0.35577890489674	-0.271536102525816	-0.153596179206522	-0.254687542051631	-0.35577890489674	-0.38947602584511	-0.170444739680707	0.0822836674320652
0.438592148548052	1.10165712450467	0.876215032679422	0.419647434949291	0.476481575745573	0.315451510156108	0.230200298961685	0.0502255197734585	-0.0539704050197251	0.220727942162304	0.39123036455115	0.429119791748671	0.268089726159206	0.268089726159206	0.419647434949291	0.40070272135053	0.438592148548051	0.268089726159206	-0.0444980482203447	0.0502255197734585	-0.0918598322172462	-0.158166329812908	-0.262362254606092	-0.574950028985642	-0.622311812982544	-0.650728883380685	-0.925427230562714	-0.953844300960855	-1.03909551215528	-0.897010160164573	-0.80228659217077	-0.934899587362094	-0.735980094575108	-0.347613465800515	-0.442337033794318	-0.347613465800515	-0.281306968204852	-0.0350256914209642	0.287034439757967	0.154421444566642	-0.290779325004233	0.0407531629740783	-0.101332189016627	-0.252889897806712	-0.603367099383783	-0.745452451374488	-0.518115888189361	-0.262362254606092	-0.4991711745906	-0.319196395402374
1.6742543940677	1.52515659151907	0.451652413168914	0.460172287600265	0.0128788799543666	-0.264017039064523	-0.477013899848284	-0.519613272005036	-0.391815155534779	-0.349215783378027	-0.434414527691531	-0.178818294751018	-0.264017039064523	-0.0936195504375139	-0.306616411221275	-0.0936195504375139	-0.306616411221275	-0.391815155534779	-0.690010760632045	-0.60481201631854	-0.924307307494182	-0.945606993572558	-0.966906679650934	-0.690010760632045	-0.647411388475293	-0.455714213769908	-0.434414527691532	-0.540912958083412	-0.391815155534779	-0.477013899848283	-0.732610132788797	-0.817808877102301	-0.817808877102301	-0.753909818867173	-0.562212644161788	-0.519613272005036	-0.49831358592666	-0.540912958083412	-0.690010760632045	-0.775209504945549	-0.945606993572558	-0.860408249259054	-0.924307307494182	-0.839108563180678	-0.903007621415806	-0.647411388475293	-0.690010760632044	-0.455714213769907	-0.60481201631854	-0.60481201631854
-0.0233580108995387	0.0299053321365298	-0.0872740225428209	0.182086312239583	0.31904919433233	0.387530635378704	0.456012076425078	0.524493517471452	0.684283546579657	0.638629252548741	1.07234504584244	1.04951789882698	0.935382163749694	1.04951789882698	0.821246428672405	0.661456399564199	0.43318492940962	0.387530635378704	0.296222047316872	0.113604871193209	0.0679505771622931	0.43318492940962	0.570147811502368	0.798419281656947	0.684283546579658	0.821246428672405	0.958209310765152	0.958209310765152	0.866900722703321	0.798419281656947	0.729937840610573	0.844073575687863	0.456012076425078	0.570147811502368	0.821246428672405	0.844073575687863	1.04951789882698	0.729937840610573	0.410357782394162	0.570147811502368	0.638629252548741	0.456012076425078	0.410357782394162	0.31904919433233	0.296222047316872	0.31904919433233	0.547320664486909	0.547320664486909	0.547320664486909	0.547320664486909
0.610940399372407	0.534935828092764	0.519734913836836	0.545793623989856	0.627227093218044	0.741233950137508	0.72494725629187	0.855240807056971	0.887814194748246	0.936674276285159	1.01810774551335	0.806380725520058	0.936674276285159	0.904100888593884	0.790094031674421	0.757520643983145	0.513220236298581	0.643513787063682	0.887814194748246	0.692373868600595	0.594653705526769	0.627227093218044	0.659800480909319	0.920387582439522	0.773807337828783	0.578367011681132	0.708660562446233	0.871527500902609	0.822667419365696	0.643513787063682	0.529506930144218	0.464360154761668	0.562080317835494	0.610940399372407	0.529506930144218	0.44807346091603	0.659800480909319	0.594653705526769	0.741233950137507	0.610940399372407	0.415500073224755	0.301493216305292	0.415500073224755	0.301493216305292	0.252633134768379	0.268919828614017	0.545793623989856	0.741233950137508	0.757520643983145	0.904100888593883
-0.0272294505141591	0.303924674930766	0.121789905936057	0.114693746105095	0.150174545259908	0.434020938498415	0.292097741879162	0.504982536808042	0.504982536808042	0.398540139343602	0.114693746105095	0.150174545259908	0.0437321477954677	-0.382037442062293	-0.594922236991173	-0.630403036145987	-0.34655664290748	-0.204633446288226	-0.169152647133413	-0.0981910488237859	0.0437321477954677	-0.0627102496689725	-0.0272294505141591	-0.24011424544304	-0.417518241217107	-0.630403036145987	-0.843287831074867	-0.77232623276524	-0.701364634455614	-0.701364634455614	-0.55944143783636	-0.45299904037192	-0.417518241217106	-0.417518241217106	-0.417518241217106	-0.240114245443039	-0.0272294505141591	0.00825134864065432	-0.0627102496689724	-0.204633446288226	-0.0981910488237858	0.00825134864065432	-0.169152647133413	-0.417518241217106	-0.488479839526733	-0.34655664290748	-0.204633446288226	-0.204633446288226	-0.24011424544304	-0.1336718479786
0.166274450162304	0.205528261533954	-0.0221438444216143	0.334505070326517	0.435443442425045	0.637320186622101	0.738258558720628	0.721435496704207	0.654143248638522	0.822373868802735	0.771904682753471	0.88966611686842	0.738258558720628	0.603674062589258	0.670966310654943	1.02425061299979	0.956958364934105	0.872843054851998	0.536381814523573	0.687789372671364	0.906489178884842	0.670966310654943	0.23356669822799	0.149451388145883	0.0821591400801979	0.0653360780637764	0.11580526411304	-0.439355782428863	-0.27112516226465	-0.00195617000190929	0.149451388145883	-0.119717604116858	0.199920574195147	-0.0356022940347516	0.199920574195147	0.199920574195147	0.166274450162304	0.0148668920145121	0.183097512178725	0.0989822020966188	0.149451388145883	0.0989822020966188	0.11580526411304	0.36815119435936	0.435443442425045	0.553204876539994	0.351328132342938	0.166274450162304	0.11580526411304	0.11580526411304
-0.316742152134518	-0.629843589876684	-0.379362439682951	-0.316742152134518	-0.283195569519285	-0.182555821673589	0.0410880624279585	-0.126644850648202	0.00754147981272633	-0.193738015878667	-0.316742152134518	-0.160191433263434	-0.227284598493899	-0.372653123159905	-0.238466792698976	-0.484475065210678	-0.238466792698976	-0.0148229085974285	-0.216102404288821	-0.372653123159905	-0.406199705775137	-0.193738015878667	-0.238466792698976	-0.149009239058357	-0.428564094185291	-0.216102404288821	-0.059551685417738	-0.0707338796228153	-0.450928482595446	-0.30555995792944	-0.149009239058357	-0.037187297007583	-0.272013375314208	-0.316742152134517	-0.204920210083744	-0.0371872970075832	0.186456587093964	-0.283195569519286	-0.204920210083744	-0.0819160738278928	-0.149009239058357	-0.171373627468512	-0.249648986904053	-0.573932618851297	-0.272013375314208	-0.249648986904053	-0.204920210083744	-0.126644850648202	0.141727810273655	0.1193634218635
-0.182574952797191	-0.296353546569353	-0.0460406402705959	0.305047591940648	0.500096609835783	0.256285337466864	0.0612363195717285	0.0124740650979447	0.0124740650979447	0.158760828519296	-0.377623970692326	-0.718959752008812	-0.523910734113677	-0.42638622516611	-0.523910734113677	-0.475148479639893	-0.718959752008812	-0.523910734113677	-0.328861716218542	-0.0362881893758391	0.256285337466864	0.451334355361999	0.743907882204702	0.890194645626053	0.792670136678486	0.84143239115227	0.402572100888215	0.353809846414431	0.256285337466864	0.109998574045512	0.305047591940648	0.402572100888215	0.20752308299308	0.353809846414431	0.158760828519296	0.109998574045512	0.402572100888215	0.0612363195717285	-0.0362881893758391	-0.133812698323407	-0.133812698323407	0.0612363195717285	-0.0850504438496229	-0.475148479639893	-0.328861716218542	-0.036288189375839	0.109998574045512	0.109998574045512	0.305047591940648	0.597621118783351
-1.03013258407006	0.315656946333967	0.584814852414772	0.469461464094427	0.584814852414772	0.700168240735117	0.354108075774082	0.469461464094427	0.354108075774082	0.354108075774082	0.238754687453737	0.123401299133392	0.238754687453737	0.354108075774082	0.00804791081304744	0.123401299133392	0.123401299133392	0.123401299133392	0.123401299133392	-0.107305477507298	-0.222658865827642	0.00804791081304744	0.123401299133392	0.354108075774082	0.354108075774082	0.469461464094427	0.469461464094427	0.584814852414772	0.700168240735117	0.815521629055462	0.584814852414772	0.700168240735117	0.700168240735117	0.930875017375807	0.700168240735117	0.584814852414772	0.354108075774082	0.354108075774082	0.238754687453737	0.123401299133392	-0.107305477507298	0.584814852414772	0.469461464094427	0.354108075774082	0.354108075774082	0.238754687453737	0.469461464094427	0.930875017375807	0.584814852414773	0.700168240735117
-0.401615204898283	-0.17201183039803	-0.263853180198131	-0.00800942004070636	-0.0326097815943049	0.262594557048878	0.139592749280885	0.360996003263272	0.434797087924067	0.114992387727286	0.114992387727286	0.188793472388082	0.114992387727286	0.262594557048878	0.139592749280885	0.0411913030664908	0.0657916646200893	0.139592749280885	0.508598172584863	0.336395641709673	0.311795280156075	0.582399257245659	0.803802511228046	1.14820757297843	1.22200865763922	1.07440648831763	1.14820757297843	1.32041010385361	0.853003234335243	0.483997811031265	0.434797087924068	0.287194918602476	0.0165909415128923	-0.081810504701502	-0.45081592800548	-0.180211950915896	0.065791664620089	-0.131011227808699	-0.131011227808699	-0.00800942004070647	0.114992387727286	0.237994195495279	0.311795280156075	0.213393833941681	0.311795280156075	0.164193110834484	0.139592749280885	0.016590941512892	-0.0572101431479037	-0.278613397130291
1.96202254118145	0.872160885088042	0.163750808627324	-0.315009847442282	-0.54855163089087	-0.898864306063753	-0.898864306063753	-0.782093414339458	-0.782093414339458	-0.665322522615164	-0.431780739166576	-0.606937076753017	-0.256624401580135	-0.198238955717988	-0.315009847442282	-0.256624401580135	-0.373395293304429	-0.198238955717988	-0.256624401580135	-0.256624401580135	-0.139853509855841	-0.0814680639936936	0.210459165317042	0.385615502903483	0.0353028277306005	0.0353028277306005	-0.198238955717988	-0.315009847442282	-0.315009847442282	-0.431780739166576	-0.256624401580135	-0.0814680639936937	0.152073719454895	-0.139853509855841	0.0353028277306005	0.152073719454895	0.0353028277306005	-0.315009847442282	-0.431780739166576	-0.315009847442282	0.0353028277306005	-0.0230826181315467	-0.198238955717988	-0.0814680639936936	0.0353028277306005	0.0353028277306005	-0.256624401580135	-0.431780739166576	-0.373395293304428	-0.373395293304428
1.46273372495184	0.56853143764947	0.510408288974816	0.677113143964757	0.495079106906775	0.648370927587181	0.447175412944148	0.399271718981521	0.178914726753438	0.0831073388281841	-0.223476302532628	-0.357606645627983	-0.510898466308389	-0.338445168042932	-0.271379996495254	-0.0701844818522216	-0.0989266982297977	-0.118088175814848	0.23639915950859	0.178914726753438	0.274722114678692	0.121430293998286	0.370529502603945	0.332206547433844	0.619628711209605	0.418433196566572	0.495079106906775	0.466336890529199	0.562144278454453	0.389690980188996	0.418433196566572	0.303464331056268	0.399271718981521	0.332206547433844	0.188495465545963	0.447175412944148	0.475917629321724	0.351368025018894	0.552563539661927	0.370529502603945	0.696274621549808	0.715436099134859	0.48549836811425	0.322625808641318	0.48549836811425	0.274722114678692	0.485498368114249	0.178914726753438	0.265141375886166	0.265141375886166
-0.810054400675955	-0.810054400675955	-0.740818326486614	-0.282541454471452	-0.282541454471452	-0.150663217920326	-0.0847240996447634	-0.266056674902561	-0.0352697609380913	-0.0847240996447634	-0.381450131884796	-0.101208879213654	-0.167147997489217	0.0306693573374715	0.277941050870832	0.212001932595269	0.179032373457488	0.343880169146395	0.360364948715286	0.360364948715286	0.310910610008614	0.195517153026379	0.0966084756130345	0.277941050870832	0.162547593888597	-0.150663217920326	-0.150663217920326	-0.117693658782545	-0.23308711576478	-0.134178438351436	-0.134178438351436	0.063638916475253	0.261456271301942	0.244971491733051	0.195517153026379	0.343880169146395	0.475758405697521	0.277941050870832	0.0471541369063624	-0.0847240996447634	-0.117693658782545	0.0471541369063624	0.327395389577505	0.0636389164752531	0.0306693573374717	0.129578034750816	0.146062814319707	-0.051754540506982	-0.331995793178124	-0.579267486711485
-0.780985102438986	0.379434175515953	0.281714657372379	0.135135380157018	0.161310251088333	0.449233831332791	0.396884089470163	0.266009734813591	0.135135380157019	0.0827856382943897	0.0827856382943897	0.370709218538848	0.266009734813591	0.187485122019647	0.135135380157018	0.161310251088333	0.213659992950962	0.344534347607534	0.187485122019647	0.187485122019647	0.0304358964317607	0.0827856382943896	0.161310251088333	0.239834863882276	0.292184605744905	0.396884089470163	0.00426102550044646	0.0304358964317608	0.161310251088333	0.187485122019647	0.0304358964317607	0.135135380157018	0.0304358964317607	0.423058960401477	0.710982540645936	1.05125586275302	1.3653543139288	1.52240353951668	1.20830508834091	1.12978047554697	1.20830508834091	0.841856895302507	0.553933315058049	0.0827856382943895	0.030435896431761	0.0566107673630754	0.187485122019648	0.135135380157019	0.344534347607535	0.213659992950962
1.17418766543337	0.0333532971459451	-0.0579134523170486	0.114841466309332	0.0333532971459451	0.114841466309332	0.310413072301461	0.277817804636107	0.277817804636107	0.375603607632171	0.326710706134139	0.261520170803429	0.13113910014201	0.326710706134139	0.212627269305397	0.294115438468784	0.343008339966816	0.277817804636107	0.000758029480590164	-0.178515942678862	-0.276301745674926	-0.211111210344216	-0.145920675013507	-0.422980450169023	-0.748933126822572	-0.308897013340281	-0.162218308846184	-0.390385182503668	-0.0644325058501196	0.0822461986439774	0.163734367807365	0.375603607632171	0.163734367807365	0.180032001640042	0.391901241464849	0.245222536970752	-0.0155396043520872	0.114841466309332	0.0496509309786225	0.033353297145945	0.0170556633132676	-0.439278084001701	-0.70004022532454	-0.553361520830443	-0.879314197483992	-0.748933126822572	-0.846718929818637	-0.683742591491862	-0.56965915466312	-0.455575717834378
1.28376516010783	0.830684223366255	0.740068036017941	0.728972176342637	0.715102351748507	0.49318515824243	0.340617087707002	0.409966210677651	0.53479463202482	0.52092480743069	0.52092480743069	0.562534281213079	0.853800597689805	1.04797814200762	0.923149720660454	0.909279896066324	1.1311970895724	1.1311970895724	1.06184796660175	0.798321299313286	0.590273930401339	0.409966210677652	0.0770904204185367	-0.1725664222758	-0.574791335505564	-0.86605765198229	-0.963146424141199	-0.810578353605771	-0.463832738752526	0.0493507712302765	0.132569718795055	0.451575684460041	0.756711825530897	0.839930773095676	0.950889369848714	0.770581650125027	0.368356736895263	0.396096386083522	0.104830069606796	-0.214175896058189	-0.0754776501168912	-0.241915545246449	-0.394483615781877	-0.325134492811228	-0.269655194434709	-0.1725664222758	0.0354809466361472	0.271267964736354	0.382226561489392	0.56253428121308
0.927862812933336	0.164784379346084	-0.118644753129181	0.0869192330616707	0.133638320832319	0.180357408602967	0.133638320832319	0.227076496373615	0.227076496373615	-0.00651894247962547	-0.38027164464481	-0.38027164464481	-0.240114381332866	0.0869192330616707	-0.00651894247962545	0.0869192330616707	0.413952847456207	0.740986461850744	0.507391022997503	0.460671935226855	0.133638320832319	0.0402001452910227	0.133638320832319	0.133638320832319	0.0869192330616708	0.133638320832319	0.0869192330616708	0.0402001452910227	0.133638320832319	0.0869192330616707	-0.240114381332866	-0.240114381332866	-0.00651894247962545	0.0869192330616708	0.460671935226855	0.507391022997503	0.507391022997503	0.740986461850744	0.927862812933336	0.740986461850744	0.227076496373615	0.0869192330616709	0.0402001452910228	0.320514671914911	0.413952847456207	0.227076496373615	0.0402001452910228	0.413952847456207	0.133638320832319	0.133638320832319
0.346578039959538	0.819107611514127	0.869995411527698	0.471201223666243	0.429660162430674	0.237532754216171	0.154450631745034	0.0194421827294372	-0.281730511228433	-0.260959980610649	-0.0947957356683756	-0.0428694091239152	-0.11556626628616	-0.0428694091239152	-0.011713613197239	0.164835897053926	0.377733835886214	0.263495917488401	0.227147488907279	0.190799060326156	0.170028529708372	0.216762223598387	0.279073815451739	0.10771693785502	0.0609832439650056	0.0609832439650056	0.164835897053926	0.0869464072372359	0.144065366436142	0.112909570509466	0.102524305200574	0.0609832439650056	0.0921390398916819	0.195991692980603	0.247918019525063	-0.0532546744328073	-0.0532546744328073	0.175221162362818	0.299844346069523	0.284266448106185	-0.0169062458516851	0.149257999090588	0.211569590943941	0.232340121561725	0.289459080760631	0.268688550142847	0.284266448106185	0.569861244100717	0.242725386870617	0.211569590943941
-1.86570254066442	-0.680004013897484	-0.709646477066657	-0.277713442315844	0.166923505221758	0.293962633089644	0.230443069155701	0.484521324891473	0.611560452759359	0.548040888825416	0.548040888825416	0.357482197023587	0.611560452759359	0.675080016693302	0.802119144561189	0.675080016693302	0.42100176095753	0.484521324891473	0.357482197023587	0.0398843773538714	-0.0871547505140149	-0.277713442315844	0.103403941287814	0.357482197023587	0.230443069155701	0.293962633089644	0.42100176095753	0.484521324891473	0.293962633089644	0.0398843773538713	0.357482197023587	0.293962633089644	0.293962633089644	0.103403941287814	-0.0236351865800719	0.103403941287814	0.0398843773538711	-0.0871547505140151	-0.0871547505140151	-0.0871547505140151	0.230443069155701	0.357482197023587	0.166923505221758	0.230443069155701	-0.150674314447958	-0.214193878381901	-0.0871547505140148	-0.0871547505140148	-0.214193878381901	-0.087154750514015
0.0867308290171765	0.317757196576204	0.148337860366251	0.306755940978155	0.427769752556694	0.427769752556694	0.47177477494889	0.625792353321575	0.823814954086456	0.768808676096211	0.801812442890358	0.713802398105966	0.845817465282554	0.658796120115722	0.427769752556694	0.482776030546938	0.559784819733281	0.394765985762546	0.262750918585959	0.0757295734191269	0.130735851409372	0.350760963370351	0.185742129399617	0.0207232954288824	0.416768496958645	0.515779797341085	0.449772263752791	0.383764730164498	0.405767241360596	0.273752174184008	0.416768496958645	0.119734595811323	0.251749662987911	0.47177477494889	0.581787330929379	0.207744640595715	0.47177477494889	0.273752174184009	-0.0232817269633127	-0.133294282943802	-0.408325672895026	-0.408325672895026	-0.331316883708683	-0.287311861316488	-0.0232817269633129	0.141737107007421	0.130735851409372	0.339759707772302	0.26275091858596	0.196743384997666
-0.557582112971813	-0.557582112971813	-0.61828092527001	-0.0373065789872641	0.266187482503723	0.569681543994709	0.743106721989559	0.959888194483121	1.00324448898183	0.786463016488271	1.13331337247797	1.00324448898183	0.873175605485696	0.873175605485696	1.26338225597411	1.00324448898183	0.873175605485696	0.656394132992134	0.526325249495997	0.613037838493422	0.526325249495997	0.00604971551144828	0.39625636599986	0.656394132992134	0.439612660498572	0.39625636599986	0.526325249495997	0.39625636599986	0.526325249495997	0.309543777002435	0.0494060100101607	0.136118599007585	0.439612660498572	0.136118599007586	0.266187482503722	0.179474893506298	0.179474893506298	0.179474893506298	0.309543777002435	-0.0806628734859761	-0.167375462483401	0.00604971551144879	0.0494060100101607	0.179474893506298	0.266187482503722	0.309543777002435	0.439612660498572	0.786463016488271	0.482968954997285	0.39625636599986
-1.06415221057297	0.498334693731732	0.810832074592672	0.27512227883106	0.609940901182068	0.498334693731732	0.163516071380725	-0.282908758420619	-0.282908758420619	0.0519098639303888	0.0519098639303889	-0.282908758420619	-0.171302550970283	0.163516071380725	0.386728486281396	0.27512227883106	0.163516071380725	0.27512227883106	0.27512227883106	0.163516071380725	0.163516071380725	0.0519098639303888	0.27512227883106	0.0519098639303888	0.163516071380725	0.163516071380725	0.163516071380725	0.386728486281396	1.05636573098341	0.721547108632404	0.83315331608274	0.721547108632404	0.721547108632404	0.83315331608274	0.609940901182068	-0.0596963435199473	0.163516071380724	0.163516071380724	0.27512227883106	0.27512227883106	0.0519098639303883	0.0519098639303883	-0.0596963435199473	-0.171302550970283	-0.171302550970283	-0.394514965870955	-0.282908758420619	-0.171302550970283	-0.282908758420619	-0.171302550970283
0.457396475595238	-0.272788298492094	0.0192856111428384	-0.262357087433704	-0.434472069897147	-0.418825253309561	-0.418825253309561	-0.575293419185418	-0.903876567524717	-0.700467951886103	-0.356237986959218	-0.418825253309561	-0.137182554733018	-0.27800390402129	-0.012008022032333	0.113166510668353	0.16010696043111	-0.199769821083361	-0.152829371320604	-0.38753162013439	-0.184123004495775	-0.184123004495775	-0.0276548386199185	0.0349324277304243	0.113166510668353	0.410456025832481	0.551277375120752	0.613864641471095	0.660805091233852	0.410456025832481	-0.0276548386199186	0.207047410193867	-0.0745952883826756	-0.0120080220323329	-0.0902421049702614	-0.371884803546804	-0.0902421049702614	0.26963467654421	-0.152829371320604	0.113166510668353	0.363515576069724	0.144460143843524	0.285281493131795	0.191400593606281	0.0505792443180099	0.363515576069724	0.379162392657309	0.128813327255938	0.222694226781453	0.285281493131795
-0.748451555736064	-0.210781106388677	-0.318315196258154	-0.364401234773645	-0.0571609780037089	0.019649086188775	-0.133971042196193	-0.133971042196193	0.326889342958711	0.326889342958711	0.326889342958711	0.019649086188775	0.019649086188775	0.173269214573743	0.250079278766227	-0.287591170581161	-0.364401234773644	-0.133971042196193	-0.0571609780037088	-0.210781106388677	-0.364401234773645	-0.364401234773645	-0.0571609780037089	-0.0571609780037089	-0.287591170581161	-0.364401234773645	-0.364401234773645	0.019649086188775	0.250079278766227	0.173269214573743	0.173269214573743	0.557319535536162	0.557319535536162	0.787749728113614	0.403699407151195	0.173269214573743	0.019649086188775	0.019649086188775	-0.364401234773645	-0.364401234773645	-0.210781106388677	-0.0571609780037089	-0.0571609780037089	0.173269214573743	0.173269214573743	0.173269214573743	0.480509471343678	0.173269214573743	0.173269214573743	0.250079278766227
1.54408557743983	0.23214345021647	-0.0644695524601163	-0.509389056474995	-0.704958069228788	-0.436050676692323	-0.582727436257667	-0.900527081982581	-0.680511942634564	-0.65606581604034	-0.36271229690965	-0.484942929880771	-0.533835183069219	-0.509389056474995	-0.142697157561633	-0.289373917126978	-0.0449126511847369	-0.24048166393853	-0.338266170315426	-0.289373917126978	-0.436050676692322	-0.607173562851891	-0.631619689446115	-0.607173562851891	-0.484942929880771	-0.142697157561633	-0.387158423503874	-0.0449126511847369	0.370671500917073	0.468456007293969	0.468456007293969	0.566240513670866	0.468456007293969	0.71291727323621	0.492902133888193	0.199548614757504	0.150656361569056	0.0528718551921593	0.101764108380608	0.126210234974832	0.0528718551921593	0.126210234974832	-0.167143284155858	-0.020466524590513	-0.167143284155858	-0.167143284155858	-0.191589410750082	-0.264927790532754	-0.387158423503874	-0.142697157561633
-0.60206277213949	-0.112937551049108	-0.088481289994589	0.0792187858078276	0.236437606872593	0.184031333184338	0.184031333184338	0.393656427937359	0.288843880560848	0.131625059496083	-0.182812582633448	-0.340031403698214	-0.0780000352569379	0.0268125121195725	-0.287625130009959	-0.235218856321703	0.0268125121195725	0.0268125121195725	-0.130406308945193	-0.392437677386469	-0.392437677386469	-0.392437677386469	-0.392437677386469	-0.444843951074724	-0.287625130009959	0.0268125121195725	0.341250154249104	0.236437606872593	0.131625059496083	0.236437606872593	0.498468975313869	0.70809407006689	0.603281522690379	0.341250154249104	0.341250154249104	0.446062701625614	0.288843880560848	-0.182812582633448	-0.497250224762979	-0.549656498451235	-0.444843951074724	-0.497250224762979	-0.444843951074724	-0.444843951074724	-0.0780000352569379	0.0268125121195725	0.131625059496083	0.184031333184338	0.288843880560848	0.393656427937359
-1.89833471121925	-0.233196014738434	-0.00776185275333852	-0.0868101952675928	0.341368326684618	0.308431517303679	0.38528407252587	0.2425578985418	-0.0209365765057142	0.0559159787164775	0.41822088190681	0.0778738516371036	-0.00995764004540116	-0.174641686950098	0.165705343319608	0.374305136065557	0.176684279779921	0.0888527880974167	0.308431517303679	0.352347263144931	0.41822088190681	0.297452580843366	0.165705343319608	-0.0868101952675928	-0.0977891317279059	-0.0428944494263405	0.143747470398982	0.0559159787164774	0.165705343319608	0.0998317245577298	0.407241945446497	0.330389390224305	0.330389390224305	0.209621089160861	0.38528407252587	0.220600025621174	0.264515771462426	0.396263008986183	0.341368326684618	0.297452580843366	0.132768533938669	0.209621089160861	0.231578962081487	0.154726406859295	0.0229791693355382	0.0449370422561644	0.00102129641491201	0.0668949151767906	0.198642152700548	0.143747470398982
-0.735036491379405	-0.735036491379405	-0.540106109084074	-0.595800504025597	-0.317328529317981	-0.0388565546103651	0.100379432743443	-0.0388565546103651	0.518087394804867	0.796559369512483	0.796559369512483	0.518087394804867	0.378851407451059	0.378851407451059	0.378851407451059	-0.178092541964173	-0.456564516671789	-0.178092541964173	-0.0388565546103651	-0.178092541964173	-0.317328529317981	-0.178092541964173	0.239615420097251	0.239615420097251	-0.0388565546103651	-0.0388565546103651	-0.0388565546103651	-0.0388565546103651	-0.178092541964173	-0.595800504025597	-0.456564516671789	-0.178092541964173	-0.317328529317981	-0.178092541964173	-0.178092541964173	-0.178092541964173	-0.178092541964173	-0.317328529317981	-0.456564516671789	-0.456564516671789	-0.456564516671789	-0.456564516671789	-0.456564516671789	-0.317328529317981	-0.317328529317981	-0.317328529317981	-0.317328529317981	-0.178092541964173	0.100379432743443	0.100379432743443
-0.646644919453745	-0.612325934924859	-0.162747237596451	-0.0583194703871263	0.22848918603285	0.419694956979501	0.530005978679492	0.559422251132823	0.272613594712846	0.221135117919517	0.0740537556528628	-0.0436113341604608	-0.25687930944711	-0.264233377560443	-0.234817105107112	-0.0362572660471281	0.00786714263286829	-0.065673538500459	0.0740537556528628	0.316738003392843	0.235843254146183	0.0666996875395301	-0.102443879067123	0.0740537556528628	0.287321730939512	0.0225752788595337	-0.0730276066137917	-0.0509654022737935	0.000513074519535576	0.0740537556528629	-0.212754900767114	-0.367190331147101	-0.330419990580437	-0.514271693413755	-0.359836263033768	-0.381898467373766	-0.293649650013774	-0.198046764540448	0.015221210746201	-0.0877357428404572	0.279967662826179	-0.0362572660471281	0.0666996875395301	0.103470028106194	0.0593456194261974	-0.168630492087117	0.0299293469728665	-0.102443879067123	0.199072913579519	0.324092071506176
-0.808328008802754	-0.171778112942147	0.18989796425138	0.425504094537449	0.518506514387213	0.39450328792086	0.698311192763423	0.716911676733376	0.481305546447307	0.437904417184084	0.227098932191285	0.320101352041049	0.264299900131191	0.0658947377850277	0.0472942538150749	0.0658947377850277	0.177497641604744	0.165097318958109	0.227098932191285	0.363502481304273	0.36970264262759	0.394503287920861	0.555707482327118	0.419303933214131	0.351102158657638	0.202298286898015	-0.107709779267865	-0.107709779267865	-0.151110908531088	-0.0333078433880536	-0.1201101019145	-0.0705088113279592	0.183697802928063	0.245699416161238	0.258099738807874	0.36970264262759	-0.0519083273580063	0.202298286898015	0.0720948991083458	-0.151110908531088	0.0162934471984875	-0.0271076820647357	-0.0333078433880534	0.326301513364367	0.152696996311474	0.196098125574698	0.0906953830782982	0.220898770867968	0.196098125574697	0.0968955444016158
0.647195847954192	0.545136411027297	0.218546212861231	0.362887416514983	0.319147657832028	0.3956922355272	0.166058502441685	0.231668140466118	0.111383804087991	0.0129693470513421	0.144188623100208	-0.0526402909730907	-0.0307704116316131	0.111383804087991	0.198863321453902	0.166058502441685	-0.0854451099853071	-0.0307704116316131	0.144188623100208	-0.0307704116316131	-0.0963800496560458	-0.413493300107471	-0.085445109985307	-0.282274024058605	-0.32601378274156	-0.435363179448948	-0.369753541424516	-0.271339084387866	0.100448864417253	-0.140119808339001	-0.216664386034173	-0.23853426537565	0.00203440738060336	0.0129693470513421	0.0785789850757749	-0.0526402909730906	0.0457741660635585	0.494106692563849	0.231668140466118	0.144188623100208	0.253538019807596	0.133253683429469	0.0348392263928197	-0.0745101703145682	-0.0635752306438294	0.0129693470513421	-0.030770411631613	0.0348392263928197	-0.0307704116316131	0.12231874375873
-0.620371227948693	-0.131298473851134	-0.259209809538188	-0.28984403699265	-0.0641181504860844	-0.0399332340746666	-0.104426344505114	0.0164982375519749	0.0406831539633926	0.169669374824287	0.28253231807757	0.0890529867862282	0.258347401666153	0.250285762862347	0.0648680703748104	0.201915930039511	0.0971146255900341	0.0326215151595867	0.266409040469959	0.121299542001452	0.0568064315710044	0.435703455349883	0.121299542001452	0.14548445841287	0.298655595685182	0.347025428508018	0.371210344919436	0.427641816546077	0.274470679273764	0.411518538938465	0.516319843387942	0.371210344919436	0.314778873292794	0.113237903197646	0.169669374824287	0.209977568843317	0.3228405120966	0.0568064315710042	0.0406831539633923	0.0164982375519746	0.097114625590034	0.0326215151595865	-0.209227648954591	-0.11248798330892	0.0648680703748103	-0.0318715952708608	-0.0318715952708608	0.298655595685182	0.201915930039511	0.532443120995554
0.683098635151126	-0.187887047909666	-0.470206545177647	-0.192177617776961	-0.192177617776961	-0.102075650563775	0.258332218288966	0.335562475900268	0.464279571919105	0.541509829530406	0.41279273351157	0.219717089483316	0.0395131550569448	0.142486831872014	-0.114947360165659	-0.0248453929524734	-0.256536165786379	0.0395131550569447	0.116743412668246	0.258332218288966	-0.114947360165659	0.193973670279548	0.12961512227013	-0.0119736833505899	-0.192177617776961	-0.205049327378844	-0.0892039409618916	0.116743412668246	0.0909999934644792	0.374177604705919	0.605868377539824	0.580124958336057	0.657355215947359	0.425664443113454	0.27120392789085	0.361305895104035	0.284075637492734	0.206845379881432	0.206845379881432	0.168230251075781	0.387049314307803	0.399921023909686	0.438536152715337	0.399921023909686	0.309819056696501	0.361305895104035	0.387049314307803	0.258332218288966	0.41279273351157	0.0523848646588286
-0.612767456205935	-0.721519227619842	-0.438764621943684	-0.581695521516247	-0.457407782757496	-0.55062358682656	-0.519551652136872	-0.597231488861091	-0.410799880722965	-0.084544566481243	-0.100080533826087	-0.333120043998745	-0.131152468515775	0.0242072049326641	0.117423009001727	-0.146688435860619	-0.441871815412652	-0.47294375010234	-0.317584076653901	-0.597231488861091	-0.597231488861091	-0.705983260274998	-0.597231488861091	-0.67491132558531	-0.705983260274998	-0.690447292930154	-0.395263913378121	-0.457407782757496	-0.550623586826559	-0.75259116230953	-0.783663096999217	-0.550623586826559	-0.597231488861091	-0.67491132558531	-0.814735031688905	-0.519551652136871	-0.317584076653901	0.0708151069671961	0.195102845725947	0.365998486519229	0.428142355898605	0.583502029347044	0.303854617139854	0.443678323243449	0.148494943691415	0.179566878381103	0.0397431722775082	-0.115616501170931	-0.364191978688433	-0.441871815412652
-0.228802340681347	0.200864799974266	0.139483779880607	0.0342591740057628	0.139483779880607	0.0605653254744738	0.139483779880607	0.113177628411896	0.113177628411896	0.0342591740057628	0.0342591740057628	0.00795302253705182	0.165789931349318	-0.281414643618769	-0.123577734806503	-0.149883886275214	-0.0709654318690811	0.0342591740057628	-0.149883886275214	-0.386639249493613	0.244708385755451	-0.0446592804003701	-0.123577734806503	-0.0183531289316592	-0.123577734806503	-0.0446592804003701	-0.149883886275214	-0.255108492150058	-0.123577734806503	-0.0446592804003701	-0.176190037743925	0.113177628411896	0.0342591740057629	0.113177628411896	-0.0709654318690811	-0.0446592804003701	-0.228802340681347	-0.228802340681347	-0.30772079508748	-0.30772079508748	-0.30772079508748	-0.386639249493613	-0.386639249493613	-0.228802340681347	-0.30772079508748	-0.30772079508748	-0.0709654318690811	-0.334026946556191	-0.149883886275214	-0.334026946556191
-0.380851472975521	-0.337916531640079	-0.432373402578052	-0.601659742700655	-0.712063877563221	-0.932872147288355	-0.932872147288355	-0.767265944994505	-0.712063877563222	-0.601659742700655	-0.69366318841946	-0.52805698612561	-0.270447338112955	-0.123241824962865	-0.325649405544238	-0.141642514106626	-0.0496390683878207	0.0975664447622681	0.263172647056118	0.244771957912357	0.244771957912357	0.336775403631162	-0.0680397575315825	-0.0864404466753435	-0.233645959825432	-0.656861810131938	-0.693663188419461	-0.69366318841946	-0.859269390713311	-0.822468012425788	-0.877670079857072	-0.620060431844416	-0.233645959825432	-0.288848027256715	-0.233645959825432	0.0791657556185069	0.318374714487402	0.520782295068774	0.355176092774924	0.13436782304979	0.0239636881872234	-0.178443892394149	-0.270447338112955	-0.215245270681671	-0.380851472975521	-0.270447338112955	-0.436053540406805	-0.252046648969194	-0.0864404466753435	0.0791657556185067
1.54042445209921	0.597435312213383	0.314538570247633	0.301067296820692	0.22023965625905	0.328009843674573	0.314538570247633	0.179825835978228	0.166354562551288	0.031641828281883	0.166354562551288	-0.00877199199893841	-0.170427273122224	-0.291668733964688	-0.197369819976105	0.0181705548549425	0.206768382832109	0.152883289124347	0.328009843674573	0.51660767165174	0.51660767165174	0.395366210809275	0.408837484236216	0.0585843751357639	-0.103070905987522	-0.291668733964688	0.00469928142800199	-0.0491858122797599	0.0585843751357639	-0.170427273122224	0.0181705548549424	0.0855269219896448	0.274124749966811	-0.0357145388528195	0.206768382832109	-0.0626570857067004	0.0181705548549424	0.125940742270466	0.0855269219896446	0.274124749966811	0.274124749966811	0.301067296820692	0.53007894507868	0.583964038786442	0.449251304517037	0.637849132494204	0.152883289124347	0.0316418282818827	-0.183898546549165	0.0720556485627044
-0.0101953129859077	0.404505931440878	0.155685184784807	0.214928219702919	0.357111503506388	0.487446180326235	0.286019861604653	0.46374896635899	0.629629464129705	0.842904389834909	0.653326678096949	0.4163545384245	0.428203145408123	0.428203145408123	0.0727449358994494	-0.0338925269531528	-0.128681382822132	0.0727449358994494	0.179382398752051	0.167533791768429	0.226776826686541	0.51114339429348	0.641478071113327	0.677023892064194	0.55853782222797	0.546689215244347	0.653326678096949	0.51114339429348	0.309717075571898	0.0253505079649595	-0.0338925269531527	0.143836577801184	0.155685184784806	-0.0694383479040201	-0.0338925269531529	-0.0694383479040201	-0.0694383479040201	-0.282713273609224	-0.815900587872235	-0.969932478659326	-1.07656994151193	-1.17135879738091	-1.25429904626627	-1.13581297643004	-1.01732690659382	-0.721111732003255	-0.590777055183408	-0.413047950429071	-0.401199343445449	0.0135019009813372
-0.0357325382538518	-0.560390782859192	-0.193130011635454	0.638828061953014	0.638828061953014	0.938632773156065	1.20096189545873	1.16348630655835	1.05105953985721	0.376498939650344	0.151645406248055	0.264072172949199	0.114169817347674	-0.223110482755759	-0.335537249456903	-0.410488427257666	-0.410488427257666	-0.485439605058429	-0.560390782859192	-0.635341960659954	-0.410488427257666	-0.335537249456903	-0.148159304954996	0.114169817347674	0.0392186395469109	-0.0732081271542333	-0.110683716054615	-0.26058607165614	-0.110683716054615	-0.298061660556522	-0.560390782859192	-0.597866371759573	-0.710293138460717	-0.148159304954996	0.151645406248055	0.264072172949199	0.339023350749962	0.601352473052632	0.863681595355302	1.20096189545873	0.976108362056446	1.05105953985721	0.788730417554539	1.01358395095683	0.863681595355302	0.713779239753776	0.413974528550725	0.376498939650344	0.151645406248055	0.376498939650344
0.459816692295722	0.352526130760053	0.266693681531519	0.367853353836577	0.229908346147861	0.321871684607005	0.0919633384591444	6.34413156928661e-17	0.0919633384591444	-0.0459816692295721	-0.0919633384591443	6.34413156928661e-17	6.34413156928661e-17	0.0459816692295722	0.367853353836577	0.229908346147861	1.26882631385732e-16	0.321871684607005	1.90323947078598e-16	-0.045981669229572	-0.229908346147861	-0.505798361525294	-0.413835023066149	-0.505798361525294	-0.873651715361871	-0.64374336921401	-0.551780030754866	-0.505798361525294	-0.321871684607005	-0.367853353836577	-0.0919633384591443	0.137945007688717	0.229908346147861	0.229908346147861	0.321871684607005	0.0919633384591444	0.137945007688717	-0.137945007688716	-0.367853353836577	-0.551780030754866	-0.64374336921401	-0.551780030754866	-0.505798361525294	-0.597761699984438	-0.551780030754866	-0.459816692295722	-0.413835023066149	-0.137945007688716	-0.275890015377433	-0.183926676918289
1.35352044841239	0.503865276416293	0.588830793615903	0.989382517556922	0.62524458670145	0.766853782034134	0.685934241844029	0.78708366708166	0.524095161463819	0.180187115655873	0.079037690418242	0.503865276416293	0.422945736226188	0.240876770798452	-0.022111734819389	-0.0423416198669152	-0.0828013899619675	-0.467169205864966	-0.811077251672912	-0.912226676910543	-0.851537021767964	-0.790847366625385	-0.770617481577859	-0.608778401197649	-0.345789895579809	-0.143491045104546	-0.224410585294651	-0.163720930152073	-0.143491045104546	-0.0423416198669152	-0.12326116005702	-0.143491045104546	-0.244640470342177	-0.264870355389704	-0.204180700247125	0.0588078053707159	0.0588078053707159	0.0790376904182421	0.0790376904182421	0.0790376904182421	0.200417000703399	0.240876770798452	0.402715851178662	0.503865276416293	0.685934241844029	0.807313552129186	0.847773322224239	0.928692862414344	1.0500721726995	0.645474471748977
-0.881285540037139	0.394649753619325	0.879505165208781	0.86856857697744	0.977934459290852	0.86856857697744	0.86856857697744	0.431105047723795	0.157690341940267	-0.0610414226865551	-0.170407304999966	-0.225090246156672	-0.389139069626789	-0.662553775410317	-0.826602598880433	-0.607870834253611	-0.443822010783494	-0.389139069626789	-0.389139069626789	-0.334456128470083	-0.334456128470083	-0.170407304999966	-0.061041422686555	-0.115724363843261	-0.389139069626789	-0.389139069626789	-0.553187893096905	-0.607870834253611	-0.279773187313377	-0.4985049519402	-0.4985049519402	-0.334456128470083	-0.389139069626789	-0.225090246156672	0.37642210656709	0.157690341940267	0.37642210656709	0.540470930037207	0.37642210656709	0.37642210656709	0.431105047723795	-0.00635848152984935	0.103007400783562	-0.115724363843261	-0.061041422686555	0.0483244596268562	0.212373283096973	0.212373283096973	0.431105047723795	0.37642210656709
-0.824974476459834	-0.09603738100043	0.0366944483220287	0.196159151934257	0.289413364572986	0.116893071191336	0.163520177510701	-0.0509645115583772	-0.00900011587094884	-0.158206856092916	-0.15354414546098	-0.120905171037425	-0.0323136690306313	-0.186183119884535	0.084254096767781	-0.148881434829044	0.0702659648719715	0.219472705093939	0.0702659648719715	-0.00900011587094883	0.0283015691845431	-0.0183255371348218	0.0795913861358445	0.126218492455209	-0.260786489995519	-0.15354414546098	-0.0789407753499962	0.0422897010803525	-0.0463018009264408	-0.102254328509679	-0.242135647467773	-0.0975916178777421	-0.0509645115583772	-0.120905171037425	-0.302750885682948	-0.214159383676154	-0.288762753787138	-0.288762753787138	-0.0742780647180597	-0.158206856092916	-0.130230592301298	0.121555781823273	0.00965072665679712	0.298738785836859	0.126218492455209	-0.144218724197107	-0.0742780647180597	-0.134893302933234	-0.256123779363583	-0.144218724197107
0.0502005048591478	-0.685096427627623	-0.556419464442438	-0.438246743149921	-0.666714004315454	-0.761252181349467	-0.540663101603436	-0.414612198891418	-0.43036856173042	-0.138875849208879	-0.257048570501396	0.0423223234396468	0.0738350491176513	0.0738350491176513	0.0738350491176513	0.176251407571166	-0.296439477598901	-0.398855836052416	-0.414612198891418	-0.241292207662393	-0.257048570501396	-0.406734017471917	-0.343708566115908	-0.0128249464968612	0.239276858927174	0.192007770410168	0.27866776602468	0.121104137634658	0.223520496088172	0.00293141634214119	0.00293141634214119	-0.0994849421113734	-0.0443376721748655	-0.138875849208879	-0.154632212047881	-0.422490380310919	-0.43036856173042	-0.422490380310919	-0.422490380310919	-0.524906738764434	-0.595810371539944	-0.485515831666928	-0.320074021857404	-0.2885612961794	-0.406734017471917	-0.406734017471917	-0.327952203276905	-0.0522158535943666	0.199885951829669	0.121104137634658
1.96298821289451	0.667243800435634	0.408094917943859	0.852350145072616	0.482137455798652	0.204477938843178	0.38958428348016	0.204477938843178	0.204477938843178	0.297031111161669	-0.258287922749278	-0.0731815781122952	-0.0731815781122952	-0.258287922749278	-0.165734750430786	-0.350841095067769	-0.535947439704751	-0.628500612023242	-0.906160128978716	-0.721053784341733	-0.628500612023242	-0.535947439704751	-0.535947439704751	-0.350841095067769	-0.44339426738626	-0.44339426738626	-0.721053784341733	-0.813606956660225	-0.813606956660225	-0.721053784341733	-0.906160128978716	-0.813606956660225	-0.628500612023242	-0.258287922749278	-0.0731815781122952	0.019371594206196	0.389584283480161	0.852350145072617	1.0374564897096	0.944903317391107	0.852350145072616	0.759796972754125	0.852350145072616	0.574690628117143	0.482137455798652	0.759796972754125	0.852350145072616	0.667243800435634	0.852350145072616	0.944903317391107
1.70535089900878	0.187186520823467	0.422395086457812	0.294099505202715	0.147475983768318	0.239115684664816	0.550690667712909	0.413231116368162	0.614838458340458	0.431559056547462	0.477378906995711	0.284935535113065	0.07416422305112	0.101656133320069	0.266607594933766	0.0558362828718203	0.349083325740614	0.660658308788707	0.743134039595555	0.614838458340458	0.624002428430107	0.239115684664816	0.321591415471664	0.284935535113065	0.0741642230511198	0.184131864126918	0.330755385561314	0.174967894037268	0.404067146278513	0.358247295830264	0.0924921632304197	-0.0541313582039771	-0.164098999279775	-0.145771059100475	-0.219082819817674	-0.301558550624522	-0.484837952417518	-0.548985743045066	-0.631461473851915	-0.512329862686467	-0.677281324300163	-0.585641623403666	-0.347378401072771	-0.411526191700319	-0.200754879638374	-0.127443118921176	-0.0358034180246776	0.000852462333921698	-0.0541313582039771	-0.319886490803821
2.34013537498911	0.641324228814608	0.891675345092955	0.577459148131356	0.251747236646772	0.194268664031845	0.539140099721405	0.481661527106478	0.0409924703920405	0.0218329461870649	0.0218329461870648	0.21342818823682	0.424182954491552	0.232587712441796	0.194268664031845	0.481661527106478	0.366704381876625	0.481661527106478	0.232587712441796	0.21342818823682	0.0218329461870648	0.0218329461870648	-0.0356456264278618	0.117630567211943	0.155949615621894	0.0409924703920403	0.0793115188019914	0.0984710430069669	0.309225809261698	0.194268664031845	0.0601519945970157	-0.0931241990427887	0.0026734219820891	-0.227240868477618	-0.150602771657715	-0.457155158937324	-0.629590876782104	-0.572112304167177	-0.30387896529752	-0.265559916887569	-0.208081344272642	-0.361357537912446	-0.227240868477618	0.0409924703920403	0.155949615621894	-0.246400392682593	-0.13144324745274	-0.112283723247764	-0.0164861022228862	0.0218329461870649
-0.491293727934611	-0.642898280476824	-0.387336320477094	-0.240682120670954	-0.287091677571631	-0.249964032051089	0.000647575212568498	-0.138581095489463	0.149158157294736	0.0192113979728394	-0.120017272729193	0.306950650757039	0.316232562137174	0.24197727109609	0.12131242315433	0.158440068674871	0.251259182476226	0.353360207657716	-0.0271981589278379	-0.110735361349057	-0.16642682962987	0.0934666890139231	-0.175708741010005	-0.0271981589278379	-0.0179162475477024	0.0470571321132458	0.204849625575549	0.399769764558393	0.483306966979613	0.798891953904218	0.724636662863135	0.659663283202186	0.659663283202186	0.566844169400832	0.399769764558393	0.0841847776337876	-0.287091677571631	-0.407756525513392	-0.379910791372985	-0.249964032051089	-0.157144918249734	-0.129299184109328	0.0284933093529749	0.334796384897445	0.548280346640561	0.585407992161103	0.362642119037852	0.232695359715955	0.297668739376903	0.418333587318664
1.08296921837061	0.139311372687919	0.434418917155961	0.266766458338568	0.149115610045661	-0.0420670184303133	0.141762432027354	0.0535242958076739	-0.350900495199195	-0.417079097363955	-0.350900495199195	-0.424432275382262	-0.564142657730089	-0.395019563309035	-0.461198165473795	-0.0567733744669266	0.0461711177893673	0.053524295807674	0.0608774738259807	0.377064128613169	0.215294212210421	0.230000568247035	-0.189130578796447	-0.255309180961208	-0.446491809437182	-0.490610877547022	-0.461198165473795	-0.372960029254115	-0.225896468887981	0.127056075990741	0.207941034192115	0.413830018704702	0.509421332942689	0.399123662668089	0.457949086814543	0.384417306631475	0.347651416539942	0.237353746265341	0.0167584057161404	-0.0420670184303132	0.075583829862594	0.149115610045661	0.0608774738259806	-0.218543290869674	-0.0788329085218467	0.0902901858992075	0.0682306518442874	-0.174424222759834	-0.328840961144275	-0.174424222759834
1.2194132972498	-0.242381571393967	-0.215803482873172	-0.375272013997946	-0.622068550262478	-0.356287665054521	-0.31831896716767	-0.299334618224244	-0.356287665054521	-0.204412873507116	-0.185428524563691	-0.185428524563691	-0.166444175620265	-0.128475477733414	-0.0905067798465632	0.118321058531118	-0.128475477733414	0.156289756417969	0.308164547965373	0.308164547965373	0.156289756417969	0.19425845430482	-0.0715224309031378	0.251211501135096	-0.14745982667684	-0.14745982667684	-0.242381571393967	-0.109491128789989	-0.128475477733414	-0.0525380819597121	-0.204412873507116	-0.109491128789989	-0.109491128789989	-0.0905067798465632	0.0803523606442665	-0.0715224309031377	-0.109491128789989	-0.0715224309031377	0.00441496487056435	0.061368011700841	0.232227152191671	-0.109491128789989	-0.166444175620265	0.270195850078522	0.289180199021947	0.175274105361394	0.00441496487056441	-0.109491128789989	0.00441496487056448	0.137305407474543
0.896829785129648	0.414352992772143	-0.116371478821112	0.276502480669999	0.379890364746607	0.586666132899823	0.483278248823215	0.690054016976431	0.586666132899823	0.483278248823215	0.0697267125167823	-0.240436939713042	-0.447212707866259	-0.447212707866259	-0.550600591942867	-0.550600591942867	-0.447212707866259	-0.240436939713042	-0.137049055636434	-0.137049055636434	0.17311459659339	0.276502480669999	0.586666132899823	0.379890364746607	0.483278248823215	0.276502480669999	0.0697267125167823	-0.137049055636434	-0.033661171559826	-0.240436939713042	0.0697267125167822	-0.0336611715598259	0.0697267125167823	0.379890364746607	0.276502480669999	0.17311459659339	0.17311459659339	-0.137049055636434	-0.137049055636434	-0.033661171559826	-0.137049055636434	0.379890364746607	0.483278248823215	0.483278248823215	0.379890364746607	0.379890364746607	0.276502480669999	0.379890364746607	-0.137049055636434	-0.447212707866259
-0.89050302527864	-0.739067200075888	-0.708780035035338	-0.371294481726348	-0.371294481726348	-0.436195549670385	-0.306393413782312	-0.241492345838275	-0.241492345838275	-0.371294481726348	-0.565997685558457	-0.371294481726348	-0.176591277894239	0.0181119259378706	0.0181119259378706	0.0181119259378706	0.0181119259378706	0.083012993881907	0.0181119259378706	-0.111690209950202	-0.306393413782312	-0.176591277894239	-0.176591277894239	-0.0467891420061658	-0.0467891420061658	-0.0467891420061658	-0.111690209950202	0.21281512976998	0.472419401546126	0.407518333602089	0.407518333602089	0.407518333602089	0.277716197714016	0.537320469490162	0.147914061825943	-0.176591277894239	0.0181119259378706	-0.111690209950202	-0.241492345838275	-0.241492345838275	-0.501096617614421	-0.306393413782312	-0.436195549670384	-0.501096617614421	-0.371294481726348	-0.371294481726348	-0.371294481726348	-0.111690209950202	-0.241492345838275	-0.176591277894239
0.665118210915231	0.0364039577082361	0.0184406933308934	-0.104735976685171	-0.152851863410196	-0.0662432673051509	-0.0373737352701358	0.424538777290106	0.174336166319975	0.20320569835499	0.251321585080015	0.16471298897497	0.0299885061448994	0.0973507475599346	-0.123982331375181	-0.345315410310297	-0.566648489245413	-0.595518021280428	-0.480039893140367	-0.287576346240267	-0.162475040755201	-0.249083636860246	-0.133605508720186	0.222452053045	0.222452053045	0.135843456939955	-0.326069055620287	-0.431924006415342	-0.364561765000307	-0.239460459515241	-0.403054474380327	-0.354938587655302	-0.229837282170236	-0.239460459515241	-0.229837282170236	-0.0373737352701357	-0.152851863410196	-0.200967750135221	-0.143228686065191	-0.326069055620287	-0.037373735270136	0.0299885061448993	-0.162475040755201	-0.258706814205252	-0.258706814205252	-0.364561765000307	-0.374184942345312	-0.547402134555403	-0.710996149420488	-0.730242504110498
0.273514860454083	0.333302785651381	0.249599690375164	0.393090710848679	0.555372222098487	0.512666561243274	0.572454486440572	0.512666561243274	0.273514860454083	0.153939010059488	0.128315613546361	-0.00834250119031995	-0.0425070298744901	-0.179165144611171	0.0258220274938502	0.136856745717403	0.0172808953228075	-0.213329673295341	-0.221870805466383	-0.196247408953256	-0.0937538229007452	-0.11083608724283	-0.153541748098043	0.0258220274938502	0.256432596111998	0.111233349204275	0.179562406572616	0.179562406572616	0.179562406572616	0.205185803085743	0.205185803085743	0.487043164730146	0.640783543808912	0.427255239532849	0.222268067427828	0.102692217033233	0.00873976315176491	-0.127918351584915	-0.392693448887234	-0.674550810531637	-0.78558552875519	-0.606221753163297	-0.384152316716191	-0.290199862834723	-0.196247408953256	-0.478104770597659	-0.375611184545149	0.0172808953228076	0.0599865561780202	-0.0681304263876176
-0.220411453171373	-0.818103772131583	-0.322872993564552	-0.403378489587764	-0.586345526004155	-0.0740378240382604	-0.110631231321539	-0.330191675021208	-0.147224638604817	-0.0374444167549823	-0.0740378240382604	-0.147224638604817	-0.366785082304486	-0.439971896871042	-0.659532340570711	-1.02546641340349	-1.06205982068677	-0.988873006120215	-0.586345526004155	-0.439971896871042	-0.220411453171373	0.182116026944687	0.218709434227965	0.3284896560778	0.584643507060747	0.438269877927634	0.365083063361078	0.291896248794522	0.145522619661409	0.291896248794522	0.218709434227965	0.108929212378131	0.108929212378131	0.108929212378131	0.3284896560778	0.3284896560778	0.365083063361078	0.474863285210912	0.291896248794522	0.401676470644356	0.255302841511243	0.0723358050948523	-0.0374444167549823	0.145522619661409	-0.110631231321539	-0.000851009471704181	-0.000851009471704118	0.145522619661409	0.291896248794521	0.657830321627303
-0.779404633577996	0.29007382515184	0.478302033888291	0.228960770367278	0.173959021061172	-0.0827158090339883	-0.156051474775463	-0.541063719918204	-0.944409881496313	-0.85274029931947	-0.632733302095047	-0.779404633577996	-0.926075965060945	-0.889408132190208	-0.394392388435255	-0.1927193076462	-0.1927193076462	-0.449394137741361	-0.137717558340094	-0.00938014329251377	0.247294686802647	-0.00938014329251377	0.137291188190435	0.137291188190435	0.247294686802647	0.100623355319698	0.21062685393191	0.173959021061172	0.21062685393191	0.283962519673384	0.320630352544121	0.412299934720964	0.522303433333176	0.540637349768545	0.393966018285596	0.265628603238015	0.173959021061172	0.357298185414859	0.137291188190435	0.00895377314285474	-0.229387140516937	-0.339390639129149	-0.357724555564518	-0.394392388435255	-0.834406382884102	-0.797738550013365	-0.504395887047467	-0.376058471999886	-0.284388889823043	0.0639555224489605
0.360352136701158	-0.223059749343028	0.0783697251131347	0.124209230445178	0.0408646752960085	-0.181387471768443	0.0686461936790649	0.242280683573168	0.013083156912952	0.277007581551989	0.214499165190111	0.402024414275743	0.561768144978317	0.547877385786789	0.395079034679978	0.58260428376561	0.193663026402819	0.207553785594347	0.0269739161044802	0.22838992438164	0.38118827548845	0.290898340743517	0.221444544785876	0.367297516296922	0.388133655084214	0.638167320531723	0.388133655084214	0.367297516296922	0.714566496085128	0.61733118174443	0.631221940935959	0.610385802148666	0.408969793871507	0.527041246999497	0.540932006191025	0.179772267211291	0.242280683573168	0.165881508019762	0.0617008140833007	0.020028536508716	0.0617008140833007	-0.188332851364208	0.0478100548917723	-0.0772067778319818	-0.0216437410658689	0.242280683573168	0.249226063168932	0.151990748828234	0.151990748828234	0.283952961147752
0.671995557408116	-0.0563453065110712	0.110132605241886	-0.086073505038385	-0.44281188736615	-0.487404185157121	-0.130665802829356	-0.0414812072474143	0.0922956861254976	0.181480281707439	0.181480281707439	0.315257175080351	0.404441770662292	0.315257175080351	0.315257175080351	0.047703388334527	0.047703388334527	0.00311109054355633	0.22607257949841	-0.0414812072474143	-0.0414812072474143	-0.264442696202268	-0.0414812072474143	-0.130665802829356	0.181480281707439	0.27066487728938	0.582810961826175	0.627403259617145	0.671995557408116	0.627403259617145	0.761180152990057	0.627403259617145	0.404441770662292	0.359849472871322	0.136887983916468	0.449034068453263	0.449034068453262	0.181480281707439	0.181480281707439	0.136887983916468	-0.0414812072474145	0.0477033883345267	-0.175258100620326	-0.219850398411297	-0.175258100620326	-0.219850398411297	-0.0860735050383851	0.404441770662292	0.493626366244233	0.449034068453263
-1.06596802706258	0.221577623602895	0.170075797576276	0.000855512060242702	0.368725697964663	0.295151660783779	0.111216567831569	0.258364642193337	0.221577623602895	0.221577623602895	0.626234828097758	0.515873772326432	0.47908675373599	0.6630218466882	0.405512716555106	0.6630218466882	0.589447809507316	0.515873772326432	0.295151660783779	0.0376425306506847	0.0376425306506847	0.221577623602895	-0.109505543711083	-0.0727185251206413	-0.21986659948241	-0.0359315065301992	0.184790605012453	-0.0727185251206414	-0.367014673844178	0.000855512060242829	0.148003586422011	0.258364642193337	0.000855512060242702	-0.21986659948241	0.221577623602895	0.331938679374221	0.0744295492411267	0.111216567831569	0.0744295492411268	0.111216567831569	0.074429549241127	-0.183079580891967	-0.21986659948241	-0.293440636663294	-0.734884859748598	-1.02918100847213	-0.661310822567714	-0.440588711025062	-0.40380169243462	-0.293440636663294
-0.922081721000748	-0.653141219042197	-0.599353118650486	-0.345780645375281	-0.345780645375281	-0.230520430250187	-0.345780645375281	-0.230520430250187	-0.230520430250187	-0.461040860500374	-0.461040860500374	-0.115260215125094	-1.26882631385732e-16	0.115260215125093	0.115260215125094	0.115260215125094	0.115260215125094	1.26882631385732e-16	-0.230520430250187	-0.345780645375281	-0.345780645375281	-6.34413156928661e-17	-0.115260215125094	-0.115260215125094	-0.115260215125094	-0.230520430250187	-0.345780645375281	-0.115260215125094	-0.461040860500374	-0.461040860500374	-0.461040860500374	-0.345780645375281	-0.34578064537528	0.230520430250187	0.115260215125094	0.115260215125094	0.230520430250187	0.345780645375281	0.230520430250187	0.34578064537528	-0.230520430250187	-2.53765262771464e-16	0.115260215125093	-1.26882631385732e-16	0.115260215125094	0.115260215125094	0	0.345780645375281	0.115260215125094	-0.115260215125094
0.40955910845553	0.306956285613154	-0.113715288040587	-0.0961262326961796	-0.250030466959743	-0.184071509418216	-0.272016786140253	-0.206057828598725	-0.206057828598725	-0.140098871057198	-0.140098871057198	-0.118112551876689	-0.228044147779234	0.0797643207478934	0.123736959108912	0.431545427636039	0.387572789275021	0.497504385177567	0.453531746816548	0.40955910845553	0.0577780015673842	0.189695916650439	-0.184071509418216	-0.206057828598725	-0.381948382042798	-0.491879977945344	-0.645784212208907	-0.294003105320762	-0.491879977945344	-0.403934701223307	-0.469893658764835	-0.228044147779234	0.0577780015673843	0.233668555011457	0.013805363206366	0.189695916650439	-0.0741399135156705	0.0797643207478934	-0.0961262326961795	-0.359962062862289	-0.206057828598725	-0.359962062862289	-0.381948382042798	0.0357916823868751	-0.162085190237707	-0.206057828598725	-0.0301672751546522	-0.403934701223307	-0.184071509418216	-0.228044147779234
-0.406554334260994	0.316475825931379	0.00918800784962066	-0.0192167484436512	-0.0966842656071197	-0.290353058515791	-0.329086817097526	-0.16124052991001	-0.109595518467698	-0.0708617598859635	-0.0708617598859635	0.316475825931379	0.148629538743864	0.0969845273015517	0.0711620215803955	-0.0192167484436512	0.290653320210223	0.329387078791957	0.226097055907333	0.613434641724676	0.626345894585254	0.600523388864098	0.742547170330457	0.574700883142941	0.574700883142941	0.355209584513114	0.148629538743864	0.277742067349645	0.200274550186177	0.0453395158592394	-0.148329277049432	-0.290353058515791	-0.0321280013042293	-0.0192167484436512	-0.212885541352323	0.10989578016213	-0.00630549558307309	0.368120837373692	0.393943343094848	0.290653320210223	0.135718285883286	0.419765848816004	0.187363297325598	0.393943343094848	0.17445204446502	-0.0321280013042291	-0.251619299934057	-0.148329277049432	-0.341998069958104	-0.393643081400416
0.30725083156685	-0.351456435538718	-0.364630580880829	-0.285585708828161	-0.45496757751245	-0.229125085933398	-0.25735539738078	-0.313816020275543	-0.0879735286964908	-0.00328259435434632	-0.172664463038635	-0.172664463038635	-0.313816020275543	-0.539658511854595	-0.624349446196739	-0.821961626328409	-0.821961626328409	-0.539658511854595	-0.398506954617687	-0.313816020275543	-0.00328259435434638	0.335481143014232	0.448402388803757	0.617784257488046	0.617784257488046	0.476632700251139	0.504863011698521	0.476632700251139	0.335481143014232	0.420172077356376	0.561323634593283	0.674244880382809	0.815396437619717	0.843626749067098	0.674244880382809	0.674244880382809	0.561323634593283	0.279020520119468	-0.0315129058017279	-0.144434151591254	-0.0315129058017278	-0.200894774486017	-0.25735539738078	-0.398506954617687	-0.285585708828161	-0.45496757751245	-0.511428200407213	-0.709040380538884	-0.680810069091502	-0.850191937775791
-0.215657286448699	-0.215657286448699	-0.00126624461768048	-0.23267244849878	-0.198642124398619	-0.487899879249993	-0.309240677724144	-0.241180029523821	-0.555960527450317	-0.436854393099751	-0.300733096699104	-0.190134543373578	-0.071028409023012	0.0821080494277158	0.0225549822524327	0.337335480178929	0.56704016785502	0.235244507878444	0.0395701443025136	0.0821080494277158	-0.147596638248376	-0.283717934649023	-0.283717934649023	-0.581483270525438	-0.0795359900480524	-0.0369980849228502	0.0225549822524328	0.0480777253275541	0.15867627865308	0.116138373527877	0.303305156078767	0.201214183778282	0.388380966329171	0.439426452479414	0.311812737103807	0.447934033504454	0.56704016785502	0.320320318128848	0.303305156078767	0.133153535577958	-0.00296776082268856	0.0650928873776349	0.124645954552918	0.116138373527878	0.15867627865308	0.0736004684026754	0.133153535577958	0.0821080494277158	0.107630792502837	-0.0284905038978098
2.61977734638392	1.46931889905334	0.531695264478924	0.46266775763909	-0.0303858626454419	0.265446309525277	0.191488266482598	0.524299460174657	0.376383374089297	0.413362395610637	0.339404352567957	0.696868227274243	0.216140947496824	0.117530223439918	0.376383374089297	0.35173069307507	0.487320438653317	0.413362395610637	0.290098990539504	0.548952141188883	0.57360482220311	0.166835585468371	0.277772650032391	0.191488266482597	-0.0550385436596686	-0.0550385436596686	-0.116670246195235	-0.239933651266368	-0.276912672787708	-0.400176077858841	-0.301565353801934	-0.0427122031525551	-0.424828758873067	-0.757639952565126	-0.65902922850822	-0.449481439887294	-0.338544375323274	-0.363197056337501	-0.424828758873067	-0.0303858626454417	0.413362395610637	0.438015076624864	0.191488266482598	0.314751671553731	0.339404352567957	0.203814606989711	0.0189194993830114	-0.239933651266368	-0.239933651266368	0.117530223439918
0.565546617570716	0.467820775977029	0.208403087382877	0.253331591180494	0.15052908249103	0.036304072836071	0.146721582169198	0.230486589249502	0.192411586031182	0.321866596973469	-0.0360384332787366	0.032496572514239	0.0705715757325589	0.108646578950879	-0.0436534339224006	0.032496572514239	-0.135033441646368	0.0020365699395832	0.0667640754107268	-0.0969584384280483	-0.256873451944991	-0.0588834352097285	-0.142648442290032	0.0134590709050791	0.0477265738015669	-0.0284234326350727	0.036304072836071	0.253331591180494	0.24571659053683	0.279984093433318	0.352326599548125	0.390401602766445	0.432284106306597	0.493204111455908	0.424669105662933	0.375171601479117	0.249524090858662	0.287599094076982	0.329481597617133	0.230486589249502	0.15052908249103	0.055341574445231	0.0743790760543909	0.287599094076982	0.0781865763762228	0.0515340741233989	-0.0855359374625523	-0.150263442933696	-0.108380939393544	-0.127418441002704
1.39298311549777	0.243162820918098	-0.105748165023321	-0.306258699151994	-0.357235953591487	-0.136334517687017	-0.238289026566003	-0.0343800088080308	0.186521427096439	-0.119342099540519	0.0675745000709553	0.237498681535932	0.169529008949941	0.407422863000909	0.288475935975425	-0.119342099540519	0.271483517828927	-0.000395172515035482	-0.391220789884482	-0.40821320803098	-0.493175298763468	-0.289266281005496	-0.136334517687017	-0.272273862858999	0.0165972456314622	0.0675745000709553	0.441407699293904	0.560354626319388	0.356445608561416	0.4753925355869	0.628324298905379	0.662309135198374	0.611331880758881	0.135544172656946	-0.0853572632475239	-0.119342099540519	-0.170319353980012	-0.459190462470473	-0.40821320803098	-0.136334517687017	0.0505820819244576	-0.0513724269545285	0.135544172656946	0.237498681535932	0.407422863000909	0.169529008949941	0.101559336363951	0.084566918217453	0.237498681535932	0.152536590803444
-1.53817009917969	-0.415363745710339	-0.0392236172981067	-0.190802475016469	0.0137086822225912	-0.27501295152667	-0.383283564182643	-0.467494040692845	-0.467494040692845	-0.551704517203046	-0.371253496109757	-0.515614312984388	-0.323133223818214	-0.419373768401301	-0.347193359963985	-0.623884925640361	-0.804335946733649	-0.852456219025193	-0.611854857567475	-0.431403836474187	-0.299073087672442	-0.13065213465204	0.206189771388765	0.39867086055494	0.410700928627826	0.458821200919369	0.494911405138027	0.627242153939772	0.362580656336282	0.170099567170108	0.33852052019051	0.506941473210913	0.242279975607423	0.146039431024336	0.0497988864412488	0.278370179826081	0.266340111753195	0.182129635242994	0.0137086822225911	0.19415970331588	0.146039431024336	0.170099567170108	0.0497988864412488	-0.0945619304333819	-0.082531862360496	0.025738750295477	0.00167861414970519	0.0497988864412488	0.025738750295477	-0.154712270797811
0.419468067435068	-0.159088539215835	-0.39589310379853	-0.266726977662515	-0.324390426830379	-0.393586565831816	-0.180231803910718	-0.168699114077146	0.0273566130935923	0.0158239232600195	0.206113305513971	0.154216201262893	0.425234412351855	0.52902862085401	0.396402687767923	0.413701722518282	0.477131516602932	0.356038273350418	0.309907514016126	0.108085441928602	-0.111035664909282	-0.0303068360742718	-0.134101044576427	-0.20906352849465	-0.301325047163233	-0.237895253078583	-0.28979235732966	-0.220596218328223	-0.214829873411437	-0.185998148827505	-0.214829873411437	-0.318624081913592	-0.243661597995369	-0.335923116663951	-0.353222151414311	-0.410885600582175	-0.324390426830379	-0.428184635332534	-0.393586565831816	-0.347455806497524	-0.272493322579301	-0.301325047163233	-0.214829873411437	-0.255194287828942	-0.128334699659641	-0.0533722157414173	-0.14563373441	-0.307091392080019	-0.168699114077146	-0.307091392080019
-0.27839221380266	-0.247148344915784	-0.128421643145657	0.0161928357021674	0.0295830652251141	0.176875589977528	0.324168114729942	0.658923852803609	0.458070409959409	0.618753164234769	0.618753164234769	0.832996836601916	0.525021557574142	0.458070409959408	0.337558344252888	0.404509491867622	0.190265819500474	0.270607196638155	0.109924442362794	0.538411787097089	0.525021557574142	0.538411787097089	0.766045688987183	0.752655459464236	0.699094541372449	0.578582475665929	0.712484770895395	0.672314082326555	0.498241098528248	0.511631328051195	0.618753164234769	0.591972705188875	0.913338213739596	0.591972705188875	0.525021557574142	0.712484770895396	0.525021557574142	0.270607196638155	0.391119262344675	0.444680180436462	0.458070409959409	0.458070409959409	0.458070409959409	0.431289950913516	0.672314082326557	0.73926522994129	0.257216967115208	0.270607196638155	0.176875589977528	-0.0239778528666729
[truncated: 150 more columns]
