# Supplementary material for: B-SOiD, an open-source unsupervised algorithm for identification and fast prediction of behaviors
Source: Nat Commun. 2021 Aug 31;12:5188. doi: 10.1038/s41467-021-25420-x (PMC8408193; doi:10.1038/s41467-021-25420-x)
Supplement: Supplementary file 9 — Source Data [file 41467_2021_25420_MOESM9_ESM.zip › raw_data_csv/figS8_bottom.csv]

NaN	12.7931989849722	0.583333333333333	NaN	NaN	0.183333333333333
2.5257292316576	NaN	0.383333333333333	NaN	NaN	0.283333333333333
NaN	NaN	0.566666666666667	NaN	NaN	0.283333333333333
4.61230601733243	30.3287487564249	0.883333333333333	NaN	NaN	1.48333333333333
NaN	NaN	0.4	NaN	NaN	0.416666666666667
1.66774785345575	11.2199500449881	0.583333333333333	NaN	NaN	0.483333333333333
NaN	NaN	0.683333333333333	NaN	NaN	0.183333333333333
13.3337613657674	28.9978373807882	0.7	NaN	NaN	0.35
3.62708297612907	NaN	0.75	1.54403050294699	NaN	0.266666666666667
2.07333940725908	NaN	1.25	NaN	NaN	0.483333333333333
2.09452312921183	NaN	1.08333333333333	NaN	NaN	0.366666666666667
NaN	NaN	0.383333333333333	1.85906844562625	NaN	0.166666666666667
NaN	NaN	0.183333333333333	NaN	NaN	1.15
NaN	NaN	0.583333333333333	1.39275620055053	24.2227679438675	0.333333333333333
NaN	NaN	0.5	3.75807782219498	23.2522810607713	0.183333333333333
3.4913873950503	NaN	0.8	NaN	11.3736480370878	0.783333333333333
1.46352276996029	NaN	1.25	NaN	NaN	0.833333333333333
NaN	NaN	0.883333333333333	2.23204059734084	11.2379592056389	0.383333333333333
2.6086506328344	NaN	0.483333333333333	1.86715723681843	NaN	0.183333333333333
NaN	NaN	0.266666666666667	1.40603244511412	13.6714141948226	0.116666666666667
NaN	NaN	0.216666666666667	NaN	NaN	0.383333333333333
NaN	15.2244084247975	0.283333333333333	1.77189673701361	9.45766371930742	0.383333333333333
3.07998099085709	NaN	0.166666666666667	NaN	NaN	0.516666666666667
NaN	NaN	0.333333333333333	2.22176305640221	20.63762650306	0.4
NaN	NaN	0.683333333333333	2.08922009726734	11.5362027939221	0.416666666666667
1.39547165865382	NaN	0.283333333333333	NaN	30.1589834690182	0.333333333333333
NaN	NaN	0.116666666666667	NaN	NaN	0.55
1.31826250334562	NaN	0.2	1.31317178641729	10.6863419111367	0.166666666666667
1.37446860129849	11.4847294391361	1.3	NaN	NaN	0.316666666666667
3.42277102873001	29.1194584662383	0.283333333333333	NaN	NaN	0.166666666666667
6.44054637825487	37.8649752968035	0.783333333333333	NaN	14.1974739453646	0.383333333333333
3.27996600452582	NaN	0.183333333333333	1.40061892638965	22.4065388893379	0.5
7.10830840363749	29.4213363708789	0.283333333333333	NaN	NaN	0.183333333333333
2.12410331357781	NaN	0.366666666666667	2.58197233375533	26.0605818229983	0.533333333333333
NaN	NaN	0.3	3.91340780935721	NaN	0.666666666666667
NaN	47.3762868185408	0.883333333333333	NaN	22.2261852675761	0.283333333333333
8.61660560736068	45.9547673454805	1.16666666666667	3.83735750060948	NaN	0.283333333333333
6.14023705118667	NaN	0.483333333333333	NaN	27.327427006603	0.883333333333333
NaN	NaN	0.683333333333333	1.48173450701671	25.4585957783279	0.466666666666667
NaN	19.0619438629057	0.233333333333333	1.65010903193496	NaN	0.683333333333333
NaN	21.6066600976728	0.683333333333333	NaN	NaN	0.183333333333333
2.18216170412401	24.6784061600072	0.383333333333333	NaN	NaN	0.683333333333333
2.68626117311615	24.6682132505951	0.483333333333333	3.14162550355597	NaN	0.6
2.04685851960848	23.1079054447539	0.383333333333333	NaN	38.8518894498697	0.233333333333333
3.08278186350798	NaN	0.516666666666667	6.52169032507815	39.9909354234953	2.38333333333333
NaN	NaN	0.483333333333333	NaN	NaN	0.266666666666667
NaN	12.333923243928	0.183333333333333	NaN	19.013953496187	0.583333333333333
NaN	NaN	0.566666666666667	2.9760021741874	13.1550095926851	0.516666666666667
NaN	9.50223143405533	0.483333333333333	1.76207756077906	11.1487771486163	0.483333333333333
NaN	NaN	0.233333333333333	2.28646057454088	20.8655669386978	0.683333333333333
NaN	19.6659481909201	0.883333333333333	NaN	NaN	1.4
3.25960482181363	NaN	0.5	NaN	NaN	0.183333333333333
1.5670443961076	11.4104865925355	0.65	2.44324722961904	22.6473505740517	0.183333333333333
NaN	11.1019349909223	0.75	4.15222347922129	23.6754679022914	0.15
2.97365780520662	12.479549031369	0.166666666666667	1.71354431941905	15.3172983037781	0.166666666666667
1.80771587056213	NaN	0.7	NaN	NaN	0.0833333333333333
2.04941889055879	16.4340262748348	0.666666666666667	1.89032811398238	19.1691662263888	0.416666666666667
1.6765817638758	10.4560001104302	2.48333333333333	1.37835374330639	10.4409289647037	0.333333333333333
NaN	NaN	1.06666666666667	2.42568372108443	29.379598880465	0.5
NaN	10.973514087473	0.183333333333333	NaN	NaN	0.716666666666667
NaN	NaN	0.683333333333333	2.44227137905235	28.450607083158	0.183333333333333
NaN	NaN	0.5	5.22024027273488	28.6591992928124	0.583333333333333
NaN	16.9669130316656	0.183333333333333	1.33336109978785	NaN	0.483333333333333
1.59985935593855	23.0295156985238	0.383333333333333	2.3236904917112	27.4254468713617	0.383333333333333
1.82114996106741	NaN	0.3	5.96702052655444	27.6787933665531	0.183333333333333
2.09524809364503	NaN	0.283333333333333	4.24206476052641	NaN	0.25
NaN	22.3423560341002	0.183333333333333	3.46905683909834	28.6995317196449	0.0833333333333333
4.4762528636437	NaN	0.266666666666667	5.39796335919282	27.9512791335011	0.566666666666667
NaN	9.7910198449154	0.383333333333333	5.84345325623665	26.9769394318506	0.783333333333333
NaN	19.829187233409	0.25	3.0520201675707	27.5867552389895	0.583333333333333
NaN	12.5414001026652	0.183333333333333	5.0240814297497	27.4174212961103	0.166666666666667
2.00677867026851	NaN	0.25	NaN	NaN	1.15
NaN	NaN	0.733333333333333	NaN	NaN	0.783333333333333
NaN	9.31789813121043	1.58333333333333	2.74574700144463	20.5503970171225	0.35
NaN	NaN	0.283333333333333	NaN	NaN	0.333333333333333
NaN	NaN	0.283333333333333	NaN	NaN	0.466666666666667
NaN	29.192660608087	0.183333333333333	2.46798468757264	16.0026495191134	0.166666666666667
3.34999061929283	19.6204834956065	0.166666666666667	NaN	20.1387887075504	0.366666666666667
NaN	18.0172060857933	0.683333333333333	3.31105230088891	21.0346476975964	0.216666666666667
3.42488034779914	12.3895762171009	0.3	4.65715403887298	20.2764463672777	0.15
2.24393465353429	NaN	0.3	3.3984677164898	19.0359755270294	0.45
NaN	23.0559579297713	0.283333333333333	NaN	NaN	0.266666666666667
NaN	18.9157034249004	1.18333333333333	NaN	NaN	0.116666666666667
2.69265999244884	NaN	0.183333333333333	NaN	NaN	0.166666666666667
2.57960807358089	19.0194126239188	0.483333333333333	4.96996833664434	29.7338025375279	0.283333333333333
1.96248354210444	NaN	1.31666666666667	3.77928107758894	25.6815180514759	0.216666666666667
3.31670153769477	18.8711902446538	2.08333333333333	1.55455587540481	NaN	0.383333333333333
NaN	19.5182982046192	0.6	1.67777809390526	24.6408324392868	0.55
2.75950672519051	24.5319247323771	0.583333333333333	3.79876097077992	18.6798492098016	0.3
5.91489707369851	20.7932434813037	0.783333333333333	NaN	NaN	0.25
2.15187491998441	NaN	0.25	3.55338367708895	26.9374757143897	0.383333333333333
2.94666319460234	13.7263101775831	0.283333333333333	2.6296702270557	26.1529675134265	0.366666666666667
1.98106289731506	NaN	1.48333333333333	NaN	NaN	0.183333333333333
NaN	23.7785680417752	0.316666666666667	NaN	NaN	0.383333333333333
NaN	NaN	1.08333333333333	NaN	NaN	0.483333333333333
NaN	NaN	0.483333333333333	2.83936306285744	NaN	1.86666666666667
NaN	15.0235351651142	0.25	1.5269216335358	20.2189947276196	1.16666666666667
1.6323889104839	NaN	0.166666666666667	NaN	NaN	1.25
NaN	NaN	0.166666666666667	NaN	NaN	0.45
NaN	NaN	0.2	NaN	NaN	0.483333333333333
NaN	NaN	0.283333333333333	NaN	NaN	0.8
NaN	11.4897331260083	0.383333333333333	NaN	NaN	0.116666666666667
NaN	14.3325925188257	0.566666666666667	NaN	NaN	1.21666666666667
1.52880028189256	20.6059843727005	0.283333333333333	5.88499204409468	22.8085394618403	0.383333333333333
NaN	19.7868945903168	0.966666666666667	1.46996611024047	NaN	0.283333333333333
1.44451677351538	NaN	1.18333333333333	4.01674602775504	33.6734564733546	0.583333333333333
NaN	11.0009713646127	0.783333333333333	2.61543911673874	13.9574971014894	0.316666666666667
1.31077421848481	15.3655971933168	0.383333333333333	1.54265852582042	24.0502840439714	0.283333333333333
1.3889235480798	11.139887764814	0.383333333333333	2.02578158864366	24.1049089389741	0.466666666666667
1.67191902221357	NaN	0.283333333333333	NaN	NaN	1.1
NaN	NaN	0.683333333333333	NaN	NaN	0.266666666666667
NaN	NaN	0.416666666666667	NaN	NaN	0.483333333333333
NaN	NaN	0.7	2.57630551732266	13.2663321255921	0.366666666666667
NaN	NaN	0.283333333333333	4.4396924748347	29.4837098621165	0.15
NaN	NaN	0.183333333333333	NaN	NaN	0.133333333333333
NaN	NaN	0.633333333333333	NaN	22.3484174265079	0.0666666666666667
NaN	NaN	0.683333333333333	NaN	NaN	0.433333333333333
NaN	20.2103559708104	0.483333333333333	NaN	NaN	0.15
3.04612518722029	10.3350599732111	0.683333333333333	NaN	10.3938016280435	0.183333333333333
1.97954058029815	NaN	0.966666666666667	NaN	NaN	0.266666666666667
NaN	12.1278354095055	0.4	1.34361719592093	9.50702648655215	0.283333333333333
NaN	10.8548754733571	0.216666666666667	4.42339250554498	26.6569025545461	0.183333333333333
1.93784748365698	NaN	1.51666666666667	NaN	23.8085048509474	0.533333333333333
NaN	NaN	1.38333333333333	2.93373712713882	20.6061998901275	0.583333333333333
1.58506399544497	13.6551109239629	0.283333333333333	2.35787679385982	21.4273697498815	0.566666666666667
2.35845350968658	20.7527182018589	0.383333333333333	NaN	NaN	0.25
2.31921677169903	NaN	1.38333333333333	NaN	NaN	0.616666666666667
NaN	NaN	0.283333333333333	NaN	NaN	0.5
NaN	23.545858678464	0.183333333333333	NaN	NaN	0.683333333333333
2.32395330355427	18.6573304033371	1.48333333333333	NaN	16.4386091952412	1.38333333333333
NaN	NaN	1.28333333333333	1.51938733639095	30.4049660965443	0.583333333333333
1.69383716207562	NaN	1	4.28431399333437	24.8795924981069	0.3
NaN	NaN	1.2	NaN	21.7051736582165	0.466666666666667
NaN	NaN	6.41666666666667	NaN	21.2773275277083	0.183333333333333
NaN	NaN	0.4	NaN	15.0397527809422	0.516666666666667
NaN	10.3079164350971	1.1	1.53844490830641	NaN	0.266666666666667
1.74653391659108	17.8749663886462	0.483333333333333	NaN	NaN	0.466666666666667
1.50020070066176	NaN	2.18333333333333	1.70261526791462	NaN	0.666666666666667
NaN	11.3905403653169	1.78333333333333	1.97812125970343	NaN	0.266666666666667
4.36494508204786	NaN	0.883333333333333	NaN	NaN	0.183333333333333
NaN	NaN	0.266666666666667	NaN	NaN	1.08333333333333
1.65390687355635	NaN	0.566666666666667	NaN	NaN	0.216666666666667
1.45426028336288	NaN	0.366666666666667	NaN	10.9207322238366	0.183333333333333
NaN	NaN	0.383333333333333	2.29583116736719	NaN	0.2
NaN	19.9971792138335	0.483333333333333	NaN	NaN	0.183333333333333
3.48685296782067	NaN	0.233333333333333	NaN	15.7624166870755	0.566666666666667
1.82775952501917	11.158503782808	0.566666666666667	1.35232598405512	NaN	0.983333333333333
NaN	NaN	0.75	NaN	NaN	0.383333333333333
NaN	NaN	0.183333333333333	1.45797054523989	NaN	0.383333333333333
NaN	NaN	0.583333333333333	NaN	31.2912290127554	0.283333333333333
NaN	18.6915288276385	0.416666666666667	NaN	NaN	0.383333333333333
NaN	NaN	0.7	2.6187649855798	NaN	0.366666666666667
1.49327898946018	14.3174538495016	0.483333333333333	2.10961761949844	NaN	0.7
NaN	NaN	1.33333333333333	1.77321949514145	NaN	0.266666666666667
NaN	10.9845287065191	1.88333333333333	NaN	NaN	0.383333333333333
NaN	NaN	0.483333333333333	NaN	9.51628482451171	0.483333333333333
NaN	9.77628125081408	0.383333333333333	NaN	31.7069114248684	NaN
2.97411151109556	12.8155107812233	0.483333333333333	1.45149372747964	NaN	NaN
1.87838596013496	28.2674035558434	0.75	2.14834145370131	NaN	NaN
3.8223971579212	NaN	0.6	NaN	NaN	NaN
1.44187068863269	19.78491441308	0.3	NaN	NaN	NaN
2.58645524125215	26.7235525339069	0.3	1.33319956531938	NaN	NaN
2.72493510539841	25.6515697185037	1.38333333333333	3.61973052287275	26.5107864091369	NaN
2.58160304207458	NaN	0.683333333333333	2.29419023337142	27.5675949427804	NaN
NaN	15.3480151877881	0.583333333333333	3.63815141227217	NaN	NaN
2.0579364355574	29.9728023545934	0.483333333333333	2.9402599512307	NaN	NaN
1.82913851997843	24.9491487218201	0.266666666666667	NaN	27.188271242458	NaN
3.1725985015059	NaN	0.483333333333333	NaN	29.1686618992434	NaN
2.44999189709751	29.6100575811109	0.183333333333333	2.99558170737321	NaN	NaN
3.95237528568543	NaN	0.316666666666667	4.52219814367719	NaN	NaN
NaN	24.8109051760568	0.483333333333333	NaN	NaN	NaN
3.53607118292478	24.6215390690728	0.283333333333333	NaN	25.2244816122193	NaN
2.75605895717632	28.9219231650059	0.35	NaN	NaN	NaN
5.14050552436094	NaN	0.566666666666667	3.77459747973012	24.5232659120942	NaN
NaN	NaN	1.18333333333333	1.76186675619303	28.7900205008358	NaN
NaN	21.7921286218156	1.6	NaN	25.8259877351491	NaN
3.3156456871644	24.6279976825564	1.28333333333333	2.52704239978972	NaN	NaN
2.61944523874984	24.3308450917788	0.183333333333333	2.3637870085223	NaN	NaN
2.98365234680497	28.8505484520155	0.783333333333333	NaN	NaN	NaN
4.48894768853444	9.77692053699804	0.383333333333333	NaN	37.312457496843	NaN
2.24985352852096	NaN	0.366666666666667	NaN	NaN	NaN
NaN	NaN	2.16666666666667	6.57490163343205	NaN	NaN
NaN	NaN	0.2	NaN	NaN	NaN
NaN	23.7159252639798	0.816666666666667	NaN	30.3295641476634	NaN
3.44614555151473	22.3303009277329	0.583333333333333	NaN	24.9248796223592	NaN
3.77366371314325	NaN	1.46666666666667	4.88713394708115	25.6970882402788	NaN
1.4119653656608	NaN	0.283333333333333	2.05382444656133	NaN	NaN
2.63939963260582	16.9659826890681	1.03333333333333	4.12516466772515	30.8316211591306	NaN
3.09508944096827	NaN	0.183333333333333	2.43399544027345	22.1357173647174	NaN
3.00934410157543	23.9678604117364	0.3	1.55371686382468	NaN	NaN
2.86398623884504	24.3653031344788	0.15	NaN	NaN	NaN
3.53010625132072	15.0265141512931	0.483333333333333	NaN	NaN	NaN
1.6684425336378	NaN	0.483333333333333	NaN	NaN	NaN
NaN	NaN	0.866666666666667	NaN	32.3862626212243	NaN
NaN	NaN	0.983333333333333	NaN	13.5389181536831	NaN
NaN	15.3534390460058	0.3	4.42077024509178	NaN	NaN
NaN	NaN	1	NaN	9.67474701980593	NaN
1.92214491233213	13.7205633102477	0.183333333333333	NaN	NaN	NaN
1.48348233611865	NaN	0.883333333333333	1.47938721447535	21.217597423581	NaN
NaN	NaN	0.366666666666667	NaN	NaN	NaN
NaN	NaN	0.283333333333333	1.35400781357649	24.4804526039136	NaN
1.31610264484751	NaN	0.483333333333333	2.60020179232298	NaN	NaN
NaN	13.8433051054873	0.2	1.68651327900792	NaN	NaN
NaN	13.7843095692059	0.783333333333333	3.26233569689474	NaN	NaN
1.72169371306015	NaN	0.183333333333333	NaN	NaN	NaN
1.45826341845363	NaN	0.566666666666667	NaN	NaN	NaN
NaN	12.4325486468903	0.583333333333333	2.43265962549477	NaN	NaN
1.4040881387169	NaN	0.383333333333333	NaN	NaN	NaN
1.60967713464808	14.2883845144686	1.18333333333333	NaN	NaN	NaN
NaN	15.1595119277905	0.483333333333333	NaN	NaN	NaN
NaN	22.5501403431023	0.183333333333333	NaN	NaN	NaN
3.8485991184322	NaN	0.216666666666667	NaN	19.3836634056123	NaN
2.51019893709073	16.1280639715262	0.683333333333333	1.6705817221133	NaN	NaN
1.44571986824926	NaN	1.48333333333333	NaN	38.2735388729574	NaN
1.44667045042784	NaN	1.05	1.44917800627916	NaN	NaN
2.03230477943385	NaN	0.316666666666667	NaN	NaN	NaN
NaN	14.3089806451324	1.48333333333333	NaN	24.7751783999886	NaN
NaN	NaN	0.483333333333333	NaN	23.8384837191014	NaN
1.91263582867366	14.1944049953583	1.38333333333333	NaN	22.8162496877311	NaN
1.78500267740743	21.8805187856836	0.7	3.25983000769983	17.1174721704023	NaN
2.66484154144519	14.72435203422	1.11666666666667	3.21791490116093	NaN	NaN
3.3233566104003	34.0049297439266	0.316666666666667	2.77592687746692	NaN	NaN
5.65191476246208	32.9916273042928	0.983333333333333	2.10520961704541	NaN	NaN
1.65507991222483	15.3591451698895	0.766666666666667	NaN	NaN	NaN
5.39309210002009	NaN	4.18333333333333	NaN	NaN	NaN
3.45171676162047	NaN	0.183333333333333	NaN	24.9979359650345	NaN
NaN	22.8850568887964	0.366666666666667	4.13934842212287	60.5233583471794	NaN
1.98157056040381	23.2721727806211	0.683333333333333	2.22573643989215	NaN	NaN
3.87324446232967	14.6041376181554	1.58333333333333	1.83438342930232	36.8844928277392	NaN
1.34638171961738	23.4974235596809	0.283333333333333	3.6563546514648	34.7630930315323	NaN
5.8043670322385	15.4224207806803	0.7	7.42710557492269	NaN	NaN
1.52979955258555	15.5275180793643	0.5	3.70362204246114	NaN	NaN
4.2487029305765	16.2126600368594	3.11666666666667	2.45489027980243	NaN	NaN
NaN	NaN	0.483333333333333	NaN	24.61274886025	NaN
NaN	10.5848038348629	0.383333333333333	NaN	NaN	NaN
NaN	10.6415840861356	1.1	NaN	NaN	NaN
1.80837633014041	14.1664612329264	0.783333333333333	2.76628225044367	NaN	NaN
1.426052695239	9.28311440080966	0.5	NaN	NaN	NaN
NaN	9.5079533847931	0.166666666666667	NaN	19.4009195983268	NaN
NaN	NaN	0.35	NaN	NaN	NaN
2.44302990386492	10.2139404451839	0.4	NaN	NaN	NaN
1.42785358756276	NaN	0.366666666666667	1.68756972279628	34.5383908631576	NaN
NaN	11.5408199463449	1.16666666666667	NaN	NaN	NaN
NaN	22.3371828329919	0.466666666666667	2.81339882000212	NaN	NaN
2.13502428977745	29.6364073289884	0.3	2.37418719240704	NaN	NaN
1.99601370737408	NaN	0.816666666666667	NaN	NaN	NaN
7.68553554915098	11.1609431312194	0.466666666666667	NaN	NaN	NaN
1.52473732665488	19.0032391696813	0.466666666666667	NaN	NaN	NaN
NaN	10.8636299344193	0.4	NaN	NaN	NaN
3.04776279191103	NaN	0.15	NaN	NaN	NaN
NaN	14.8858718359094	1.08333333333333	NaN	NaN	NaN
NaN	NaN	0.566666666666667	NaN	NaN	NaN
NaN	NaN	0.466666666666667	NaN	NaN	NaN
NaN	NaN	0.25	NaN	NaN	NaN
NaN	12.3620651810604	0.6	NaN	NaN	NaN
1.32915064537832	11.0021519362515	0.383333333333333	NaN	NaN	NaN
NaN	14.6272108362185	0.166666666666667	NaN	NaN	NaN
NaN	NaN	0.4	NaN	NaN	NaN
NaN	NaN	0.783333333333333	NaN	NaN	NaN
NaN	NaN	0.816666666666667	NaN	NaN	NaN
1.41437017782411	13.6009642336571	0.116666666666667	NaN	NaN	NaN
NaN	NaN	0.533333333333333	NaN	NaN	NaN
NaN	NaN	0.366666666666667	NaN	NaN	NaN
NaN	NaN	0.483333333333333	NaN	NaN	NaN
NaN	NaN	0.183333333333333	NaN	NaN	NaN
NaN	12.3401456808833	0.45	NaN	NaN	NaN
2.02777395109421	12.924970866677	0.183333333333333	NaN	NaN	NaN
1.42795641108877	NaN	0.583333333333333	NaN	NaN	NaN
NaN	11.0030157079824	0.366666666666667	NaN	NaN	NaN
1.51841277047356	NaN	0.216666666666667	NaN	NaN	NaN
NaN	11.0374848284114	0.366666666666667	NaN	NaN	NaN
2.0703761301274	10.5956103130561	0.283333333333333	NaN	NaN	NaN
1.80277853149379	NaN	1.08333333333333	NaN	NaN	NaN
NaN	NaN	1.08333333333333	NaN	NaN	NaN
NaN	9.94150646826425	0.15	NaN	NaN	NaN
2.23363039961343	11.2173661465374	0.383333333333333	NaN	NaN	NaN
NaN	10.7939685860943	0.283333333333333	NaN	NaN	NaN
1.50886080364243	NaN	0.283333333333333	NaN	NaN	NaN
NaN	NaN	0.583333333333333	NaN	NaN	NaN
NaN	NaN	0.283333333333333	NaN	NaN	NaN
NaN	NaN	0.383333333333333	NaN	NaN	NaN
NaN	NaN	0.383333333333333	NaN	NaN	NaN
NaN	10.7418936536951	0.783333333333333	NaN	NaN	NaN
1.46256421842769	NaN	0.283333333333333	NaN	NaN	NaN
NaN	10.6311008528783	0.583333333333333	NaN	NaN	NaN
NaN	9.78383145429131	0.283333333333333	NaN	NaN	NaN
1.48478902061243	NaN	0.383333333333333	NaN	NaN	NaN
1.79323212737001	NaN	0.316666666666667	NaN	NaN	NaN
NaN	NaN	0.666666666666667	NaN	NaN	NaN
NaN	23.731178367363	0.183333333333333	NaN	NaN	NaN
3.20246460087025	23.6544647830829	0.366666666666667	NaN	NaN	NaN
1.70660373618761	22.1307413363063	0.183333333333333	NaN	NaN	NaN
1.53125106440546	15.7080079538032	0.283333333333333	NaN	NaN	NaN
NaN	NaN	0.283333333333333	NaN	NaN	NaN
NaN	23.3423985050417	0.283333333333333	NaN	NaN	NaN
NaN	20.9024824027626	0.283333333333333	NaN	NaN	NaN
1.37695066273108	NaN	0.833333333333333	NaN	NaN	NaN
NaN	22.9303177869185	NaN	NaN	NaN	NaN
NaN	24.7985787376788	NaN	NaN	NaN	NaN
2.94371373240084	23.6240638973157	NaN	NaN	NaN	NaN
3.89184133308042	24.4615376760987	NaN	NaN	NaN	NaN
2.06905045413767	29.1549632717166	NaN	NaN	NaN	NaN
NaN	NaN	NaN	NaN	NaN	NaN
NaN	NaN	NaN	NaN	NaN	NaN
NaN	28.8573745941144	NaN	NaN	NaN	NaN
1.99295940846708	13.5885524023116	NaN	NaN	NaN	NaN
2.12942201023196	NaN	NaN	NaN	NaN	NaN
3.19518196998467	23.350782583462	NaN	NaN	NaN	NaN
NaN	13.142397891481	NaN	NaN	NaN	NaN
1.32205995781845	10.8907908243447	NaN	NaN	NaN	NaN
1.96376360760849	12.4355414644925	NaN	NaN	NaN	NaN
1.73804995226326	14.0382640482759	NaN	NaN	NaN	NaN
2.0927696161757	NaN	NaN	NaN	NaN	NaN
NaN	21.4511102517242	NaN	NaN	NaN	NaN
2.83782570127051	21.5900793095161	NaN	NaN	NaN	NaN
3.95998612852555	NaN	NaN	NaN	NaN	NaN
2.27324390833921	23.9559537003322	NaN	NaN	NaN	NaN
NaN	24.9731932833456	NaN	NaN	NaN	NaN
1.68836062067537	9.78731539120785	NaN	NaN	NaN	NaN
NaN	24.2060623328582	NaN	NaN	NaN	NaN
2.58858422133673	14.5218737058391	NaN	NaN	NaN	NaN
1.72245560180154	NaN	NaN	NaN	NaN	NaN
3.27804321826438	10.4851447378822	NaN	NaN	NaN	NaN
NaN	10.06586013901	NaN	NaN	NaN	NaN
2.54386477495982	NaN	NaN	NaN	NaN	NaN
NaN	21.6218811727471	NaN	NaN	NaN	NaN
2.03150174221901	NaN	NaN	NaN	NaN	NaN
NaN	9.80537194296251	NaN	NaN	NaN	NaN
1.48566077413172	NaN	NaN	NaN	NaN	NaN
NaN	28.3230248759956	NaN	NaN	NaN	NaN
7.46228253704857	29.5417523561073	NaN	NaN	NaN	NaN
4.57413983599198	NaN	NaN	NaN	NaN	NaN
1.57831940867246	NaN	NaN	NaN	NaN	NaN
NaN	NaN	NaN	NaN	NaN	NaN
1.56382690012905	NaN	NaN	NaN	NaN	NaN
NaN	19.2000733695544	NaN	NaN	NaN	NaN
2.6082888002187	13.3479402334943	NaN	NaN	NaN	NaN
1.35029408295715	15.764187162434	NaN	NaN	NaN	NaN
1.61608695009035	16.660561923552	NaN	NaN	NaN	NaN
1.53015002484112	NaN	NaN	NaN	NaN	NaN
NaN	16.7477471141643	NaN	NaN	NaN	NaN
2.39169430746179	NaN	NaN	NaN	NaN	NaN
NaN	28.4100461329337	NaN	NaN	NaN	NaN
NaN	NaN	NaN	NaN	NaN	NaN
NaN	18.1382908372611	NaN	NaN	NaN	NaN
NaN	30.314181939677	NaN	NaN	NaN	NaN
4.84187846287606	28.550281258602	NaN	NaN	NaN	NaN
4.25954887460141	17.8975554617411	NaN	NaN	NaN	NaN
2.87276617874818	16.5155500092929	NaN	NaN	NaN	NaN
2.33659221286037	19.8655298451316	NaN	NaN	NaN	NaN
2.38584265641734	NaN	NaN	NaN	NaN	NaN
NaN	NaN	NaN	NaN	NaN	NaN
NaN	16.5880180558582	NaN	NaN	NaN	NaN
2.45467591938051	14.5308314025393	NaN	NaN	NaN	NaN
1.90880567533472	13.9500640864591	NaN	NaN	NaN	NaN
NaN	NaN	NaN	NaN	NaN	NaN
NaN	NaN	NaN	NaN	NaN	NaN
NaN	NaN	NaN	NaN	NaN	NaN
NaN	16.9308665330059	NaN	NaN	NaN	NaN
NaN	17.4253484804527	NaN	NaN	NaN	NaN
2.35010244065766	15.9126186196337	NaN	NaN	NaN	NaN
3.27412987295093	19.3168170554357	NaN	NaN	NaN	NaN
NaN	NaN	NaN	NaN	NaN	NaN
NaN	NaN	NaN	NaN	NaN	NaN
NaN	NaN	NaN	NaN	NaN	NaN
NaN	NaN	NaN	NaN	NaN	NaN
NaN	NaN	NaN	NaN	NaN	NaN
1.89513857585005	15.339661792396	NaN	NaN	NaN	NaN
NaN	NaN	NaN	NaN	NaN	NaN
5.22919564817349	NaN	NaN	NaN	NaN	NaN
NaN	22.6350287465845	NaN	NaN	NaN	NaN
3.39427299115383	18.9838223974023	NaN	NaN	NaN	NaN
3.22821270131953	17.4594746076721	NaN	NaN	NaN	NaN
NaN	28.8441903747953	NaN	NaN	NaN	NaN
5.73596283864018	15.8228877559647	NaN	NaN	NaN	NaN
4.01195924573995	18.6939531068641	NaN	NaN	NaN	NaN
2.32144969458256	11.1338846119905	NaN	NaN	NaN	NaN
1.47436407029979	NaN	NaN	NaN	NaN	NaN
3.0292793456729	17.0433782762839	NaN	NaN	NaN	NaN
3.79674190135063	13.5662222258487	NaN	NaN	NaN	NaN
1.7715164057542	NaN	NaN	NaN	NaN	NaN
NaN	18.216353862269	NaN	NaN	NaN	NaN
2.44842299056851	18.723773154717	NaN	NaN	NaN	NaN
NaN	11.7936088544813	NaN	NaN	NaN	NaN
2.09478680879492	15.7608200094168	NaN	NaN	NaN	NaN
1.55240489156655	15.4823523365428	NaN	NaN	NaN	NaN
1.96576075518482	11.6780837520578	NaN	NaN	NaN	NaN
2.34286904388036	14.683040592698	NaN	NaN	NaN	NaN
NaN	16.4963798665899	NaN	NaN	NaN	NaN
3.08254122299708	18.2170416964304	NaN	NaN	NaN	NaN
2.648072313564	11.2493714790011	NaN	NaN	NaN	NaN
NaN	9.34741010429677	NaN	NaN	NaN	NaN
NaN	11.3032159591691	NaN	NaN	NaN	NaN
1.5561970105094	NaN	NaN	NaN	NaN	NaN
NaN	19.1903228103651	NaN	NaN	NaN	NaN
NaN	NaN	NaN	NaN	NaN	NaN
3.29971943498481	13.4714207472502	NaN	NaN	NaN	NaN
NaN	11.4296983765391	NaN	NaN	NaN	NaN
NaN	13.6738519300841	NaN	NaN	NaN	NaN
1.57718467941627	11.0730163512675	NaN	NaN	NaN	NaN
1.61414737615994	NaN	NaN	NaN	NaN	NaN
NaN	10.233765787308	NaN	NaN	NaN	NaN
NaN	9.96315047992776	NaN	NaN	NaN	NaN
NaN	9.78228914339491	NaN	NaN	NaN	NaN
1.81335814291666	NaN	NaN	NaN	NaN	NaN
NaN	20.3705771431413	NaN	NaN	NaN	NaN
5.65247246138199	19.2214453415857	NaN	NaN	NaN	NaN
4.01388461736303	17.3287633903316	NaN	NaN	NaN	NaN
2.18214464894327	20.4166838994957	NaN	NaN	NaN	NaN
4.22893267433213	NaN	NaN	NaN	NaN	NaN
1.73871564361588	21.6217543952064	NaN	NaN	NaN	NaN
2.37425652228537	18.1080533458414	NaN	NaN	NaN	NaN
2.72680449444946	18.7063466040445	NaN	NaN	NaN	NaN
2.56657373619076	9.87530484591054	NaN	NaN	NaN	NaN
NaN	11.8340847218916	NaN	NaN	NaN	NaN
NaN	10.8762933023076	NaN	NaN	NaN	NaN
2.67025008853818	NaN	NaN	NaN	NaN	NaN
NaN	21.2238009175603	NaN	NaN	NaN	NaN
NaN	NaN	NaN	NaN	NaN	NaN
3.38334935599983	20.6100394152545	NaN	NaN	NaN	NaN
1.56245040837405	11.3035239811833	NaN	NaN	NaN	NaN
3.747331772775	NaN	NaN	NaN	NaN	NaN
NaN	14.394434172301	NaN	NaN	NaN	NaN
1.82243424939935	10.6790709362681	NaN	NaN	NaN	NaN
3.00026854507101	10.2515572285415	NaN	NaN	NaN	NaN
1.36139616450679	NaN	NaN	NaN	NaN	NaN
1.75306300857269	13.380080779581	NaN	NaN	NaN	NaN
1.70169880471234	NaN	NaN	NaN	NaN	NaN
NaN	NaN	NaN	NaN	NaN	NaN
1.35745197664566	10.4682853803233	NaN	NaN	NaN	NaN
2.90853782556083	13.5039499045025	NaN	NaN	NaN	NaN
1.43197055562739	10.9056031831401	NaN	NaN	NaN	NaN
2.11334919974539	10.7041695450452	NaN	NaN	NaN	NaN
NaN	40.2875877670314	NaN	NaN	NaN	NaN
2.68911076238257	NaN	NaN	NaN	NaN	NaN
NaN	NaN	NaN	NaN	NaN	NaN
2.76461810362717	NaN	NaN	NaN	NaN	NaN
NaN	NaN	NaN	NaN	NaN	NaN
NaN	NaN	NaN	NaN	NaN	NaN
NaN	NaN	NaN	NaN	NaN	NaN
NaN	27.9265070063656	NaN	NaN	NaN	NaN
1.99588289481229	NaN	NaN	NaN	NaN	NaN
4.31689141012258	NaN	NaN	NaN	NaN	NaN
NaN	NaN	NaN	NaN	NaN	NaN
NaN	32.7881387406133	NaN	NaN	NaN	NaN
1.71977316743458	41.3139029808319	NaN	NaN	NaN	NaN
4.06751832983892	NaN	NaN	NaN	NaN	NaN
NaN	33.1892622588941	NaN	NaN	NaN	NaN
NaN	28.7164044092906	NaN	NaN	NaN	NaN
3.99443331695727	31.5664222363515	NaN	NaN	NaN	NaN
2.42297337286176	52.6283169019526	NaN	NaN	NaN	NaN
2.15474266645184	NaN	NaN	NaN	NaN	NaN
14.2318771085616	NaN	NaN	NaN	NaN	NaN
NaN	NaN	NaN	NaN	NaN	NaN
NaN	NaN	NaN	NaN	NaN	NaN
NaN	NaN	NaN	NaN	NaN	NaN
NaN	NaN	NaN	NaN	NaN	NaN
NaN	NaN	NaN	NaN	NaN	NaN
NaN	NaN	NaN	NaN	NaN	NaN
NaN	20.8634431955221	NaN	NaN	NaN	NaN
NaN	14.0486472408674	NaN	NaN	NaN	NaN
NaN	NaN	NaN	NaN	NaN	NaN
1.80540774727708	NaN	NaN	NaN	NaN	NaN
1.36066473072926	NaN	NaN	NaN	NaN	NaN
1.60035866909693	25.8702185474796	NaN	NaN	NaN	NaN
NaN	NaN	NaN	NaN	NaN	NaN
1.7128727391194	NaN	NaN	NaN	NaN	NaN
5.15401861268047	NaN	NaN	NaN	NaN	NaN
2.17747670982467	17.385774283806	NaN	NaN	NaN	NaN
NaN	NaN	NaN	NaN	NaN	NaN
1.85191028604838	NaN	NaN	NaN	NaN	NaN
NaN	NaN	NaN	NaN	NaN	NaN
NaN	11.0208778160628	NaN	NaN	NaN	NaN
NaN	NaN	NaN	NaN	NaN	NaN
NaN	NaN	NaN	NaN	NaN	NaN
1.74438760736681	10.5049100954119	NaN	NaN	NaN	NaN
NaN	NaN	NaN	NaN	NaN	NaN
NaN	22.5326633491327	NaN	NaN	NaN	NaN
NaN	NaN	NaN	NaN	NaN	NaN
3.75525080390665	23.2688816808494	NaN	NaN	NaN	NaN
NaN	NaN	NaN	NaN	NaN	NaN
1.91725908254983	NaN	NaN	NaN	NaN	NaN
NaN	14.8053428808619	NaN	NaN	NaN	NaN
NaN	11.0301508586781	NaN	NaN	NaN	NaN
1.35812167906306	NaN	NaN	NaN	NaN	NaN
2.45801239300092	20.9571725367589	NaN	NaN	NaN	NaN
NaN	NaN	NaN	NaN	NaN	NaN
1.46554025163919	NaN	NaN	NaN	NaN	NaN
NaN	NaN	NaN	NaN	NaN	NaN
NaN	25.2625145734868	NaN	NaN	NaN	NaN
NaN	24.1103738312576	NaN	NaN	NaN	NaN
1.72361576295001	NaN	NaN	NaN	NaN	NaN
8.49219499398651	NaN	NaN	NaN	NaN	NaN
NaN	NaN	NaN	NaN	NaN	NaN
NaN	NaN	NaN	NaN	NaN	NaN
NaN	NaN	NaN	NaN	NaN	NaN
NaN	NaN	NaN	NaN	NaN	NaN
NaN	NaN	NaN	NaN	NaN	NaN
NaN	NaN	NaN	NaN	NaN	NaN
NaN	NaN	NaN	NaN	NaN	NaN
1.65461477599973	34.3786490635198	NaN	NaN	NaN	NaN
NaN	35.4208534573021	NaN	NaN	NaN	NaN
5.10243130339781	12.076113857479	NaN	NaN	NaN	NaN
4.6372012096588	33.1398235553585	NaN	NaN	NaN	NaN
3.48512058425291	NaN	NaN	NaN	NaN	NaN
2.50880535921514	NaN	NaN	NaN	NaN	NaN
NaN	NaN	NaN	NaN	NaN	NaN
NaN	NaN	NaN	NaN	NaN	NaN
NaN	19.4175392271012	NaN	NaN	NaN	NaN
NaN	37.6887643169358	NaN	NaN	NaN	NaN
3.00782746546592	NaN	NaN	NaN	NaN	NaN
2.75996723955409	NaN	NaN	NaN	NaN	NaN
NaN	NaN	NaN	NaN	NaN	NaN
NaN	NaN	NaN	NaN	NaN	NaN
NaN	NaN	NaN	NaN	NaN	NaN
NaN	NaN	NaN	NaN	NaN	NaN
NaN	NaN	NaN	NaN	NaN	NaN
NaN	NaN	NaN	NaN	NaN	NaN
NaN	NaN	NaN	NaN	NaN	NaN
NaN	21.2163034465068	NaN	NaN	NaN	NaN
NaN	11.8423111846501	NaN	NaN	NaN	NaN
NaN	34.9381909882163	NaN	NaN	NaN	NaN
NaN	NaN	NaN	NaN	NaN	NaN
4.43715712274995	NaN	NaN	NaN	NaN	NaN
