# Supplementary material for: B-SOiD, an open-source unsupervised algorithm for identification and fast prediction of behaviors
Source: Nat Commun. 2021 Aug 31;12:5188. doi: 10.1038/s41467-021-25420-x (PMC8408193; doi:10.1038/s41467-021-25420-x)
Supplement: Supplementary file 9 — Source Data [file 41467_2021_25420_MOESM9_ESM.zip › raw_data_csv/figS8_top.csv]

5.12318992376558	24.0153542525302	0.766666666666667	3.14992406597952	33.0980445831004	0.383333333333333
2.5756070653384	30.0941021364096	0.483333333333333	3.19195336515766	14.5620341376949	0.583333333333333
3.90599744223651	27.2576451499527	2.68333333333333	5.18538281320997	27.0196327500334	0.783333333333333
5.18160663035781	35.4898586120189	0.283333333333333	4.32548306480279	23.8756443199155	1
4.76411162571038	36.8572311178834	0.483333333333333	4.52989369242035	28.9419505006996	1.18333333333333
6.4927701360148	37.3284042674979	1.28333333333333	4.76295777910737	13.9331094875341	0.783333333333333
NaN	2.75415787368034	1.18333333333333	7.13762249789956	39.5167880810803	0.683333333333333
3.81100671778509	42.2626183958453	0.733333333333333	3.08674577375542	26.0898338825187	0.683333333333333
4.57531397817094	41.4222254933168	3.28333333333333	4.76476422056318	32.1321449230589	0.483333333333333
NaN	22.7014840081874	1.68333333333333	9.69929382357155	44.8840276670576	2.4
NaN	NaN	0.283333333333333	4.67491573554687	29.2393892306779	0.266666666666667
NaN	16.2536936448337	0.283333333333333	NaN	NaN	0.216666666666667
5.32298109119693	39.9059254033365	2.8	2.29750382113239	20.2484157371844	2.18333333333333
5.64944576416595	48.0014266534238	0.666666666666667	3.26889444007456	20.5812814653594	0.683333333333333
NaN	48.0557231398556	0.283333333333333	2.49780758026521	28.2961219794363	0.966666666666667
5.50095073612932	49.003019894634	0.5	1.65096979212375	17.5432386248267	0.583333333333333
5.59703264730668	46.3833354514598	0.283333333333333	3.13377958655172	17.4994775739668	0.383333333333333
4.70412202577495	24.9781927397928	0.983333333333333	2.20156066981947	19.9406340351737	1.45
1.50984242491553	15.9365422221563	0.4	3.96392620698167	44.1025209142026	0.1
1.23206992114715	12.7575982081066	0.283333333333333	3.56287280132509	12.8563256588946	1.51666666666667
1.6710171559493	7.73579737133768	0.583333333333333	NaN	NaN	1.98333333333333
3.26512191897401	21.1169745796147	4.28333333333333	NaN	NaN	0.883333333333333
3.84353444417099	21.8957501298444	1.56666666666667	2.94325306816495	32.1481928386142	0.1
5.55948187649253	45.1130122227123	0.383333333333333	6.37121201248537	49.1472736000078	0.7
5.58423914099509	24.8270348368954	2.48333333333333	8.07088568170507	31.8732358520021	0.233333333333333
6.41788130155716	43.4229846545664	1.48333333333333	6.82339756026475	39.9339051744293	0.166666666666667
6.40167975335043	46.9774089193845	0.783333333333333	4.91254181472525	26.6036537774892	0.283333333333333
6.21613293107246	42.1703986427747	0.616666666666667	NaN	NaN	0.783333333333333
NaN	NaN	0.283333333333333	4.44837232831268	34.3297971681253	0.783333333333333
4.89143954237316	31.0215489157245	0.283333333333333	2.52326501759985	19.2253482376299	0.95
3.81166614599049	27.4865446871662	1.58333333333333	2.05223076806916	16.8046227227968	0.316666666666667
5.41427337356981	40.807647492157	1.06666666666667	2.69535137739543	22.4394532486521	2.36666666666667
5.50822043275413	44.8579485634845	1.06666666666667	NaN	NaN	2.16666666666667
3.26574907990196	37.426902516113	0.883333333333333	2.48144425937187	23.8087155717345	0.883333333333333
NaN	NaN	1.98333333333333	3.45685388471651	29.3591461908112	0.883333333333333
NaN	NaN	0.7	5.65874250181692	35.9833045891249	1.78333333333333
NaN	NaN	1.11666666666667	6.67852917555489	44.9290473309219	0.3
2.62461557842392	28.4472363988027	0.8	4.1180585553271	40.6774181703357	2.48333333333333
6.08297946504622	31.628834068	0.216666666666667	NaN	10.1338960098784	1.43333333333333
3.90208711466809	17.0154370833052	0.583333333333333	1.98503852568236	4.81214219542265	1.16666666666667
3.40445341630648	28.1293561719603	0.166666666666667	5.48839923339842	35.3484572528005	5.01666666666667
1.53354104873074	11.5884661968424	3.48333333333333	4.7205567170017	40.3349888628152	0.166666666666667
3.97786239443279	32.3799901689786	2.6	2.74734496726003	25.0503569972652	1.68333333333333
5.36382704693743	39.1814062794328	3.3	1.59136563706104	16.7847275470751	1.06666666666667
3.18919171467708	30.1005007572501	1.38333333333333	NaN	41.2188410675065	0.45
0.855169316299244	14.2345810506969	0.366666666666667	4.52869364304537	17.1178805782336	1.58333333333333
NaN	NaN	0.216666666666667	3.95806796724855	30.7477073367097	0.55
2.84426131000467	28.3263891277368	2.46666666666667	2.81734420625934	50.9337689215432	0.483333333333333
5.66385065101789	34.1153804074755	1.96666666666667	4.66812169810685	17.044400720473	1.7
NaN	NaN	0.283333333333333	NaN	NaN	0.85
1.59717289420826	19.0078914270307	2.98333333333333	NaN	NaN	0.633333333333333
3.39925597593945	28.3624031692788	1.48333333333333	2.43881503722207	23.44946784736	0.166666666666667
1.16717693251265	8.39342320421032	2.98333333333333	3.67408357066297	34.1540595597725	0.2
0.801658464138558	6.04041349890696	1.38333333333333	NaN	2.00289748898877	0.183333333333333
NaN	NaN	1.58333333333333	NaN	NaN	0.483333333333333
3.210266209721	29.5933335892579	2.1	5.12483550555115	27.3602615821494	0.183333333333333
3.93430605123071	36.3970352145032	0.283333333333333	NaN	NaN	0.883333333333333
1.50966086689998	17.5077397549502	1.38333333333333	NaN	NaN	1.28333333333333
NaN	NaN	0.4	3.95485504370894	35.2885804978881	0.4
3.21711548183087	27.338473246067	1	4.02519749977859	29.7795030069542	0.383333333333333
5.76469702739096	34.4941459143663	1.81666666666667	6.00860643205889	33.7334087610811	0.683333333333333
4.11799524931238	27.4133969553597	1.18333333333333	1.77041565898849	19.7558732343029	0.783333333333333
6.34210053181266	44.65127969344	1.28333333333333	2.110672185852	21.3710780859959	0.466666666666667
2.96005979965608	23.8224143277675	0.183333333333333	NaN	2.86129650252107	0.283333333333333
5.44975121253063	37.9590939879554	0.25	2.13717947134719	24.306216295567	1.96666666666667
4.02027682475649	36.0602209850076	0.983333333333333	NaN	NaN	1.46666666666667
5.78478971938323	39.8633493600284	1.38333333333333	NaN	NaN	0.983333333333333
5.90691724212856	32.6338145353413	0.583333333333333	NaN	14.617527300511	0.45
NaN	NaN	0.383333333333333	1.26026766690056	48.2575608459334	0.483333333333333
2.4916737144848	28.0046942847818	0.283333333333333	6.09212938465358	43.2314036744626	0.583333333333333
3.7994041122038	36.1738990038748	2.71666666666667	7.31022751529643	46.8063027126651	1.51666666666667
6.68071389574593	45.1257498877928	0.916666666666667	4.69766591700733	30.0089879931902	1.78333333333333
3.94108560313509	36.843739626995	0.583333333333333	4.14472537516295	NaN	0.383333333333333
3.87703234602722	22.3691503638485	0.466666666666667	NaN	25.3578790829949	0.683333333333333
3.68509195204737	34.3410643516418	0.6	2.11975576021593	NaN	0.466666666666667
3.9031054402085	28.6920546961218	0.966666666666667	NaN	13.0995678363667	0.2
2.9974065997865	17.9710402888834	1.48333333333333	1.93581100062814	NaN	0.583333333333333
2.69701030629933	33.6216225293715	0.283333333333333	1.7220728653632	19.0944510024639	0.183333333333333
4.46523994014805	29.3423023787219	0.333333333333333	2.94485804221093	29.0376889983035	1.58333333333333
4.03503056526548	NaN	1.18333333333333	5.78787439025423	43.0299420600845	0.183333333333333
3.67956581691915	18.8902406637931	0.783333333333333	5.59476017904686	38.2850051927225	0.683333333333333
4.67556643433689	36.4191385836106	0.566666666666667	NaN	NaN	1.61666666666667
2.13697010076246	14.565341918264	0.766666666666667	3.84628267696704	43.1390995204576	1.18333333333333
NaN	NaN	1.15	NaN	23.5252209172814	1.28333333333333
NaN	16.316632926178	0.683333333333333	4.03259086667752	45.3712190767901	1.2
3.80291556197624	14.1029196298532	1.78333333333333	6.39492005827061	36.5593185895609	0.583333333333333
4.14087076063599	37.9379121375989	0.583333333333333	5.68623395420962	40.1161966249399	1.4
5.77221975438119	43.231645538494	1.16666666666667	1.78141835341042	12.3065075709314	1.6
3.43180609084793	19.5677072525791	1.1	4.68817296371292	25.1651423088427	0.4
3.35015355587881	23.1451346540637	1.98333333333333	2.65228649007856	29.6384484801346	0.416666666666667
6.08195851581634	47.3337062812783	2.95	4.98246352915331	35.3201473784621	0.983333333333333
4.84552033421684	38.5668713068933	0.516666666666667	3.88097844794989	39.0798851475907	0.183333333333333
0.770030665817583	33.1561772324066	1.6	NaN	NaN	1.08333333333333
4.71118706449581	39.5276014694926	0.216666666666667	NaN	34.8876863651124	0.383333333333333
5.17009392323834	9.91385611117896	1.68333333333333	2.10166996103882	20.2368134253397	0.583333333333333
4.26536617801625	25.9740584377283	0.883333333333333	NaN	NaN	0.9
5.13244561808698	31.0617545843052	0.75	2.88615225358198	23.0500069494087	0.233333333333333
2.20549639370289	NaN	0.583333333333333	5.3252037864203	29.419892538004	0.583333333333333
5.15376178882563	20.7256319777246	0.4	5.83699924214368	47.1132953782762	0.366666666666667
4.34498198843142	35.439547329732	1.78333333333333	3.88640263027526	35.9869199414532	0.4
4.32456920505527	30.3766413680541	0.283333333333333	2.86521824915033	46.1558434817564	0.566666666666667
6.31064299022659	43.1458622571299	0.583333333333333	4.80872734073415	38.0724474583207	0.583333333333333
5.14124560098064	33.4152004178602	0.183333333333333	6.59103792891235	26.0428706521555	0.383333333333333
1.83527887916497	9.57220769423349	0.466666666666667	4.96703557597606	3.39204401573454	1.38333333333333
3.41678131875439	25.800041863287	0.183333333333333	2.84825534468288	27.7803059750728	1.48333333333333
4.31641523934796	23.5610487861598	0.583333333333333	2.82197670818418	9.54475007299511	0.7
3.76391305933589	35.7652470041835	0.3	2.20251503979551	20.4139921132568	0.316666666666667
3.65085918697454	35.7869538357048	0.183333333333333	2.14071228228678	NaN	0.35
3.37354111564153	26.5222275525375	0.483333333333333	2.48418186212651	27.575725929183	1.15
2.71996540800854	25.7568941752952	0.683333333333333	4.10031678352388	22.4101389892633	1.06666666666667
NaN	NaN	3.28333333333333	3.38470396850695	16.827415808202	0.183333333333333
2.13491683015343	22.4473234711159	0.766666666666667	5.2908757698077	32.1746718960823	0.583333333333333
6.30316638801812	36.581910113293	2.28333333333333	2.94013237359464	30.4427149343284	0.916666666666667
4.96845408111351	45.4146927660917	0.783333333333333	7.33178955315716	25.6906662878651	2.28333333333333
2.63198935982986	23.0937555575355	0.866666666666667	4.20487048476447	22.9479749924627	1.48333333333333
3.70126261884535	27.4052487050102	0.983333333333333	NaN	NaN	0.583333333333333
4.04153643738794	17.0470759955681	0.616666666666667	2.92575572913577	23.9424920018887	0.916666666666667
3.85947364334893	22.229301955894	0.383333333333333	3.67169592047031	22.567118750834	0.183333333333333
6.57606070814959	43.4491198154543	1.16666666666667	2.74816754051675	9.1976278884749	0.266666666666667
4.47635742931989	31.6953747840776	1.05	3.74160744498595	39.4141699942256	0.383333333333333
1.95488186856935	15.310219279237	1.08333333333333	3.86565574308683	31.5335561881375	0.483333333333333
4.745349094964	28.6299791282448	0.266666666666667	3.91905565201144	31.5646661907386	0.383333333333333
3.31078749185414	24.515254613778	0.483333333333333	3.04108824072725	21.6989011658835	1.4
5.5974757988252	40.3201501356203	0.583333333333333	NaN	NaN	0.783333333333333
5.46876670000003	36.0854406355672	1.88333333333333	NaN	NaN	1.28333333333333
4.81456367627488	45.4407815501888	0.666666666666667	1.24606243277234	6.5809855142001	0.283333333333333
4.82466431825102	34.4659264816383	1.5	2.8336918671723	18.4459139866178	1.06666666666667
2.94392323558208	32.106049587948	0.55	4.17817760292126	27.2829213014924	0.883333333333333
NaN	2.27337294657147	1.98333333333333	5.41130178675623	27.0331805430123	0.466666666666667
2.56629280665133	14.0944491806358	0.666666666666667	5.65680581547575	37.1620281323704	0.366666666666667
5.12666468407865	37.6168255475438	1.1	5.93453783853416	45.7816507474233	0.7
7.282580798314	47.6216482142303	0.583333333333333	4.1713606801003	39.6684260725646	0.883333333333333
4.39722196133461	25.9544059357643	1.28333333333333	3.64485186241996	36.7324282271054	0.983333333333333
4.16371535562982	30.7873832637522	0.566666666666667	4.94767338821329	45.0752990653925	0.75
6.0929122817743	33.302515501174	0.483333333333333	5.30820181757632	39.4373984908032	2.05
4.78378446021126	38.2997308136101	0.4	4.05249179955588	38.0276330267614	0.583333333333333
6.23029699157511	36.7254376580325	0.3	2.54722688650839	21.4227779434378	0.783333333333333
5.61499010311877	40.5366332810992	0.583333333333333	2.62845312289804	15.3006970730528	0.483333333333333
3.07952786791569	35.1037826164622	1.08333333333333	2.68397467822141	29.5508070654761	0.283333333333333
0.700150684456091	NaN	0.683333333333333	3.78291489539424	20.2563571140205	0.183333333333333
2.00684556561536	11.3758994256586	0.783333333333333	NaN	NaN	1.08333333333333
4.46128573180386	22.8516353552331	0.683333333333333	1.77944451205836	19.9072482688435	1.28333333333333
6.67858946184712	46.2320463055484	0.5	5.34036231493063	28.8669101020606	0.55
6.94074614239417	31.8305673794103	1.68333333333333	7.63580850708978	38.4415852070913	0.783333333333333
5.23666401295192	34.2878916984227	0.383333333333333	6.11584324634775	31.4518454069397	0.15
4.72747044784489	23.4446199408234	0.483333333333333	4.18448959083927	28.3282549083914	0.283333333333333
2.97192300514186	30.020003901534	0.316666666666667	4.95830277361744	24.2061995499391	0.483333333333333
3.20672730010185	24.819955342135	0.283333333333333	NaN	NaN	1
6.16809457716172	32.4083038763468	0.783333333333333	NaN	NaN	1.01666666666667
5.43608136425666	38.2937862268338	0.266666666666667	3.33869384204079	35.5663722962782	0.1
4.56055051329775	34.4274859650632	0.283333333333333	NaN	NaN	0.583333333333333
3.70291208872035	26.5341293943381	0.583333333333333	NaN	NaN	2.48333333333333
2.32532285334355	12.7235983899851	0.483333333333333	NaN	19.1792596842416	1.06666666666667
2.58884705586985	28.6418674429883	0.283333333333333	1.57222220742752	14.4646283140565	0.783333333333333
4.49899137683788	25.8984138688695	0.216666666666667	2.94334215943342	21.6298084659281	0.383333333333333
1.44936832440216	9.78885065883158	0.283333333333333	NaN	NaN	0.583333333333333
3.75541458368388	30.6493646806148	0.216666666666667	2.63944576087994	30.4267317699417	0.483333333333333
4.33300623527247	29.5684330477951	0.983333333333333	5.43702250103704	36.1052692936607	1.3
NaN	NaN	0.883333333333333	3.29868711985443	20.641388624836	0.716666666666667
4.64425927593325	25.4324015959884	0.483333333333333	1.68645557535929	9.69162057408725	0.766666666666667
3.97090118630338	42.6210352322879	1.38333333333333	1.58492456940976	NaN	0.333333333333333
4.90823945065341	27.3008307709238	0.383333333333333	NaN	23.7699970077412	1.26666666666667
NaN	3.29180483499143	1.4	NaN	13.6063752683634	1.4
1.77046701746485	19.6075100015741	0.483333333333333	1.48621783506737	20.4256611648952	0.2
1.44242459339259	15.9253220391383	0.783333333333333	NaN	NaN	0.65
5.19527535243816	33.4074333809437	1.08333333333333	6.4462016245284	20.9298616686303	1.35
5.42859345597132	36.363072621506	0.383333333333333	5.55996581618479	31.3809091868834	1.88333333333333
4.92048009674158	39.457051107024	1.78333333333333	3.28050068166588	22.7209717768339	0.6
5.85275298209624	34.1620372002848	1.28333333333333	NaN	NaN	1.56666666666667
NaN	NaN	0.533333333333333	NaN	NaN	0.383333333333333
3.92213442924991	41.7571247927367	1.45	5.51012886034716	32.7287205288953	0.3
1.519361003911	17.2943336665172	0.866666666666667	5.08615090857239	49.0493279320415	0.283333333333333
3.39690117845552	25.4902607129529	1.38333333333333	6.31682010014904	44.2284975768868	1.18333333333333
3.09019404174246	35.0973076412842	1.98333333333333	2.56870639172257	27.8536915205435	0.966666666666667
7.07534009433979	48.3924175519462	0.183333333333333	NaN	NaN	1.18333333333333
4.03304248214781	32.6331696263954	0.916666666666667	3.7310713526099	26.3871748155068	0.216666666666667
2.809328096769	32.9984519749197	0.883333333333333	8.78119830064856	62.5023232854444	0.85
2.1099483106796	9.63374524137628	1.48333333333333	6.05658133922393	38.6649580790451	0.383333333333333
2.83657478570074	17.3881607247235	0.383333333333333	3.59360010938647	35.1798949051761	2.55
5.553420237446	32.1360624521825	1.08333333333333	NaN	NaN	2.21666666666667
5.34584149839451	32.1397314559775	0.583333333333333	NaN	NaN	2.08333333333333
6.04344585030753	32.443755486726	0.383333333333333	3.19066904176107	18.5836200656761	0.266666666666667
3.91509199456405	44.0615793436327	1.38333333333333	3.60252581080482	36.4399687572517	0.183333333333333
5.79536031026348	36.1685816959584	1.18333333333333	3.78240765837057	22.1237024120495	0.183333333333333
2.97852587144508	25.2990043376056	1.68333333333333	4.76014089872969	52.1651742612578	1.38333333333333
6.29334180982014	32.465103813813	0.983333333333333	NaN	NaN	1.08333333333333
2.28783056890847	25.2831664542084	0.683333333333333	3.60660975930937	20.1568933223671	1.08333333333333
3.7098144758573	29.4248463571872	1.58333333333333	7.31930726334869	42.0289956916232	0.883333333333333
3.88537815860245	29.9641555308703	0.8	4.85974563535573	28.4175927252553	0.383333333333333
4.66332093845187	36.4244550785835	0.683333333333333	4.15074497040872	30.1251378359811	0.3
4.179786189321	43.6900474666565	1.2	NaN	NaN	1.48333333333333
3.5828095113705	25.0441336469486	0.383333333333333	2.29016408136766	21.626976000926	0.683333333333333
5.49582633428348	31.8952508674246	0.183333333333333	2.38488661640828	30.1722720530545	0.183333333333333
5.13784380993783	43.3072008779474	0.283333333333333	2.31631414926587	11.8379091274414	1.48333333333333
4.0706750727647	18.1233281436867	0.283333333333333	NaN	NaN	1.28333333333333
2.82083953331435	28.447714498443	0.183333333333333	5.04856552414792	35.2964495997251	1.46666666666667
NaN	NaN	0.683333333333333	6.22230298522038	40.9896394250345	1.38333333333333
1.97917494238991	20.6760620909678	1.28333333333333	7.15022759706602	41.7997107899104	0.116666666666667
3.95388240348487	41.4123137271202	2.58333333333333	NaN	NaN	0.483333333333333
5.44371838724175	30.8246990338177	0.366666666666667	1.90754236220718	15.2868842443368	0.183333333333333
NaN	NaN	2.88333333333333	4.22579682136476	29.0127556239039	3.1
1.58397726662937	8.15567001830568	0.166666666666667	3.99569390061407	38.5390390784132	0.283333333333333
1.80486617396974	17.8876779682301	2.38333333333333	4.29113546750513	44.8079934507906	0.716666666666667
4.80158301024473	39.0997627551674	1.7	5.4669116124181	32.8404710888568	0.183333333333333
3.15814584192176	18.9738615790732	0.383333333333333	4.52867407545842	22.1093250683592	0.383333333333333
0.699775124102865	24.3187239969913	1.98333333333333	NaN	NaN	0.266666666666667
3.7034019233899	28.9889742650813	0.633333333333333	NaN	NaN	2.21666666666667
1.6191746235338	16.5472503615311	2.73333333333333	NaN	NaN	0.816666666666667
6.95098061641919	36.5854931505371	0.3	2.12625415140062	23.5422850016392	0.483333333333333
5.20964733240923	35.413665760742	0.15	4.27709975814534	31.5866806091612	0.383333333333333
2.80068463705057	28.8944027639366	1.38333333333333	5.5388632416748	40.1966925806093	0.683333333333333
2.36565045935738	24.8404944878683	1	6.44063026021984	37.6760239336804	0.433333333333333
NaN	NaN	1.2	4.82964322722077	33.7505060449749	0.883333333333333
3.36929023652803	26.9685887177987	0.916666666666667	3.14557785309647	35.1834554098697	0.983333333333333
4.8950229713696	34.3351147426009	1.18333333333333	2.70795164918432	25.8380904230198	1.08333333333333
5.69207436353545	26.1874406545152	0.383333333333333	NaN	2.87421312821289	0.783333333333333
5.94198940943259	34.5167501672887	0.283333333333333	3.9830433503999	43.8032450383377	0.866666666666667
4.66242326861962	36.2722628868818	1.5	2.05513534685571	NaN	0.166666666666667
5.47319280637956	31.7479696576308	0.283333333333333	NaN	21.1128455717383	0.7
NaN	25.945248050677	0.483333333333333	1.90580550187827	NaN	0.283333333333333
2.51016362907259	18.5901366364202	0.383333333333333	NaN	13.2460565641637	0.25
NaN	NaN	1.38333333333333	0.990039246070696	10.3041787369742	0.883333333333333
1.69941476517615	16.0877661814524	1	2.57699654075017	40.0155032200858	0.183333333333333
3.21153764715446	29.9324195413655	0.35	6.64624831806319	31.3728038073641	0.683333333333333
5.43721179999676	32.8914752539588	1.43333333333333	5.88966059165516	12.0349001584553	1.58333333333333
3.9714642781677	28.0270775485304	0.366666666666667	1.67631613762323	15.6412811465022	1.2
NaN	NaN	0.483333333333333	2.39049868361258	26.7708448086492	0.483333333333333
5.35638873854434	36.7346210739923	4.88333333333333	4.09630560584545	28.6105990875454	0.283333333333333
5.3904760670266	32.477796749629	1.28333333333333	1.73825344130376	16.2814407033648	0.183333333333333
5.98816213352397	39.0056485234417	1.28333333333333	3.54647530314721	37.0325567128789	0.383333333333333
4.85252945572197	50.5183766420735	1.98333333333333	3.24994682026986	36.6240584317968	0.9
2.48758156781792	27.6910385468907	0.916666666666667	1.92532404594388	14.0750453563217	1.2
2.49672745582674	24.9569460066081	1	3.19052986087852	33.5716575081249	0.4
2.51971593495322	27.0884218213562	0.583333333333333	NaN	NaN	0.916666666666667
4.12066334090516	37.3213993059209	1.18333333333333	2.32583067514578	25.1629493782029	1.76666666666667
2.96984824221514	20.836347369261	0.566666666666667	NaN	NaN	0.683333333333333
NaN	NaN	1.48333333333333	3.06977289235584	18.3324977858125	2.85
1.77402546801809	10.6804022054752	0.583333333333333	3.16659200835689	32.5276950168289	0.483333333333333
1.47861049642713	16.8521824868637	2.28333333333333	NaN	NaN	0.283333333333333
NaN	NaN	0.483333333333333	1.58163905359996	11.9644016648297	0.783333333333333
3.40088836624112	22.6394508234012	0.9	5.97834376800689	32.0432771776173	0.85
3.42190127943886	21.2444811354055	2.4	6.39445021420918	35.125474202255	1.48333333333333
4.63745933256607	27.3263280442387	0.683333333333333	NaN	21.5534463601109	0.983333333333333
6.99914993511195	33.9900665915509	1.18333333333333	NaN	NaN	0.983333333333333
4.08227919757825	27.4786219133195	2.3	3.01197777679855	NaN	0.583333333333333
NaN	NaN	0.683333333333333	2.78169416291507	28.1052297073803	1.48333333333333
3.07900177409395	33.6035507375141	0.783333333333333	NaN	NaN	0.583333333333333
4.39223264855822	22.8756568881011	0.283333333333333	NaN	NaN	0.183333333333333
5.93918044683098	32.4045175397459	0.383333333333333	1.80784273412791	13.5899371453892	1.38333333333333
1.97883971071508	21.5688451934421	1.9	2.38442016278988	26.2215195421298	0.8
5.41622724069895	31.0820193183782	0.483333333333333	NaN	NaN	1.63333333333333
3.79264512690184	19.9295479353527	2.6	3.05390397814201	15.7683894935978	0.383333333333333
4.82429404552497	53.6694575014239	0.583333333333333	2.60600821116366	31.5327019283926	0.983333333333333
3.7428363399546	37.7257625697062	1.08333333333333	6.51303080561832	29.5570186152998	0.683333333333333
6.19715978698924	31.2595385068602	1.48333333333333	5.21187309638954	29.1488397029896	0.983333333333333
4.25112464966457	28.1167901214686	1.38333333333333	1.8996130938269	18.6601573152412	1.48333333333333
1.60177132736658	12.9563162921496	1.18333333333333	2.2975629080469	25.0000982186583	0.183333333333333
2.7960815493049	19.7618152216756	0.583333333333333	NaN	NaN	0.65
3.31273013996249	27.3500179212814	0.383333333333333	3.79185525239353	22.9072332930245	1.18333333333333
5.85006895777525	35.988484264299	1.16666666666667	6.13591052136826	31.6295898642095	0.983333333333333
4.8909321266427	33.3481119137732	0.883333333333333	5.41508320759353	57.0858371954497	0.283333333333333
5.19481006238681	26.2288394289463	0.266666666666667	NaN	NaN	0.283333333333333
4.294496691587	21.1774776587161	0.433333333333333	2.94435307678338	28.2324561492321	0.783333333333333
6.70019774434314	40.0716474468902	1.4	NaN	NaN	2.71666666666667
NaN	NaN	1.78333333333333	1.51632034132582	8.10297813470366	0.583333333333333
NaN	NaN	0.683333333333333	1.83590504245403	19.1586774764325	0.283333333333333
1.14079963476571	18.1019906993601	0.683333333333333	NaN	NaN	0.2
3.53852233593338	17.5282633648092	3.16666666666667	2.95474333039852	33.2736189236772	0.4
3.0203405843087	40.8326230419532	0.183333333333333	2.62179280556601	16.8388725646031	1.11666666666667
6.40402603446364	26.2905355516846	0.9	3.56035285504348	30.9305683531134	0.283333333333333
2.30259766992008	NaN	0.283333333333333	5.88614881198022	39.2680857662145	0.483333333333333
NaN	NaN	0.933333333333333	7.65509223866707	50.5390583913676	1.2
5.41564289522902	26.0818589261957	0.85	5.42813297758524	42.3995696510914	0.183333333333333
5.04523172992752	29.710172948572	1.86666666666667	3.10474293469161	21.2002681387568	0.766666666666667
15.9272295701374	44.0867725750836	0.583333333333333	3.73647883167021	22.5444418715852	1.18333333333333
NaN	40.4429220848797	0.783333333333333	4.0926591642791	40.400790834415	1.2
4.4439734279172	37.0564158435463	0.883333333333333	NaN	18.6773421586979	1.68333333333333
4.10075280027853	NaN	1.08333333333333	2.15258353006431	15.6889754978346	0.666666666666667
4.62828438260661	27.058141354023	0.483333333333333	4.69166550288462	28.9045546416707	0.583333333333333
NaN	NaN	1.18333333333333	2.04927703948077	19.7110745530031	0.5
2.44272433494119	14.038708872622	2.35	NaN	NaN	1.76666666666667
2.96927459528794	3.97182238292589	2.71666666666667	NaN	NaN	0.783333333333333
NaN	NaN	0.466666666666667	NaN	NaN	0.683333333333333
NaN	NaN	2.3	NaN	NaN	2.28333333333333
1.34990092351452	38.0431023801306	2.51666666666667	NaN	NaN	1.98333333333333
4.13227095232926	29.9313026911429	0.966666666666667	3.5050470155119	23.987623887169	0.466666666666667
4.28867990751823	33.165399060425	1.48333333333333	3.74479058410624	38.7749280912756	0.166666666666667
5.95539910181368	27.9793512368241	0.566666666666667	4.88253773686652	31.5025788681382	0.266666666666667
4.34470763003524	NaN	1.06666666666667	4.61889421132841	38.0770232074911	0.383333333333333
1.23568599344159	5.86998110529844	0.283333333333333	3.5436614652045	36.6345109476266	0.883333333333333
1.91880253865106	19.4027388158873	3.26666666666667	5.92386727472712	53.0912846026697	0.516666666666667
NaN	NaN	1.1	6.91145448366613	36.7066198221143	0.266666666666667
2.20001781075374	20.2540801532501	1.08333333333333	NaN	NaN	1.28333333333333
2.99755245982114	17.0134384695254	0.166666666666667	NaN	NaN	0.166666666666667
2.3216576626746	14.6888310938893	0.183333333333333	2.59524559173459	28.8441659366176	1.01666666666667
5.00090511523414	31.7175133466203	0.383333333333333	5.95528270503715	39.7966005684569	2.48333333333333
4.65581794972101	31.9003673614932	0.266666666666667	4.58608282585366	32.8921240696509	0.283333333333333
2.47598076431283	17.7432061614927	0.3	3.85759168396159	39.0447328945119	0.783333333333333
3.56986011393384	25.3598032183068	2.38333333333333	5.51364371863613	35.9043518319596	0.316666666666667
3.99893074244062	45.21091900041	0.7	6.26502484530324	33.7581288899475	0.383333333333333
3.38357926977836	23.3595362021236	1.76666666666667	3.26296997582582	24.8101473641861	0.4
NaN	NaN	0.683333333333333	3.62032354775037	23.3099910365057	0.383333333333333
1.10836580643342	10.3885672239375	0.383333333333333	3.12839472574973	25.8577798624995	0.6
NaN	31.6625659902648	0.25	5.13230486415118	31.9159836831604	0.183333333333333
4.15203108456993	23.5153772032442	2.48333333333333	5.3566530399637	32.3023286884576	1.25
3.94054412449726	20.8581855584184	2.68333333333333	5.24702762740322	40.4963826641324	0.266666666666667
3.07327091007885	17.7604346161077	0.383333333333333	4.94740271124256	25.8469715125347	0.183333333333333
4.63678934337704	28.0198927844373	1.08333333333333	3.84940328178489	26.5444252074757	1.03333333333333
5.48804352676427	22.1106552329776	0.383333333333333	7.85967919428928	36.558250526177	0.183333333333333
NaN	NaN	0.733333333333333	4.83204571865243	26.1021607519154	0.25
4.0105823804647	25.3803522745108	0.683333333333333	4.13499903563633	20.1256955720154	0.25
NaN	NaN	1.88333333333333	1.9581311602921	32.633117070127	1.06666666666667
3.84023282411223	38.0865599526275	0.266666666666667	3.76852931313522	2.28291279292906	0.183333333333333
1.65709407038512	8.544254674855	0.283333333333333	2.54467142852803	26.8059127687842	0.616666666666667
6.01545370017692	23.0410160304263	0.183333333333333	3.30194435127352	13.1220025819841	0.166666666666667
3.76720414536568	32.6820476298333	4.28333333333333	1.63535078183057	15.9490637416286	0.183333333333333
NaN	NaN	0.266666666666667	2.79438187365582	21.2422711093841	0.483333333333333
NaN	18.8562385205584	2.6	5.19803210594399	39.8869687775854	0.266666666666667
4.07295410848862	32.2320437101343	0.183333333333333	2.2450853603978	19.3812126588589	0.433333333333333
4.79224698555573	29.7867200247307	1.38333333333333	3.38064526693863	16.6572554602443	2.68333333333333
5.1978351048234	30.8188167028642	0.283333333333333	3.42959092351036	23.158034213518	1.06666666666667
5.32382941361625	48.9861126412541	0.516666666666667	NaN	11.7365419032936	0.383333333333333
5.7522355539976	35.7199298753222	0.583333333333333	1.1720406789688	NaN	0.666666666666667
3.22560843986593	30.1187918791713	0.766666666666667	2.21173707913811	11.411457166511	1.28333333333333
NaN	NaN	0.383333333333333	NaN	NaN	0.783333333333333
1.53618336579541	15.8039426136544	2.6	NaN	NaN	0.283333333333333
5.94755527113079	36.3270682945379	0.883333333333333	1.8782769385653	19.4081952596705	0.283333333333333
5.65105217321263	42.9181704197505	0.883333333333333	4.249464819655	40.8991609453913	0.383333333333333
3.05348787047776	20.426111110074	1.56666666666667	5.21203423182056	51.6622286113081	0.466666666666667
NaN	NaN	1.88333333333333	2.38017973993052	20.7853654549311	0.683333333333333
3.40093915735712	39.1488419339028	1.78333333333333	NaN	22.5407051425738	1.7
NaN	NaN	0.8	2.75159029293575	46.7926611577891	0.4
3.61365264029203	22.9079777110833	0.483333333333333	4.71978092547704	NaN	0.9
4.75988291253342	30.9987944624034	0.75	2.28989559148988	24.3579308149338	0.666666666666667
5.04134830429321	42.3453413813496	0.183333333333333	NaN	NaN	1.01666666666667
5.16184132902284	34.3186429746113	1.78333333333333	NaN	NaN	0.383333333333333
2.97906766575395	27.8515133642061	0.483333333333333	NaN	NaN	2.08333333333333
1.93576819052641	10.4148888144715	2.08333333333333	NaN	NaN	0.383333333333333
NaN	NaN	0.283333333333333	2.42840857480893	22.8484938209875	1
1.95311600953507	18.9691689802704	0.683333333333333	5.53891603985075	39.5986170595567	1.5
2.22572001138492	24.7159026176762	1.6	NaN	2.11233290906382	2.68333333333333
5.83795998842282	35.7032778943398	0.183333333333333	5.05057803622029	51.4047828251369	0.783333333333333
4.60787111578094	28.9850419691936	0.166666666666667	5.00425626292585	26.8527533840924	0.283333333333333
1.92097322579031	11.8414377140971	2.38333333333333	3.39076861248116	26.7667749965894	0.383333333333333
6.34035289451704	38.4931547590764	0.283333333333333	NaN	32.5375484572522	0.8
1.9510510287221	22.4802247325143	1.08333333333333	3.98278421094691	13.4434301304581	0.566666666666667
3.85379193397539	37.7836482700301	2.68333333333333	3.15471410550991	NaN	0.183333333333333
3.69421870709505	36.7196416695855	1.78333333333333	2.49987760944856	19.2378720207544	0.183333333333333
NaN	2.14025942582042	0.683333333333333	3.38525413836408	7.8743199914525	0.483333333333333
4.90677870640327	25.7514268461863	0.283333333333333	NaN	21.3095395210095	0.583333333333333
5.72371299328389	43.5702067715111	0.266666666666667	NaN	23.1048757243512	0.766666666666667
6.72739921918648	41.6436826407038	0.283333333333333	2.09402794427009	23.046955301139	1.48333333333333
3.54496542955676	27.1204998102456	1.18333333333333	NaN	NaN	0.683333333333333
2.88821423622115	18.2379835992589	0.183333333333333	2.44803912417337	43.163209876133	0.683333333333333
2.45372896155763	20.2735856915969	2.06666666666667	6.79377255989737	34.0010486664005	0.483333333333333
2.42717017581352	26.1770422705863	0.9	6.17747867253813	29.4807604992121	1.43333333333333
5.60950685591404	32.1027542663145	0.383333333333333	2.31483785948278	10.6751589063946	2
6.07684565919947	34.6590593744985	1.38333333333333	1.5276690214904	15.338692102537	0.383333333333333
4.026155580822	23.7323270626596	0.383333333333333	3.50608998012502	32.2177580963579	0.583333333333333
2.21292669066387	24.3405382280998	0.783333333333333	NaN	2.11543977168823	0.566666666666667
6.77170045430482	23.6825537818151	0.9	2.45900175095363	20.8787184620553	0.283333333333333
5.17479007807656	43.2160164960826	2.38333333333333	3.26722986209228	26.6272506294534	1.3
NaN	NaN	0.266666666666667	3.53324538497938	35.3439700024064	1.06666666666667
NaN	31.6902706638805	0.383333333333333	2.42614468243026	16.9933426452837	1.28333333333333
NaN	28.8076967542174	2.5	2.60438806368541	27.6118090568207	1.68333333333333
3.96899551339328	42.6084728766873	0.266666666666667	3.5644302786693	37.5386832795178	0.383333333333333
3.97289328351248	19.5439591114983	0.283333333333333	3.48402720774051	36.5193499450791	0.183333333333333
1.66057995666481	18.9573027449161	0.3	NaN	NaN	0.283333333333333
2.61251830851406	2.03426806373212	0.266666666666667	3.93975476572915	21.7044539874981	0.15
NaN	38.733032508047	1.28333333333333	5.72301907586337	35.3906170019985	0.183333333333333
NaN	NaN	0.566666666666667	7.02654361872992	34.8092187845222	0.3
2.67128791308599	26.7556842177462	0.483333333333333	5.03308569220509	30.0758634392859	0.883333333333333
NaN	17.323632385038	0.366666666666667	3.98129575228108	24.2746856128671	1.56666666666667
2.24426727989869	24.2495965369356	0.266666666666667	NaN	NaN	0.283333333333333
NaN	NaN	3.35	4.39732442084875	21.0179375056189	2.3
NaN	NaN	0.216666666666667	3.32649063480956	33.8183889777576	0.283333333333333
1.31411815405091	8.72533164450624	0.166666666666667	6.46569190140192	27.2906955088675	0.183333333333333
5.1584076118524	22.7807626866942	2.18333333333333	NaN	18.9692412179073	0.283333333333333
3.87490369308961	17.9245221987783	0.283333333333333	1.82325229369757	NaN	0.216666666666667
5.94394293269744	32.5976737026683	0.15	4.37216106294906	29.2287834230458	0.733333333333333
1.6094955178213	15.5873350401362	1.18333333333333	2.88065008498974	24.6615353738097	0.583333333333333
3.11060142526202	24.2588526650522	0.4	4.81497554693341	51.4801523226992	0.183333333333333
5.94956503617232	42.6754285209414	0.283333333333333	NaN	NaN	0.483333333333333
5.95838815451742	32.1351648461715	0.483333333333333	NaN	NaN	0.183333333333333
4.87435097657294	41.4927761022005	0.383333333333333	3.08958221691649	23.0537346468848	0.583333333333333
5.94992380216811	38.7649462920635	0.166666666666667	NaN	NaN	1.46666666666667
5.19273002059776	38.3383989920344	0.283333333333333	2.20093290978425	21.2876053730364	0.983333333333333
NaN	NaN	0.266666666666667	NaN	NaN	2.28333333333333
0.7324030268128	22.4922653163968	0.183333333333333	1.50160741567911	17.9964424079477	3.28333333333333
2.71787541778426	20.0343488577989	0.466666666666667	1.8421225931937	NaN	2.28333333333333
NaN	NaN	0.2	NaN	NaN	0.983333333333333
NaN	NaN	0.816666666666667	3.43565835079918	26.0094545915611	1.7
5.74153245223413	25.2886364737259	0.133333333333333	4.01149808865134	33.3064224942135	0.183333333333333
NaN	NaN	0.866666666666667	NaN	20.4919605377049	2.76666666666667
3.40175808079213	20.1691766677214	0.483333333333333	2.34288136824122	31.9157528214254	0.183333333333333
2.9817799988933	24.2049996123211	0.283333333333333	2.74668421988937	5.99215217541074	0.483333333333333
7.08100779483371	40.912660190185	0.333333333333333	NaN	NaN	1.18333333333333
5.73477433101734	41.4625754473129	0.583333333333333	1.66763427096955	19.0927873249085	0.65
1.64230641189685	12.3739626828048	1.81666666666667	3.68482563816416	34.2483096070532	0.75
4.54244654455752	29.0703293237824	0.383333333333333	1.34712948117943	13.2619948382017	1.08333333333333
5.20603808341457	25.2742203060676	0.483333333333333	3.43429889074259	31.7076894611703	0.4
0.898233774511092	10.3526083195183	1.48333333333333	NaN	NaN	0.183333333333333
0.854711335023002	NaN	0.383333333333333	3.34617867832631	22.9072094509358	0.183333333333333
NaN	39.6211360039015	0.683333333333333	4.45820672621592	43.8152162957321	0.583333333333333
5.10329373755124	31.2192692276773	0.883333333333333	NaN	NaN	0.166666666666667
6.31069483585727	21.8392681368343	0.583333333333333	NaN	31.6519152504475	0.183333333333333
3.20135061694652	14.1743171837285	1.7	3.48728306040295	32.4957614297335	0.383333333333333
3.93109583613754	30.8192773380353	0.383333333333333	3.43259461397527	NaN	0.383333333333333
5.75737507838689	28.9247683588076	0.166666666666667	NaN	21.0527462116805	0.183333333333333
2.22097118549226	23.3210217428319	0.283333333333333	3.09698435321702	49.1992130579875	1.18333333333333
4.29888066447378	35.2936803175837	2.18333333333333	4.80413785799508	27.2586361943634	0.983333333333333
5.10879823592923	27.4370195084947	0.183333333333333	2.89719035354034	NaN	1.65
4.17989965616382	25.6621300013208	1.18333333333333	3.17985619604488	25.1044384831082	0.8
NaN	NaN	2.25	5.40861926909526	20.9311380109735	0.0833333333333333
1.79401732440234	20.274700449219	0.266666666666667	1.92198784398389	16.7976053665751	2.98333333333333
2.43874119890837	21.1723564038116	0.7	1.77698314012335	14.3729266927556	0.183333333333333
6.04326242623933	33.1417010436409	0.383333333333333	1.98454100374835	20.2165340405576	0.383333333333333
4.97548121518206	45.8271111552014	1.26666666666667	3.50033791441728	38.9733887728679	0.166666666666667
2.1553423913344	14.3217487052112	0.183333333333333	NaN	NaN	0.6
3.04168126310426	18.5704762757381	2.48333333333333	NaN	NaN	0.283333333333333
6.18451274810043	40.5878089974211	0.283333333333333	NaN	NaN	0.683333333333333
3.89670297020546	25.3942306623444	0.15	NaN	NaN	1.5
2.54514007172289	11.9768116074981	0.383333333333333	4.69063163779441	50.8860904408108	0.283333333333333
5.39781497810669	29.5046086859545	0.4	5.639432785928	37.2861951025205	0.25
6.56705707695889	32.4035329060625	0.283333333333333	5.36258845195589	32.3528621050895	0.283333333333333
3.4912936293298	19.4203436489398	2.96666666666667	4.29718130536589	21.8630676490123	2.18333333333333
6.24326208528526	30.3412055970318	0.183333333333333	5.82229783773688	36.050653489232	0.283333333333333
1.39489070425871	5.9580156028266	0.683333333333333	NaN	2.63406484479012	0.183333333333333
3.20757822253363	23.6368169277235	1.38333333333333	2.4567957066949	21.3800481072116	0.183333333333333
4.74770000131232	36.875670233688	0.866666666666667	6.05919442104474	36.9114370555572	0.383333333333333
2.59428997746568	26.6559857415339	0.383333333333333	3.61928239631799	29.9254200055144	0.333333333333333
NaN	12.2265055134286	3.15	3.74442327775809	19.9599018238907	0.283333333333333
2.56726101711844	26.8724230978625	2.18333333333333	NaN	NaN	0.25
5.27443392167131	13.8092460180507	3.78333333333333	2.45124396776572	18.9071967982734	2.13333333333333
2.20830290235863	18.4674910792915	0.466666666666667	2.45429145572219	42.3809309753048	0.483333333333333
0.861003186109042	8.47615524252129	0.183333333333333	5.76819161898593	40.8549075658198	1.68333333333333
2.95660367117775	24.9512881544828	0.166666666666667	3.41760399222017	31.6407440934954	0.366666666666667
2.6451947623759	20.4862998103437	2.58333333333333	NaN	NaN	1.2
2.30875632451288	25.8512302406207	1.05	NaN	NaN	2.38333333333333
5.25111576069595	27.6282194476882	2.48333333333333	NaN	NaN	1.28333333333333
2.92155617798183	30.6989827889561	2.46666666666667	3.73190157755617	23.2723530091583	0.1
6.35795923294858	32.9451017394382	0.383333333333333	6.83745828591695	38.054564183977	0.483333333333333
1.86967735571996	21.5352806130026	0.4	7.8745914222414	40.5024514648161	1.18333333333333
3.96926002985307	33.5596147214597	1.98333333333333	3.16087274391321	34.6881498533599	2.68333333333333
6.08021363211594	32.2736136117568	0.4	3.21360392178664	33.0104065915687	0.183333333333333
4.1926608712806	41.4908180491614	0.283333333333333	5.855843091586	39.0425823836053	0.983333333333333
6.0591822926355	34.5470544904817	2.48333333333333	2.67570620219133	24.7729367425204	0.25
6.52835095946	29.4098202055587	3.68333333333333	NaN	NaN	0.983333333333333
2.40286521945348	17.4920069464497	0.133333333333333	2.68148159452919	29.5132843871158	0.25
5.71285846419772	35.2387643531474	1.51666666666667	3.30961708171404	19.2054039358015	0.766666666666667
5.37186484852023	30.4218310889854	2.28333333333333	3.5714895675577	19.7368387664421	0.666666666666667
NaN	NaN	0.116666666666667	2.64655292698355	26.2203921478312	0.65
NaN	NaN	0.483333333333333	2.25957922498754	25.3715414314173	2.18333333333333
NaN	NaN	0.683333333333333	6.16308416795672	32.0323624410696	1.08333333333333
2.14827863479363	23.2252830023843	1.6	NaN	NaN	0.133333333333333
2.11424796394476	16.7060766903458	1.98333333333333	NaN	NaN	0.183333333333333
2.86030024338233	14.4705658171338	0.283333333333333	NaN	NaN	1.08333333333333
2.32234890220708	21.9448367436015	0.383333333333333	2.12221523604311	19.0950411229899	1.28333333333333
NaN	23.410679860127	0.216666666666667	5.93873890027422	28.3237999709034	0.183333333333333
5.04544966284609	24.6757989361561	1.01666666666667	7.45939728521832	44.2127427278001	0.183333333333333
4.70275686120262	25.48200368941	0.566666666666667	4.43117520123029	27.4597917592133	2.01666666666667
4.90248713403155	28.98276772461	0.583333333333333	3.33427837639934	34.3143233452241	0.383333333333333
4.86775047164664	16.9103698041432	0.683333333333333	3.89795860676381	36.4510240316069	1.38333333333333
3.22277237917212	13.773154228931	1.78333333333333	4.16140131180701	22.5624496244438	0.7
NaN	15.9975419068178	1.08333333333333	3.11113894783662	35.5705156722637	0.983333333333333
0.846470360915799	11.4757158706295	0.783333333333333	NaN	2.53037105642235	1.45
1.58775568582583	10.7105145254001	0.7	2.33790151848087	17.4008551509139	0.583333333333333
1.59160137571709	5.82317073533073	0.483333333333333	NaN	NaN	0.966666666666667
NaN	NaN	0.183333333333333	NaN	2.89753814174405	0.25
2.83081544299807	18.0222911531943	0.25	2.51217274226289	15.5098742333192	0.183333333333333
6.21069665134847	50.3623569893458	0.183333333333333	4.57286348552831	24.0279049130471	0.566666666666667
6.05349599913457	37.1184722015553	0.383333333333333	3.98200742574388	23.3404543727697	0.783333333333333
3.68710320644648	18.1284092392996	0.483333333333333	4.64157971770987	44.024288661841	1.36666666666667
NaN	NaN	0.583333333333333	3.76901083668369	24.1946727251158	0.2
3.0464315528571	16.0538223319239	0.4	2.80616277148443	30.7891064126476	0.383333333333333
4.39562739349886	24.7062896795929	0.183333333333333	0.8780012933854	8.86760982581947	3.28333333333333
4.79531864202744	33.546967364058	0.383333333333333	2.07366597077477	11.9087728026659	0.166666666666667
5.2961030719788	47.3181849955186	0.65	NaN	NaN	0.583333333333333
3.48603106949766	36.007173703032	0.25	NaN	22.9987077563928	1.08333333333333
3.33510171155458	36.7832190386501	0.483333333333333	2.36923536892587	24.5472086714519	0.483333333333333
5.14039515351616	27.8005309207769	0.35	1.67914088969682	14.8268540244123	0.383333333333333
2.95105743832175	32.6290030180701	0.55	NaN	NaN	1.08333333333333
3.62257161382938	29.4101301957148	2.78333333333333	3.56468055347925	30.479494097722	0.633333333333333
5.2774926826208	32.3529106824899	2.3	5.67182915521864	24.5008902289514	0.283333333333333
NaN	23.7546703805132	1.38333333333333	NaN	NaN	0.583333333333333
2.43793244057116	26.8129344921747	1.28333333333333	4.85691579168065	41.1795598782716	0.383333333333333
2.60987733465095	30.6355090749143	1.38333333333333	5.56829593284854	30.280804528117	1.2
7.49009413427232	41.8010147782504	0.383333333333333	2.47045541967101	27.1311410845666	1.28333333333333
5.24659218060375	33.1315882123726	1.88333333333333	2.64324310009945	NaN	0.4
3.54719463667228	35.4216652521885	4.58333333333333	NaN	13.6491650679858	0.2
NaN	NaN	2.46666666666667	2.96726667250058	15.0313937221011	0.783333333333333
4.87865717651157	24.9858169926887	1.9	2.25185190459126	21.2626718177785	0.666666666666667
5.61711250216037	29.6958671783407	1.36666666666667	4.99232981156765	46.1190109137401	2.06666666666667
3.8635074948693	18.652156947342	0.983333333333333	NaN	NaN	0.583333333333333
6.4398332703646	29.7187852655632	0.85	NaN	31.2200888835325	1.18333333333333
5.91782602804769	33.4062044390899	0.683333333333333	3.28407207164851	17.6483540630931	1.08333333333333
5.07250017007318	34.9623158024668	1.23333333333333	1.65504691459325	2.02527587185629	1.58333333333333
2.62786249423946	10.2421993593563	1.48333333333333	1.60691386512887	18.0805501589247	1.18333333333333
NaN	NaN	1.38333333333333	NaN	NaN	0.466666666666667
NaN	NaN	1.18333333333333	2.10112475330415	23.7991399889252	0.7
NaN	25.8821815433913	0.933333333333333	NaN	NaN	1.18333333333333
4.05219177190551	27.7696451926599	2.68333333333333	3.36408843643082	37.1162680436662	0.783333333333333
6.8887075825837	33.6895548553084	1.36666666666667	5.30720083084817	41.57809851968	0.383333333333333
6.10825321508614	32.9520142936259	0.9	3.91870357076746	27.7878314588915	0.683333333333333
4.5218766331896	18.4473005282389	0.416666666666667	4.65226645009682	36.3511499379444	0.916666666666667
1.56474931405331	21.555365754931	1.05	3.41183322587622	22.5864346826317	0.483333333333333
3.49782503018812	23.9926047383043	1.28333333333333	NaN	NaN	0.25
3.80678088314692	NaN	0.883333333333333	2.3866036016526	23.7650111097289	1.08333333333333
NaN	NaN	0.983333333333333	3.7128343646911	28.3761617343068	1.68333333333333
2.73441012219946	27.5930032153086	0.283333333333333	6.17057839736095	50.8342682580126	0.283333333333333
2.68706740782711	24.0370189047143	2.9	1.81726976228293	20.9618132343585	0.383333333333333
5.72400543279398	33.4493052035068	4.78333333333333	4.23700300285618	34.4656599180307	0.316666666666667
5.66215687149638	30.977207112022	1.88333333333333	2.3552375610291	25.9350557825957	0.183333333333333
NaN	NaN	1.21666666666667	NaN	NaN	0.483333333333333
NaN	20.1918428381105	0.733333333333333	3.26673802843253	16.7021108275696	1.11666666666667
NaN	NaN	0.483333333333333	5.40418713993904	27.4930840428989	0.483333333333333
2.68167448161245	16.4284426996981	0.833333333333333	4.47063190554202	23.7637676328249	0.383333333333333
5.11052390788396	51.5037149268756	0.183333333333333	NaN	NaN	0.216666666666667
5.84386389322309	39.1679564084237	0.9	NaN	8.0839022828929	1.61666666666667
6.45128982819528	34.5501399770451	0.583333333333333	2.53832497857541	10.0409868922727	0.883333333333333
2.88986446795433	30.4905692203852	0.6	2.75169891502889	22.0646587148997	0.616666666666667
NaN	11.3920429006933	1.18333333333333	5.49780410976646	27.4998418992959	1.06666666666667
1.68428807231301	13.5314742560603	0.516666666666667	NaN	2.77558893098753	1.08333333333333
4.72767745409982	31.0310647104181	0.983333333333333	4.97060705157307	38.6945997280568	0.266666666666667
3.24776341353383	20.7993850732413	0.216666666666667	4.7385037160262	21.8835846448265	0.283333333333333
1.94403538797034	22.1458038976111	2.28333333333333	NaN	NaN	0.783333333333333
2.46478169359264	22.6684100481	0.883333333333333	4.63884007082386	36.472444278899	1.28333333333333
5.40900790450162	27.4174505413473	0.983333333333333	6.21491603837852	35.8479124794299	0.4
1.33241841333002	13.8518696227995	0.983333333333333	4.81384978723477	31.5475477198068	0.3
NaN	12.7547066866829	1.38333333333333	2.06665341537721	17.5764607754989	0.183333333333333
1.78773683520457	25.4626556252894	0.783333333333333	NaN	NaN	0.6
4.20493423187394	26.5364256137618	0.883333333333333	NaN	16.0728708251427	2.38333333333333
3.98391071969599	NaN	0.283333333333333	NaN	NaN	0.583333333333333
NaN	33.361358038858	0.383333333333333	NaN	NaN	2.06666666666667
2.93179822020861	NaN	0.116666666666667	1.80627335455867	12.1002242162384	0.0833333333333333
0.636493016764799	23.188252435112	0.45	NaN	NaN	0.183333333333333
1.73946662841175	23.190198322179	2.88333333333333	NaN	19.1996499175001	2.4
5.17763305602438	NaN	0.7	1.65847747094051	NaN	1.3
NaN	17.9992942735261	0.683333333333333	1.90618023670889	6.84695948283524	0.483333333333333
5.4239015760704	21.1760212480656	0.983333333333333	5.36141867681353	31.2127791567986	0.7
4.51814694299783	26.8809971019014	2.43333333333333	5.31362237005732	35.8613045956572	0.783333333333333
4.40720184939819	28.3936160921782	1.28333333333333	6.32185973855118	32.3752731456006	0.466666666666667
6.03126784551293	26.9978338499867	0.783333333333333	NaN	NaN	0.783333333333333
4.0201216258449	NaN	0.783333333333333	1.3335840427252	13.0930180339982	0.6
NaN	18.9127561723137	0.116666666666667	NaN	NaN	1.4
2.76368804749761	19.2299733541048	0.383333333333333	NaN	46.5656083608974	1.98333333333333
3.42997469811619	NaN	0.283333333333333	4.425909431943	23.6926909611665	0.983333333333333
NaN	24.4000452718543	0.4	3.06273982548235	31.8856315140164	0.3
19.5667043812828	29.3080782254822	0.283333333333333	NaN	NaN	0.283333333333333
3.73799785182862	NaN	0.383333333333333	NaN	20.1150826586233	0.3
NaN	19.1797654685187	1.4	3.38846971583044	26.7645243573026	0.166666666666667
1.77365880196961	29.3126694520496	0.366666666666667	5.14087080912165	46.4083890655652	0.283333333333333
5.93252523696798	24.4910916647587	0.583333333333333	5.97814729129887	32.4555973899102	0.283333333333333
3.9966414675364	30.7506550904254	1.46666666666667	2.96884631269015	20.9976813146825	0.283333333333333
6.14572815368842	18.6054713739772	0.383333333333333	NaN	NaN	0.233333333333333
3.30501828562499	12.010871363177	0.6	3.13183624039115	23.855953627778	0.183333333333333
1.57294092366312	31.2836530892209	1.61666666666667	6.86571917501766	44.2615559742482	0.183333333333333
0.781031507447295	26.7149197184472	2.26666666666667	7.04774761644709	42.183780692725	0.366666666666667
5.20552350590473	NaN	0.783333333333333	2.8245575214656	13.7495152512359	0.383333333333333
2.45293714837432	8.29857278043749	0.266666666666667	3.83659105390995	39.8411920753942	0.183333333333333
1.66149676358079	13.4625059651223	0.783333333333333	2.65884494521092	13.8181577004098	0.283333333333333
NaN	27.6180226886781	0.383333333333333	NaN	21.4138798006978	0.166666666666667
1.50149869238103	NaN	0.883333333333333	4.01264262928365	34.2518862778899	0.166666666666667
2.571038429283	23.4298273743586	0.383333333333333	4.95739494481304	30.2138802121177	0.75
3.5922310868043	NaN	0.816666666666667	2.87791396838768	17.8193536015293	0.583333333333333
NaN	30.924665005526	0.666666666666667	NaN	NaN	0.183333333333333
3.74623017626049	2.31570970181645	0.183333333333333	2.36396436788041	11.9745880436147	0.683333333333333
NaN	34.0103073036724	1.53333333333333	4.78552294811936	32.3616043677238	0.183333333333333
4.82679628364509	14.8443210625937	0.75	2.9049850450337	24.6473526943249	0.566666666666667
NaN	NaN	0.6	2.8385755934455	24.6800972417728	0.416666666666667
2.05753198407121	25.6435861049862	1.91666666666667	4.81166860511506	42.1320816055637	0.166666666666667
NaN	37.3968276155082	1.38333333333333	NaN	32.3015645327166	5.8
4.09082495120299	31.1728828699671	1.08333333333333	3.51658897351836	46.2894180710351	0.183333333333333
4.650136751744	26.31676376862	1	4.24604998684039	43.9564893815351	1.98333333333333
4.73823949789755	30.4038815591737	2.48333333333333	4.15315248153371	28.4206104582207	0.183333333333333
3.265524874123	26.3853056422943	0.233333333333333	2.63202970458386	17.4949422156706	0.283333333333333
4.5573605124187	NaN	0.25	NaN	NaN	0.283333333333333
NaN	25.1106357831887	0.183333333333333	1.83492376008329	19.8564355476347	3.58333333333333
1.30117500077777	19.3223388216016	0.683333333333333	3.19400290954145	26.9411327590138	0.4
4.7911854173304	NaN	2.18333333333333	2.75900900040633	30.7457403254476	2.68333333333333
1.30352637589425	25.9523606306983	0.183333333333333	NaN	NaN	0.766666666666667
NaN	32.5414645509839	0.7	3.2357073254144	22.5259048147524	0.183333333333333
3.78683604266822	22.1070604199473	1.2	NaN	21.6028257627596	0.783333333333333
4.57405103575075	27.0139560723003	1.83333333333333	2.30852937397326	26.2538573133904	0.233333333333333
5.6575449908141	2.2016048718439	1.78333333333333	NaN	NaN	1.3
5.12769714574632	24.0515328132257	1.25	NaN	NaN	0.383333333333333
NaN	15.7015316234137	0.966666666666667	2.70845448331374	15.9507726112333	1.95
2.05514116915904	34.8826712759636	0.683333333333333	3.61042786465701	31.7930917534625	0.383333333333333
2.95698524124207	24.1819036756829	0.583333333333333	3.41470037360804	21.0200490618091	1.78333333333333
4.47500282470093	23.707328367398	1.18333333333333	4.92228140593926	29.9490975540692	0.483333333333333
4.80988711319934	19.875928413375	0.783333333333333	NaN	NaN	0.383333333333333
3.01839291423904	21.8014276783679	1.18333333333333	2.83880902312819	24.4362091065265	0.783333333333333
4.23829587369199	26.0591095048566	0.216666666666667	2.48461572267802	18.9795131409689	1.48333333333333
3.13155292294901	12.8586975156093	0.833333333333333	NaN	NaN	0.483333333333333
1.195041745763	44.353012368949	0.883333333333333	2.34131634894936	19.0621097469387	0.183333333333333
4.82081633344003	29.0673765179836	0.683333333333333	NaN	NaN	0.166666666666667
2.47423595420577	NaN	0.283333333333333	NaN	NaN	0.416666666666667
NaN	20.9304605646076	0.383333333333333	NaN	NaN	0.583333333333333
3.34035491578201	NaN	0.316666666666667	NaN	NaN	1.58333333333333
NaN	NaN	0.483333333333333	NaN	NaN	0.483333333333333
NaN	NaN	0.2	3.5768318988134	28.6014426400078	1.35
NaN	NaN	3.06666666666667	5.97361561662622	41.6105118959566	1.06666666666667
0.921160527968251	NaN	1.38333333333333	NaN	27.066870689604	0.583333333333333
NaN	17.3470189012198	0.383333333333333	3.25260983089825	28.7158990887894	2.35
1.35824222735448	32.6364173174328	0.383333333333333	4.96709531820691	2.32454499923519	1.55
2.69723008857686	26.1243195439491	1.78333333333333	NaN	26.1074225911929	0.333333333333333
3.95468360435122	34.7392195864751	0.366666666666667	2.26405758102774	15.2465864804401	0.3
5.20843873912452	18.9534754902009	0.55	NaN	NaN	1.6
4.65903090513343	5.66947960626198	0.183333333333333	5.54064977505315	44.6468106183201	1.11666666666667
1.74056394297442	NaN	0.583333333333333	6.1439748767037	31.2937439138031	1.9
NaN	27.8197511193451	0.95	1.94415388688013	22.0557716014752	0.9
4.29410731680073	30.1440591770868	0.216666666666667	NaN	NaN	1.33333333333333
4.57209237741884	21.7504354822428	0.483333333333333	3.30436198462539	27.9382942866716	1.08333333333333
2.13031865634326	NaN	0.583333333333333	2.40776992743232	27.875994088418	1.18333333333333
NaN	36.0472055992094	0.15	4.21638533018592	34.9854583399072	1.28333333333333
5.70461471887293	27.057447110582	2.38333333333333	6.2133238776183	31.5527264052773	1.28333333333333
4.65666658613124	24.4735334469312	0.85	4.10809301835996	39.3149576316655	0.4
3.52281728978863	26.7122525082435	0.683333333333333	NaN	2.25473508210638	0.983333333333333
3.89446330921069	25.1360111124534	0.583333333333333	NaN	NaN	1.01666666666667
3.41813204861997	36.603620363296	0.416666666666667	0.928258232652496	28.1715824076711	0.7
6.11406715191764	32.9249840707235	1.26666666666667	2.48090385349926	26.0323765142839	0.4
5.64139493963487	26.8827342524077	1.98333333333333	2.06590878385208	15.3444465361645	0.683333333333333
2.90294954786159	25.4131612992665	0.183333333333333	5.71714916981056	31.8550942477338	1.7
2.91306502210071	30.4607965886179	0.216666666666667	2.99077818847239	13.675276610442	0.483333333333333
6.28212906900413	12.0162125118119	0.383333333333333	2.4766298612623	24.6860532115926	1.38333333333333
2.11823172895459	27.0783372723249	1.11666666666667	3.76353357365492	39.8042014384633	0.983333333333333
5.31314948051451	26.6030371660777	0.9	2.27435552942971	16.7924109891595	0.283333333333333
4.92334021834418	NaN	0.616666666666667	1.61774845072957	17.9385476295048	1.66666666666667
1.54095846548849	20.0662981901783	0.383333333333333	NaN	NaN	0.6
NaN	11.5806328417891	0.483333333333333	3.85704156844416	30.0347153127633	0.8
1.72856730540531	24.7803498890213	1.68333333333333	4.78060333326509	32.7684302225818	0.9
4.0647900330462	14.9669795404528	0.183333333333333	4.19572570935278	37.5387304889484	0.883333333333333
2.85428485899078	11.8880096684383	1.46666666666667	3.52316824192282	32.7910813729441	0.166666666666667
2.55165963866869	26.2735728491457	1.08333333333333	NaN	NaN	1.55
3.6260775683312	32.9439630263406	3.18333333333333	6.02337780079628	29.3252777737923	1.46666666666667
4.2206125502683	19.9051341196504	0.566666666666667	3.49567230596467	24.8145645193365	0.666666666666667
2.92596352883607	23.8323601125968	0.133333333333333	1.79348302424774	19.3096049239403	1.78333333333333
4.13047628258053	26.8102273100738	0.183333333333333	4.48511580168532	39.8593870260216	1.58333333333333
5.08148899358633	28.2789035582983	0.383333333333333	NaN	NaN	2.38333333333333
3.39599602521484	35.0928639208694	1.08333333333333	2.90692580590866	24.7768592302544	1.08333333333333
1.40218362116735	15.7189776311195	0.816666666666667	NaN	NaN	1.16666666666667
3.23619171120887	13.2717118730915	0.983333333333333	0.789514780829683	16.37768587511	0.166666666666667
2.32154462185771	36.6216557846419	1.08333333333333	4.74774818734209	26.3092324746023	0.683333333333333
2.13772804890279	23.7318170713193	1.38333333333333	3.37264334309538	16.2724862733885	0.866666666666667
5.94819685149367	22.0002486522361	0.316666666666667	NaN	2.32454197069418	0.983333333333333
2.58183680542673	27.097518861841	0.816666666666667	1.16820981252727	12.3684746177461	0.133333333333333
3.7863761640416	26.5021805381508	2.18333333333333	NaN	NaN	0.4
3.08965481923925	27.9901116653039	1.9	3.74515376079756	24.4765310417706	0.483333333333333
4.56123758711415	40.7625408002712	0.966666666666667	NaN	NaN	0.583333333333333
4.17968707777508	27.0751359319253	0.883333333333333	4.11960272661376	25.9858248333558	0.983333333333333
3.04094863842768	NaN	0.583333333333333	2.03938081371792	11.7521195078723	1.08333333333333
NaN	26.4405362756531	0.283333333333333	2.9561440702944	15.9517307098298	0.583333333333333
5.83147103966258	28.2023937309145	0.883333333333333	NaN	2.93364891743224	0.183333333333333
4.3799289729591	23.8192299602597	0.983333333333333	4.97656394607611	19.7398334818915	1.38333333333333
2.3072592406715	NaN	1.93333333333333	2.00015075402049	22.7510803300449	0.3
NaN	NaN	1.45	NaN	11.8899556585148	1.08333333333333
NaN	NaN	0.216666666666667	NaN	NaN	0.783333333333333
NaN	30.5209634190548	1.38333333333333	NaN	NaN	0.183333333333333
2.1794443516661	23.4838659281565	0.166666666666667	1.67335460709332	18.6049276607685	1.58333333333333
2.64423366652143	NaN	0.183333333333333	NaN	NaN	1.76666666666667
2.30905213850488	NaN	0.383333333333333	2.04021360051824	21.7169202034818	1.28333333333333
NaN	26.6567392530537	0.783333333333333	2.27393448789574	12.6842525327001	1.16666666666667
2.85027407933059	25.5282550178381	0.183333333333333	3.99717276289355	18.2493442189114	0.883333333333333
4.3061732700817	18.4967934904125	0.583333333333333	5.04414775185824	34.0596710947487	0.783333333333333
3.86453744000636	NaN	0.383333333333333	2.55597553986874	20.532032269956	0.4
NaN	16.9206664637675	0.316666666666667	NaN	NaN	1.48333333333333
NaN	26.5051333589194	0.9	1.42418829198234	4.24128116904432	0.183333333333333
5.22548333071722	23.4302387302642	1.58333333333333	2.49220707162331	23.5670910212835	1.3
4.5371405932391	31.7202421110962	1.41666666666667	2.13228641560103	17.5950416692815	1.3
5.49538648252804	30.0914685015627	1.98333333333333	NaN	NaN	0.983333333333333
5.93260307714282	16.0855534773323	0.483333333333333	NaN	NaN	0.7
2.11949166063937	22.5690689543978	0.0833333333333333	NaN	NaN	1.28333333333333
3.31126525382311	24.4766067274794	3.3	1.95436489803974	NaN	1.28333333333333
4.52958851687723	25.6267466534954	1.65	1.63121032177785	NaN	1.6
5.05742135666401	20.3345516248697	1.6	1.3192240615768	23.244681366323	0.266666666666667
3.63875334564168	28.8716083314573	1.36666666666667	4.05193391047401	23.2372844220068	0.566666666666667
4.5793449535216	14.6442487592624	0.4	1.61445255202312	2.40206909522959	0.183333333333333
NaN	22.3755103727544	0.283333333333333	NaN	NaN	1.58333333333333
3.09917955587797	20.4444522015921	0.283333333333333	NaN	NaN	0.516666666666667
3.41174318197698	23.7500064599585	0.283333333333333	NaN	NaN	0.983333333333333
3.30541706443719	NaN	0.983333333333333	NaN	NaN	0.783333333333333
NaN	NaN	0.783333333333333	NaN	11.4774647084582	0.983333333333333
NaN	14.209412762136	1.38333333333333	NaN	NaN	0.583333333333333
1.37732395865201	NaN	2.68333333333333	NaN	NaN	1.78333333333333
NaN	26.0731220938591	0.683333333333333	0.512619999616008	NaN	0.383333333333333
3.31015121778517	17.626481101944	0.533333333333333	1.19133018871701	3.43571211592342	1.88333333333333
2.84207126374508	29.9674288991353	0.683333333333333	0.523933498009848	3.70551368134753	0.783333333333333
4.29380796208608	44.4871278847701	0.166666666666667	2.68366618882065	21.5198150644792	1.18333333333333
5.14264981882422	35.6302770073696	0.466666666666667	4.05487738694927	13.8766722165045	1.08333333333333
4.68428345397537	18.9903749956194	2.68333333333333	5.47956072107451	30.2080792009015	1.1
1.69819590892475	NaN	0.266666666666667	1.55744585364638	6.69472087306564	0.783333333333333
1.67346021318165	19.4266879035139	1.08333333333333	NaN	NaN	0.866666666666667
NaN	26.4841996299586	1.18333333333333	2.35559351133119	24.297144176553	0.183333333333333
2.44385431843159	36.8028840484727	0.383333333333333	NaN	NaN	1.45
2.80603280572925	37.5184961173203	0.566666666666667	NaN	NaN	0.983333333333333
5.43081282918099	30.1575324151349	1.28333333333333	5.84451728518307	19.7686357707031	0.583333333333333
6.75054981758418	21.2992085849338	1.08333333333333	4.23226864687417	26.6137249480157	2
3.93638897523415	12.9158864485331	0.266666666666667	4.12568890103224	24.5048698964722	0.6
4.33393703135717	NaN	1.38333333333333	NaN	NaN	0.466666666666667
NaN	9.45414577054137	0.566666666666667	NaN	NaN	0.883333333333333
0.546484877374594	27.1493712239275	0.216666666666667	2.42092852074822	24.874053403069	0.383333333333333
2.28771090776149	22.8431010625743	1.78333333333333	NaN	NaN	1.38333333333333
6.19217800584184	39.4298061919205	0.883333333333333	NaN	30.2334381518194	0.3
5.76232588690506	23.6297596426028	0.35	3.17790949217571	24.6247024363496	0.883333333333333
4.38054117787425	18.0243657929989	0.416666666666667	2.96849195138605	29.076085738722	0.783333333333333
3.69394888419422	27.1265750591434	1.11666666666667	5.14791468848793	23.1134253614675	0.783333333333333
3.44435407696062	17.5642692588215	3.4	4.78869106282601	31.1552474747721	1.88333333333333
NaN	25.5449732843384	0.75	2.16559201552802	14.9285273125766	0.7
2.16042151115243	33.1244519867741	0.0666666666666667	NaN	2.32599026450572	1.26666666666667
4.1675569888027	33.419543579647	0.983333333333333	3.99613146923291	20.7097300326179	0.266666666666667
3.52342174476915	27.4426761797952	1.23333333333333	3.45123338455855	35.43437463873	1.6
5.23362470605017	36.0776108268929	0.783333333333333	2.46315017028772	24.6360321001051	0.883333333333333
3.1188412374445	23.3058873651876	0.7	3.61499685485563	21.9579042956513	1.58333333333333
3.16347250577949	40.7530917945438	2.98333333333333	3.70563888924845	33.0812535738498	1.28333333333333
NaN	26.0671094250855	0.55	NaN	12.4248444520379	1.08333333333333
5.42564420068233	26.2357846229134	0.583333333333333	4.14106272373028	29.1247821266747	0.466666666666667
NaN	24.3138493104698	1.58333333333333	3.78956775402287	36.1760040388203	0.583333333333333
4.90193924605973	33.9192666882457	1.2	5.9496720995364	26.6460859894288	0.783333333333333
6.06634984767355	17.8999074318807	0.4	2.59890609988992	24.1976948214951	1.2
4.66699845880153	29.2680005653853	0.25	NaN	NaN	0.383333333333333
3.22349883077403	13.4579632892856	0.183333333333333	NaN	29.1116565348152	0.533333333333333
2.3630540479949	21.2334047242715	0.5	3.60944640078977	25.1136029487391	1.06666666666667
2.94606171953607	NaN	0.6	NaN	NaN	0.1
NaN	NaN	0.866666666666667	4.457633097644	47.298047147746	1.86666666666667
NaN	27.4652316882807	0.75	4.3910332695629	35.3406947385667	0.616666666666667
3.27018659967849	26.6715606097954	0.766666666666667	3.54140226583951	30.4335368354453	0.883333333333333
5.19265644466875	33.9454412080298	0.366666666666667	2.03758970682575	9.92955266448746	0.483333333333333
4.58635857550663	29.0038185866395	1.86666666666667	2.26017473321423	12.9195784747073	0.483333333333333
4.36266156927707	46.8194534022757	0.883333333333333	3.02135509362444	28.1637970021832	0.266666666666667
5.58200529153135	26.913769583899	0.183333333333333	0.501535182256732	3.83999430202387	0.3
4.42086513479842	33.2254224408038	0.583333333333333	5.44418878212359	35.6906648649601	0.333333333333333
4.48446776780902	25.5074868280949	1.48333333333333	5.41375386874651	30.3835528973962	0.95
3.10833198990656	31.794298466926	1.38333333333333	5.47192024907058	25.4935215571589	1.51666666666667
3.18805761419218	15.9405219952499	1.78333333333333	2.17897495232784	19.4696108737444	0.766666666666667
2.1019063214236	21.3842644747206	3.88333333333333	3.13400785461132	26.1766519359094	1.18333333333333
2.50086826413455	31.5289697879784	0.183333333333333	NaN	2.62887318035382	0.383333333333333
3.80236100976516	NaN	0.316666666666667	1.6227098187896	8.17291025643699	0.483333333333333
NaN	10.4446500121641	2.08333333333333	NaN	NaN	0.333333333333333
NaN	23.1608260234191	0.783333333333333	1.90448652482115	8.87887321766728	0.8
2.18684187967606	34.5832482418414	0.383333333333333	0.887555357175579	5.94453717160355	0.0833333333333333
5.36026012820401	27.7160562060748	0.983333333333333	NaN	NaN	0.983333333333333
4.81162505252735	30.9318063231875	0.75	NaN	NaN	1.18333333333333
5.75462747671252	35.2278469079495	1.18333333333333	NaN	NaN	0.483333333333333
4.08895363869037	29.3021044081004	1.38333333333333	NaN	8.08812114731239	0.65
4.340238122507	3.9853615886976	0.283333333333333	NaN	NaN	1.28333333333333
1.17523608489882	NaN	0.383333333333333	NaN	NaN	0.366666666666667
NaN	13.7865570245835	3.18333333333333	0.864127145092661	8.01606055525945	0.383333333333333
2.30845178408507	19.4008389389519	0.683333333333333	2.13866705055631	13.3900175943033	1
3.99886926939846	11.6821576496367	3.76666666666667	3.76114678372326	36.8886486929493	0.883333333333333
3.40598410207191	14.5268993567388	1.08333333333333	2.00834652456944	8.87036186143673	1
2.79359431005498	NaN	0.983333333333333	3.0133443998963	18.383721523858	0.983333333333333
NaN	NaN	0.883333333333333	1.95806033237968	31.9975127000019	1.48333333333333
NaN	19.7734576395517	2.76666666666667	2.89918950132971	15.1478168318884	0.3
3.32692873551418	28.0052275435337	0.483333333333333	3.46772213837499	35.7174367243345	0.983333333333333
3.85309811567861	24.8454537609709	1.46666666666667	2.64957625920453	29.7332345279052	1.58333333333333
4.6337458733879	29.0679608444565	1.75	6.0421451296474	42.5466476116843	3.16666666666667
4.65597320080925	26.558214656769	1.16666666666667	5.66416979174817	32.194421561099	0.333333333333333
2.89147984694272	NaN	1.38333333333333	2.00492870973156	16.3441500513735	0.966666666666667
NaN	28.1734752555515	0.4	NaN	NaN	0.133333333333333
3.69873685545201	NaN	1.78333333333333	NaN	NaN	1.08333333333333
NaN	NaN	2.36666666666667	NaN	NaN	0.683333333333333
NaN	15.6089754530967	0.166666666666667	0.940209582876671	31.5042895163374	0.166666666666667
1.41969866443172	19.888520115737	1.58333333333333	6.08966052389397	33.7942086300862	1.08333333333333
2.1769872319115	19.8918072753054	0.383333333333333	4.61645759965626	33.9889821327595	0.783333333333333
2.67120409323985	NaN	1.65	6.32705206929866	32.7696963014461	0.683333333333333
NaN	23.0077423409125	0.183333333333333	4.20962577175115	19.5003645888962	0.5
3.49391870883871	28.3663298162283	0.183333333333333	NaN	NaN	0.5
3.15048919481916	25.3863220280691	0.783333333333333	2.20290596889847	11.1583578852191	0.783333333333333
4.15556359888708	NaN	0.583333333333333	NaN	NaN	0.866666666666667
NaN	31.0698341233443	1.78333333333333	1.88673196105831	19.8808669869887	1.16666666666667
5.18968444898447	40.1441900173098	1.2	NaN	2.46163642592135	0.266666666666667
5.86725170794987	13.0267612070383	0.683333333333333	0.86466980539439	2.57062833205523	1.18333333333333
2.17713214044367	NaN	2.03333333333333	4.98682932509923	24.3956214923597	0.183333333333333
NaN	13.0139388619032	0.983333333333333	3.80115446558109	29.4650785664095	0.833333333333333
2.27381889361329	24.8750111369949	1.26666666666667	NaN	16.7301522507906	0.766666666666667
2.82649276762434	10.0916060839375	2.78333333333333	1.64470445075203	22.556278298241	0.783333333333333
1.70925707035171	NaN	0.383333333333333	5.3231599895275	NaN	0.283333333333333
NaN	NaN	0.35	NaN	NaN	0.483333333333333
NaN	NaN	0.783333333333333	2.39511264741163	20.7580160681383	0.4
NaN	NaN	1.98333333333333	NaN	NaN	0.233333333333333
NaN	16.3210187135022	0.283333333333333	NaN	NaN	0.166666666666667
NaN	28.6075959171583	1.08333333333333	3.22131039302097	32.2252518848629	1.38333333333333
1.68711188824292	23.037548584964	1.18333333333333	4.47796739088056	25.0617477523838	0.4
3.44865272250302	26.722391755884	0.183333333333333	4.21146172603325	31.277612534969	1.08333333333333
3.13904476422142	31.4697772215538	1.48333333333333	NaN	NaN	1.4
2.67553639433623	30.5107563784873	0.966666666666667	2.22038122042288	25.2089997043776	0.883333333333333
3.96942535742777	36.6049668538689	0.883333333333333	NaN	NaN	0.283333333333333
4.4262347408731	49.3430010739739	0.883333333333333	NaN	NaN	0.883333333333333
4.80391814468331	36.6263456493229	0.416666666666667	NaN	NaN	0.25
5.25408955862548	30.4832786303145	1.28333333333333	NaN	2.65364389856018	0.783333333333333
4.94893054149277	12.6597361340063	1.15	NaN	8.24392685222812	0.683333333333333
3.79340679551375	12.454182890247	1.08333333333333	1.09955034442265	NaN	0.45
2.4645570189299	NaN	1.18333333333333	NaN	2.50161731770281	0.383333333333333
NaN	17.1523774001297	0.4	5.11442844515914	31.0796793342372	1.08333333333333
3.13265945748927	29.1432210387477	0.85	4.75105389419129	26.5996654699944	1.03333333333333
5.44852395644264	38.7081047806407	1.68333333333333	5.13059157996237	25.7797914560695	1.48333333333333
6.01487170751261	20.5553035420742	0.566666666666667	2.05265222910744	14.0489345746437	1.08333333333333
2.47097407096833	32.1193113219104	1.48333333333333	2.06582591433234	11.1110979222593	0.683333333333333
3.57697867456649	30.2168054045555	1.58333333333333	4.93035688619881	25.2548906127269	0.0833333333333333
5.04288539993145	NaN	0.333333333333333	6.07556597420007	40.8688878982559	0.483333333333333
NaN	18.2895578228917	0.483333333333333	7.40239007316684	40.2006983803582	1.1
3.05624538055933	29.2568790920864	0.783333333333333	4.68210617678793	33.6820403146473	0.683333333333333
5.49109941621511	36.3879991533372	0.85	NaN	NaN	1.08333333333333
5.37676254261436	NaN	1.71666666666667	NaN	NaN	0.466666666666667
NaN	NaN	0.183333333333333	NaN	NaN	0.983333333333333
NaN	23.8550890893303	0.183333333333333	NaN	NaN	1.08333333333333
NaN	NaN	1.78333333333333	NaN	NaN	0.0833333333333333
2.23212459243605	14.263283421655	0.366666666666667	NaN	NaN	2.68333333333333
2.1239221518851	NaN	1.9	NaN	NaN	0.833333333333333
NaN	14.0870323627319	1.18333333333333	NaN	NaN	0.983333333333333
1.80667853308902	23.5458465932723	0.683333333333333	NaN	5.33614468712086	0.766666666666667
2.94209650619396	26.1780015960336	2.18333333333333	NaN	2.77456629612169	0.5
3.43513595771811	NaN	0.883333333333333	NaN	NaN	1.18333333333333
NaN	29.309072368844	1.96666666666667	NaN	NaN	0.183333333333333
4.89594184975178	43.3291296157197	0.183333333333333	NaN	NaN	0.783333333333333
5.71474117490889	38.7633879156406	0.283333333333333	1.57828087789277	15.8200343990581	0.316666666666667
6.51535876594299	26.3696209762919	1.46666666666667	NaN	NaN	0.583333333333333
4.56795997075052	17.7324387346226	0.383333333333333	NaN	NaN	0.983333333333333
2.43977358564766	40.5227118925725	0.283333333333333	6.43838005414932	32.2154638518382	0.766666666666667
4.4160233944275	26.3672615333987	2.28333333333333	NaN	2.30743673103303	0.8
3.0083886331997	18.4486137269667	0.166666666666667	4.68916405001551	30.6512173848269	0.983333333333333
2.5872890266142	22.1454358403231	1.98333333333333	1.75525041586478	15.6903937560484	0.983333333333333
2.89110446389004	22.7879277400337	0.783333333333333	1.21063692391115	10.2168303629543	0.9
5.18593976483843	31.014242411258	0.183333333333333	NaN	26.6609938098576	0.683333333333333
5.94905879185649	6.06476696973089	2.48333333333333	4.13490526895785	NaN	0.883333333333333
1.46618755169352	NaN	0.283333333333333	NaN	24.455521062525	0.883333333333333
NaN	5.66653832986782	0.383333333333333	2.53362200555091	23.0717352746335	0.183333333333333
1.1388962028565	14.1597218007893	1.28333333333333	2.61401672761572	38.3344586634732	0.8
2.58609560872433	31.4930208012004	0.283333333333333	5.89098114721519	30.4332899973972	0.6
5.3685568452899	27.0559081778227	1.58333333333333	5.68577815291927	18.5891737254801	0.983333333333333
2.92622889244068	NaN	0.433333333333333	3.71056750560989	19.3061599034292	1.06666666666667
NaN	29.5595727881532	0.183333333333333	3.86163450581453	23.6762641833534	1.01666666666667
NaN	24.531646836336	0.2	6.70972906816655	32.188554807557	1.58333333333333
5.37035596239698	28.6978887032257	1.18333333333333	3.93776126628361	21.3700148591581	0.25
5.00275925787372	18.9334786994641	0.616666666666667	NaN	NaN	0.8
5.19045065836247	26.7314337808476	1.08333333333333	4.4478422335761	27.4701662748852	1.08333333333333
2.89943008169796	33.9192876400571	0.6	2.55661303552439	23.2452616062915	0.483333333333333
3.33389522108555	NaN	0.35	3.93137857529045	22.3552009243772	0.783333333333333
NaN	23.7116955695715	0.3	1.65775526516876	NaN	0.283333333333333
3.03663507588196	12.0211830628067	0.683333333333333	2.99559681358095	17.4293248758558	0.983333333333333
2.44956041219109	NaN	0.583333333333333	NaN	NaN	1.68333333333333
NaN	15.013570815242	0.3	2.51010863436117	25.6868691742159	0.4
NaN	NaN	1.16666666666667	4.38879397150247	45.2109833942044	0.383333333333333
1.59391644688907	12.9813865651355	1.88333333333333	NaN	NaN	0.166666666666667
NaN	30.2511587625143	1.33333333333333	4.5879508741606	38.468220460152	0.466666666666667
2.3214884233986	34.0071486314665	1.18333333333333	NaN	NaN	0.683333333333333
3.15082378714832	15.6629142186302	0.3	3.1510588939433	31.1549420570597	0.883333333333333
5.80141521621324	31.5271866229495	1.86666666666667	4.23252699706489	27.0695036194331	0.883333333333333
4.04582894691771	27.2864485813983	0.166666666666667	5.41731305425603	32.6806514020405	1.18333333333333
3.21598545784834	40.1249975924568	0.883333333333333	5.28186604383573	24.1313357477941	0.283333333333333
5.25789927710067	26.5536438775293	0.183333333333333	3.53676520200676	18.5355310129945	1.41666666666667
5.3653847949133	30.4864850941031	0.266666666666667	NaN	NaN	0.783333333333333
5.37858370335223	NaN	2.28333333333333	NaN	8.54898522295381	0.183333333333333
NaN	15.838026301037	1.98333333333333	1.80019169830099	24.9273930972062	0.383333333333333
1.46269968035797	23.9102068106464	1.38333333333333	4.9592017806691	23.2286073416559	0.983333333333333
4.8935811139115	33.4708072883117	1.5	4.22820157365062	39.5211757252881	0.7
5.79345650506019	23.2932718409248	0.283333333333333	6.5935088465776	51.0634561406036	0.883333333333333
4.02972857329774	NaN	0.283333333333333	7.15033732795076	16.0782505315633	0.883333333333333
NaN	NaN	0.266666666666667	1.87793062117262	20.3113326005811	1.38333333333333
NaN	NaN	0.183333333333333	2.44975396630808	18.486841354432	0.483333333333333
NaN	NaN	1.26666666666667	4.42581252153913	22.0599857180776	1.23333333333333
NaN	11.0316554764891	0.55	4.97772612882261	24.8226146462374	1.66666666666667
2.19832030303116	24.4981031875529	0.316666666666667	4.20801046360525	25.538803284251	1.18333333333333
3.34379741457925	35.8457885326539	0.283333333333333	3.05088587851527	17.0288377794705	0.45
6.04423898643623	21.3607481444561	0.983333333333333	4.87063340271166	29.6312774722076	1.43333333333333
5.84585794629939	32.8601881978171	0.216666666666667	NaN	NaN	0.0833333333333333
6.01597348689465	NaN	3.16666666666667	6.47254638001302	27.9567075287227	0.483333333333333
NaN	13.831051423514	0.55	5.84641208213579	26.8021653466854	1.46666666666667
NaN	NaN	0.333333333333333	1.56653380201192	NaN	0.666666666666667
NaN	14.8072705679295	0.183333333333333	NaN	22.7044010170042	1.9
1.04860727884337	NaN	0.766666666666667	NaN	NaN	0.283333333333333
1.88595936409498	24.2792528674307	0.383333333333333	NaN	2.79954856110905	0.683333333333333
4.47849851752902	NaN	4.48333333333333	NaN	NaN	0.383333333333333
NaN	20.8089615504353	0.25	1.42273847335984	21.2706565064599	1.7
1.94765826313443	27.774921567142	1.85	NaN	NaN	0.983333333333333
4.68904337371199	23.8692378490716	0.933333333333333	NaN	NaN	1.08333333333333
2.51693786940268	15.9685457277511	2.98333333333333	NaN	9.6661215449607	2.18333333333333
3.26556288359145	24.5494145964065	2.8	1.00299046446413	2.10730892217992	0.183333333333333
5.08694921246628	26.9205936110847	0.666666666666667	NaN	22.2119734865268	1.68333333333333
4.08587711499917	14.563328350082	0.283333333333333	3.17244015205572	23.8379018947066	0.683333333333333
3.04468972147931	26.6534883698305	2	3.00964970393609	22.5709157231093	0.983333333333333
4.60272549428348	21.8796846171761	0.183333333333333	2.3054209271831	24.7575904167314	0.483333333333333
2.35715846571974	NaN	0.583333333333333	1.932945074152	9.67569720980804	0.7
NaN	NaN	0.566666666666667	NaN	NaN	0.733333333333333
NaN	26.0265470747809	0.966666666666667	2.40128944429282	16.6687452614302	1.08333333333333
NaN	31.5618491171009	0.583333333333333	1.62238853969773	16.9330997363492	1.18333333333333
4.79739945943981	16.0381006756596	0.683333333333333	5.87519596550211	51.6581312367669	0.666666666666667
3.16922383379486	21.7892063753592	1.3	5.92059532788462	41.7704605318175	0.366666666666667
1.6917088427475	NaN	0.783333333333333	4.89345009049248	20.545833380635	0.183333333333333
NaN	NaN	0.383333333333333	NaN	NaN	1.08333333333333
NaN	21.1015054347478	0.883333333333333	3.15520515837152	28.7409154997694	0.783333333333333
3.23027059568996	31.0704170973223	0.483333333333333	NaN	NaN	1
4.82500026682805	NaN	1.1	NaN	NaN	0.983333333333333
NaN	10.5755655866192	0.483333333333333	1.16447048299424	9.69539740689617	0.483333333333333
1.61131906893222	10.4568131122095	1.08333333333333	NaN	NaN	0.5
2.48671992295716	NaN	0.483333333333333	NaN	NaN	0.366666666666667
NaN	29.0851197307117	1.51666666666667	NaN	NaN	1.08333333333333
2.92790836813105	25.9870186995166	1.88333333333333	0.806897177918217	2.3411313910882	1.78333333333333
3.00038960708501	23.5302036384065	1.38333333333333	0.588535472566753	2.13149950592173	1.36666666666667
5.87156191433251	24.0448834395419	0.4	2.00160752207601	NaN	0.283333333333333
3.60505092064094	NaN	0.583333333333333	NaN	NaN	2.1
NaN	18.8506499024889	0.383333333333333	NaN	NaN	0.983333333333333
2.96903492121899	21.8243953841298	0.266666666666667	NaN	NaN	0.0833333333333333
2.02106882627369	22.5838906620276	0.583333333333333	2.57654772733392	31.972854563503	3
4.65371622655746	13.2906876980087	1.18333333333333	3.31836687956504	30.1726949285066	0.483333333333333
3.3752440782366	23.8809580308321	2.08333333333333	2.32875172856916	31.4327837172756	0.183333333333333
4.19392305182103	22.5124660139708	1.78333333333333	1.73500148524693	NaN	0.266666666666667
3.43080440520758	NaN	0.983333333333333	2.01700097300841	18.6300754230819	0.866666666666667
NaN	NaN	0.166666666666667	NaN	15.1865981712712	1.48333333333333
NaN	27.7055027882888	1.68333333333333	1.41631126852559	14.1231840935611	0.85
4.07679690542153	20.3628313354618	0.333333333333333	2.96757171817401	38.7302811569503	0.883333333333333
4.0155843397293	32.0879321822181	0.383333333333333	2.83758501877943	NaN	0.783333333333333
5.82536213918928	24.7288300147682	0.483333333333333	NaN	NaN	0.366666666666667
6.37308588053601	25.7523545805178	0.283333333333333	NaN	NaN	0.783333333333333
5.1674212442776	19.4099140664235	0.266666666666667	0.768334379610856	16.3537990640535	0.166666666666667
3.17604972062375	NaN	1.28333333333333	NaN	NaN	1.48333333333333
NaN	32.6493507148208	0.683333333333333	NaN	NaN	1.35
NaN	28.9218541239042	2.55	NaN	NaN	1.38333333333333
5.20535041025364	NaN	1.33333333333333	NaN	NaN	0.483333333333333
2.67281595346125	NaN	0.283333333333333	NaN	25.0339300740163	0.666666666666667
NaN	16.9547164670338	0.166666666666667	4.81424874269342	24.8615999389185	1.08333333333333
2.52121000218825	35.0161939747237	0.3	2.9749475665867	15.3260348176006	0.783333333333333
5.47873335872672	NaN	0.2	1.7880247579562	20.4472348108702	0.85
NaN	17.1808628354913	0.45	1.92798074154046	30.7794175404439	0.616666666666667
3.01731063560913	29.0944338325224	0.583333333333333	3.00911241247848	11.258687127645	0.783333333333333
4.41173365511575	42.9600228216087	0.6	3.65292223127472	19.6225039822164	1.48333333333333
5.78774264659003	27.6376775362531	0.483333333333333	5.63677479660291	39.1768545226988	0.533333333333333
5.34064103029707	33.3496302000261	0.383333333333333	6.13078534598261	29.9752888072955	0.683333333333333
5.1847083642111	30.6829314240585	1.25	1.96748177867136	20.067487489256	1.08333333333333
5.51657476327515	33.6714449550282	1.1	3.27731967227707	24.8032035170758	1.68333333333333
3.56519855212879	NaN	2.86666666666667	3.58226456475068	27.797142752719	0.183333333333333
NaN	NaN	0.516666666666667	NaN	NaN	0.383333333333333
NaN	18.7500236739842	2.48333333333333	2.43982784425271	18.8997637680621	0.583333333333333
3.91746717515102	28.2396971370137	0.366666666666667	4.58254353705739	32.7389714939882	0.266666666666667
4.14411442669521	32.68687725913	1.01666666666667	2.53585498215382	23.687739915084	0.466666666666667
5.30303038830464	21.2766065498473	1.66666666666667	1.85052813264022	19.2504001758897	0.25
5.76355347926108	NaN	1.55	4.57305335829769	18.4187978850263	2.08333333333333
NaN	32.0619929303897	0.183333333333333	5.18413390341981	30.5763523568856	0.816666666666667
1.46423513912407	33.4584285209722	0.633333333333333	0.785904442847078	NaN	0.683333333333333
5.51122227348997	21.8022746179728	1.08333333333333	NaN	NaN	0.683333333333333
6.09589211979944	NaN	0.483333333333333	4.35820198511451	25.9431767739377	0.283333333333333
NaN	20.400343380359	1.58333333333333	4.37888400969108	22.5111780938189	1.8
NaN	NaN	1.28333333333333	NaN	NaN	1.18333333333333
1.73345321788683	NaN	1.18333333333333	1.82538622377126	20.8295148093896	0.583333333333333
NaN	NaN	1.25	3.77339341801667	29.9737470756352	1.18333333333333
NaN	NaN	0.9	4.10707520463259	21.209117360288	1.03333333333333
NaN	NaN	0.983333333333333	5.14072304673096	29.9099698295776	0.783333333333333
NaN	NaN	1	3.06839359149251	23.6634250751894	0.483333333333333
NaN	NaN	0.983333333333333	NaN	NaN	0.35
NaN	18.6522840870938	0.7	NaN	NaN	0.5
1.15302704795927	NaN	1.68333333333333	4.40919854126261	21.456138987352	0.266666666666667
NaN	17.3292142152949	0.483333333333333	4.58915501135417	22.0000840900739	0.183333333333333
1.23166575130615	18.034698302367	0.216666666666667	2.30180562773872	15.7992965357443	0.583333333333333
2.75640663881583	17.9894865862228	0.483333333333333	NaN	NaN	0.483333333333333
3.15899678893757	18.2521644975778	3.98333333333333	NaN	NaN	1.78333333333333
6.31551172455449	NaN	0.8	NaN	22.2693318260667	0.583333333333333
NaN	18.324751236526	0.0833333333333333	2.20558181957622	5.38430874788602	0.983333333333333
1.86604711978789	6.70654236634919	0.366666666666667	3.38423153866521	16.8383334631687	0.983333333333333
0.958616963837466	16.8173523889453	3.86666666666667	3.3917694417961	22.119156837774	0.383333333333333
1.54481803657077	3.12542693954067	0.333333333333333	3.80539537029164	34.4764371630384	0.216666666666667
NaN	NaN	0.983333333333333	NaN	2.08370156843779	0.9
NaN	28.9726866229582	0.9	1.6107648120804	15.7247986937174	0.983333333333333
0.71755815754682	33.0126485040238	0.916666666666667	4.03164349863247	18.8301045650067	0.466666666666667
6.62795953421881	20.2003574803834	0.583333333333333	5.15573020013377	30.3120531627691	1.06666666666667
5.18833982195007	NaN	1.68333333333333	3.88423434969642	41.6744595627407	0.683333333333333
5.30887638547583	21.3109694787953	0.466666666666667	1.86611194070984	20.4771272296215	0.983333333333333
2.10824650169765	23.3118649755219	0.283333333333333	NaN	NaN	1.28333333333333
5.53184801207538	28.7143416644471	0.283333333333333	NaN	23.6849098302572	0.133333333333333
6.69746493163823	44.9568099062179	0.283333333333333	2.79647072454813	20.6142561304472	0.483333333333333
4.89809652468025	32.0044520438827	0.116666666666667	NaN	NaN	0.883333333333333
5.00735534741434	31.6836964223286	0.25	NaN	NaN	0.833333333333333
4.2325966552913	18.4765890733976	0.75	1.99920969977299	19.5677754511268	0.683333333333333
2.34828487451202	19.4949254385467	0.883333333333333	4.53973506903652	30.5158843288379	0.883333333333333
2.26909527665238	26.6580621821497	0.383333333333333	6.20420102883527	41.2237304929203	0.583333333333333
4.62317925244683	27.5139243839591	0.116666666666667	3.93786917059449	37.485975582151	1.26666666666667
2.52943702280753	27.0005860044897	0.483333333333333	NaN	NaN	0.683333333333333
4.26552390036997	30.6136689720418	0.483333333333333	3.05646822896185	20.5474077287042	1.68333333333333
5.84935512165363	16.7241139300665	0.483333333333333	3.35187526080213	39.0262112829213	0.716666666666667
3.35975898326847	NaN	0.383333333333333	1.08534624958125	12.1910725418319	0.966666666666667
NaN	NaN	0.383333333333333	NaN	NaN	0.983333333333333
NaN	NaN	1.78333333333333	NaN	25.7277197098688	0.383333333333333
NaN	NaN	0.783333333333333	1.87777319192169	14.5690999055585	0.133333333333333
NaN	21.1877910905108	0.833333333333333	5.53927148448262	37.1035179026724	1.06666666666667
2.4306417607771	18.7193182438177	1.58333333333333	6.20291639233534	40.8251017945285	0.883333333333333
2.39342757952018	28.7274593053154	0.383333333333333	5.04579090984679	31.1403796460459	0.466666666666667
4.9081322162202	18.3836274243415	0.683333333333333	4.58430668049648	36.5438991492045	1.2
3.01684285514295	NaN	1.2	3.52332863428148	38.9417190662845	0.166666666666667
NaN	21.5396691641633	3.88333333333333	2.2755121559507	12.9437605101375	0.966666666666667
2.49861860741359	13.3352126235291	1.46666666666667	4.15714791817582	24.0170568800304	1.35
2.28544138124141	22.0644083561499	0.383333333333333	4.90464716932858	37.6052571272289	0.483333333333333
NaN	21.7406638360206	3.8	2.85443885981511	27.8021315021446	0.25
3.87127395830016	28.2885604451535	0.483333333333333	1.86871754937255	17.7198453770099	0.783333333333333
3.63762456944643	16.4438993491819	0.266666666666667	3.72586596913783	23.4435391725603	0.683333333333333
NaN	25.7288577796385	0.583333333333333	NaN	NaN	0.383333333333333
2.54289203747105	37.564789455116	0.683333333333333	6.23713787061867	38.0947358584773	1.4
3.71421983453978	23.5230300505659	0.85	5.89127305625898	37.1568220247103	1.2
3.29498071149291	NaN	1.51666666666667	NaN	NaN	0.683333333333333
4.29245102978332	23.3777056935349	0.383333333333333	4.34084176770738	27.1050783314447	1
NaN	2.77765635858828	1.48333333333333	3.89133830747156	39.5194448888784	0.75
2.42241004921697	NaN	1.21666666666667	3.80595688452156	30.4890085406854	1.35
NaN	22.80045650924	0.983333333333333	5.1615665602996	37.3532795167853	1.5
2.65172751657808	24.956001783163	0.7	5.03538525512525	33.5122201866004	0.583333333333333
5.79262838597008	21.5529669788272	0.566666666666667	NaN	NaN	0.283333333333333
3.18622961463579	NaN	0.483333333333333	NaN	NaN	0.583333333333333
NaN	NaN	0.416666666666667	NaN	6.29835580586631	0.983333333333333
NaN	10.8255904824599	0.583333333333333	NaN	NaN	1.16666666666667
NaN	NaN	0.883333333333333	3.03765722087978	18.4754815430442	0.283333333333333
NaN	19.3211732689303	0.383333333333333	2.16399136951425	23.6531359655692	0.3
3.29203737849352	30.6662981535125	0.65	3.80559963954005	18.014277973516	0.583333333333333
5.73963849287954	36.8201921899417	2.28333333333333	5.0948438357624	37.1390959002959	0.883333333333333
5.87345912818825	42.2474321512282	1.26666666666667	4.08380023464851	27.5404106143322	0.183333333333333
6.75692717076041	34.7508157500732	0.483333333333333	2.78022719213476	15.3360572776576	0.166666666666667
5.85050941915002	NaN	1.38333333333333	NaN	NaN	1.25
NaN	34.8591027516536	0.466666666666667	1.74785168892028	11.0671131996226	0.283333333333333
NaN	NaN	0.5	5.41288245695759	26.142417325748	0.383333333333333
NaN	26.4485100680886	0.366666666666667	2.94579374801681	32.1033143479722	0.983333333333333
3.29404487801206	3.64631474893316	2.1	4.20463266655676	40.284664786294	0.283333333333333
NaN	22.7245175469404	0.883333333333333	4.15204602743174	35.3808301420193	0.783333333333333
2.90403830911104	28.5591915378298	1.18333333333333	3.42453819707226	15.4804020408398	0.25
5.59843962231322	27.5264597229422	1.76666666666667	NaN	NaN	0.483333333333333
4.32600318461703	16.869767897374	0.583333333333333	0.73568196411354	5.091216709371	0.783333333333333
2.63305216604113	NaN	0.683333333333333	NaN	NaN	1.26666666666667
NaN	19.430323765631	1	3.07113856076557	27.7742409219226	0.683333333333333
2.14239671378032	5.33184891996931	0.983333333333333	NaN	3.66353393846596	1.56666666666667
2.72804489631767	NaN	0.433333333333333	2.95434612399359	11.1274198686077	0.483333333333333
0.683698168570773	14.8856085965336	0.683333333333333	NaN	NaN	1.1
NaN	12.3557638109484	0.783333333333333	1.85607096757346	19.912369844448	1.16666666666667
3.02490673402503	31.6549318759889	0.816666666666667	4.17502393641139	40.6188263861292	1.56666666666667
1.00462773370625	NaN	0.766666666666667	2.8348079160916	17.3991043312982	0.4
3.24790516425387	19.0861654390255	0.883333333333333	1.14959751816732	12.3877866385472	2.68333333333333
3.34190171259351	17.5630943712536	1.08333333333333	NaN	NaN	0.766666666666667
1.67253354781959	17.9309839634164	0.983333333333333	NaN	NaN	0.9
NaN	23.6710586297627	2.28333333333333	NaN	2.14222865127958	1.58333333333333
3.18065056756528	36.044662756919	0.783333333333333	0.772303316012137	6.83935500803007	1.38333333333333
3.61699628129413	46.9538098359718	0.966666666666667	NaN	NaN	0.6
4.97607596292191	49.8218345521603	1.55	0.882487497975744	14.8723655972777	1.68333333333333
5.40253627048658	26.7657183646761	0.483333333333333	2.92666403776202	24.3515491014863	0.5
4.56932759161661	27.033421390911	1.6	2.30962091351047	16.9075405628744	0.483333333333333
4.4813043215495	29.421709370917	0.6	3.95749283324182	21.751509252801	1.58333333333333
3.21399273939723	NaN	0.966666666666667	NaN	NaN	1.58333333333333
NaN	NaN	0.583333333333333	1.36174889349048	5.70382716906997	0.966666666666667
NaN	12.1454171981515	0.4	NaN	NaN	1.2
1.12880826807309	23.9868569182831	0.516666666666667	NaN	15.3658818313514	0.683333333333333
4.15550394162331	44.9612563812889	0.983333333333333	2.11663320940573	NaN	0.35
4.74610421821991	40.7827448573914	0.383333333333333	1.46744248684079	14.183784950982	1.28333333333333
3.89641981791129	36.4990287414445	0.566666666666667	1.62545920773736	5.23427321140097	0.55
4.76889617927557	22.1858100823428	1.78333333333333	2.64090770737789	19.0229015749644	0.583333333333333
4.31029227204698	25.4756449413383	0.383333333333333	2.45928515912387	13.7324961535214	0.3
4.5513529155888	22.0089496511951	0.3	1.99822324808322	20.4622364107975	1.68333333333333
2.10172093202559	8.21128213089677	0.383333333333333	5.2267291811493	32.7658285549179	0.183333333333333
1.34299578292265	37.7897945552803	0.283333333333333	2.95907792268951	31.4423456577669	0.6
5.82743066451709	27.3341647001214	0.366666666666667	4.06628775292022	22.8271024309033	0.966666666666667
2.83687041653908	11.1464814569593	1.18333333333333	3.40212617980691	23.864803760861	0.583333333333333
1.04649121899185	36.0122013121556	0.283333333333333	NaN	NaN	0.716666666666667
6.57942777924629	29.4752273284999	1.76666666666667	NaN	NaN	1.78333333333333
3.96560093741186	24.9320118868852	0.283333333333333	NaN	NaN	0.883333333333333
2.60319307092138	NaN	1.55	NaN	26.3527813354911	2.51666666666667
0.521599657534102	NaN	0.583333333333333	3.85300156738542	38.3915532867886	0.983333333333333
NaN	NaN	0.383333333333333	5.2230429866159	28.5680064556484	0.683333333333333
NaN	30.5997551641756	1.28333333333333	4.0579966047781	NaN	0.816666666666667
4.35181203715752	42.4512995962126	1.68333333333333	1.51147778013264	20.9004629015072	0.583333333333333
5.84741208101945	23.7159055694656	0.483333333333333	2.10246618681296	22.2270522443774	0.683333333333333
4.08621093740096	21.822016312631	0.266666666666667	2.38374163110471	9.45713674771929	0.683333333333333
4.25197099394888	34.5102355327239	1.9	3.77742453722437	28.9553814181706	0.583333333333333
6.07276849621311	34.5906545452898	0.466666666666667	4.51072030600115	28.0091811525848	0.0833333333333333
3.26256590030527	NaN	2.78333333333333	4.33222711653004	41.4925789826481	2.2
NaN	3.5902855625495	0.6	NaN	NaN	0.483333333333333
NaN	32.5377527303382	0.166666666666667	5.39846766223284	39.4123633938229	0.783333333333333
6.58060589029213	11.6554727833	0.0833333333333333	4.53014505111885	34.0539984573463	0.133333333333333
1.05582513783938	31.2770466874178	0.683333333333333	NaN	9.44337700987636	1.15
5.70342825586184	36.7345810355546	0.683333333333333	1.34222710689379	5.94737077302588	1.28333333333333
5.95571641018091	39.1618838305689	0.116666666666667	NaN	NaN	0.683333333333333
4.62953943167307	27.209025808793	0.75	1.62823624686163	11.6365929522342	0.383333333333333
5.83531784553572	40.3210686866812	0.383333333333333	NaN	NaN	0.683333333333333
6.10849446340836	27.7194614718892	0.266666666666667	1.86027084229896	10.1444529390605	0.3
5.08577674445038	NaN	0.583333333333333	1.50349219910299	15.6931406406492	1.08333333333333
NaN	NaN	1.58333333333333	1.35678557215523	11.0229169308219	1.65
NaN	21.4440046846331	1.58333333333333	3.93160995006731	18.881405602662	0.683333333333333
NaN	27.218587806743	1.08333333333333	6.08162310909344	35.5051982154098	1.58333333333333
2.69647646405218	40.8103258995356	0.383333333333333	NaN	2.32463035606466	0.183333333333333
6.66999661365724	19.2245914509586	1.68333333333333	NaN	NaN	1.11666666666667
4.27220759041018	18.3088829935596	0.5	NaN	24.5995590680636	0.2
3.99616534383926	12.3848937743708	0.2	2.34735481383826	13.382976016146	1.08333333333333
2.31374706563677	23.7367791605609	0.7	1.42523761149408	22.3275592019641	0.783333333333333
4.62521172636556	32.7830701136808	0.183333333333333	1.80709576349933	12.0135857075434	0.766666666666667
4.45041052638795	23.0486297959106	0.15	0.848083875661021	16.6190743699396	0.483333333333333
3.83395269057637	13.1659292232949	0.683333333333333	1.68616063668771	5.62509921745067	0.666666666666667
1.57417806238682	NaN	0.783333333333333	2.28331905911745	11.7858160344744	0.283333333333333
NaN	9.59493485553957	0.416666666666667	NaN	NaN	1.8
NaN	31.3277090003193	1.18333333333333	1.74840053781654	5.52266438728907	1.08333333333333
6.14982769863479	30.7217513681429	1.88333333333333	1.78814080084812	15.1976634243207	0.883333333333333
5.46430828808781	32.9609529470909	0.283333333333333	2.56400108600062	NaN	0.183333333333333
3.56136860300795	28.8525876942188	0.65	4.51435776374102	30.1741575531567	0.983333333333333
3.21980612507362	NaN	2.78333333333333	1.12701338636507	NaN	2.08333333333333
NaN	15.8648918486345	0.183333333333333	5.30515539341895	31.7697651721522	0.883333333333333
3.08237546880971	22.3384679935168	1.08333333333333	3.16491677095064	30.3553868460397	0.583333333333333
3.71105754039459	20.2466802373478	0.383333333333333	NaN	NaN	1
3.12725223187365	25.0453278335357	0.883333333333333	2.20676114710909	12.7833107806261	0.2
2.94517836422923	25.5891922643721	0.283333333333333	1.75539284306985	17.701121244824	1.48333333333333
4.22624731816046	23.0918533425388	0.583333333333333	3.9580294746024	24.2504782480981	0.866666666666667
3.18950825044331	26.6360691500701	0.683333333333333	3.72199485319079	14.1161926957585	1.08333333333333
4.8555128060059	34.8901869154275	1.16666666666667	NaN	NaN	0.683333333333333
6.21592488325761	39.648532823351	0.283333333333333	NaN	NaN	0.366666666666667
3.8547098994976	28.5148692341636	3.33333333333333	NaN	NaN	0.3
4.48973887550534	12.0785573167784	0.183333333333333	NaN	NaN	1.11666666666667
1.62149058250308	29.0804642439035	1.33333333333333	NaN	NaN	0.483333333333333
4.31304344278012	23.0423943326594	0.383333333333333	2.18970468164664	15.8376657681618	1.88333333333333
4.28068263197238	26.8227694426199	0.383333333333333	3.87176237103077	22.4557292845314	1.65
3.94266255636406	33.8446353842657	0.166666666666667	NaN	NaN	1
5.73066910798905	35.006157259679	2.5	2.91180382638111	13.9111162011998	0.883333333333333
3.43700016923859	31.1648365532431	0.383333333333333	4.57289074469015	28.4984153869884	1.58333333333333
4.21638299244094	30.4817535883425	0.966666666666667	NaN	NaN	0.9
5.45018429848629	36.6601212170137	0.483333333333333	2.90856448812429	26.0699994807864	1.48333333333333
4.80559256072697	24.0421391721782	1.3	NaN	NaN	0.383333333333333
4.74308544470863	17.843974323876	0.383333333333333	3.62626727616094	29.0833133674238	1.38333333333333
3.6641077410849	10.8145983468637	0.783333333333333	3.42496585304237	22.0685905648218	0.366666666666667
NaN	22.6896249389607	0.683333333333333	3.26095713293171	17.5820105874984	0.383333333333333
NaN	30.3950744200693	2.08333333333333	5.40290431399173	25.6102632543308	0.2
4.91965364865563	37.7699847923686	0.883333333333333	4.55729699576757	23.4886472844067	2.08333333333333
3.42455952636523	2.49723950958725	1.58333333333333	2.88245631072964	29.1214613752075	1.38333333333333
6.7563393467611	17.1398342799551	0.233333333333333	1.78620565103322	16.8316972109028	0.583333333333333
0.604832292288083	32.2564536826028	0.683333333333333	NaN	NaN	0.316666666666667
5.05295984279326	20.723656541607	0.783333333333333	NaN	NaN	0.983333333333333
4.44507680913373	32.7834016346483	0.783333333333333	3.22893291904535	28.9123533863995	1.08333333333333
4.12463093366248	17.1861383461374	1.18333333333333	4.38167468161664	16.4124227050826	0.9
3.53157574653437	17.5187862828036	0.466666666666667	2.76494607326477	31.9669120747074	1.5
NaN	12.2747547868157	0.7	3.83701075193616	23.3381741791736	1.68333333333333
1.0717935976229	NaN	3.78333333333333	2.16208047427401	10.4242758923141	1.28333333333333
NaN	NaN	1.38333333333333	2.52931809455926	12.0533590022225	1.58333333333333
NaN	30.5774287336478	0.883333333333333	2.50369649369649	27.6157046934941	0.4
3.02862720197947	33.0018831492557	1.38333333333333	NaN	NaN	0.35
NaN	13.2667741612905	0.883333333333333	3.95810334461342	27.9532085626364	1.46666666666667
2.3192880046111	NaN	0.883333333333333	NaN	NaN	0.15
NaN	27.3519937942764	1.08333333333333	NaN	22.163010025166	1.48333333333333
2.81763242222361	16.614622678081	1.03333333333333	3.71008953737387	18.7187902554757	0.983333333333333
5.58980855601816	14.4713934039311	2.08333333333333	NaN	2.60725883742815	0.4
2.19655501156101	12.5947099446382	0.683333333333333	NaN	2.11243461729464	0.983333333333333
1.8295331294442	NaN	0.183333333333333	3.53173530484207	22.2510758689037	1.16666666666667
NaN	18.4035255259672	1.28333333333333	3.6866375624507	23.2975532660524	1.95
1.85263414478995	NaN	1.86666666666667	3.22321739683313	24.190332896901	0.416666666666667
NaN	5.557278968141	0.316666666666667	3.12734204417399	12.9164723830027	0.183333333333333
1.5326197359625	24.6626616962421	1.25	4.5489845518803	23.796062771054	0.583333333333333
2.652669511549	NaN	1.05	5.00137191350279	27.916429263077	1.6
NaN	NaN	3.36666666666667	2.81935972792681	25.5260555941407	0.2
NaN	NaN	3.86666666666667	NaN	2.70864180670533	0.516666666666667
NaN	NaN	0.883333333333333	4.22764789957745	19.48897809719	1.16666666666667
NaN	NaN	2.18333333333333	5.74456048275409	36.9072616875035	0.566666666666667
NaN	NaN	0.883333333333333	6.01915917026587	37.2196372096049	1.08333333333333
NaN	3.01275464919787	0.416666666666667	4.93449160330592	25.2722817499066	1.28333333333333
NaN	NaN	2.66666666666667	NaN	NaN	0.683333333333333
NaN	NaN	2.98333333333333	NaN	NaN	1.81666666666667
NaN	NaN	0.316666666666667	NaN	NaN	0.683333333333333
NaN	28.1538642236412	1.88333333333333	NaN	NaN	0.683333333333333
5.2536337216688	NaN	1.28333333333333	NaN	NaN	0.166666666666667
1.13132417015493	8.18338370661986	2.13333333333333	NaN	NaN	1.1
1.81481955210563	7.88521418749152	0.683333333333333	NaN	NaN	1.51666666666667
1.37758155297772	34.1583500234497	2.68333333333333	NaN	NaN	1.2
5.68889513419312	32.9445585822759	1.13333333333333	1.22436744912846	5.92901697521086	1.38333333333333
6.30520381822536	25.5064664367204	2.98333333333333	NaN	NaN	0.183333333333333
3.81048081258904	33.903234222786	1.58333333333333	1.90478959372662	31.8483068131879	0.683333333333333
3.2478120919865	35.5121294947547	0.283333333333333	NaN	NaN	0.883333333333333
5.69412622175787	2.10986220764992	2.2	NaN	NaN	0.183333333333333
0.614506719801591	10.5372801340935	1.36666666666667	NaN	NaN	0.783333333333333
1.9755327878674	29.6372647643756	0.283333333333333	NaN	NaN	1.5
4.82654932348975	46.1367818180613	1.06666666666667	6.30819087131487	13.1082607190724	1.36666666666667
5.6962114566497	34.0044178730113	0.483333333333333	NaN	NaN	0.283333333333333
3.19972891727462	NaN	0.183333333333333	NaN	16.3333038005957	0.183333333333333
NaN	25.7007214880024	0.583333333333333	2.2624872073074	14.4094892659074	0.533333333333333
2.78051730049671	NaN	0.583333333333333	3.07523726315993	28.8653752144931	2.46666666666667
NaN	27.2216671190415	1.38333333333333	1.25038193317922	2.25457090448074	1.66666666666667
4.65208213851236	38.0585814945171	1.41666666666667	2.12474950327747	24.9211303396579	0.466666666666667
5.29473561378064	22.5090695260044	0.383333333333333	0.777679988417519	2.94929290016813	1.48333333333333
4.35515074860592	2.40673425064799	2.38333333333333	NaN	2.80548334601638	0.816666666666667
NaN	18.2859181881016	0.133333333333333	2.17434746689632	5.67132055493936	0.466666666666667
3.25859423109294	25.91396684532	1.78333333333333	1.69816143259566	16.6585112583992	1.78333333333333
3.96373211757683	2.16056071573343	0.583333333333333	1.83859589040878	NaN	0.666666666666667
NaN	40.0657629665935	1.18333333333333	NaN	18.9647997910278	0.983333333333333
5.07924056984013	NaN	0.35	3.49324450641791	17.3944752113982	0.583333333333333
NaN	NaN	0.883333333333333	2.46813004487186	31.9612326435461	1.18333333333333
NaN	40.5040017873412	0.666666666666667	4.55787360322013	21.1043607802999	0.483333333333333
4.51774258932555	24.0668080825	0.483333333333333	3.78543534442649	NaN	0.783333333333333
6.30442992978889	2.18637201240924	0.883333333333333	NaN	36.0528379214245	0.766666666666667
NaN	26.8471023854778	0.483333333333333	3.78912275314743	16.0156983965638	0.566666666666667
2.59917895633622	31.9772127134725	0.816666666666667	1.84241181295016	11.5887659949808	0.366666666666667
3.67894249233706	26.3196959726869	1.38333333333333	2.01240466991211	26.8097768980443	0.583333333333333
3.00980938848115	33.7746974698264	0.3	4.07878859011076	NaN	0.683333333333333
6.37093240892765	NaN	1.66666666666667	NaN	11.9345350245296	0.4
NaN	32.4276059623873	0.383333333333333	2.38297455081333	NaN	1.88333333333333
3.39552570548687	34.1287501156024	1.78333333333333	NaN	NaN	1.28333333333333
3.99621204502787	27.4728914755132	0.383333333333333	NaN	21.7871610368418	0.583333333333333
4.52399714903463	37.1677371907688	0.583333333333333	NaN	35.1515302850204	2.6
5.94090685577819	NaN	0.183333333333333	2.09794602255668	44.7063641493291	0.7
NaN	30.6083537150078	1.38333333333333	5.5601562182875	34.7758137435959	0.483333333333333
4.34448734485387	8.52684831232507	0.583333333333333	6.42288628903588	39.6974189844477	0.383333333333333
1.67326284297364	26.1543243171229	1.38333333333333	5.55828908168398	16.3491120938996	2.06666666666667
5.17657181499095	NaN	1.68333333333333	5.58293601292519	2.84012032012502	0.383333333333333
NaN	NaN	0.566666666666667	NaN	11.3613558204297	0.283333333333333
NaN	10.8094067549128	0.383333333333333	2.14491428982804	6.33281484546037	0.183333333333333
2.29494097690406	16.3762117782239	2.58333333333333	1.35771396091298	26.8843620397478	0.583333333333333
1.86372734604909	29.5677491694689	3.48333333333333	4.51031198385373	8.7114878256484	0.683333333333333
3.36657896239762	18.4072167425386	2.66666666666667	2.40287237639053	12.2395384222383	0.566666666666667
4.05633545626799	36.576624742626	0.3	2.51542137274148	17.9283320003421	0.383333333333333
3.5113322949314	3.07309199015368	4.16666666666667	4.73891875044969	NaN	0.483333333333333
NaN	25.2135163589268	1.08333333333333	NaN	24.7084045648612	0.266666666666667
2.65437333306353	13.4047306485817	0.383333333333333	3.29231083131117	NaN	0.683333333333333
1.99510468054581	26.82718128669	1.58333333333333	NaN	9.97475609774654	0.8
4.37806811636593	32.5808872329818	0.8	NaN	NaN	0.783333333333333
4.83858620546577	34.8695281728872	0.683333333333333	1.40017504316931	NaN	0.783333333333333
5.13967988836741	NaN	0.483333333333333	NaN	14.0746061570476	0.166666666666667
NaN	37.5832367164537	0.766666666666667	1.64142749654623	16.5170159868341	0.383333333333333
4.871004515289	28.4132874298849	1.01666666666667	3.28961324695646	14.3471384623789	0.283333333333333
2.47748310235948	28.0375953669468	1.78333333333333	2.67569027809793	24.0405901774886	0.183333333333333
3.87076694947366	21.9566448414897	0.9	4.4394902430266	2.22289205181645	0.383333333333333
2.63923616050026	31.1126193579898	0.783333333333333	NaN	15.4430683205853	0.483333333333333
5.12961021842955	39.4351506987981	0.483333333333333	2.48845963568971	NaN	0.55
4.6837868708575	22.2449217556043	0.35	NaN	NaN	0.483333333333333
2.23159476775217	NaN	2.48333333333333	NaN	33.0658875926051	0.55
NaN	35.5467166749259	0.4	1.75200543558837	22.939426156582	0.533333333333333
3.17760092234183	33.2040782362341	0.683333333333333	3.0980160426114	14.7725493510664	0.983333333333333
3.93599767114337	37.6669133655075	1.08333333333333	3.02616317175751	4.65221323603622	2.08333333333333
2.48739271387933	29.9036552341258	0.9	NaN	3.08373217343202	0.183333333333333
2.23498289513314	NaN	0.9	1.14461599593405	NaN	0.683333333333333
3.15483343300556	21.1923568522141	0.883333333333333	NaN	23.0957344161221	0.983333333333333
NaN	NaN	0.366666666666667	3.5960662353583	28.105721868685	0.7
2.21974879993182	NaN	0.983333333333333	4.69507737087642	NaN	0.483333333333333
NaN	27.7822825712392	0.316666666666667	NaN	14.8867736398358	0.5
3.02963642369156	22.4181137243308	1.68333333333333	2.65757502105928	28.50360780038	1.68333333333333
4.00542163540416	27.0064160751975	0.683333333333333	5.32193011050445	29.5808207929795	0.166666666666667
5.0168314586087	31.4935838807002	0.183333333333333	5.17399141898855	NaN	0.466666666666667
2.75611592557493	40.0682006942851	0.783333333333333	2.45054976732615	23.4830789948807	0.7
5.30602900126282	22.8964407371781	0.366666666666667	2.4293281333913	3.27049592294743	0.183333333333333
3.78239070465939	25.9273163025466	0.883333333333333	0.768861153512962	22.5450415845258	1
3.35907891662143	32.1379267860163	1.08333333333333	NaN	24.0166835487133	0.283333333333333
5.71158661677929	32.0405906219967	1.5	3.4089998085756	32.2257398114984	1.08333333333333
3.04705957875758	22.165409506215	2.98333333333333	6.83217024925061	22.1646277053256	0.7
2.63183355008986	20.6962635809815	1.18333333333333	4.71898135859913	NaN	0.466666666666667
4.01121662110919	36.4163832477989	0.166666666666667	NaN	NaN	0.916666666666667
3.76446386864581	13.9682927827908	1.28333333333333	NaN	NaN	0.283333333333333
3.50233699838305	36.8057588367329	0.583333333333333	NaN	NaN	1.18333333333333
5.72516129295099	39.5210924322525	0.8	NaN	NaN	0.583333333333333
5.01367050625797	26.9041134158492	0.7	NaN	NaN	0.566666666666667
2.85994112598408	39.3376278973932	0.583333333333333	NaN	NaN	0.75
6.12606664430933	36.787882429528	0.383333333333333	NaN	NaN	0.383333333333333
3.41182752960131	29.359915595059	0.383333333333333	NaN	14.829579697645	0.683333333333333
3.16722033477355	7.89020699013393	2.58333333333333	2.58307961592048	42.5097076614409	0.166666666666667
1.68026878807661	30.0953074462471	0.516666666666667	6.19855848990471	63.2113305756217	0.7
3.88979756239967	39.3228717430796	0.183333333333333	6.46611182597832	39.1951728188513	1.38333333333333
3.96485569929088	20.447939339736	1.48333333333333	6.598613865989	38.5049819591648	1.38333333333333
2.32682704992062	23.7504536957998	0.683333333333333	3.47174518249449	21.4435821092152	0.383333333333333
4.61414007469413	28.7039532311745	0.683333333333333	2.28617451131024	61.1702990241068	1.05
5.55300995701203	22.9450228270124	1.08333333333333	5.8685546630218	59.5544562341661	1.1
4.38859610340209	20.9559055569941	1.18333333333333	6.67617260992748	37.2598568232129	0.483333333333333
1.79125327142878	23.8696579728863	0.983333333333333	5.80765229052786	19.741356117141	0.783333333333333
2.86917034652277	27.7720235776594	1	3.33272798644661	20.268746157872	1.06666666666667
3.95400461323631	17.0164348470831	1.08333333333333	2.35275371353803	34.393395361858	0.183333333333333
NaN	27.310180619167	1.38333333333333	4.62360669902237	49.4508612630562	0.883333333333333
1.36089048480662	14.081797754726	1.88333333333333	6.04385027087787	42.1829009233846	0.883333333333333
4.89618120095366	33.6707352495243	1.26666666666667	6.08332071221612	27.0605985879809	1.25
2.56748215528895	14.2551350324187	0.383333333333333	4.48102259479465	20.3404145222027	0.883333333333333
3.47115205235548	31.9117805069877	0.983333333333333	2.312331161936	35.777772746956	1.38333333333333
2.89199328829162	28.4510382188025	0.783333333333333	5.40226270768748	21.3327900935718	0.766666666666667
5.62575210650402	35.1523349250687	1.08333333333333	1.97678080215125	37.9681931560068	0.566666666666667
3.76101729663387	21.9165185171418	0.183333333333333	3.26298347329788	28.6949059382855	0.383333333333333
4.78612219569951	25.800801086481	0.283333333333333	5.20379707024413	39.3012642111384	1.88333333333333
4.46242422325255	22.5955446874422	1.08333333333333	5.41718992106293	34.4844346966083	0.5
3.96685447238265	NaN	1.46666666666667	6.27381368247467	36.9829820236987	0.383333333333333
NaN	18.8252662787916	0.466666666666667	3.68323460040306	19.746446875695	1.48333333333333
2.88795344030736	25.0490002910021	0.883333333333333	2.29973517637015	NaN	0.483333333333333
3.27850776525364	27.8386390209156	1.3	NaN	45.4546822492742	1.58333333333333
5.12957164718251	23.7145038150826	0.583333333333333	6.30952918182471	40.278110972923	0.883333333333333
2.24593512883847	NaN	1.2	6.20128940739039	42.5539910698717	2.15
NaN	34.1994247102677	0.683333333333333	6.37155067920523	26.0187818360563	0.683333333333333
5.83377734483562	29.218744712685	1.18333333333333	5.02580305835991	23.8518771679721	1.76666666666667
2.68311257632113	23.9889146129931	0.466666666666667	2.49498592751339	34.9692240932081	0.583333333333333
4.21355858272051	21.4698261288808	0.866666666666667	4.54250954931833	31.9816835005334	0.166666666666667
2.94526621250992	NaN	4.1	5.08789915422007	30.4254592053422	1.3
NaN	2.0426462267108	0.4	2.84720607519348	40.9835921303794	0.483333333333333
NaN	12.1057580587028	0.883333333333333	3.74741836653825	60.582362406632	1.75
1.13938342891977	NaN	0.316666666666667	6.62532224564372	43.3404300242823	0.483333333333333
NaN	22.4296082382765	0.483333333333333	6.08669981050613	45.5629986517618	0.883333333333333
2.94535925150762	33.9670112428343	0.683333333333333	6.70277677780114	25.1386897736115	0.866666666666667
5.05482695512207	41.24741998512	0.183333333333333	2.33059568375502	26.5076226918895	0.883333333333333
3.83878452110482	29.7710817096029	0.983333333333333	NaN	23.9280063285152	1.08333333333333
3.75131510879365	33.1537444508851	2.36666666666667	3.71835873067885	4.59481746208695	0.583333333333333
3.77822141755052	30.297751166314	0.183333333333333	4.17805074392187	27.9065751340863	1.38333333333333
3.90061030543757	19.6344593950572	1.05	3.55896071484382	47.5539603922361	0.783333333333333
3.25875797278709	34.200425483817	2.58333333333333	5.52581863255186	34.0249190623883	0.2
4.95866164653353	27.6749010889312	0.783333333333333	4.40196755000346	20.0333301615223	0.266666666666667
NaN	33.6268002246021	1.08333333333333	2.27761380956712	22.4827232025588	2.56666666666667
4.98977058389228	17.5835222200224	1.4	4.00570419628034	46.6404168521527	0.483333333333333
4.65146658663761	20.9374231347816	0.883333333333333	2.41616830129928	21.4898171965687	1.08333333333333
NaN	27.1966403024737	1.16666666666667	4.67131867504197	12.0823931078715	0.983333333333333
2.52101811815382	15.9939108104664	0.683333333333333	3.12975137811981	47.5372863598572	0.483333333333333
1.4201666331268	NaN	2.28333333333333	3.62588462438542	38.6621051463449	0.25
NaN	7.58639921786552	0.683333333333333	6.42173458142795	44.9836231697123	0.116666666666667
NaN	20.9881959449657	0.383333333333333	7.89235759591802	32.8146268032673	0.383333333333333
2.06270553285473	10.17713932496	0.583333333333333	5.91436339089584	29.0745492369823	1
2.06875527988481	NaN	1.1	2.69957997514803	24.4215212878824	0.783333333333333
2.06998813198649	30.1750349386863	0.7	4.5431749497183	17.437221233958	0.883333333333333
4.98956693248452	NaN	0.9	1.90523983766462	15.965541358282	1.48333333333333
NaN	18.8354645076518	2.38333333333333	1.55040828196524	29.5306462562948	0.783333333333333
NaN	36.5428978362202	0.683333333333333	5.94840687149221	57.2465225565379	1.55
NaN	39.4631994825855	0.166666666666667	5.92467732815545	22.0506848097611	0.483333333333333
3.33601247209489	38.1188314902859	0.983333333333333	3.27645832978305	4.63102606375098	0.383333333333333
4.35677305524769	13.3425602418046	0.183333333333333	1.76203466741836	37.0956613354475	0.166666666666667
6.32926117925034	NaN	0.6	7.1645469609337	NaN	0.183333333333333
2.68885665405037	23.1361645778616	0.9	NaN	42.7838358344594	0.6
NaN	NaN	0.333333333333333	4.44591512657721	37.3461851862155	0.883333333333333
3.34069563288125	NaN	0.4	10.3281269719473	15.2722561553226	1.08333333333333
2.22269718732949	14.6203257886311	0.266666666666667	3.2721840159784	39.5833631813352	0.683333333333333
2.50523537303882	20.8367418684535	0.25	4.02750283707952	27.173230305376	2.33333333333333
1.89966319621545	2.34659722573757	1.38333333333333	2.80800062800703	22.6158025578896	0.983333333333333
NaN	28.2418214288836	1.11666666666667	2.29091214117598	34.590267811811	0.9
2.64084340421682	34.1554862253745	2.5	3.24387033679331	35.5133804438555	1.35
4.58365456581872	33.4918248353204	0.433333333333333	2.51353479757998	39.243145932198	0.783333333333333
4.33181701922279	23.4509557705596	0.483333333333333	6.97844222554775	39.6230929845747	0.183333333333333
4.4898610151483	21.6599236520558	2.38333333333333	6.06567057545937	43.3088742822165	1.28333333333333
1.89191862974577	20.778954256141	1.2	5.60500079342587	26.8446972110112	0.966666666666667
4.08654511592301	33.5837507215238	0.483333333333333	7.46797545775795	3.58981392677801	0.583333333333333
5.72184509643005	22.5068232167354	1.6	5.29771436650809	34.3624748851721	1.2
4.29617794688471	19.8860122882091	0.583333333333333	4.00263171995686	7.19484893335799	0.483333333333333
3.1429489002259	26.3271698363156	0.85	1.09925432193299	NaN	0.683333333333333
2.40116586665336	13.9126751067935	0.583333333333333	NaN	37.5410569260323	0.883333333333333
NaN	25.3905343647903	2.08333333333333	4.65268349900361	30.4519863852336	1.05
1.68439857775697	29.4637589762167	0.333333333333333	6.34050195326606	49.8651781058191	0.2
3.89843830958627	15.8765318042477	2.38333333333333	6.29123344095837	49.015317885824	1.18333333333333
3.1172596341811	NaN	0.683333333333333	6.17783983761464	15.2574076967078	0.9
NaN	NaN	1.28333333333333	2.38179481823016	21.0325340277893	1.28333333333333
NaN	25.0100901720345	2.78333333333333	2.08362521049841	61.146133576483	0.183333333333333
3.7773871139706	20.8108738221887	0.266666666666667	6.09648952919174	52.4636582918757	0.233333333333333
2.18295781165744	NaN	1.58333333333333	7.21263646883571	30.2968732017615	0.983333333333333
NaN	28.2381023249681	0.166666666666667	2.69560961308063	25.7723911462578	0.883333333333333
2.51660552713387	2.16290711866093	0.983333333333333	2.3330385717198	31.3992382296293	0.466666666666667
NaN	28.8308173858708	0.483333333333333	5.36075567433174	28.4734010790901	0.7
4.30996999565037	NaN	1.08333333333333	2.5774269439056	23.90597062949	1.6
1.66848770906728	NaN	0.583333333333333	3.82152447841448	35.3110010200948	0.666666666666667
NaN	22.7708143674735	0.983333333333333	3.80759595936661	29.3278780661954	0.583333333333333
3.88573548852068	16.8776416914201	0.683333333333333	2.54138199433956	29.3818729787007	1.13333333333333
NaN	19.4835819100153	1.18333333333333	2.71500926770528	27.1739696843956	0.683333333333333
1.91172439825611	40.3281046699392	0.4	5.35466619136948	36.018779533194	0.583333333333333
NaN	38.7331976392754	0.283333333333333	3.9228084425126	50.0591577370126	0.583333333333333
5.39142925790496	24.244432943551	0.683333333333333	7.0382004679914	NaN	1.5
3.80299339805062	17.6192449337814	1.18333333333333	NaN	NaN	0.7
6.0903316728192	33.7616523770142	1.28333333333333	NaN	46.1517872410486	0.3
3.38383972707188	18.4791822406266	0.583333333333333	4.57366527196972	43.0568306916814	0.7
2.88643946617794	20.8045032832268	0.383333333333333	5.30960278222701	35.076020065153	1.58333333333333
3.84531312561263	14.0810803260197	0.783333333333333	5.98782562222636	41.4419240807261	0.75
2.78928621684014	25.6991802401786	1.48333333333333	6.3028745945512	15.0797811433246	0.766666666666667
2.84399617938628	25.4576373970486	0.483333333333333	3.81437910908737	19.2292973924749	0.583333333333333
5.06628440706695	22.809623379761	0.8	2.63194052379189	35.4431857682002	0.583333333333333
NaN	29.3038624172016	0.483333333333333	6.51208546308953	11.8505801240502	1.2
NaN	14.21948761323	0.283333333333333	2.55426611432972	21.1724873817609	0.583333333333333
2.09239987683821	39.7353763295745	0.783333333333333	2.4499753739395	22.6334515862474	0.483333333333333
5.19089087142732	33.393369086703	1.08333333333333	3.70077755475174	32.8509702851067	0.35
6.1418650255475	3.18994212468141	1.33333333333333	7.1399510073475	40.0377980899981	1.18333333333333
NaN	NaN	0.583333333333333	4.02707761063036	35.9141385763042	1.18333333333333
NaN	22.7821773331025	1.56666666666667	3.34470784554831	41.3838725954792	0.5
NaN	NaN	0.2	6.65213530594752	10.5202863338884	0.516666666666667
3.68766927105559	25.1886278339239	2.26666666666667	NaN	8.29470520085406	0.583333333333333
5.4961273589129	12.4675739096687	0.266666666666667	NaN	44.6304542387035	0.466666666666667
2.57316122512637	14.0101915556495	0.4	0.855373969550674	37.8342067785701	1.48333333333333
3.00797221638498	21.0188779613067	0.883333333333333	5.3152901038271	28.8847697591638	0.383333333333333
NaN	29.4174735643573	0.583333333333333	5.32267480493043	31.5619785986024	0.183333333333333
5.39893629613166	40.6967738575176	0.883333333333333	2.83587788857286	32.5848623604227	1.18333333333333
3.91017197800957	25.0244845615402	1.1	2.93147993383405	15.99266992864	1.31666666666667
2.93217935167496	21.0980985493263	0.35	1.56644703210559	35.270537132727	1.18333333333333
3.54306453882137	21.4172356462046	2.08333333333333	4.3554343614116	49.4301733286241	1.33333333333333
3.36913348913348	34.7341289013191	0.983333333333333	4.64708551401106	33.5586700955796	1
4.9106662992597	30.5681372479672	1.6	3.64696387602034	28.4395096392031	0.483333333333333
3.43823755475527	28.3618587658867	0.183333333333333	5.16552416373458	38.5842012407332	1.28333333333333
3.87894769372452	38.2487397994101	1.38333333333333	NaN	50.1222412788456	0.383333333333333
3.53382763618905	43.799596671146	0.8	3.63299236193864	34.0465784081003	0.283333333333333
4.64313639604056	26.6990877637952	0.566666666666667	4.44889946135828	NaN	0.683333333333333
4.22814439397477	40.4826556168968	1.2	5.88992999171724	38.5141211878245	0.683333333333333
1.52446644979444	35.5037057155241	0.7	4.93701420045248	29.0561452868039	0.483333333333333
4.82401154882027	NaN	0.7	4.27494415307832	22.9201324824297	0.483333333333333
NaN	21.882379085349	0.983333333333333	4.24200163375585	26.1751464363429	0.683333333333333
1.94173292827719	18.6241843198647	1.48333333333333	3.49345370505728	42.3686618647466	0.883333333333333
3.51257961230135	32.1625647291037	1.48333333333333	6.33916120541581	NaN	1.18333333333333
4.44615680628354	9.65100794401731	0.9	NaN	31.8960961189252	1.55
1.15626632797439	27.2265386536164	0.4	2.69690229552071	46.7588108833654	1.58333333333333
2.55483193011517	27.0059526927227	0.683333333333333	6.61951679954529	40.0244929200868	1.51666666666667
4.18667571721519	28.0557335791624	2.08333333333333	5.99640486093982	17.4743927418165	0.283333333333333
3.22088678940799	28.583601087987	0.183333333333333	1.519330501991	13.7801198969374	1.26666666666667
5.18006354846289	6.9476369851307	1.38333333333333	1.67021211600371	NaN	1.18333333333333
1.67671445630445	NaN	0.283333333333333	NaN	40.915793134105	0.883333333333333
NaN	21.640854108994	0.283333333333333	4.50862547879569	37.1846058133354	0.5
4.42963663397838	18.1319858176476	0.45	5.6711252248718	14.9865951404255	0.5
NaN	NaN	0.483333333333333	2.59370614605954	28.7333525579388	0.583333333333333
3.08620793966166	19.4946535207858	0.283333333333333	4.6720412705666	43.5839298613919	0.95
NaN	NaN	0.766666666666667	5.17630838707724	6.78837699395371	0.466666666666667
2.05363156796882	26.5348755796732	0.683333333333333	NaN	NaN	0.583333333333333
NaN	NaN	1.28333333333333	NaN	28.753742702158	0.383333333333333
3.45976460671495	26.4396549771135	0.283333333333333	4.53639260603847	34.4638499804017	0.783333333333333
3.40102942273895	28.4701225934225	0.183333333333333	6.64582928135786	31.84929885097	1.06666666666667
4.13471644385992	16.3731869135842	0.483333333333333	3.76611067762081	22.1844132150544	0.883333333333333
2.97566650031567	22.0952206602463	0.883333333333333	2.27182038947648	26.3902546325193	1.08333333333333
2.98802863165025	19.9960213637063	0.283333333333333	2.35998237632836	NaN	0.316666666666667
3.35749505473293	31.1165597334257	0.783333333333333	NaN	NaN	1.65
6.16533193151316	30.1500533987488	0.183333333333333	NaN	41.1984715185103	0.766666666666667
3.11511989651424	28.0625833306471	0.616666666666667	5.16592343122645	57.9937939466722	1.78333333333333
5.20315703996181	30.8493830863787	2.08333333333333	5.71297457606144	25.40122341073	0.383333333333333
3.35715187131925	NaN	0.683333333333333	NaN	37.7847688627737	0.183333333333333
NaN	33.9455477752472	0.783333333333333	4.6029432605872	NaN	0.483333333333333
3.07150207408335	NaN	0.3	NaN	18.6053700278038	1.78333333333333
NaN	22.7365467948149	0.483333333333333	1.70729985640036	NaN	1.88333333333333
4.70664369621265	NaN	1.68333333333333	NaN	19.9508706266964	2.48333333333333
NaN	NaN	0.583333333333333	3.16995997608348	39.5478655266371	3.05
NaN	17.3346517553272	0.483333333333333	5.55694995691634	48.9855810712503	0.7
1.66350568211121	15.6211132450752	0.866666666666667	5.86471206814249	34.5487439919959	0.483333333333333
1.36928934490117	NaN	1.48333333333333	3.60070964301462	11.6680005009648	0.483333333333333
NaN	25.046063443117	0.983333333333333	2.63397079808642	23.3158450778438	0.633333333333333
2.60159634316898	45.1100933841472	0.683333333333333	2.10253448613847	45.1969214543476	0.383333333333333
4.39424277290644	31.8838466367207	0.883333333333333	3.40002206298736	38.2841708539186	0.383333333333333
5.79303851136292	29.0171454029522	2.25	5.86149831642798	36.2510186777752	0.683333333333333
5.09482130209672	22.4840816694012	0.866666666666667	7.06680152955072	NaN	0.566666666666667
4.0252299499497	2.68744206391327	0.966666666666667	3.42198165223729	22.6378255538979	0.383333333333333
NaN	24.9054083314129	0.783333333333333	2.24850959770187	41.6086093501895	0.4
3.25165926218134	NaN	0.383333333333333	5.51292344167038	37.3148523272425	1.28333333333333
1.09964928132265	35.2757064545464	0.483333333333333	7.35442882956095	28.8627610864759	2.23333333333333
3.95249538476694	22.8650145509737	0.283333333333333	4.80874513182981	33.8083333051013	1.38333333333333
2.41248162821619	31.7227741338275	0.166666666666667	3.78790175634207	35.3166086472468	1.78333333333333
3.57196911284621	10.7146451821729	0.0833333333333333	3.71601746226923	30.8794677554581	0.983333333333333
2.06817264776704	26.6875333213035	0.683333333333333	4.0785969628619	38.6848639131583	0.366666666666667
4.42846361923817	16.9434078424199	1	0.910707895062056	37.4620278328329	0.6
3.87694433918535	14.5880581416769	1.08333333333333	3.7833493394297	26.7870130699271	0.883333333333333
1.40667372613728	23.5904410835044	0.683333333333333	1.47748080954106	NaN	1.05
2.48409522502211	19.3229672618415	0.483333333333333	NaN	56.1502488010825	0.583333333333333
2.38087356106262	29.3889088929537	0.983333333333333	5.72148370596923	38.0177606551399	1.3
4.05305777390197	25.6268584556211	1.08333333333333	5.04123036579598	NaN	2.05
4.70171811230446	26.7152087948159	0.483333333333333	NaN	22.9375093329193	0.683333333333333
4.4694511442764	19.5296405967877	0.583333333333333	3.42628360160809	43.4858061085827	1.48333333333333
2.43615082076465	2.11280795189357	0.283333333333333	4.43009716742612	49.5921978247927	0.383333333333333
2.024047218065	17.743801710687	0.583333333333333	6.0038486626335	35.0288048641027	1.08333333333333
NaN	NaN	0.483333333333333	6.31391028588391	34.7124561811375	0.883333333333333
3.48793130850474	20.9934139903816	0.483333333333333	3.65052317413697	23.3808982824867	1.48333333333333
4.53947704152714	33.361525523895	0.583333333333333	2.66636427429438	33.7296177929012	0.783333333333333
4.24300709382283	26.4520707877785	0.683333333333333	3.4834554032664	30.4133601537167	1.58333333333333
1.08234616837202	19.8483080683874	1.38333333333333	5.55499006790409	20.8462342291898	0.366666666666667
3.08453543306796	33.3832350194444	1.18333333333333	0.830091731901369	57.4212851374018	1.86666666666667
1.74585663552099	20.5808785682533	0.283333333333333	4.00608296415617	14.3196663645444	0.983333333333333
4.3230903124816	20.3193490965702	0.883333333333333	5.29353140304532	30.3954315504855	0.766666666666667
5.13882648139135	33.8561897250511	0.566666666666667	3.3648030001743	NaN	0.483333333333333
4.93637981821427	24.9942822454592	1.9	NaN	19.4385549455955	0.583333333333333
4.65347799397305	NaN	2.7	3.16629288735275	60.1395634543545	1.18333333333333
NaN	30.241430785467	2	6.01628800004913	59.7929151273637	0.25
0.949162228644989	16.5432122492897	0.766666666666667	5.66655848062533	22.962660226423	1.58333333333333
3.03602143160825	32.5565741423116	0.7	2.07192364552097	18.3462866287171	0.266666666666667
NaN	35.586366203046	1.08333333333333	NaN	50.8826423851603	0.483333333333333
2.81622995494717	NaN	0.283333333333333	3.26836904789599	41.9974502098908	0.883333333333333
3.44152442081112	15.5965795429403	0.483333333333333	6.76318176211218	14.4093001942364	0.383333333333333
1.4651646253351	NaN	0.233333333333333	5.32207356535174	21.8815933396405	0.583333333333333
NaN	21.6585163481883	0.383333333333333	2.49811578347839	38.7947173055872	0.283333333333333
NaN	26.4167779849261	0.283333333333333	3.83930108903473	59.3806058440489	1.3
5.3441067131966	21.3851673659237	0.283333333333333	5.98890109366301	35.041377946304	1.28333333333333
4.04380278077907	37.6709238507546	1.56666666666667	6.54248918000037	50.3451355536952	1.18333333333333
3.30209006657546	32.6236808618019	0.6	6.36637549293964	NaN	1.76666666666667
4.19955564759463	35.3715812930133	0.8	NaN	24.7647199262239	1.48333333333333
4.45306055042631	NaN	1.8	3.33159526502725	NaN	0.783333333333333
NaN	18.696981038358	1.85	NaN	23.6774500145908	0.283333333333333
2.38534528421195	NaN	1.08333333333333	2.06080062923642	31.6922464308049	0.783333333333333
NaN	38.9615332103022	0.666666666666667	5.08176138361934	46.0524220610042	0.683333333333333
3.76137270335664	10.7103715719928	1.18333333333333	5.45002395870311	58.8485642682268	1.88333333333333
1.20607600922082	6.94770816717851	0.483333333333333	7.04789151354718	31.9959989819231	0.283333333333333
1.48425683893685	33.6306000305225	0.383333333333333	6.43246306270177	15.5733533932464	1.28333333333333
3.49747460243286	31.0581330860499	0.583333333333333	2.45955805294241	NaN	0.666666666666667
3.96681901796935	NaN	0.283333333333333	NaN	14.1450048365546	0.35
NaN	10.575437324974	0.566666666666667	2.92246989917862	25.2367222371593	1.46666666666667
0.982088826793146	19.6250237081339	1.38333333333333	2.26907665199061	44.0724044671048	1.36666666666667
3.22553721093667	34.06124753053	1.98333333333333	5.74808289957709	49.8887475629993	2.01666666666667
3.25490613008969	34.0231969926354	1.08333333333333	5.15979218329676	48.2209992419946	2.38333333333333
4.09619292775213	32.6091944174618	0.583333333333333	4.56972107118502	22.3131643336096	0.466666666666667
3.27290001250945	NaN	0.55	3.70744946202273	29.0194185502354	0.966666666666667
NaN	NaN	0.583333333333333	5.06023945085842	24.8480622224973	0.983333333333333
NaN	21.1106948436065	1.18333333333333	2.11171747203073	44.2109907638715	2.18333333333333
3.26308666660188	19.0662969465614	0.816666666666667	5.13921028394656	32.8645892944951	0.883333333333333
1.80769944825582	14.6034496075087	1.16666666666667	6.5623395111286	19.8168577344209	0.5
NaN	8.78134931874161	0.283333333333333	3.34151360964433	27.764526650058	0.366666666666667
1.40697866555274	NaN	1.18333333333333	3.19027161881347	13.4487620952008	0.883333333333333
1.37738336203755	31.0531269947853	5.38333333333333	1.56828134569789	27.164377351546	0.783333333333333
NaN	NaN	2.08333333333333	5.2332802100977	47.2657796255374	0.183333333333333
2.8444668222111	NaN	0.7	5.35977814521776	29.4137421229895	0.3
NaN	15.3840101866733	1.66666666666667	3.04500367459076	49.163874703389	0.483333333333333
3.27934706694532	25.4478714972587	0.466666666666667	5.85629480782359	46.6958311887727	1.05
3.7503548990614	38.413335617518	1.16666666666667	6.46737687652482	15.2200790608668	0.883333333333333
5.04561462306765	33.1191209742132	0.9	2.98884472570482	21.9950152094138	0.4
3.70526182915598	27.2409990376829	1.76666666666667	2.84947850758393	39.5884083311064	2.88333333333333
5.41915448283995	34.4749905633556	1.55	3.57291689165513	9.30211457422725	0.166666666666667
4.81026671517897	4.23744221447253	0.266666666666667	2.84165906911241	23.9475428509747	1.5
NaN	13.9592199472031	2.08333333333333	4.5757052997748	27.9630222424304	1.68333333333333
1.44228634320316	NaN	3.08333333333333	3.46378771038014	16.3604842572982	1.5
1.19840828885195	22.216997881968	0.466666666666667	3.0006013108978	55.2756566659958	0.516666666666667
NaN	11.5356448303973	0.183333333333333	5.39277182263377	34.6304314293468	1.26666666666667
2.83355918822929	30.6033677526734	1.58333333333333	5.24156751259793	NaN	0.95
3.01555345236148	NaN	0.783333333333333	NaN	NaN	1.03333333333333
NaN	4.65631194961048	0.466666666666667	NaN	11.2696489086017	1.11666666666667
0.775489567649096	33.2622020952283	0.416666666666667	2.09373874840476	39.3806222104689	0.5
4.6206887303609	34.2982565846151	0.483333333333333	4.93957884717051	27.3831121261222	1.58333333333333
4.08441522782891	31.5816727709874	0.783333333333333	6.00142248832394	14.2436166760527	1.78333333333333
3.81839316888106	30.6528328843747	0.6	2.451578887607	41.1525173777134	0.483333333333333
5.40004651103224	34.1404756632277	1.08333333333333	3.84312341960892	28.2388837680925	0.683333333333333
4.47657827044915	NaN	1.88333333333333	3.98879362108154	23.9076895502189	1.28333333333333
NaN	14.6579591928423	0.433333333333333	2.39319371015924	46.7097334511867	0.183333333333333
1.39319681821357	NaN	2.28333333333333	6.23703462887686	45.0709324300082	3.78333333333333
NaN	17.4662921567586	0.183333333333333	5.76413116340215	25.4111206780285	0.5
2.08972303639277	25.9842158336772	0.283333333333333	5.82080969100669	NaN	0.283333333333333
2.44811574282509	21.7257960094455	0.816666666666667	NaN	29.4510971956666	1.58333333333333
3.09099020170959	NaN	1.05	3.95044633224651	25.3284897343549	0.75
NaN	23.9431345634571	2.28333333333333	3.73582548500057	NaN	0.966666666666667
NaN	36.4680741018854	1.48333333333333	NaN	13.6556445456474	2.38333333333333
3.30512068656913	32.7443323821393	0.566666666666667	1.50464618650919	26.07605615502	0.683333333333333
2.89954478968378	NaN	1.38333333333333	2.88030074390762	19.0610513190922	1
NaN	6.12404778807161	1.4	5.36026273792694	43.6399088571405	0.416666666666667
1.32851440906291	NaN	1.38333333333333	6.33737926115158	20.609935039577	1.16666666666667
NaN	12.5555065345934	1.25	1.96133560754878	26.2428337398027	0.266666666666667
1.77470766658502	14.1831057684607	0.683333333333333	4.74076260361686	25.8627615087039	2.18333333333333
1.60932782913717	11.4687799530985	2	2.26279353151185	8.52475283683454	0.183333333333333
1.64454927450494	27.6270144798155	0.366666666666667	1.50476634912779	21.7036081956129	0.316666666666667
2.42197077921199	19.0452330254609	0.183333333333333	NaN	12.7463024657333	0.35
2.59658288211312	23.6038037566833	1.48333333333333	3.49533254320987	21.5929496577221	0.683333333333333
3.7236659277281	17.3946482360001	0.983333333333333	2.56984438974082	45.1117605448726	0.483333333333333
1.96305704010569	27.1679477100424	0.583333333333333	13.9346568650403	46.5041366227194	1.7
2.55018012966696	33.4213489617731	1.18333333333333	4.51297211961534	21.8257990403834	0.583333333333333
3.29786276620752	18.6994862608061	0.866666666666667	NaN	47.6039758135127	0.65
2.29333636027832	33.7860820592938	0.933333333333333	2.14140880682487	23.1776128134452	0.583333333333333
5.01421795732275	31.6995555736012	0.366666666666667	2.15909919685887	42.0984249106359	0.683333333333333
3.78837168142583	20.675921224599	0.75	6.84581340372493	43.0424935466976	0.483333333333333
3.30617107220987	33.3704270876132	0.6	4.42356621279362	32.0930496883498	0.433333333333333
4.78371519941462	26.037750952997	1.38333333333333	3.7605578494313	51.7324266331883	0.566666666666667
3.54425447749055	NaN	0.783333333333333	5.2177391207966	36.2284984603291	1.3
NaN	NaN	0.683333333333333	3.98728641978078	26.2183532341169	0.9
1.43605048324247	23.8654746368936	0.283333333333333	3.33419492387899	47.8971139311245	0.883333333333333
4.70782086174292	36.9211581454453	0.983333333333333	11.4128435141899	18.6746683247735	0.483333333333333
4.55835943279478	23.7597569125016	2.08333333333333	3.58997841675027	21.2970679076214	2.08333333333333
2.15597814861029	27.5932590471439	0.383333333333333	4.1482489210092	16.6263295390522	0.983333333333333
3.66068991794086	18.9743795314487	0.883333333333333	1.39840872500538	NaN	0.883333333333333
2.63743202122637	NaN	1.58333333333333	NaN	17.5967434498642	1.18333333333333
NaN	18.6934832168213	0.683333333333333	NaN	32.5476800064979	0.883333333333333
1.84549963590437	26.0819645361953	0.216666666666667	1.51864369842778	31.5139471585306	0.883333333333333
4.86599181373407	21.696067372629	0.783333333333333	5.17631966794831	60.1355755465536	0.5
2.40594879703918	30.037522157323	1.08333333333333	5.67557673938884	NaN	0.883333333333333
3.10869515709207	NaN	0.183333333333333	NaN	NaN	0.783333333333333
NaN	14.0767280454569	1.98333333333333	NaN	31.3032503158151	1.18333333333333
1.38755852321022	17.1242242736878	1.6	6.07840564507261	54.9258056935113	0.833333333333333
1.58761436054187	NaN	0.983333333333333	7.73450226124824	31.4371397617339	0.183333333333333
1.41435021374629	NaN	3.48333333333333	5.02340609974089	35.0193291318124	0.583333333333333
NaN	23.1508989149421	1.78333333333333	4.99885293361929	20.779818172974	0.4
2.81634758666171	NaN	0.883333333333333	1.92594451972424	NaN	0.683333333333333
NaN	NaN	0.866666666666667	NaN	29.9209387480084	0.183333333333333
1.00653985244801	27.0127828486738	0.883333333333333	4.67074771527011	35.6540117710565	1.7
NaN	8.68535682758863	0.883333333333333	4.90509862466532	44.1593496064499	1.48333333333333
3.12629357522733	29.0605021408881	0.783333333333333	1.47170290029081	49.6781513631651	0.8
2.17178082412882	NaN	1.06666666666667	5.98843152668293	38.6733881522927	2.13333333333333
4.09942302895815	21.5058705288455	2	8.10985793025182	13.4593121539738	1.38333333333333
NaN	14.0790556163602	0.966666666666667	5.374589644352	NaN	3
1.90654860384669	NaN	0.583333333333333	2.43885476116445	27.3970711141307	1.08333333333333
1.2678718894051	16.6549989453172	1.48333333333333	3.22300329174549	13.5788368102166	0.783333333333333
2.12462603119758	30.944498989062	0.583333333333333	4.50095092244004	NaN	0.783333333333333
3.28386103813633	16.7307593157114	0.283333333333333	NaN	NaN	0.866666666666667
5.31935460207178	20.3542139800662	0.483333333333333	NaN	25.13136717319	1.08333333333333
NaN	27.6530250833307	0.383333333333333	2.35097475012157	35.3904814412151	1.2
3.2258437642568	NaN	1.26666666666667	5.14699574279805	41.9138086136988	1.73333333333333
5.04845266180173	4.54510986778014	0.866666666666667	7.69732358667718	24.8133941062628	1.98333333333333
1.27181771289439	NaN	0.283333333333333	NaN	13.9548268097522	1.51666666666667
NaN	14.2523713977153	0.766666666666667	NaN	20.2044643965243	1.36666666666667
NaN	NaN	1.85	1.93933060204567	39.5789714466043	0.7
NaN	22.3186583491131	1.56666666666667	5.63575402417501	40.9770667568857	0.283333333333333
2.19651926291644	22.4304889943088	0.683333333333333	4.80251829901622	33.2576958836184	0.983333333333333
2.61978403498882	16.481091318498	0.4	6.45297789034818	36.992116787394	0.716666666666667
3.15622625753303	24.3069580435801	0.883333333333333	6.1729198771308	NaN	1.83333333333333
NaN	18.5151552778137	1.08333333333333	NaN	17.7093630749083	0.583333333333333
3.38610190556322	18.2383573924142	0.2	2.27249144003042	NaN	1.28333333333333
2.6795715562625	32.9652309675838	0.3	1.59750907294417	13.5678693229648	0.383333333333333
2.60485789485892	8.24485472550731	0.783333333333333	NaN	25.2753505143237	0.3
4.7007880755388	17.5702021412712	1.58333333333333	3.99722594003048	43.3437297565338	0.583333333333333
1.80466958824406	16.0831488433842	0.683333333333333	6.71748007454089	25.3967593439067	0.883333333333333
1.63879983232124	16.8978468292084	0.683333333333333	5.16559565355574	NaN	1.98333333333333
2.61182930095281	20.4037065861203	0.216666666666667	NaN	NaN	1.88333333333333
3.45509818504565	23.606066886737	1.28333333333333	1.62114917890784	NaN	1.66666666666667
3.5879920260701	16.0430363590978	0.683333333333333	NaN	12.793642962022	1.08333333333333
1.87190163927496	15.3426101423545	0.316666666666667	1.1911806640204	17.0824277382346	1.28333333333333
3.39611754552158	27.8886059509481	0.683333333333333	1.62829062520559	30.1318117624095	0.583333333333333
2.563912479831	NaN	0.383333333333333	4.79137413317753	34.4204449430517	0.35
NaN	9.63467786131013	1.7	5.38376792568432	42.4977650736358	1.28333333333333
1.62440736297549	5.46081622997674	0.883333333333333	4.85788644453991	9.08659501502961	1.68333333333333
1.25227167217862	NaN	0.683333333333333	1.29695517430286	27.656729563059	0.583333333333333
0.670387079389916	8.79807264339263	1.18333333333333	2.37390020592354	47.0970380537345	0.783333333333333
NaN	31.6527915218884	0.166666666666667	4.1401174943105	29.4924722970628	0.683333333333333
2.97010683790371	25.9634052507756	2.88333333333333	4.84380255701056	36.8667981253202	1
4.73149863923352	25.7262138824381	0.2	4.98173292513731	23.4458626059811	0.583333333333333
3.91216001827034	30.7918569598911	0.283333333333333	2.85021628400615	5.31021561256632	2
4.15789616120935	41.8108047058832	1.48333333333333	1.60995920588867	21.2008809670836	0.383333333333333
4.62059709255933	25.8047006814841	0.283333333333333	2.03396977894058	23.2756448895928	3.2
3.00597517895909	11.0534759154075	0.366666666666667	2.17241997600605	17.5648805702295	1.18333333333333
NaN	26.1095009069308	0.25	1.72590400492345	20.7119361722062	1.28333333333333
2.52298602547332	29.4650302702336	0.983333333333333	3.12165517175014	39.7994607288301	2.46666666666667
5.06459783514765	15.0785212816461	0.383333333333333	6.59722537931467	13.284389983253	1.6
4.02710040109491	11.9908904737437	0.283333333333333	3.65508517121955	32.4983734878933	0.6
1.16435197663124	13.4753175132409	0.166666666666667	9.91983599036288	50.5920183949001	2.66666666666667
2.12681612454598	22.2201457320465	0.5	6.62224346964964	46.1691819346269	1.08333333333333
5.06771150282529	18.4643427503076	1.98333333333333	4.32872045791649	42.4013117971938	1.18333333333333
2.54154199127095	36.4433069208703	0.383333333333333	3.90127829444453	28.1226747657983	0.216666666666667
3.18755470541798	17.0555508564408	0.383333333333333	3.98595148979055	NaN	0.683333333333333
2.81892225999012	14.3213931802854	0.883333333333333	NaN	NaN	3.58333333333333
2.71349739562291	27.9139657969496	0.3	NaN	25.4467241323875	0.483333333333333
5.55735957156144	NaN	2.08333333333333	3.07228667628464	40.4087515824221	1.88333333333333
NaN	21.6302091015747	0.983333333333333	5.34036678389222	NaN	2.4
1.99908517577295	15.0281033391187	0.783333333333333	NaN	30.8639052784307	0.583333333333333
1.67091945507504	23.065910550363	0.483333333333333	2.77170564116833	31.9927152554615	2.38333333333333
3.15528354864798	24.8507253724804	0.366666666666667	5.29520051673933	33.3701803367488	0.983333333333333
5.63013294117043	20.8918099548789	0.233333333333333	4.78642878881188	43.1361493168664	0.25
2.55032465183189	23.1685848967618	0.683333333333333	5.43293295161527	37.5604461645852	0.383333333333333
4.17108638907005	38.1897941561052	2.18333333333333	5.04518657850514	NaN	2.28333333333333
5.00795890537844	29.0695380233583	0.983333333333333	NaN	44.1008465822857	0.283333333333333
2.6422488945484	26.3688994219559	0.483333333333333	4.11435106123431	36.9953575998641	0.783333333333333
4.27651561929533	12.596295762339	0.783333333333333	4.30771011430983	39.0685503138955	0.783333333333333
2.03244604728533	29.3941451952082	0.983333333333333	4.54626905223276	21.6331386257165	0.366666666666667
5.12372278419677	34.2178439542832	1.96666666666667	2.38063360759995	NaN	1.2
5.1953217412049	25.4774643039542	2.58333333333333	NaN	8.50446098083275	0.283333333333333
6.57067101116887	18.2673623931782	0.7	1.98334518575774	43.6056762991227	1.78333333333333
2.26596861327023	27.5686884832731	1.28333333333333	4.89683761312425	20.5759230673358	2.05
4.74512854667944	NaN	1.4	4.27112821174999	38.2372794672862	0.283333333333333
NaN	20.1235631048146	1.28333333333333	3.59562522740948	5.0782639621219	2.3
2.73103807351815	NaN	1.36666666666667	0.825073180363377	NaN	1.6
NaN	NaN	0.383333333333333	NaN	22.9821420604347	1.98333333333333
NaN	NaN	0.983333333333333	3.78885222947299	21.2220308735265	1.88333333333333
NaN	26.069572552171	0.183333333333333	3.38330924920812	33.2419184416866	1.78333333333333
2.3663850281069	6.92400690717647	0.483333333333333	5.85344423707717	34.9652207646951	1.18333333333333
1.89189500959695	22.5535968734291	0.883333333333333	5.37193867063999	30.4549514394746	3.78333333333333
NaN	23.5876480205664	1.8	5.61425103628184	32.7376518899979	0.783333333333333
2.33199989818326	29.1080306985948	0.583333333333333	3.50304615751136	20.1936713500128	1.28333333333333
3.77052705938556	30.8316082150666	0.183333333333333	NaN	39.0085680318717	2.21666666666667
5.02618681431049	30.1862666665913	0.483333333333333	2.03566055972012	25.8987200329761	0.95
5.21575358392647	6.84416097996235	1.58333333333333	3.83174589929519	32.3844135159505	0.516666666666667
0.962349218777815	30.3109597546411	0.566666666666667	4.91397307081744	32.7243288577225	1.68333333333333
5.41259354504786	25.5578694225649	0.283333333333333	5.61243499635651	34.5811952001547	0.883333333333333
4.19219095942304	31.424006252874	1.38333333333333	4.54756207627749	23.7304155287528	2.85
5.18133276538539	28.2409265549112	0.983333333333333	2.60971732029691	46.8300771943346	0.883333333333333
2.68531380376355	17.4292548000512	0.3	3.97275395229278	47.6423840852723	2.68333333333333
1.75727504257862	16.0490914199896	0.383333333333333	6.27838616750897	42.8478445370751	1.31666666666667
1.99396118941447	12.9672263385091	0.683333333333333	6.11109540746824	34.396553161911	0.483333333333333
2.98758061768146	22.7386857062881	0.883333333333333	4.89249050723909	28.1528011087439	0.183333333333333
4.83893262835111	3.29924239840394	0.533333333333333	2.53270855348861	12.270560889882	0.883333333333333
1.31990988068101	20.4949437128035	0.983333333333333	2.96602705207498	59.0894465254519	1.05
3.94227170326634	28.6015277179652	0.766666666666667	6.53629783656301	38.7033216709061	1.38333333333333
3.42407896064641	34.8845436829683	0.35	6.89581972180688	NaN	1.28333333333333
3.59130617580183	36.0369244572545	0.583333333333333	NaN	NaN	0.783333333333333
5.75052665638228	13.4734451330989	1.58333333333333	NaN	11.6892997250285	1.35
2.94465140263426	17.9558603612106	0.983333333333333	1.58689996443937	35.0412203112655	1.98333333333333
3.39618382462906	12.6601050256445	2.08333333333333	4.08976909620331	42.6778606192278	2.16666666666667
1.81473324073291	9.79472736041116	1	5.65840012190499	46.9752529014723	1.58333333333333
2.60702860903902	NaN	0.8	4.3257120241122	22.0437311135905	1.86666666666667
0.696714097560351	22.2242775014226	0.583333333333333	2.20941892734926	20.535775475564	0.483333333333333
NaN	21.7915008226801	1.08333333333333	3.8829817019444	31.3712421940951	1.88333333333333
4.32658148140441	NaN	0.383333333333333	5.31939879723051	25.61026014523	2.31666666666667
NaN	20.9239854403564	0.183333333333333	2.32525030974821	NaN	0.65
3.6102236359951	16.9659991419675	0.683333333333333	NaN	12.2667452205362	1.08333333333333
NaN	15.4123764841915	1.68333333333333	1.71420608632495	28.3748922709084	0.116666666666667
1.96904936303386	19.3569490284093	0.4	5.40657572928564	59.0581111468535	2.06666666666667
3.62033176475675	15.8529596812552	2.38333333333333	6.67382758943348	27.9160544348834	1
2.00196129340431	NaN	1.28333333333333	5.2219798152879	39.9314835854557	0.183333333333333
NaN	NaN	1.35	3.82852868871617	25.8038033604278	0.583333333333333
NaN	27.3217910010561	0.183333333333333	NaN	22.5206731954281	0.166666666666667
4.09433505941883	16.7845057773796	1.36666666666667	1.95753861412033	12.8094765247585	0.883333333333333
2.74349477711315	33.4798669670487	2.21666666666667	2.73491025460578	36.273151607916	0.9
5.79454110760055	15.2187777015774	0.4	5.04052755984899	39.4639997748102	0.183333333333333
NaN	NaN	0.283333333333333	5.18674359274163	44.6950509834264	1.48333333333333
1.38134883454447	NaN	1.18333333333333	4.89362730837081	42.3500081307209	0.266666666666667
NaN	NaN	1.48333333333333	3.71837589822615	43.6195594761868	1.28333333333333
1.03087117234082	28.7124786156331	1.86666666666667	4.81691901795168	28.2133237677277	3.08333333333333
3.8065471917633	17.9668229932249	0.65	7.17264649230948	NaN	0.583333333333333
3.58147971075324	43.4766110813094	0.383333333333333	NaN	17.5625247639	1.96666666666667
4.52453740895948	31.9345570616375	0.183333333333333	3.15721231473609	22.0851319800163	0.683333333333333
3.04611582211463	18.001106712708	0.466666666666667	2.37034874940186	NaN	0.883333333333333
1.75820479251198	33.4926139077879	0.283333333333333	NaN	NaN	0.883333333333333
5.24898710932437	24.7824894053865	1.58333333333333	NaN	40.870909480707	0.7
NaN	33.1551350106708	0.683333333333333	5.6095836240007	20.2137689195285	1.68333333333333
3.82005707664336	18.6323917843715	1.48333333333333	1.79581179912348	33.0809180019263	1.18333333333333
3.0567644401707	11.9052816959079	0.383333333333333	3.59311218041591	25.0760579281	0.783333333333333
1.48723739263073	13.3033484660849	0.683333333333333	3.04900965093187	NaN	0.783333333333333
2.60067538630408	24.211734924863	0.583333333333333	0.51287258365621	22.5518463904288	0.683333333333333
3.73145101560355	29.9006414037594	0.583333333333333	NaN	14.5349704461732	1.95
3.09911006085967	22.5353805871018	0.416666666666667	2.84370073497672	27.787201031344	1.18333333333333
2.96968214144467	NaN	0.266666666666667	5.44568905996866	36.8829631717889	0.883333333333333
NaN	18.8520148638604	1.28333333333333	7.08331992996595	NaN	0.783333333333333
1.7482461531443	20.5701261042283	0.483333333333333	NaN	27.9284593149332	0.483333333333333
2.83338487973308	41.5598162740476	0.383333333333333	2.79065855617287	58.5100077604188	1.48333333333333
4.44070241341257	19.505644306078	1.88333333333333	6.10318412691104	29.8307490155189	1.28333333333333
2.2472869261149	34.0880518407107	0.466666666666667	5.30782832273618	NaN	1.68333333333333
3.23895192176808	27.1039889217857	1.5	NaN	25.0272626175603	0.4
2.8263478702545	30.8930971648639	0.683333333333333	4.72841627604221	34.5737222636133	0.183333333333333
2.91387537901772	25.9640661073322	0.9	7.16015991518875	47.4783538679236	0.6
3.83066915106865	NaN	0.5	6.47833594875501	39.8857975760439	0.916666666666667
NaN	13.859966855538	0.4	4.18116305349289	33.3048593328086	0.883333333333333
3.95282097905576	35.7310065362639	0.183333333333333	6.40405414449832	44.3115901295816	0.85
4.22607504051615	39.7756347046771	2.16666666666667	5.04975133172529	31.7948226790061	0.666666666666667
4.76010145760394	28.9490939314847	0.9	5.44452014719002	19.9368767468206	0.2
3.63207596086619	20.5097429937635	0.283333333333333	3.25083625203141	30.7243036685642	1.18333333333333
2.39717723878378	13.9311322564443	1.48333333333333	5.99303053451646	16.6865608586564	0.183333333333333
1.77364555745903	10.5127085504796	0.883333333333333	2.00100192314541	NaN	1.63333333333333
NaN	NaN	0.366666666666667	NaN	38.669269200339	0.166666666666667
1.42662012660056	19.1551525956647	0.283333333333333	3.5623037406879	31.9791020432543	1.5
2.48578207743502	9.66602590486302	2.28333333333333	3.91722351693935	24.0143294632321	0.883333333333333
0.976008148856498	NaN	3.18333333333333	2.30624386791731	40.2625404020971	1.1
NaN	10.0617144809712	0.466666666666667	6.07097468338745	31.0169710918683	0.683333333333333
NaN	18.4968800385027	0.283333333333333	5.55146676037155	11.6893636979633	0.766666666666667
1.74773575273945	18.9824488082432	1.58333333333333	1.29734586599346	31.3827886460949	0.133333333333333
2.36169578583593	30.8531647397096	0.683333333333333	2.95014461572194	45.566723097709	0.433333333333333
2.04712796936969	25.455495836771	0.383333333333333	7.04499598745786	28.1773593434512	1.08333333333333
2.99673488667643	25.3426233195386	0.283333333333333	NaN	42.2103091829509	1.66666666666667
3.07351154034076	40.0072427031436	0.583333333333333	2.57722834409423	42.2864697727083	0.683333333333333
4.12947418242219	24.288958097154	0.583333333333333	4.77364379837443	NaN	0.583333333333333
4.79422371113846	27.9690604732236	0.583333333333333	6.93092841875277	27.9700163912493	2.18333333333333
3.53026165486901	NaN	1.43333333333333	2.89848433448527	NaN	1.7
NaN	NaN	1.16666666666667	NaN	NaN	0.783333333333333
1.16427495901588	17.5163830954492	0.783333333333333	NaN	13.530064523185	1.66666666666667
2.50506916447157	28.7118640274266	0.583333333333333	NaN	37.1401820073986	0.483333333333333
4.02392935737377	29.0043804233486	0.55	3.73691131709197	23.7304787441064	1.16666666666667
3.8023041556298	NaN	3.18333333333333	2.9101452769332	9.16906833139792	1.51666666666667
NaN	21.5807853846174	0.2	1.59687075036578	18.5474941076432	0.2
3.32882944169477	27.86662536083	2.78333333333333	NaN	14.9316102879149	0.783333333333333
2.53171128665558	26.2463733825446	0.383333333333333	1.96233630292669	36.3265843285871	0.983333333333333
3.8086890375271	21.9140709188203	0.783333333333333	6.16694366838024	32.7500714416423	1.4
3.46562724957783	20.8594751039523	1.38333333333333	5.52794575201616	40.4896260210559	0.133333333333333
2.41892323831072	NaN	0.683333333333333	NaN	34.5011903783033	0.283333333333333
NaN	19.9682684752267	0.683333333333333	4.7293031255794	30.8278727321513	1.28333333333333
2.22143955835136	14.5505792849008	2.6	5.87305002357381	30.9059958456344	0.666666666666667
NaN	14.3961481518622	0.683333333333333	4.37359474575527	12.874465548874	0.25
2.3306114144382	20.7613792358847	1.26666666666667	1.51916612417517	29.5922676848443	1.28333333333333
NaN	36.6097202817008	1.18333333333333	4.08415088780449	32.3582430675542	2.48333333333333
2.33057008355913	21.6097251351773	0.483333333333333	5.3942462730124	43.5702181138823	0.483333333333333
3.4852501250791	30.6521228573084	0.383333333333333	4.17448636323573	NaN	1.45
2.90835827905685	14.8587639142616	0.383333333333333	NaN	22.5027295132153	1.4
1.80540974753123	2.11320152444833	0.3	2.26281293264644	31.6420718607394	1.98333333333333
NaN	15.1191501724221	0.483333333333333	4.02386941313818	19.2538922160312	0.283333333333333
2.01723345494764	27.5771741614033	0.766666666666667	2.70636535742587	29.9011864194081	1.1
3.13680390269062	2.89976491462036	1.58333333333333	5.70849984476812	48.0357872729732	0.183333333333333
NaN	17.2075395560573	0.283333333333333	4.58464172090025	13.2951069660229	0.283333333333333
1.65621417189815	26.7234756389782	0.666666666666667	2.99470018211297	25.4265823856605	0.583333333333333
3.31875077934827	22.7588887267467	0.183333333333333	2.40390236392747	31.5132531981309	0.583333333333333
2.28429952449462	NaN	0.783333333333333	3.20580242675158	29.8473406247988	0.25
NaN	NaN	1.6	5.54838011881599	20.1337373914589	1.48333333333333
NaN	NaN	0.7	3.70734177268288	45.1652925611053	0.0833333333333333
NaN	NaN	0.366666666666667	4.37039482062606	13.8744406364881	2.68333333333333
NaN	NaN	0.5	2.63725401191866	8.29984603609649	2.06666666666667
NaN	7.90230714556084	0.483333333333333	1.77622151389469	28.0940018111793	0.383333333333333
1.12616537189777	17.4078111377456	0.566666666666667	4.56887378125223	27.2948267995547	0.2
3.44596648608349	26.6555536192224	0.283333333333333	3.17839527255521	4.32264132164486	2.78333333333333
5.26493393820629	21.9169444405161	0.683333333333333	1.5594839095981	15.548573661338	0.883333333333333
1.95635928251327	10.7538833543006	0.466666666666667	3.55223560285016	9.13414916840623	0.5
2.77935664206326	37.8301469655323	1.3	0.829902545114232	50.1075292050425	1.26666666666667
4.47336649654653	20.5609486790518	0.883333333333333	1.4082877160272	NaN	0.583333333333333
2.00867306982694	30.3043308921916	1.38333333333333	6.00319531927634	27.7330815702704	1.58333333333333
3.22206046687546	26.7525995056706	0.183333333333333	3.28948007367869	42.4923787521754	0.683333333333333
3.12596228655783	NaN	0.8	6.64747432181811	39.2806335703721	0.666666666666667
NaN	24.7750163912647	1.18333333333333	3.7688433389347	22.1369007440583	1.96666666666667
NaN	33.4022685072109	0.283333333333333	1.94291411758407	NaN	1.78333333333333
2.38836297014818	27.9473614444186	1.1	NaN	26.8539622518177	2.38333333333333
5.32051002490221	30.8976479412275	0.966666666666667	3.29325403899311	22.1439007287495	0.2
2.81724925054756	NaN	0.2	2.17036171987175	NaN	0.383333333333333
4.37343004877212	16.0074305033926	0.683333333333333	3.22159410639191	29.0115424708412	1.6
NaN	29.8371682420728	1.7	4.88503566036335	45.8231476368039	0.283333333333333
2.63837953288691	22.7735402404808	0.283333333333333	6.99894043693762	NaN	1.18333333333333
4.10554198866997	NaN	1.88333333333333	NaN	NaN	0.483333333333333
2.6113002554332	NaN	1.6	NaN	12.4964969161295	0.883333333333333
NaN	NaN	0.266666666666667	1.9714735849874	20.2338925887588	1.38333333333333
NaN	14.4875985173096	0.4	2.5917118180485	29.0551969747961	1.08333333333333
1.34211454823959	NaN	0.183333333333333	5.81475617295029	NaN	2.43333333333333
NaN	23.1806503603585	1.11666666666667	NaN	NaN	1.61666666666667
2.16174767305613	25.1320482692223	0.283333333333333	NaN	17.2553010574872	0.383333333333333
3.52521766462587	30.4661493336144	1.58333333333333	1.79536958872616	27.8401096326061	0.466666666666667
4.95203903539815	20.3014479470155	0.283333333333333	5.22559368186689	55.5782253134374	0.183333333333333
1.93259284715167	29.1555536293087	1.18333333333333	3.94485850895044	33.319051507832	0.283333333333333
2.86233599474277	NaN	1.58333333333333	8.74886241871042	NaN	1.18333333333333
NaN	14.2764652049152	0.883333333333333	NaN	19.4370296134577	1.68333333333333
NaN	17.528977521033	1.15	3.26349718752845	11.0766352732922	0.483333333333333
1.08594343141244	NaN	0.816666666666667	2.00872875113351	NaN	0.383333333333333
1.76000691592581	27.3058489112644	0.45	NaN	14.4261648094116	0.383333333333333
2.6435788251981	14.8596884605721	0.383333333333333	1.55273407694436	NaN	0.483333333333333
1.31006468475734	10.8451546076824	0.466666666666667	NaN	21.7541347094931	1.36666666666667
1.97452059632784	34.3504659915743	0.75	2.10881032134103	37.5030651966257	1.48333333333333
4.86930487217462	9.838253760489	0.983333333333333	3.35117468377446	NaN	0.683333333333333
1.76802389914856	20.1945235086222	1.38333333333333	NaN	43.2452841843124	0.2
4.52976970497389	20.3427501873507	0.183333333333333	5.0431228265175	41.5847045013682	0.283333333333333
4.66125611004734	NaN	0.466666666666667	6.07836976377266	17.6136555702682	1.28333333333333
NaN	NaN	0.883333333333333	2.46594263698548	NaN	0.583333333333333
NaN	NaN	2.53333333333333	NaN	24.7799511213095	0.483333333333333
1.34868302115447	18.3624357342469	0.766666666666667	3.93507183182169	37.5600622813501	0.683333333333333
3.04464660248878	27.3720880742661	1.28333333333333	6.11431138942405	24.2178417812883	1.11666666666667
2.66336014451257	25.2563745718799	2.18333333333333	2.82747898284457	12.7175362791409	0.5
4.14489818055389	28.7431015611057	0.683333333333333	2.37731416402596	46.5453467730698	0.483333333333333
5.147073926033	21.4227522521297	1.78333333333333	4.31007139710289	33.7899010686231	1.36666666666667
3.07459810293297	29.6358176762739	1.2	3.87681201604362	NaN	0.983333333333333
4.09735440121286	6.89151464884474	0.55	NaN	36.3712558688325	1.98333333333333
1.38936054311061	15.9717532638799	0.9	3.181455687279	34.2226454279217	0.283333333333333
2.16764255637597	14.2641847717564	3.08333333333333	6.25853726373114	18.6706592939007	0.4
NaN	NaN	2.18333333333333	1.96244715562097	29.2149288121972	0.9
2.57147922090329	NaN	1.58333333333333	4.12886397743381	34.8573952032342	1.41666666666667
1.00266518326208	11.5692317584628	1.38333333333333	1.95822127842307	40.0816067265397	1.58333333333333
1.31405686976704	14.5108070219629	0.7	4.41946742484751	42.7912036873858	0.65
1.57114288424047	20.1173066381486	0.383333333333333	5.54930247021812	27.400108064748	3.41666666666667
3.34332322725874	34.516229222193	0.583333333333333	5.22744202500144	NaN	1.51666666666667
3.79628484660568	36.2177396103002	1.96666666666667	NaN	9.93084192480042	0.183333333333333
4.52887556472365	32.5304878489363	0.483333333333333	NaN	12.9325425772046	0.3
4.91832548593448	21.5926663501709	1.88333333333333	NaN	29.2097078170428	0.983333333333333
3.76055104567001	13.4293711695915	1.1	2.91505039264169	8.39086409694841	0.283333333333333
2.30979581806098	26.5771656654302	1.18333333333333	1.46560975827641	31.409138051545	0.216666666666667
4.1318827388592	NaN	0.266666666666667	4.39634694397985	46.9140186119492	0.183333333333333
NaN	250.717581807491	0.283333333333333	6.07245249280574	54.3309522546935	0.883333333333333
12.3956488365614	18.5910615829326	1.56666666666667	4.98367735828298	25.2828019481739	0.783333333333333
2.04288378925733	28.3143061886577	0.966666666666667	2.16118705942336	39.2090670616882	0.883333333333333
5.03113003318501	12.3586478726648	0.683333333333333	4.96666444077586	37.0966709730426	0.383333333333333
1.83559787318136	21.1768470272972	0.183333333333333	6.71430084248849	16.0743155396943	0.816666666666667
1.82706278777943	24.4870991768549	0.983333333333333	2.24526202044696	44.7257885498629	0.283333333333333
6.02189249046827	26.4788088780605	0.883333333333333	4.58161999005817	42.2869946329602	0.866666666666667
4.6126550546059	13.8354593612735	0.683333333333333	6.98186720687958	48.413436983797	1.46666666666667
2.96255519709617	21.0832931614309	0.383333333333333	5.71600256301267	39.0208620714975	0.583333333333333
4.72897674971795	NaN	0.466666666666667	3.6705094850858	13.5464585335943	0.483333333333333
NaN	33.6443536434133	0.283333333333333	1.98460629099646	13.4513753350725	1.06666666666667
1.62272169582809	2.14968947025658	0.516666666666667	2.75871577139167	NaN	1.58333333333333
4.29904207122056	31.6652833611259	1.05	NaN	NaN	1.16666666666667
NaN	28.6849181386979	0.683333333333333	NaN	21.2578860399123	0.8
4.03118254905916	21.8356285094803	0.583333333333333	2.18035369435379	36.3332261710219	1.66666666666667
3.05157249396507	10.979710950755	1.48333333333333	3.15227980962759	12.9322573116888	1.18333333333333
2.72619953760935	NaN	1.58333333333333	1.91087739660153	24.3457675988135	1.28333333333333
NaN	NaN	1.71666666666667	3.8460027431543	34.2845042755459	0.883333333333333
NaN	26.3305928761477	0.583333333333333	5.27518726321918	11.5860157849065	0.983333333333333
3.33874478979937	15.6466302774518	0.316666666666667	1.75824541779998	NaN	1.56666666666667
3.04824387622007	23.3638330144038	0.283333333333333	NaN	10.0574716013375	1.58333333333333
3.57255532874711	24.9987131210622	2.38333333333333	2.2308907034784	44.5385915834927	0.166666666666667
4.2887138062928	29.6855292766913	0.183333333333333	5.51302792722666	32.1258961859397	0.916666666666667
5.10094137373666	NaN	1.48333333333333	6.0018072385691	21.1505366999293	0.883333333333333
NaN	28.4873335967258	0.283333333333333	2.05914033594751	16.6294800597294	0.783333333333333
3.45785983476811	17.3306019714927	0.7	2.11412661238297	20.1423506877447	0.383333333333333
3.62228692120124	14.3757427724449	0.683333333333333	1.83196851902786	20.7339106205862	1.5
1.69816296398182	27.6717022841494	0.483333333333333	2.45280699507975	42.0995147650397	0.483333333333333
NaN	22.374453872503	2.8	4.23370432407553	41.8678836157471	0.283333333333333
2.8097201830794	29.73531350462	0.383333333333333	6.3898871676695	35.2205820542063	1.26666666666667
4.82642275447868	7.83315506223508	0.366666666666667	4.38189076687189	14.6776636117242	0.583333333333333
3.37243178348574	21.1827140072048	0.116666666666667	3.32923304734876	9.75612044955258	0.4
2.26067117740727	12.6474962886099	1.26666666666667	3.03436400430669	32.2837343992055	0.166666666666667
3.32412785018902	NaN	1.08333333333333	5.61960789109322	45.4491385372012	1.18333333333333
1.04715690427307	NaN	1.08333333333333	6.57426554174067	37.3790386854516	0.883333333333333
NaN	11.8152320271945	0.683333333333333	4.17546551059947	28.945291008108	0.283333333333333
1.35189658763341	3.32637500636498	1.98333333333333	4.02171085467095	44.2607523183186	1.21666666666667
NaN	8.23641663944648	0.783333333333333	5.7003387484082	37.947518101524	0.6
2.52490418921032	17.2008302636872	0.283333333333333	6.97530134888208	45.6028628857673	1.08333333333333
NaN	18.654685823105	0.583333333333333	6.05323065907663	32.7031340045378	1.28333333333333
3.54729546569935	22.8371047653422	0.183333333333333	3.79835188905559	11.3879190407015	2.46666666666667
6.50254418356266	32.0483018399495	1.08333333333333	2.09567284757291	17.1681225857374	1.38333333333333
4.33000509665698	17.9025216416407	0.883333333333333	2.74146514333754	20.6534895185597	1.18333333333333
3.52101252765986	NaN	0.883333333333333	1.80457154542689	27.9786506461082	0.3
NaN	15.0916797522329	1.68333333333333	4.74445479799958	35.3891604217585	0.6
NaN	NaN	0.883333333333333	4.55769197715877	34.3534698907289	1.5
2.01975788617521	13.4805022059268	1.08333333333333	1.598130822917	54.7356990255494	1.25
3.9394873450049	NaN	0.683333333333333	5.08199011713922	55.5225167279851	0.283333333333333
NaN	14.9272221171015	0.366666666666667	6.78976233371246	33.4825736543667	0.416666666666667
2.53708522716426	24.8084896185562	0.283333333333333	6.55898399469166	NaN	0.283333333333333
3.29237149133951	NaN	0.283333333333333	4.81130005719185	35.3664190934737	1.98333333333333
NaN	24.1397637958914	1.28333333333333	1.32679558348128	26.5754241112263	1.01666666666667
2.14605463066482	NaN	0.583333333333333	3.72647690853819	NaN	0.883333333333333
NaN	28.4746801797495	0.15	2.38983386867116	26.9258413973108	0.583333333333333
3.94569548266672	18.8851555147798	0.1	4.05608580724619	26.9521813519524	1.58333333333333
2.27205407855917	16.6755845957054	1.78333333333333	5.33261555315369	20.1841274131638	1.38333333333333
1.84962218293369	NaN	0.183333333333333	3.62751238276427	33.9408873528272	0.883333333333333
4.31721546743187	21.9791585517539	1.1	6.29480809768121	35.4905243209527	0.216666666666667
3.98477700482253	15.3155227103741	0.683333333333333	5.06688984708506	29.890101058883	0.383333333333333
3.02563865056586	22.3662460483402	0.383333333333333	2.68597942547325	NaN	0.25
2.59785170176518	34.796047655877	0.483333333333333	NaN	NaN	0.583333333333333
3.98994232816609	27.9896990661998	0.183333333333333	NaN	23.0981069686392	1.28333333333333
2.51090192671559	28.2394890577364	0.583333333333333	2.39279712186861	5.29895691564522	1.08333333333333
NaN	NaN	0.883333333333333	NaN	NaN	0.466666666666667
3.56262734791403	NaN	0.783333333333333	NaN	37.6846088343534	1.86666666666667
NaN	19.1097571237411	0.383333333333333	4.18759575591311	30.8819303074059	2.98333333333333
3.54858945431908	17.12325121922	0.483333333333333	5.79254103782172	46.01692309266	0.683333333333333
2.29600285914947	NaN	1.18333333333333	6.24190579764266	31.1494852285894	1.78333333333333
NaN	7.06293477547032	1.56666666666667	3.43232229912394	NaN	0.583333333333333
0.829065151170547	7.50650281989449	1.18333333333333	NaN	NaN	0.166666666666667
1.53949669905073	NaN	0.866666666666667	NaN	39.0290322715725	0.483333333333333
NaN	13.7048051326438	1.18333333333333	4.58478072921385	39.5459815725237	0.683333333333333
2.31896839711989	NaN	0.283333333333333	6.43752280513495	36.4742039175109	0.583333333333333
NaN	23.7508319152111	1.18333333333333	4.30229149497903	23.6530154745226	0.266666666666667
3.04766891139591	NaN	1.48333333333333	4.43065013248252	NaN	2.58333333333333
NaN	36.3223409400383	0.866666666666667	1.30362488301141	NaN	0.883333333333333
5.54047776146024	21.5807608998703	2.08333333333333	NaN	21.897994804979	0.783333333333333
2.98860056407913	25.6625340666584	0.383333333333333	4.7230143061127	28.8805378047889	0.483333333333333
4.36685604326577	18.5820897609277	0.883333333333333	5.20339786907915	38.3957483734817	0.566666666666667
3.39847042106404	13.4418177699982	0.683333333333333	6.93503325377771	40.3741524643788	1.68333333333333
2.45395893758336	9.63937156341349	0.383333333333333	6.0856541930504	32.8933470277126	0.366666666666667
1.38275221221432	NaN	0.683333333333333	5.37556196388542	35.9073738129904	2.08333333333333
0.831222573122618	22.7324781357894	0.266666666666667	4.32879503572701	28.818299301683	0.183333333333333
2.87048223350845	NaN	0.483333333333333	5.11715447263707	27.3973442339865	0.183333333333333
2.81219211796633	13.987501831434	0.983333333333333	5.20476905640858	25.5216993854963	1.08333333333333
NaN	NaN	1.2	3.59508014001202	23.2449666624035	0.383333333333333
NaN	23.8976761035513	0.283333333333333	4.38772949670098	34.699013353161	0.8
3.29400942790964	19.0974436457744	0.183333333333333	3.2622160142842	40.3800753983227	0.583333333333333
3.57003501577646	29.6191901384254	1.76666666666667	6.81717473130439	18.5471279370606	0.483333333333333
5.58426067219303	NaN	1.4	1.85257732559255	27.6310963472583	0.783333333333333
NaN	26.9927081658919	0.7	4.40166208263862	18.4190432353244	0.183333333333333
3.36826979914275	20.1758909646385	0.483333333333333	3.33788762152776	23.6978524434803	1.3
4.45829250827952	34.5814442423955	0.583333333333333	NaN	9.31971419416441	0.683333333333333
5.879997261293	15.0694549308614	1.88333333333333	2.45521940203475	24.0431830545872	0.783333333333333
3.05364972121109	6.31163959154751	0.483333333333333	3.97996327090349	63.9481659941831	0.483333333333333
1.08256880711854	NaN	0.583333333333333	6.53531720151232	41.3823654216565	1.18333333333333
NaN	7.75317307389251	0.383333333333333	6.15128412770078	24.806060778851	0.383333333333333
0.669966441240057	15.7417800340709	0.483333333333333	NaN	51.8648266524353	0.2
NaN	29.550582440896	0.583333333333333	2.87045173084876	39.9096258818701	1.11666666666667
2.07671503992401	33.0418308153478	0.483333333333333	6.45778625408843	19.8365120184238	1.18333333333333
2.92291077666317	36.549582638989	1.28333333333333	5.64407060914874	26.5641486231448	0.583333333333333
3.58285879388215	22.9085713214124	1.2	4.55945416190774	22.1681157936867	3.08333333333333
2.69573625981771	21.6139133457485	0.883333333333333	3.82962834425619	42.6888247370126	0.15
1.77378180395707	23.5659790736737	0.183333333333333	4.7699592683305	34.3618306010777	0.183333333333333
4.98839738543477	26.5373141141931	0.983333333333333	3.13288384249091	38.347690440651	0.4
4.59772043225557	3.65121092890843	0.383333333333333	NaN	34.7307153851196	0.283333333333333
NaN	28.9751676842436	0.483333333333333	4.25719797821355	37.4342836218313	0.483333333333333
0.670794481375245	33.7627134336154	0.583333333333333	6.12430421824713	33.8363280807567	0.283333333333333
5.22485236586736	20.3195686084953	1.38333333333333	3.06341863825011	23.8902427829458	0.283333333333333
1.44968425108031	18.9050414254675	0.4	4.24289362203953	53.9242676819845	0.366666666666667
3.50214249850164	NaN	0.7	5.13957597998469	45.5967989800246	1.05
3.41833876277565	11.5573478567134	2.26666666666667	3.96530557257149	64.4157130097949	0.5
NaN	NaN	0.783333333333333	6.0832336980184	22.4777435064362	0.683333333333333
1.06826276220795	25.6834499603243	0.683333333333333	3.33374887770652	NaN	3.28333333333333
NaN	27.4142801144825	0.466666666666667	NaN	34.8404830578961	0.466666666666667
4.65396559621133	29.3091361973302	0.283333333333333	4.00369646482464	9.67156457643708	1.3
NaN	32.121175709418	0.383333333333333	1.72983828951391	45.7505184651269	0.35
5.00772634212964	17.1715084743906	0.883333333333333	2.66893754117275	48.9300970847898	2.48333333333333
5.37411547610269	20.8898803900922	0.283333333333333	6.05875405429295	42.4002010921493	0.283333333333333
4.85217523823585	19.888296962624	2.08333333333333	5.92688549151102	12.3564875845132	0.216666666666667
NaN	NaN	0.183333333333333	5.83126327531314	NaN	0.383333333333333
2.09073358399709	11.9865858697454	1.38333333333333	NaN	24.7303500025375	0.583333333333333
2.60649448856975	18.7451604915718	0.683333333333333	2.25004837625633	NaN	0.166666666666667
4.6699930472584	17.9729986860698	0.633333333333333	NaN	10.4102579731409	0.383333333333333
2.01568282478502	6.849038955897	0.583333333333333	1.09762570491739	19.7197212197168	1.08333333333333
1.65130358927727	NaN	0.183333333333333	2.01720788205455	61.6329473778684	0.683333333333333
NaN	17.368768245282	0.583333333333333	6.14408972600637	54.0425356890802	1.38333333333333
3.17281724274019	NaN	1.88333333333333	6.75716510983373	19.5478790303132	0.383333333333333
NaN	NaN	0.483333333333333	1.75530876716888	37.8225837687336	0.683333333333333
NaN	8.29201761494948	0.4	6.42357770772038	26.0573744688062	0.883333333333333
NaN	NaN	0.383333333333333	3.95949166057489	NaN	1.38333333333333
NaN	NaN	1.78333333333333	NaN	16.9680752889366	0.783333333333333
NaN	21.0371990111065	0.883333333333333	2.52204885689603	NaN	1.98333333333333
3.15035084926336	12.3531531104825	0.25	NaN	23.7647030286026	1.03333333333333
1.23154122114297	17.0344244625965	1.81666666666667	2.37655473740136	26.7250692776039	0.9
1.52954431846944	24.8500211494522	0.266666666666667	3.05296181652819	17.656302592027	0.3
4.9695379629499	22.6845214580077	0.383333333333333	2.18242994043282	23.5361562870157	0.983333333333333
5.70278275327929	NaN	0.766666666666667	4.02542570844625	30.0825069090297	0.983333333333333
NaN	NaN	0.983333333333333	2.49504734227317	26.2073296966185	0.233333333333333
NaN	NaN	1.38333333333333	5.86097766174367	16.446518387861	0.183333333333333
NaN	19.23119049636	0.683333333333333	2.70241636951408	37.9090132365087	1.08333333333333
2.84497278913027	36.5711038249634	0.566666666666667	4.9094580993994	50.3896623477519	0.383333333333333
4.54904070388138	25.1987513171888	0.383333333333333	5.42471610456515	38.6189051700749	0.483333333333333
3.96913476244461	46.4477882740407	1.18333333333333	7.09921582351671	14.7882482302241	0.283333333333333
6.07648682081311	17.4898718872566	0.583333333333333	2.80392788283561	18.7657187371916	1.18333333333333
2.8457184619046	13.9627942674314	0.383333333333333	1.79791853156603	25.7032197536531	2.41666666666667
3.73313311553568	2.38829977377691	0.283333333333333	4.91974953418327	41.180393566393	0.183333333333333
NaN	11.9159876942821	1.08333333333333	6.02693118601178	18.4392842484185	0.483333333333333
3.1162028867051	33.4086058791139	3.5	3.46138785954758	30.6466075263066	0.25
5.5307628604304	NaN	1.98333333333333	4.46576514857666	22.8110707565802	1.78333333333333
NaN	16.5552315288854	2.08333333333333	1.74532336654937	18.4316416616321	0.183333333333333
4.23253387564914	19.7011463296233	0.4	2.58093663591485	22.8342341389679	0.683333333333333
3.75933425795974	20.3636375171448	1.16666666666667	2.64529920898987	31.5496236818592	1.5
1.66017627322304	18.6246050174182	1.28333333333333	3.48937716034315	30.9934031935713	0.683333333333333
3.97689190298596	20.0803666544486	1.76666666666667	6.11296414285471	49.5823158110964	1.48333333333333
2.46582980872046	2.58253518762898	1.41666666666667	6.71350690625505	37.5074531069495	0.183333333333333
NaN	26.922389596561	1.28333333333333	3.30067097223408	27.2581234887575	1.28333333333333
3.41053935894287	32.1854069931283	1.08333333333333	3.77190163497799	11.3750179292448	0.866666666666667
3.67198829827901	2.39660970293199	0.366666666666667	2.67309989132094	NaN	0.333333333333333
0.66061762316671	10.0624880711379	0.283333333333333	NaN	43.3152857147405	0.383333333333333
NaN	12.1183661693974	0.183333333333333	NaN	38.0466483678535	0.383333333333333
1.3534902366636	NaN	0.166666666666667	4.4919339767845	31.3296537273627	0.883333333333333
NaN	38.481847806573	0.283333333333333	4.97099610862532	NaN	0.0833333333333333
5.44702342307688	16.888330307215	2.38333333333333	1.00607131484393	23.5397075622392	0.233333333333333
2.31591585469828	19.344886136699	0.383333333333333	4.10051177265229	33.0368810939717	2.88333333333333
2.83364130583133	30.385732865481	1.38333333333333	5.21347924105382	17.7271741485725	1.2
2.65139955972958	18.9946329769552	1.38333333333333	2.10485357839137	29.8245712050649	0.983333333333333
3.43242399733535	NaN	0.283333333333333	3.04372436129068	NaN	1.08333333333333
NaN	20.9358106658852	1.38333333333333	NaN	33.1652593139967	0.866666666666667
0.813287599514597	26.2480188803443	2.08333333333333	2.93537025925497	NaN	1.38333333333333
3.46722452409866	29.5006295081622	0.266666666666667	NaN	21.6457748795208	0.683333333333333
3.69418654350833	2.83656046191792	1.66666666666667	2.33827723733614	37.4557717998881	0.283333333333333
4.56764276649492	11.4359054120686	2.26666666666667	6.1385147518376	3.07708771235981	0.283333333333333
NaN	26.8565905914935	0.283333333333333	NaN	60.7285645745557	2.48333333333333
2.07283529652351	23.7651367007987	0.866666666666667	5.71157399645678	51.3665770142153	0.583333333333333
4.15803399542951	26.8735483597381	0.883333333333333	7.53366918375959	36.6959033873619	1.98333333333333
4.20481286297191	31.0550653899633	1.28333333333333	6.24507270091855	31.6642082717858	0.683333333333333
4.44849313714143	19.8059627963079	0.283333333333333	3.20769282072254	23.7351231933863	2.28333333333333
4.44865726220898	NaN	0.7	2.24306551736032	NaN	0.166666666666667
NaN	10.0107322957503	0.983333333333333	NaN	12.3416615490792	0.383333333333333
0.989875951012074	NaN	0.783333333333333	1.26243208035377	37.5247347281158	1.5
NaN	14.4482911299199	0.683333333333333	4.87381566698766	38.6145009710516	1.26666666666667
1.51127144358036	20.2529572684727	1.08333333333333	6.45470353172197	11.6816605158402	0.216666666666667
5.13389263022779	23.0770130481171	0.183333333333333	2.2981882890474	NaN	0.883333333333333
5.51578042602152	20.1477993612097	0.783333333333333	NaN	22.5568695344626	1.38333333333333
4.38756086021295	15.7031679422339	1.5	3.50589560660694	35.0950855386841	0.383333333333333
2.75754653859468	31.3342317641701	0.283333333333333	3.51118863913594	16.4547011490875	1.7
6.33378306146611	5.8324500388782	0.916666666666667	1.45409383993785	2.13285643751939	0.183333333333333
3.47112714444325	50.918637341424	1.23333333333333	NaN	19.7438256984901	0.216666666666667
10.9424244413482	24.5485786094976	0.683333333333333	3.39822543891386	16.6359503371635	0.583333333333333
6.70159028723058	24.7762109282912	0.6	NaN	31.7464148672868	0.233333333333333
5.28197144613694	5.70743768587821	0.233333333333333	3.29646814271738	23.2239505016165	0.983333333333333
[truncated: 7,126 more rows]
